# Supplementary material for: Single-cell analyses reveal early thymic progenitors and pre-B cells in zebrafish
Source: J Exp Med. 2022 Aug 8;219(9):e20220038. doi: 10.1084/jem.20220038 (PMC9365674; doi:10.1084/jem.20220038)
Supplement: Table S1 — shows differentially expressed genes for adult zebrafish thymus. [file jem_20220038_tables1.xls]

## Sheet: Table S1 title
Table S1. Differentially expressed genes for adult zebrafish thymus

## Sheet: By_clusters_res0_8
	p_val	avg_logFC	pct.1	pct.2	p_val_adj	cluster	gene
h2afx	0	1.29656	0.968	0.491	0	0	h2afx
myb	0	1.25141	0.724	0.282	0	0	myb
rorc	0	1.08331	0.692	0.248	0	0	rorc
lck	0	1.05251	0.925	0.58	0	0	lck
znrf1	0	1.0025	0.883	0.4	0	0	znrf1
sla2	0	0.992207	0.827	0.571	0	0	sla2
zgc:171686	0	0.92973	0.725	0.294	0	0	zgc:171686
cd8a	0	0.909021	0.913	0.523	0	0	cd8a
cd8b	0	0.857409	0.864	0.448	0	0	cd8b
ccr9b	0	0.835197	0.805	0.469	0	0	ccr9b
CR936442.1	0	0.804493	1	0.956	0	0	CR936442.1
grap2b	0	0.781672	0.916	0.703	0	0	grap2b
marcksl1a	0	0.699076	0.935	0.742	0	0	marcksl1a
zgc:162730	0	0.682532	0.992	0.93	0	0	zgc:162730
FP236356.1	0	0.673541	0.961	0.776	0	0	FP236356.1
nap1l1	8e-289	0.896502	0.726	0.44	2.22e-284	0	nap1l1
ascc1	1.64e-285	0.88783	0.875	0.62	4.54e-281	0	ascc1
gng2	2.16e-280	0.907445	0.671	0.355	6e-276	0	gng2
bcl2l10	6.56e-279	0.765401	0.825	0.615	1.82e-274	0	bcl2l10
cyldb	5.61e-277	0.87508	0.589	0.238	1.56e-272	0	cyldb
arpp21	1.47e-265	0.731269	0.68	0.317	4.08e-261	0	arpp21
si:dkey-11f4.20	1.32e-263	0.736083	0.788	0.502	3.66e-259	0	si:dkey-11f4.20
tiparp	5.26e-260	0.833888	0.733	0.442	1.46e-255	0	tiparp
btg1	1.97e-244	0.502464	0.975	0.908	5.48e-240	0	btg1
trib3	4.01e-244	0.942171	0.602	0.306	1.11e-239	0	trib3
cd4-1	1.84e-243	0.742493	0.663	0.32	5.11e-239	0	cd4-1
si:ch211-106j24.1	3.21e-234	0.775134	0.54	0.224	8.91e-230	0	si:ch211-106j24.1
si:dkey-42i9.4	5.54e-232	0.699731	0.821	0.646	1.54e-227	0	si:dkey-42i9.4
rasa4	8.28e-227	0.754501	0.535	0.222	2.3e-222	0	rasa4
bcl11ba	2.94e-221	0.615673	0.859	0.653	8.17e-217	0	bcl11ba
si:ch211-222l21.1	8.41e-217	0.474991	0.993	0.912	2.34e-212	0	si:ch211-222l21.1
antxr2a	2.97e-201	0.754259	0.593	0.313	8.26e-197	0	antxr2a
hivep2a	3.76e-183	0.705444	0.746	0.534	1.04e-178	0	hivep2a
si:dkeyp-75h12.7	4.96e-183	0.694628	0.508	0.228	1.38e-178	0	si:dkeyp-75h12.7
si:cabz01074946.1	4.29e-172	0.735771	0.647	0.428	1.19e-167	0	si:cabz01074946.1
ucp2	1.6e-168	0.398071	0.945	0.906	4.45e-164	0	ucp2
vsir	3.23e-163	0.775487	0.655	0.472	8.96e-159	0	vsir
rgcc	1.82e-162	0.758754	0.516	0.268	5.05e-158	0	rgcc
rrm2b	5.14e-159	0.705705	0.514	0.27	1.43e-154	0	rrm2b
pde4ba	1.57e-158	0.576178	0.862	0.746	4.37e-154	0	pde4ba
pdgfab	2.96e-158	0.821269	0.335	0.124	8.23e-154	0	pdgfab
uck2a	3.4e-148	0.647477	0.689	0.514	9.43e-144	0	uck2a
BRAFv600e	1.05e-144	1.05962	0.487	0.28	2.93e-140	0	BRAFv600e
EGFP	2.17e-144	1.03133	0.502	0.297	6.02e-140	0	EGFP
hmbsa	5.05e-142	0.703646	0.468	0.236	1.4e-137	0	hmbsa
midn	1.32e-140	0.573663	0.799	0.69	3.68e-136	0	midn
zgc:158445	5.33e-139	0.780834	0.29	0.102	1.48e-134	0	zgc:158445
nr4a1	1.04e-137	0.529948	0.852	0.742	2.89e-133	0	nr4a1
si:dkey-17o15.2	3.72e-137	0.688169	0.4	0.182	1.03e-132	0	si:dkey-17o15.2
tgif1	4.59e-135	0.76159	0.555	0.36	1.27e-130	0	tgif1
csrnp1a	9.65e-129	0.605076	0.669	0.504	2.68e-124	0	csrnp1a
fam117aa	1.25e-125	0.662468	0.367	0.165	3.46e-121	0	fam117aa
sox12	9.05e-125	0.678177	0.51	0.306	2.51e-120	0	sox12
adgrg1.1	1.29e-122	0.633153	0.648	0.491	3.58e-118	0	adgrg1.1
skap1	1.66e-118	0.597373	0.675	0.555	4.61e-114	0	skap1
dclre1c	1.22e-116	0.682345	0.293	0.12	3.38e-112	0	dclre1c
h1fx	3.11e-115	0.623175	0.781	0.654	8.63e-111	0	h1fx
tsc22d3	4.62e-111	0.476228	0.816	0.752	1.28e-106	0	tsc22d3
cirbpb	8.16e-110	0.345833	0.945	0.93	2.27e-105	0	cirbpb
romo1	1.03e-109	0.503667	0.735	0.7	2.85e-105	0	romo1
top1l	6.35e-103	0.639177	0.595	0.466	1.76e-98	0	top1l
ccdc50	1.66e-102	0.68178	0.442	0.263	4.6e-98	0	ccdc50
ncaldb	4.83e-102	0.488894	0.725	0.63	1.34e-97	0	ncaldb
runx3	4.26e-99	0.482579	0.697	0.567	1.18e-94	0	runx3
fth1a	3.56e-94	0.418636	0.668	0.551	9.88e-90	0	fth1a
desi2	1.56e-92	0.61238	0.404	0.229	4.33e-88	0	desi2
satb1b	3.72e-92	0.40783	0.655	0.468	1.03e-87	0	satb1b
si:dkey-217l24.1	6.14e-92	0.594433	0.326	0.159	1.7e-87	0	si:dkey-217l24.1
naca	3.54e-90	0.26032	0.973	0.944	9.84e-86	0	naca
si:dkey-266f7.10	1.42e-89	0.525323	0.611	0.45	3.95e-85	0	si:dkey-266f7.10
oaz1b	1.47e-89	0.426413	0.725	0.695	4.09e-85	0	oaz1b
ssr2	3.32e-88	0.672622	0.574	0.469	9.23e-84	0	ssr2
msi2a	1.33e-86	0.610336	0.447	0.28	3.68e-82	0	msi2a
rnf130	2.37e-86	0.54692	0.61	0.49	6.58e-82	0	rnf130
si:ch73-109i22.2	3.29e-85	0.59162	0.432	0.268	9.14e-81	0	si:ch73-109i22.2
ano6	1.85e-81	0.622908	0.442	0.288	5.15e-77	0	ano6
si:dkey-1h24.6	4.96e-80	0.760064	0.404	0.255	1.38e-75	0	si:dkey-1h24.6
btg2	8.1e-80	0.275642	0.892	0.836	2.25e-75	0	btg2
itm2bb	6.63e-74	0.421964	0.717	0.687	1.84e-69	0	itm2bb
nme2b.1	1.66e-72	0.252251	0.954	0.93	4.61e-68	0	nme2b.1
h1f0	1.89e-71	0.541209	0.5	0.334	5.25e-67	0	h1f0
tenm3	9.54e-70	0.554277	0.373	0.22	2.65e-65	0	tenm3
zswim5	1.18e-68	0.625859	0.399	0.262	3.28e-64	0	zswim5
si:dkey-19b23.10	4.35e-68	0.639858	0.43	0.299	1.21e-63	0	si:dkey-19b23.10
arg2	9.83e-67	0.665103	0.62	0.521	2.73e-62	0	arg2
si:ch211-105j21.9	2.95e-64	0.530031	0.577	0.499	8.2e-60	0	si:ch211-105j21.9
pik3c3	1.46e-63	0.546579	0.284	0.153	4.05e-59	0	pik3c3
sumo2b	1.39e-61	0.416708	0.68	0.668	3.86e-57	0	sumo2b
si:dkey-183p4.10	1.06e-60	0.413188	0.675	0.607	2.95e-56	0	si:dkey-183p4.10
prkar2aa	5.5e-60	0.54307	0.475	0.369	1.53e-55	0	prkar2aa
ccni	5.71e-60	0.342141	0.795	0.793	1.59e-55	0	ccni
plk3	2.26e-58	0.454025	0.716	0.66	6.28e-54	0	plk3
b3gnt5a	1.33e-57	0.489326	0.69	0.608	3.7e-53	0	b3gnt5a
prkd3	6.24e-56	0.539231	0.314	0.189	1.73e-51	0	prkd3
si:ch211-147a11.3	2.07e-55	0.542238	0.443	0.325	5.76e-51	0	si:ch211-147a11.3
cd4-2.1	5.31e-55	0.484276	0.339	0.207	1.48e-50	0	cd4-2.1
cited4b	6.46e-55	0.542235	0.367	0.244	1.79e-50	0	cited4b
irf2bpl	2.34e-53	0.53522	0.315	0.195	6.5e-49	0	irf2bpl
ipo4	2.49e-53	0.581517	0.282	0.167	6.9e-49	0	ipo4
eif1b	1.2e-52	0.3339	0.719	0.732	3.35e-48	0	eif1b
psph	3.58e-52	0.606843	0.251	0.14	9.94e-48	0	psph
pja2	6.76e-52	0.52319	0.284	0.167	1.88e-47	0	pja2
eva1ba	6.51e-50	0.56279	0.264	0.15	1.81e-45	0	eva1ba
h3f3b.1.2	1e-49	0.418635	0.591	0.55	2.79e-45	0	h3f3b.1.2
cblb	1.29e-49	0.521388	0.296	0.18	3.59e-45	0	cblb
tpst1l	2.83e-49	0.51749	0.318	0.202	7.85e-45	0	tpst1l
cd226	4e-49	0.529352	0.493	0.402	1.11e-44	0	cd226
sh3d21	4.61e-48	0.536753	0.307	0.196	1.28e-43	0	sh3d21
nr4a2b	1.02e-47	0.553283	0.477	0.372	2.82e-43	0	nr4a2b
gadd45ga	8.25e-46	0.543506	0.387	0.276	2.29e-41	0	gadd45ga
tcf3b	7.96e-45	0.529047	0.277	0.173	2.21e-40	0	tcf3b
pdxka	1.16e-41	0.480202	0.306	0.202	3.23e-37	0	pdxka
oaz1a	1.11e-40	0.331351	0.668	0.686	3.07e-36	0	oaz1a
arid4a	6.71e-39	0.499563	0.422	0.338	1.86e-34	0	arid4a
tagapa	1.38e-38	0.380439	0.666	0.608	3.83e-34	0	tagapa
zgc:194312	2.38e-38	0.456155	0.316	0.216	6.6e-34	0	zgc:194312
ptp4a3	9.3e-38	0.525471	0.273	0.178	2.58e-33	0	ptp4a3
histh1l	1.89e-35	0.456389	0.441	0.346	5.26e-31	0	histh1l
zyg11	4.56e-34	0.545091	0.355	0.274	1.27e-29	0	zyg11
si:ch211-196l7.4	8.82e-34	0.302453	0.72	0.746	2.45e-29	0	si:ch211-196l7.4
bcl2l1	3.81e-33	0.458119	0.269	0.181	1.06e-28	0	bcl2l1
alcamb	3.1e-32	0.456186	0.292	0.201	8.61e-28	0	alcamb
si:ch1073-220m6.1	2.6e-30	0.429557	0.451	0.393	7.21e-26	0	si:ch1073-220m6.1
esyt2a	6.03e-30	0.519405	0.284	0.205	1.68e-25	0	esyt2a
bach2b	1.45e-29	0.433527	0.371	0.292	4.04e-25	0	bach2b
ccnd2a	1.86e-29	0.350906	0.528	0.484	5.16e-25	0	ccnd2a
man1a1	1.52e-28	0.43124	0.298	0.213	4.23e-24	0	man1a1
zap70	5.92e-28	0.37625	0.525	0.488	1.64e-23	0	zap70
cox7b	2.65e-27	0.364371	0.575	0.589	7.37e-23	0	cox7b
kdm6bb	3.39e-27	0.405778	0.552	0.532	9.41e-23	0	kdm6bb
hmgb1a	2.39e-25	0.298217	0.633	0.645	6.63e-21	0	hmgb1a
anapc16	5.64e-25	0.451882	0.441	0.412	1.57e-20	0	anapc16
rps6ka1	1.32e-24	0.38732	0.46	0.419	3.68e-20	0	rps6ka1
si:ch211-132g1.1	2.02e-24	0.455828	0.294	0.225	5.6e-20	0	si:ch211-132g1.1
mycb	2.2e-23	0.467488	0.376	0.314	6.12e-19	0	mycb
tnrc6c1	3.15e-23	0.352225	0.549	0.551	8.76e-19	0	tnrc6c1
cdc42ep4a	3.63e-23	0.415737	0.279	0.209	1.01e-18	0	cdc42ep4a
cox6b2	8.72e-22	0.333345	0.596	0.64	2.42e-17	0	cox6b2
gadd45ba	2.19e-21	0.322283	0.536	0.5	6.07e-17	0	gadd45ba
h3f3b.1.1	2.29e-21	0.265265	0.575	0.574	6.36e-17	0	h3f3b.1.1
ncor2	8.2e-21	0.371748	0.374	0.321	2.28e-16	0	ncor2
ralgps2	1.09e-20	0.41124	0.28	0.214	3.03e-16	0	ralgps2
wapla	1.69e-20	0.428407	0.26	0.197	4.69e-16	0	wapla
plekho2	2.52e-20	0.41401	0.283	0.219	7e-16	0	plekho2
nr1d2b	1.05e-19	0.412451	0.365	0.315	2.92e-15	0	nr1d2b
scin	1.17e-19	0.396172	0.355	0.309	3.26e-15	0	scin
ehbp1l1b	7.84e-18	0.441179	0.269	0.213	2.18e-13	0	ehbp1l1b
dok2	8.01e-18	0.431105	0.38	0.343	2.23e-13	0	dok2
itgae.2	6.94e-17	0.27124	0.553	0.56	1.93e-12	0	itgae.2
ptpn6	2.57e-16	0.32613	0.474	0.461	7.13e-12	0	ptpn6
eif3g	2.8e-16	0.286058	0.57	0.619	7.79e-12	0	eif3g
fam53b	4.3e-16	0.393689	0.428	0.418	1.2e-11	0	fam53b
ly75	5.46e-16	0.386651	0.272	0.219	1.52e-11	0	ly75
cux1a	1.07e-15	0.38648	0.33	0.282	2.98e-11	0	cux1a
pik3r1	1.31e-15	0.362922	0.469	0.46	3.64e-11	0	pik3r1
zgc:111986	1.86e-13	0.346876	0.495	0.527	5.16e-09	0	zgc:111986
ptp4a2b	1.56e-12	0.336081	0.446	0.455	4.33e-08	0	ptp4a2b
hipk3a	2.7e-12	0.356895	0.258	0.215	7.49e-08	0	hipk3a
atp5f1e	5.56e-12	0.267405	0.549	0.595	1.54e-07	0	atp5f1e
tox2	6.34e-12	0.311697	0.448	0.429	1.76e-07	0	tox2
tox	3.79e-11	0.331624	0.404	0.387	1.05e-06	0	tox
arrdc3b	8.34e-11	0.321648	0.361	0.328	2.32e-06	0	arrdc3b
tfdp2	1.7e-10	0.366119	0.259	0.225	4.72e-06	0	tfdp2
ppp1r18	3.45e-10	0.345139	0.413	0.424	9.58e-06	0	ppp1r18
FQ976914.1	6.71e-10	0.359259	0.26	0.229	1.86e-05	0	FQ976914.1
dgkza	1.54e-09	0.351738	0.315	0.292	4.28e-05	0	dgkza
ip6k2a	1.83e-09	0.36407	0.335	0.32	5.09e-05	0	ip6k2a
serf2	1.75e-08	0.256768	0.51	0.572	0.000487473	0	serf2
kmt2bb	2.09e-07	0.29188	0.44	0.466	0.00579703	0	kmt2bb
acin1a	2.47e-07	0.254365	0.518	0.581	0.00686025	0	acin1a
SERP1	3.07e-07	0.311067	0.457	0.503	0.00852368	0	SERP1
si:ch211-165d12.4	6.6e-07	0.29082	0.256	0.227	0.0183377	0	si:ch211-165d12.4
herpud1	7.09e-07	0.329361	0.297	0.284	0.0196842	0	herpud1
ola1	1.26e-06	0.286348	0.455	0.51	0.034979	0	ola1
si:rp71-68n21.9	1.74e-06	0.349522	0.291	0.282	0.0482067	0	si:rp71-68n21.9
cdkn1bb	3.96e-06	0.271297	0.525	0.592	0.110055	0	cdkn1bb
si:ch211-150o23.2	9.91e-06	0.317776	0.378	0.396	0.27517	0	si:ch211-150o23.2
n4bp2	2.56e-05	0.346714	0.275	0.267	0.71158	0	n4bp2
gpr55a	3.38e-05	0.282567	0.342	0.345	0.939504	0	gpr55a
mia2	0.000256519	0.311168	0.279	0.277	1	0	mia2
ppp2r5eb	0.000415076	0.332372	0.28	0.282	1	0	ppp2r5eb
xpc	0.000680531	0.383722	0.26	0.259	1	0	xpc
dcaf7	0.00149942	0.311248	0.296	0.308	1	0	dcaf7
dnaja2	0.00154365	0.255852	0.45	0.522	1	0	dnaja2
papola	0.00253201	0.303042	0.305	0.322	1	0	papola
pik3cd	0.00325128	0.390264	0.262	0.27	1	0	pik3cd
ywhae1	0.00875225	0.267014	0.393	0.448	1	0	ywhae1
dtnbp1a	0	1.54731	0.809	0.387	0	1	dtnbp1a
ipcef1	0	1.13386	0.723	0.35	0	1	ipcef1
satb1b1	1.9e-272	1.01044	0.799	0.46	5.28e-268	1	satb1b
jun	2.89e-247	0.847692	0.873	0.585	8.03e-243	1	jun
nab1a	6.94e-237	1.32581	0.409	0.119	1.93e-232	1	nab1a
tmsb4x	6.46e-215	0.384609	1	0.978	1.79e-210	1	tmsb4x
sh2d1ab	1.56e-206	0.881779	0.543	0.232	4.34e-202	1	sh2d1ab
si:dkey-27i16.2	1.82e-203	0.700208	0.921	0.686	5.04e-199	1	si:dkey-27i16.2
stk17al	7.1e-194	0.750686	0.874	0.672	1.97e-189	1	stk17al
coro1a	1.52e-187	0.558031	0.95	0.807	4.21e-183	1	coro1a
FP236356.11	9.73e-172	0.502169	0.979	0.784	2.7e-167	1	FP236356.1
ptmab	4.21e-169	0.457133	0.978	0.889	1.17e-164	1	ptmab
hivep2a1	4.95e-138	0.558373	0.81	0.538	1.38e-133	1	hivep2a
marcksl1b	4.71e-132	0.581799	0.411	0.171	1.31e-127	1	marcksl1b
rnf1301	5.19e-131	0.616321	0.728	0.482	1.44e-126	1	rnf130
tox21	1.34e-128	0.688194	0.649	0.405	3.73e-124	1	tox2
h3f3d	1.32e-125	0.379123	0.938	0.851	3.67e-121	1	h3f3d
arpc1b	4.49e-122	0.476008	0.813	0.585	1.25e-117	1	arpc1b
si:dkey-262k9.4	1.47e-118	0.5703	0.799	0.62	4.1e-114	1	si:dkey-262k9.4
pfn1	1.47e-108	0.298734	0.991	0.945	4.07e-104	1	pfn1
skap11	5.42e-102	0.503386	0.76	0.551	1.5e-97	1	skap1
cd2261	1.42e-99	0.569198	0.62	0.391	3.94e-95	1	cd226
si:dkey-109a10.2	5.8e-99	0.704383	0.594	0.377	1.61e-94	1	si:dkey-109a10.2
kdm6bb1	8.98e-99	0.524818	0.713	0.513	2.49e-94	1	kdm6bb
arg21	6.39e-97	0.58277	0.719	0.514	1.78e-92	1	arg2
hmgn6	3.86e-86	0.45944	0.742	0.575	1.07e-81	1	hmgn6
si:dkey-19b23.101	5.34e-85	0.627542	0.498	0.298	1.48e-80	1	si:dkey-19b23.10
si:ch211-222l21.11	3.77e-83	0.380066	0.993	0.917	1.05e-78	1	si:ch211-222l21.1
atrx	2.04e-81	0.450822	0.695	0.531	5.66e-77	1	atrx
rgs13	9.53e-81	0.640045	0.672	0.519	2.65e-76	1	rgs13
abi3a	5.78e-78	0.629229	0.416	0.244	1.61e-73	1	abi3a
ms4a17a.6	1.25e-77	0.713629	0.4	0.233	3.48e-73	1	ms4a17a.6
cotl1	1.69e-74	0.376422	0.733	0.555	4.7e-70	1	cotl1
calr3b	1.92e-74	0.81116	0.327	0.17	5.34e-70	1	calr3b
hnrnpaba	1.24e-73	0.334603	0.861	0.744	3.46e-69	1	hnrnpaba
ets2	8.54e-73	0.622031	0.607	0.456	2.37e-68	1	ets2
si:ch73-361p23.3	3.56e-70	0.584986	0.402	0.23	9.88e-66	1	si:ch73-361p23.3
arhgdig	1.95e-69	0.364742	0.82	0.684	5.4e-65	1	arhgdig
nr4a2b1	8.22e-69	0.68439	0.546	0.369	2.28e-64	1	nr4a2b
ywhah	1.65e-66	0.629638	0.334	0.181	4.58e-62	1	ywhah
lcp1	2.24e-65	0.430577	0.683	0.525	6.21e-61	1	lcp1
hnrnpa0l.1	7.52e-65	0.267211	0.934	0.852	2.09e-60	1	hnrnpa0l.1
crema	1.34e-64	0.682549	0.411	0.255	3.71e-60	1	crema
si:ch211-119e14.1	2.38e-64	0.41133	0.784	0.638	6.61e-60	1	si:ch211-119e14.1
itgae.21	1.95e-63	0.416189	0.68	0.544	5.41e-59	1	itgae.2
khdrbs1a	4.42e-63	0.338379	0.849	0.744	1.23e-58	1	khdrbs1a
plk31	4.17e-60	0.442097	0.785	0.654	1.16e-55	1	plk3
cep170aa	3.17e-59	0.628685	0.257	0.12	8.81e-55	1	cep170aa
cfl1	7.37e-58	0.287241	0.872	0.749	2.05e-53	1	cfl1
rac2	8.35e-58	0.337284	0.777	0.676	2.32e-53	1	rac2
mrps15	2.18e-57	0.609419	0.4	0.26	6.04e-53	1	mrps15
id3	1.2e-56	0.736903	0.495	0.343	3.34e-52	1	id3
marcksb	2.85e-56	0.479757	0.262	0.13	7.91e-52	1	marcksb
h3f3c	1.78e-55	0.396131	0.653	0.528	4.94e-51	1	h3f3c
cyth4a	2.89e-55	0.580181	0.389	0.247	8.03e-51	1	cyth4a
sh3bp5la	1.46e-54	0.578168	0.379	0.238	4.05e-50	1	sh3bp5la
fkbp1aa	3.17e-54	0.469784	0.644	0.543	8.8e-50	1	fkbp1aa
themis	1.98e-53	0.502187	0.476	0.336	5.5e-49	1	themis
ponzr1	4.89e-52	0.401922	0.639	0.517	1.36e-47	1	ponzr1
zap701	8.04e-52	0.38528	0.627	0.477	2.23e-47	1	zap70
si:dkey-171c9.3	6.23e-49	0.504659	0.498	0.372	1.73e-44	1	si:dkey-171c9.3
tcf7	9.85e-48	0.471781	0.344	0.209	2.74e-43	1	tcf7
msna	9.41e-47	0.308473	0.73	0.603	2.61e-42	1	msna
midn1	2.45e-46	0.268147	0.804	0.695	6.79e-42	1	midn
hnrnpabb	2.89e-46	0.296685	0.698	0.59	8.03e-42	1	hnrnpabb
si:dkey-266f7.4	3.46e-44	0.539226	0.268	0.15	9.6e-40	1	si:dkey-266f7.4
hdac1	7.45e-43	0.347325	0.587	0.478	2.07e-38	1	hdac1
zgc:175214	1.14e-42	0.53237	0.288	0.169	3.16e-38	1	zgc:175214
mibp2	1.68e-41	0.285535	0.783	0.683	4.65e-37	1	mibp2
BX511111.1	9.72e-41	0.514944	0.34	0.221	2.7e-36	1	BX511111.1
nr4a3	4.47e-40	0.481323	0.471	0.352	1.24e-35	1	nr4a3
si:ch1073-220m6.11	5.12e-38	0.348869	0.515	0.388	1.42e-33	1	si:ch1073-220m6.1
si:dkey-266f7.101	7.11e-37	0.27919	0.607	0.459	1.97e-32	1	si:dkey-266f7.10
chd4a	7.38e-37	0.404789	0.5	0.395	2.05e-32	1	chd4a
adgrg1.11	1.32e-35	0.28961	0.627	0.502	3.67e-31	1	adgrg1.1
setb	1.46e-35	0.290717	0.626	0.532	4.05e-31	1	setb
sox121	3.21e-35	0.334722	0.468	0.322	8.93e-31	1	sox12
wipf1b	3.52e-34	0.438858	0.411	0.305	9.78e-30	1	wipf1b
ywhabl	6.16e-34	0.391388	0.514	0.43	1.71e-29	1	ywhabl
prdx2	6.81e-34	0.312901	0.593	0.502	1.89e-29	1	prdx2
nr4a11	9.58e-34	0.320269	0.829	0.75	2.66e-29	1	nr4a1
scgn	1.27e-33	0.442771	0.271	0.169	3.52e-29	1	scgn
cux1a1	5.18e-33	0.38065	0.395	0.277	1.44e-28	1	cux1a
tuba1b	2.02e-32	0.359941	0.283	0.175	5.61e-28	1	tuba1b
si:dkeyp-85e10.3	2.76e-32	0.460185	0.471	0.378	7.67e-28	1	si:dkeyp-85e10.3
ppp1r181	2.92e-32	0.378433	0.502	0.412	8.12e-28	1	ppp1r18
dok21	3.84e-32	0.396894	0.447	0.336	1.07e-27	1	dok2
grk4	8.99e-32	0.442087	0.366	0.266	2.5e-27	1	grk4
ttc3	1.09e-30	0.422285	0.341	0.238	3.03e-26	1	ttc3
gpr184	2.37e-30	0.326803	0.475	0.365	6.58e-26	1	gpr184
tmc8	7.18e-30	0.421235	0.272	0.177	1.99e-25	1	tmc8
stat1a	1.54e-29	0.482312	0.451	0.372	4.28e-25	1	stat1a
tox1	5.84e-29	0.318501	0.485	0.378	1.62e-24	1	tox
si:ch211-165d12.41	6.06e-29	0.488526	0.325	0.22	1.68e-24	1	si:ch211-165d12.4
pnp5a	6.07e-28	0.476998	0.279	0.184	1.69e-23	1	pnp5a
def6b	6.13e-28	0.422711	0.255	0.165	1.7e-23	1	def6b
si:ch211-284f22.3	1.74e-27	0.418247	0.326	0.232	4.84e-23	1	si:ch211-284f22.3
rab6bb	1.94e-27	0.452071	0.304	0.212	5.39e-23	1	rab6bb
chd7	2e-26	0.443623	0.266	0.179	5.54e-22	1	chd7
def6a	8.97e-26	0.365847	0.439	0.356	2.49e-21	1	def6a
arhgef1b	3.4e-25	0.366896	0.459	0.388	9.44e-21	1	arhgef1b
si:dkey-185m8.2	4.13e-25	0.391969	0.532	0.464	1.15e-20	1	si:dkey-185m8.2
gadd45ba1	5.92e-25	0.44554	0.576	0.497	1.64e-20	1	gadd45ba
tln1	2.13e-24	0.283773	0.559	0.49	5.93e-20	1	tln1
creb1a	5e-24	0.34352	0.337	0.244	1.39e-19	1	creb1a
fabp3	5.79e-24	0.264021	0.431	0.334	1.61e-19	1	fabp3
rhoaa	2.52e-23	0.29719	0.541	0.481	6.99e-19	1	rhoaa
si:dkey-118j18.2	3.95e-23	0.421621	0.279	0.199	1.1e-18	1	si:dkey-118j18.2
si:dkey-262k9.2	5.82e-22	0.370917	0.286	0.2	1.62e-17	1	si:dkey-262k9.2
ptpn11b	1.74e-21	0.382202	0.302	0.222	4.83e-17	1	ptpn11b
rel	2.37e-21	0.436523	0.302	0.224	6.59e-17	1	rel
capza1b	3.02e-21	0.304397	0.491	0.435	8.39e-17	1	capza1b
rap1b	4.04e-21	0.302413	0.46	0.402	1.12e-16	1	rap1b
p2rx1	4.32e-21	0.320721	0.283	0.195	1.2e-16	1	p2rx1
kdm6ba	7.57e-21	0.284035	0.527	0.458	2.1e-16	1	kdm6ba
smarce1	7.57e-21	0.309234	0.404	0.335	2.1e-16	1	smarce1
il10rb	3.08e-20	0.314666	0.493	0.434	8.55e-16	1	il10rb
RASSF5	5.45e-20	0.304362	0.411	0.339	1.51e-15	1	RASSF5
alcamb1	5.95e-20	0.368081	0.292	0.206	1.65e-15	1	alcamb
atp5pf	2.19e-19	0.287456	0.494	0.44	6.09e-15	1	atp5pf
bach2b1	4.49e-18	0.290073	0.379	0.295	1.25e-13	1	bach2b
slc44a2	1.07e-17	0.342652	0.363	0.301	2.98e-13	1	slc44a2
mxd	3.01e-17	0.327079	0.34	0.271	8.35e-13	1	mxd
ier5	3.06e-17	0.286174	0.568	0.522	8.51e-13	1	ier5
hnrnpr	4.65e-17	0.279442	0.318	0.252	1.29e-12	1	hnrnpr
mfng	1.92e-16	0.339415	0.383	0.321	5.34e-12	1	mfng
myca	5.53e-16	0.320793	0.424	0.359	1.53e-11	1	myca
dgkaa	5.61e-16	0.304771	0.311	0.242	1.56e-11	1	dgkaa
zgc:56304	7.77e-16	0.323034	0.282	0.222	2.16e-11	1	zgc:56304
glrx	7.79e-15	0.266375	0.472	0.435	2.16e-10	1	glrx
rcc2	7.93e-15	0.292833	0.349	0.296	2.2e-10	1	rcc2
si:dkeyp-68b7.12	9.33e-15	0.259215	0.517	0.481	2.59e-10	1	si:dkeyp-68b7.12
nuggc.1	1.29e-14	0.333328	0.331	0.271	3.58e-10	1	nuggc.1
ptena	3.54e-14	0.305903	0.341	0.285	9.85e-10	1	ptena
ets1	1.33e-13	0.287459	0.251	0.187	3.69e-09	1	ets1
cd82b	2.99e-13	0.313442	0.295	0.238	8.31e-09	1	cd82b
p2ry10	5.77e-13	0.333842	0.265	0.21	1.6e-08	1	p2ry10
nfkbie	1.06e-12	0.346114	0.342	0.294	2.93e-08	1	nfkbie
irf1b	2.1e-12	0.425034	0.343	0.292	5.83e-08	1	irf1b
selenot1b	3.89e-12	0.316709	0.26	0.212	1.08e-07	1	selenot1b
ptprea	8.86e-12	0.324525	0.307	0.26	2.46e-07	1	ptprea
grb2b	9.08e-12	0.289343	0.375	0.335	2.52e-07	1	grb2b
tia1	1.17e-11	0.296354	0.317	0.272	3.25e-07	1	tia1
tardbp	1.39e-11	0.268742	0.338	0.293	3.87e-07	1	tardbp
vaspa	3.1e-10	0.274008	0.38	0.347	8.6e-06	1	vaspa
fosl2	7e-10	0.278844	0.377	0.336	1.95e-05	1	fosl2
ezrb	1.21e-09	0.272062	0.309	0.272	3.36e-05	1	ezrb
tagapb	1.45e-09	0.279382	0.485	0.46	4.04e-05	1	tagapb
si:ch211-132g1.4	3.76e-09	0.259568	0.287	0.243	0.000104539	1	si:ch211-132g1.4
tpm3	4.66e-09	0.268814	0.376	0.352	0.000129567	1	tpm3
sh3kbp1	9.54e-09	0.290416	0.261	0.224	0.00026495	1	sh3kbp1
hif1al	1.07e-08	0.278987	0.394	0.366	0.000297278	1	hif1al
si:ch211-132p1.3	1.54e-08	0.313283	0.324	0.295	0.000427639	1	si:ch211-132p1.3
BX784026.1	2.85e-07	0.255463	0.265	0.232	0.00790689	1	BX784026.1
csnk1da	6.43e-07	0.263347	0.286	0.259	0.0178598	1	csnk1da
acap1	2.58e-06	0.258961	0.279	0.256	0.0716193	1	acap1
ifi35	4.04e-06	0.268291	0.269	0.246	0.112313	1	ifi35
map2k6	8.12e-06	0.284668	0.32	0.304	0.225516	1	map2k6
cd99	1.24e-05	0.26334	0.305	0.287	0.343821	1	cd99
pho	0.00567711	0.278753	0.274	0.264	1	1	pho
tnfrsf18	0	1.59259	0.594	0.109	0	2	tnfrsf18
dtnbp1a1	0	1.03665	0.918	0.391	0	2	dtnbp1a
ipcef11	0	0.81432	0.894	0.347	0	2	ipcef1
anks1b	3.95e-301	0.756441	0.374	0.06	1.1e-296	2	anks1b
rpl39	5.41e-301	0.448224	1	0.982	1.5e-296	2	rpl39
eef1a1l1	4.2e-292	0.461324	1	0.986	1.17e-287	2	eef1a1l1
rps3a	3.9e-261	0.458282	1	0.959	1.08e-256	2	rps3a
rps7	1.01e-258	0.46901	1	0.967	2.82e-254	2	rps7
RPL41	2.04e-257	0.382605	1	0.995	5.67e-253	2	RPL41
rps8a	2.28e-255	0.457535	1	0.963	6.33e-251	2	rps8a
rpl23	1.15e-243	0.422521	1	0.978	3.18e-239	2	rpl23
osr2	8.86e-243	0.586811	0.301	0.047	2.46e-238	2	osr2
zbtb16a	2e-236	0.7301	0.514	0.138	5.56e-232	2	zbtb16a
foxp3b	8.2e-235	0.545028	0.399	0.085	2.28e-230	2	foxp3b
si:ch211-161c3.6	1.31e-227	1.08335	0.5	0.143	3.65e-223	2	si:ch211-161c3.6
foxp3a	7.97e-220	0.520305	0.295	0.049	2.22e-215	2	foxp3a
rpl17	2.94e-205	0.385462	1	0.964	8.16e-201	2	rpl17
rplp2l	3.16e-205	0.381305	1	0.975	8.78e-201	2	rplp2l
rps5	3.53e-205	0.391584	1	0.965	9.8e-201	2	rps5
rps12	4.74e-202	0.413516	1	0.966	1.32e-197	2	rps12
npm1a	1.53e-200	0.793381	0.716	0.298	4.24e-196	2	npm1a
cd28	3.76e-199	0.699465	0.379	0.09	1.05e-194	2	cd28
si:ch211-284f22.31	1.98e-193	0.597792	0.594	0.211	5.49e-189	2	si:ch211-284f22.3
rps23	3.16e-191	0.331361	1	0.975	8.78e-187	2	rps23
rpl9	6.46e-190	0.385928	0.999	0.94	1.79e-185	2	rpl9
rps28	3.75e-189	0.355116	1	0.962	1.04e-184	2	rps28
si:ch73-361p23.31	3.02e-187	0.574016	0.609	0.217	8.38e-183	2	si:ch73-361p23.3
rpl7	1.31e-186	0.395538	1	0.948	3.65e-182	2	rpl7
rpl7a	1.79e-185	0.394508	0.999	0.949	4.98e-181	2	rpl7a
si:ch211-132p1.31	4.28e-185	0.559408	0.66	0.266	1.19e-180	2	si:ch211-132p1.3
rpl13a	1.23e-183	0.371898	0.999	0.953	3.42e-179	2	rpl13a
rpl10a	1.63e-183	0.364755	0.999	0.961	4.54e-179	2	rpl10a
eef1b2	6.34e-183	0.489319	0.991	0.843	1.76e-178	2	eef1b2
rpl38	5.49e-182	0.388962	1	0.948	1.52e-177	2	rpl38
rpl28	1.02e-181	0.324162	0.997	0.971	2.83e-177	2	rpl28
rps14	1.09e-175	0.328014	0.999	0.976	3.03e-171	2	rps14
rplp1	3.2e-174	0.306214	1	0.994	8.9e-170	2	rplp1
arpc1b1	7.98e-173	0.515739	0.96	0.579	2.22e-168	2	arpc1b
rps13	3.57e-171	0.323759	1	0.968	9.91e-167	2	rps13
rgs131	9.4e-170	0.63702	0.897	0.504	2.61e-165	2	rgs13
rps24	1.11e-169	0.374564	1	0.953	3.09e-165	2	rps24
nop58	4.24e-169	0.603343	0.626	0.253	1.18e-164	2	nop58
rpl37.1	5.59e-169	0.315775	1	0.982	1.55e-164	2	rpl37.1
rps4x	1.66e-168	0.392868	0.998	0.916	4.62e-164	2	rps4x
rpl22l1	5.29e-163	0.530081	0.985	0.743	1.47e-158	2	rpl22l1
rpl36a	4.99e-162	0.322735	1	0.974	1.39e-157	2	rpl36a
cotl11	1.13e-157	0.536414	0.92	0.544	3.13e-153	2	cotl1
cct7	9.64e-157	0.491675	0.773	0.372	2.68e-152	2	cct7
rps26l	4.41e-155	0.321495	0.999	0.966	1.23e-150	2	rps26l
srgn	4.7e-154	0.442007	0.809	0.382	1.31e-149	2	srgn
sh2d1ab1	9.48e-154	0.456408	0.612	0.236	2.63e-149	2	sh2d1ab
RPS17	3.06e-152	0.380708	0.997	0.887	8.5e-148	2	RPS17
myca1	4.57e-151	0.577376	0.722	0.335	1.27e-146	2	myca
mibp21	7.47e-151	0.499659	0.962	0.67	2.08e-146	2	mibp2
tnfrsf9b	4.65e-150	0.738629	0.419	0.133	1.29e-145	2	tnfrsf9b
zgc:162944	7.51e-150	0.508095	0.898	0.507	2.09e-145	2	zgc:162944
idh2	1.92e-148	0.484529	0.797	0.399	5.33e-144	2	idh2
mrps151	3.03e-147	0.516078	0.594	0.247	8.43e-143	2	mrps15
rpl8	7.18e-144	0.294882	1	0.974	2e-139	2	rpl8
zgc:136605	3.46e-140	0.656015	0.362	0.107	9.61e-136	2	zgc:136605
fbl	2.52e-139	0.498963	0.51	0.196	6.99e-135	2	fbl
rpl35a	5.65e-139	0.317157	0.999	0.954	1.57e-134	2	rpl35a
rps29	3.82e-137	0.275368	1	0.983	1.06e-132	2	rps29
rpl29	6.92e-137	0.333304	1	0.921	1.92e-132	2	rpl29
faua	1.02e-136	0.296228	1	0.967	2.84e-132	2	faua
rps27.1	4.51e-135	0.297308	1	0.968	1.25e-130	2	rps27.1
rpl13	9.74e-134	0.295269	1	0.967	2.7e-129	2	rpl13
crema1	1.88e-133	0.60673	0.572	0.245	5.21e-129	2	crema
apex1	9.15e-133	0.428806	0.362	0.113	2.54e-128	2	apex1
rps11	7.25e-132	0.290877	1	0.96	2.01e-127	2	rps11
eno1a	1.38e-130	0.44155	0.559	0.233	3.83e-126	2	eno1a
cdk6	2.36e-130	0.419967	0.384	0.124	6.55e-126	2	cdk6
rps25	4.32e-130	0.283373	0.997	0.966	1.2e-125	2	rps25
irf1b1	1.39e-129	0.678634	0.594	0.271	3.87e-125	2	irf1b
rps10	4.38e-129	0.280099	1	0.973	1.22e-124	2	rps10
rpl18a	1.34e-128	0.309843	1	0.943	3.72e-124	2	rpl18a
fabp31	3.77e-128	0.43432	0.688	0.314	1.05e-123	2	fabp3
ponzr11	1.57e-126	0.444895	0.876	0.5	4.37e-122	2	ponzr1
nop10	1.86e-126	0.445699	0.461	0.176	5.17e-122	2	nop10
zgc:171772	9.88e-126	0.267548	1	0.98	2.74e-121	2	zgc:171772
pfn11	1.59e-125	0.364458	0.997	0.946	4.41e-121	2	pfn1
nhp2	1.09e-124	0.408795	0.448	0.168	3.02e-120	2	nhp2
prmt1	4.78e-124	0.435869	0.554	0.239	1.33e-119	2	prmt1
eef1g	1.54e-121	0.336206	0.997	0.898	4.29e-117	2	eef1g
eif3ba	2.62e-121	0.418518	0.837	0.471	7.27e-117	2	eif3ba
hspd1	3.15e-120	0.408128	0.372	0.125	8.76e-116	2	hspd1
c1qbp	1.65e-119	0.44599	0.434	0.165	4.59e-115	2	c1qbp
rps17	5.76e-118	0.324168	0.999	0.911	1.6e-113	2	rps17
snu13b	8.4e-118	0.416573	0.436	0.165	2.33e-113	2	snu13b
tcp1	4.5e-117	0.381085	0.671	0.323	1.25e-112	2	tcp1
tomm20a	5.92e-116	0.398161	0.401	0.147	1.64e-111	2	tomm20a
bccip	6.22e-116	0.362106	0.577	0.257	1.73e-111	2	bccip
eef2b	6.91e-116	0.309172	0.995	0.911	1.92e-111	2	eef2b
rpl21	1.48e-114	0.26875	0.999	0.964	4.1e-110	2	rpl21
rps19	2.14e-114	0.252107	0.999	0.971	5.96e-110	2	rps19
rsl1d1	2.04e-113	0.399056	0.66	0.32	5.68e-109	2	rsl1d1
rpsa	1.83e-112	0.270711	0.998	0.962	5.08e-108	2	rpsa
eif5a2	1.23e-111	0.402521	0.715	0.369	3.43e-107	2	eif5a2
rpl24	1.6e-111	0.262624	0.998	0.969	4.43e-107	2	rpl24
pno1	3.16e-111	0.384504	0.669	0.327	8.78e-107	2	pno1
slc38a5a	7.06e-110	0.359633	0.384	0.137	1.96e-105	2	slc38a5a
ndufa4	1.07e-109	0.319603	0.273	0.076	2.96e-105	2	ndufa4
crip1	1.07e-109	0.411658	0.854	0.496	2.97e-105	2	crip1
ets21	2.16e-109	0.54034	0.76	0.447	6e-105	2	ets2
tet3	9.31e-109	0.365528	0.406	0.151	2.59e-104	2	tet3
nop56	5.65e-108	0.426272	0.727	0.389	1.57e-103	2	nop56
ms4a17a.61	8.55e-107	0.415104	0.517	0.228	2.38e-102	2	ms4a17a.6
rpl27	1.38e-106	0.285331	0.998	0.93	3.82e-102	2	rpl27
rpl11	2.2e-106	0.254603	1	0.965	6.11e-102	2	rpl11
abi3a1	5.99e-106	0.37569	0.542	0.239	1.66e-101	2	abi3a
ddx21	1.51e-105	0.398982	0.812	0.448	4.19e-101	2	ddx21
cct3	7.39e-105	0.345916	0.745	0.39	2.05e-100	2	cct3
snrpb	1.21e-104	0.37537	0.633	0.308	3.37e-100	2	snrpb
2021-06-01	1.47e-102	0.34748	0.914	0.591	4.09e-98	2	jun
atp5mc3a	2.28e-102	0.315098	0.654	0.328	6.33e-98	2	atp5mc3a
hbegfb	3.7e-102	0.783914	0.358	0.128	1.03e-97	2	hbegfb
bysl	1.37e-101	0.37658	0.384	0.147	3.81e-97	2	bysl
ppa1b	8.73e-101	0.342453	0.339	0.12	2.42e-96	2	ppa1b
actb1	3.47e-98	0.336434	0.943	0.646	9.65e-94	2	actb1
wipf1b1	3.75e-98	0.327283	0.607	0.291	1.04e-93	2	wipf1b
rpl26	3.8e-98	0.380645	0.859	0.511	1.05e-93	2	rpl26
rpl12	4.49e-98	0.281012	0.998	0.933	1.25e-93	2	rpl12
cox6b1	1.81e-96	0.317137	0.529	0.241	5.02e-92	2	cox6b1
il7r	5.39e-96	0.414367	0.36	0.134	1.5e-91	2	il7r
ldhba	1.12e-95	0.303537	0.686	0.352	3.12e-91	2	ldhba
rpl31	3.47e-95	0.254149	0.999	0.958	9.65e-91	2	rpl31
atp5mc1	1.77e-94	0.319974	0.593	0.286	4.93e-90	2	atp5mc1
snrpd2	1.91e-94	0.369581	0.548	0.26	5.31e-90	2	snrpd2
cct2.1	3.95e-94	0.324276	0.686	0.362	1.1e-89	2	cct2.1
grwd1	5.74e-94	0.317769	0.271	0.085	1.59e-89	2	grwd1
ifi351	7.78e-94	0.296052	0.503	0.226	2.16e-89	2	ifi35
cct4	8.02e-94	0.344365	0.831	0.49	2.23e-89	2	cct4
si:dkey-266f7.41	9.97e-94	0.288009	0.385	0.143	2.77e-89	2	si:dkey-266f7.4
hspe1	1.91e-93	0.359194	0.351	0.132	5.32e-89	2	hspe1
pes	3.31e-93	0.356026	0.314	0.11	9.18e-89	2	pes
cfl11	5.74e-93	0.353561	0.981	0.744	1.6e-88	2	cfl1
twistnb	1.82e-92	0.411474	0.318	0.114	5.06e-88	2	twistnb
eif6	1.56e-91	0.29991	0.448	0.195	4.35e-87	2	eif6
psme2	2.72e-91	0.328277	0.612	0.31	7.55e-87	2	psme2
snrpe	8.85e-91	0.319077	0.528	0.245	2.46e-86	2	snrpe
BX897691.1	1.2e-90	0.460622	0.355	0.134	3.33e-86	2	BX897691.1
rpl15	3.51e-90	0.286227	0.997	0.901	9.74e-86	2	rpl15
cct6a	1.52e-89	0.321331	0.782	0.448	4.21e-85	2	cct6a
eif4bb	5.26e-89	0.319875	0.495	0.232	1.46e-84	2	eif4bb
rps15	1.41e-87	0.260278	0.997	0.931	3.9e-83	2	rps15
eif4a1a	1.62e-87	0.34354	0.79	0.453	4.49e-83	2	eif4a1a
rrs1	2.27e-87	0.292364	0.293	0.102	6.32e-83	2	rrs1
gstm.1	2.56e-87	0.276645	0.455	0.199	7.11e-83	2	gstm.1
si:ch211-217k17.7	1.74e-86	0.363005	0.375	0.153	4.83e-82	2	si:ch211-217k17.7
cct5	1.09e-84	0.314428	0.732	0.408	3.02e-80	2	cct5
uba52	1.21e-84	0.253985	1	0.927	3.35e-80	2	uba52
atp5fa1	1.75e-84	0.30463	0.808	0.465	4.87e-80	2	atp5fa1
dkc1	1.84e-84	0.346926	0.39	0.161	5.1e-80	2	dkc1
nop2	7.25e-84	0.341122	0.373	0.152	2.01e-79	2	nop2
psma3	1.05e-83	0.253763	0.644	0.338	2.93e-79	2	psma3
setb1	1.46e-83	0.312999	0.845	0.515	4.04e-79	2	setb
wdr43	1.3e-82	0.316661	0.416	0.181	3.6e-78	2	wdr43
bxdc2	2.47e-82	0.337941	0.311	0.116	6.86e-78	2	bxdc2
si:dkey-262k9.21	8.52e-82	0.289264	0.436	0.189	2.37e-77	2	si:dkey-262k9.2
psme1	4.36e-81	0.307866	0.52	0.259	1.21e-76	2	psme1
atp5if1a	8.78e-81	0.294044	0.539	0.271	2.44e-76	2	atp5if1a
gars	2.19e-80	0.291905	0.396	0.174	6.08e-76	2	gars
fam102ba	1.63e-79	0.319274	0.281	0.098	4.52e-75	2	fam102ba
atp5if1b	4.08e-79	0.252607	0.653	0.358	1.13e-74	2	atp5if1b
prps1a	1.04e-78	0.299061	0.395	0.172	2.89e-74	2	prps1a
abcf1	1.15e-78	0.278616	0.437	0.196	3.19e-74	2	abcf1
abracl	3.1e-78	0.274759	0.586	0.302	8.62e-74	2	abracl
cycsb	3.67e-78	0.27567	0.554	0.279	1.02e-73	2	cycsb
gnl3	2.19e-77	0.300368	0.362	0.151	6.08e-73	2	gnl3
eef1da	2.24e-77	0.287551	0.864	0.513	6.22e-73	2	eef1da
rps26	2.42e-77	0.252735	0.997	0.903	6.71e-73	2	rps26
ybx1	2.56e-77	0.310077	0.975	0.714	7.11e-73	2	ybx1
rack1	3.5e-77	0.254714	0.995	0.909	9.73e-73	2	rack1
rpl23a	2.22e-76	0.288603	0.99	0.834	6.17e-72	2	rpl23a
gspt1l	5.06e-76	0.280578	0.423	0.197	1.41e-71	2	gspt1l
eif2s2	1.2e-75	0.2789	0.607	0.325	3.33e-71	2	eif2s2
prdx21	7.43e-75	0.305194	0.806	0.486	2.06e-70	2	prdx2
eif3d	8.02e-75	0.285233	0.775	0.456	2.23e-70	2	eif3d
rpl5b	2.18e-74	0.290241	0.979	0.765	6.04e-70	2	rpl5b
ddx27	5.91e-74	0.288791	0.298	0.115	1.64e-69	2	ddx27
psmb3	6.36e-74	0.256816	0.525	0.269	1.77e-69	2	psmb3
pa2g4a	2.63e-73	0.306034	0.393	0.176	7.31e-69	2	pa2g4a
si:dkey-260g12.1	6.38e-73	0.295777	0.358	0.149	1.77e-68	2	si:dkey-260g12.1
eif2s1b	1.04e-72	0.273684	0.532	0.275	2.88e-68	2	eif2s1b
rrp1	1.45e-72	0.303977	0.34	0.142	4.02e-68	2	rrp1
cox17	7.96e-72	0.277134	0.544	0.282	2.21e-67	2	cox17
lcp11	8.48e-72	0.286065	0.849	0.515	2.36e-67	2	lcp1
tsr2	1.38e-71	0.27653	0.262	0.096	3.83e-67	2	tsr2
mrpl12	2.11e-71	0.273013	0.337	0.143	5.87e-67	2	mrpl12
ywhabl1	1.07e-69	0.25514	0.718	0.415	2.97e-65	2	ywhabl
rpl3	1.95e-69	0.271917	0.99	0.825	5.41e-65	2	rpl3
CU499336.2	8.07e-69	0.283696	0.372	0.162	2.24e-64	2	CU499336.2
pgam1a	4.54e-68	0.264239	0.577	0.311	1.26e-63	2	pgam1a
snrpg	7.41e-68	0.29832	0.407	0.19	2.06e-63	2	snrpg
hint1	8.15e-68	0.253417	0.577	0.306	2.26e-63	2	hint1
ssb	1.01e-67	0.283535	0.323	0.135	2.8e-63	2	ssb
snrpd3l	4.6e-67	0.251791	0.4	0.188	1.28e-62	2	snrpd3l
psma6l	1.15e-66	0.263027	0.351	0.158	3.19e-62	2	psma6l
ddx24	1.22e-66	0.283427	0.279	0.11	3.39e-62	2	ddx24
kars	5.5e-66	0.259468	0.414	0.2	1.53e-61	2	kars
atp5f1b	3.76e-65	0.261066	0.911	0.6	1.04e-60	2	atp5f1b
smad7	1.23e-64	0.29558	0.292	0.118	3.41e-60	2	smad7
ddx18	2.96e-63	0.279296	0.275	0.11	8.23e-59	2	ddx18
rac21	1.47e-62	0.266897	0.942	0.664	4.09e-58	2	rac2
abce1	2.21e-62	0.281349	0.294	0.125	6.13e-58	2	abce1
atp1a1a.1	1.64e-60	0.251371	0.544	0.3	4.55e-56	2	atp1a1a.1
ncl	6.37e-60	0.301861	0.841	0.553	1.77e-55	2	ncl
cish	9.74e-59	0.276208	0.253	0.099	2.7e-54	2	cish
utp3	2.56e-58	0.263891	0.295	0.127	7.1e-54	2	utp3
coro1a1	3.44e-57	0.274052	0.969	0.81	9.56e-53	2	coro1a
stat1a1	3.71e-57	0.322483	0.605	0.361	1.03e-52	2	stat1a
rpl4	2.09e-55	0.28022	0.953	0.702	5.8e-51	2	rpl4
nab1a1	4.14e-55	0.401248	0.312	0.138	1.15e-50	2	nab1a
knop1	1.79e-54	0.256878	0.26	0.108	4.98e-50	2	knop1
si:ch211-196f2.6	1.36e-50	0.303769	0.268	0.115	3.79e-46	2	si:ch211-196f2.6
stat2	8.02e-50	0.277826	0.331	0.16	2.23e-45	2	stat2
rag1	0	2.26061	0.979	0.29	0	3	rag1
arpp211	0	1.31028	0.831	0.342	0	3	arpp21
btg11	0	1.14495	0.994	0.914	0	3	btg1
cd8b1	1.41e-307	1.14899	0.942	0.484	3.92e-303	3	cd8b
cyldb1	2.81e-298	1.28312	0.752	0.261	7.8e-294	3	cyldb
znrf11	1.39e-264	1.07831	0.9	0.447	3.86e-260	3	znrf1
h2afx1	9.61e-261	1.01939	0.959	0.539	2.67e-256	3	h2afx
si:dkeyp-75h12.71	1.57e-259	1.2756	0.683	0.243	4.37e-255	3	si:dkeyp-75h12.7
zgc:1716861	6.54e-250	1.14973	0.786	0.333	1.82e-245	3	zgc:171686
CR936442.11	7.11e-246	0.826616	1	0.961	1.98e-241	3	CR936442.1
cd8a1	3.18e-224	1.03648	0.928	0.56	8.85e-220	3	cd8a
cd4-11	4.46e-208	1.01999	0.755	0.347	1.24e-203	3	cd4-1
grap2b1	1.36e-207	0.8762	0.924	0.723	3.78e-203	3	grap2b
hmbsa1	7.01e-190	1.25487	0.613	0.249	1.95e-185	3	hmbsa
si:dkey-17o15.21	2.85e-187	1.22869	0.544	0.193	7.93e-183	3	si:dkey-17o15.2
lck1	1.62e-181	0.925668	0.897	0.617	4.49e-177	3	lck
FP236356.12	5.95e-171	0.683046	0.967	0.794	1.65e-166	3	FP236356.1
marcksl1a1	2.1e-166	0.723076	0.947	0.76	5.84e-162	3	marcksl1a
rasa41	5.97e-166	0.981626	0.603	0.248	1.66e-161	3	rasa4
ascc11	6.59e-165	1.02378	0.905	0.643	1.83e-160	3	ascc1
zgc:1627301	8.33e-161	0.629826	0.995	0.936	2.31e-156	3	zgc:162730
ccr9b1	1.25e-146	0.846622	0.798	0.503	3.47e-142	3	ccr9b
si:dkey-11f4.201	3.21e-139	0.849231	0.79	0.53	8.9e-135	3	si:dkey-11f4.20
bcl2l101	2.51e-135	0.807641	0.827	0.636	6.96e-131	3	bcl2l10
rorc1	3.08e-134	0.857086	0.64	0.296	8.57e-130	3	rorc
si:dkey-42i9.41	1.31e-131	0.877925	0.819	0.664	3.64e-127	3	si:dkey-42i9.4
nap1l11	2.32e-125	0.878195	0.726	0.468	6.45e-121	3	nap1l1
antxr2a1	5.82e-121	0.88309	0.632	0.338	1.62e-116	3	antxr2a
rrm2b1	8.39e-120	1.0191	0.569	0.29	2.33e-115	3	rrm2b
arrdc3b1	7.97e-118	1.18909	0.578	0.316	2.21e-113	3	arrdc3b
bcl11ba1	3.77e-117	0.680172	0.869	0.673	1.05e-112	3	bcl11ba
tsc22d31	1.43e-113	0.720323	0.853	0.756	3.98e-109	3	tsc22d3
tiparp1	8.23e-112	0.845776	0.712	0.472	2.28e-107	3	tiparp
uck2a1	1.73e-108	0.828496	0.728	0.529	4.8e-104	3	uck2a
h1f01	4.41e-106	0.980016	0.621	0.342	1.22e-101	3	h1f0
si:cabz01074946.11	1.42e-105	0.875368	0.672	0.448	3.95e-101	3	si:cabz01074946.1
trib31	5.82e-102	0.975159	0.588	0.336	1.62e-97	3	trib3
tenm31	1.43e-100	1.06011	0.48	0.227	3.97e-96	3	tenm3
ucp21	1.95e-100	0.477798	0.954	0.91	5.43e-96	3	ucp2
runx31	2.87e-100	0.754985	0.751	0.576	7.98e-96	3	runx3
si:ch211-106j24.11	2.97e-99	0.874536	0.527	0.256	8.25e-95	3	si:ch211-106j24.1
cd4-2.11	1.09e-94	0.961797	0.454	0.212	3.04e-90	3	cd4-2.1
rgcc1	1.49e-88	0.905048	0.533	0.292	4.13e-84	3	rgcc
pkp2	7.03e-88	0.973626	0.318	0.116	1.95e-83	3	pkp2
ncaldb1	4.79e-85	0.66429	0.755	0.637	1.33e-80	3	ncaldb
si:ch211-147a11.31	6.55e-82	1.01581	0.537	0.33	1.82e-77	3	si:ch211-147a11.3
gng21	4.81e-80	0.750793	0.607	0.391	1.34e-75	3	gng2
desi21	7.05e-77	0.890426	0.457	0.242	1.96e-72	3	desi2
fam117aa1	8.38e-69	0.829681	0.385	0.184	2.33e-64	3	fam117aa
si:ch211-222l21.12	1.66e-68	0.309084	0.987	0.921	4.62e-64	3	si:ch211-222l21.1
si:dkey-217l24.11	4.01e-67	0.802967	0.369	0.173	1.11e-62	3	si:dkey-217l24.1
zgc:1584451	1.36e-65	0.992698	0.298	0.12	3.77e-61	3	zgc:158445
polm	3.31e-65	0.872502	0.297	0.123	9.2e-61	3	polm
si:ch73-109i22.21	3.42e-64	0.8197	0.472	0.281	9.51e-60	3	si:ch73-109i22.2
EGFP1	2.01e-63	0.86293	0.515	0.317	5.57e-59	3	EGFP
itm2bb1	4.5e-63	0.587972	0.732	0.689	1.25e-58	3	itm2bb
si:ch211-196l7.41	3.54e-62	0.570388	0.768	0.74	9.84e-58	3	si:ch211-196l7.4
BRAFv600e1	1.22e-61	0.906021	0.493	0.3	3.39e-57	3	BRAFv600e
pik3c31	1.36e-60	0.883304	0.34	0.162	3.77e-56	3	pik3c3
eva1ba1	2.51e-55	0.922272	0.325	0.157	6.98e-51	3	eva1ba
fth1a1	5e-55	0.584944	0.662	0.563	1.39e-50	3	fth1a
pja21	1.57e-54	0.914828	0.343	0.175	4.36e-50	3	pja2
si:dkey-266f7.102	4.35e-52	0.646285	0.618	0.466	1.21e-47	3	si:dkey-266f7.10
ccnd2a1	5.43e-52	0.689003	0.597	0.483	1.51e-47	3	ccnd2a
tpst1l1	1.72e-51	0.80936	0.375	0.209	4.79e-47	3	tpst1l
entpd8	6.51e-51	0.769131	0.265	0.115	1.81e-46	3	entpd8
si:dkey-183p4.101	2.87e-49	0.575932	0.683	0.613	7.97e-45	3	si:dkey-183p4.10
myb1	1.72e-48	0.477884	0.548	0.339	4.77e-44	3	myb
ccr9a	7.1e-48	0.31113	0.953	0.921	1.97e-43	3	ccr9a
sumo2b1	2.11e-47	0.568967	0.686	0.668	5.86e-43	3	sumo2b
ccdc501	3.26e-47	0.777045	0.439	0.281	9.05e-43	3	ccdc50
man1a11	6.97e-46	0.828686	0.37	0.216	1.94e-41	3	man1a1
romo11	1.53e-43	0.516576	0.699	0.706	4.25e-39	3	romo1
arid4a1	3.83e-42	0.768944	0.472	0.343	1.06e-37	3	arid4a
bola3	3.92e-41	0.794473	0.294	0.155	1.09e-36	3	bola3
prkd31	7.43e-41	0.714582	0.345	0.199	2.06e-36	3	prkd3
sla21	2.01e-39	0.365168	0.729	0.604	5.6e-35	3	sla2
histh1l1	1.76e-38	0.781723	0.485	0.352	4.89e-34	3	histh1l
ncor21	1.16e-35	0.747938	0.434	0.322	3.22e-31	3	ncor2
h1fx1	2.12e-35	0.528741	0.745	0.67	5.89e-31	3	h1fx
pde4ba1	6e-35	0.480761	0.779	0.764	1.67e-30	3	pde4ba
ssr21	1.92e-34	0.672064	0.554	0.481	5.33e-30	3	ssr2
cited4b1	1.92e-34	0.795614	0.383	0.255	5.33e-30	3	cited4b
cdkn1bb1	2.38e-33	0.622298	0.598	0.58	6.62e-29	3	cdkn1bb
h3f3b.1.21	1.99e-32	0.560268	0.586	0.554	5.53e-28	3	h3f3b.1.2
tnrc6c11	3.51e-31	0.60947	0.577	0.549	9.75e-27	3	tnrc6c1
fam53b1	3.84e-31	0.731728	0.482	0.415	1.07e-26	3	fam53b
psph1	2.06e-29	0.653144	0.267	0.15	5.71e-25	3	psph
ralgps21	2.67e-29	0.731432	0.332	0.217	7.41e-25	3	ralgps2
dclre1c1	5.32e-28	0.584346	0.254	0.14	1.48e-23	3	dclre1c
csrnp1a1	7.17e-28	0.477407	0.584	0.526	1.99e-23	3	csrnp1a
eif1b1	7.59e-28	0.403155	0.691	0.732	2.11e-23	3	eif1b
skap12	2.93e-27	0.43987	0.618	0.571	8.13e-23	3	skap1
ano61	3.52e-27	0.596949	0.414	0.305	9.79e-23	3	ano6
gadd45ga1	2.73e-26	0.630105	0.396	0.286	7.59e-22	3	gadd45ga
pdxka1	5.64e-26	0.666746	0.319	0.211	1.57e-21	3	pdxka
zgc:1943121	2.59e-25	0.647152	0.332	0.225	7.19e-21	3	zgc:194312
hivep2a2	3.36e-25	0.352865	0.634	0.563	9.34e-21	3	hivep2a
ccni1	3.88e-25	0.325807	0.762	0.795	1.08e-20	3	ccni
cdkn1d	1.25e-24	0.67214	0.258	0.154	3.46e-20	3	cdkn1d
ly751	2.52e-24	0.659624	0.323	0.221	7.01e-20	3	ly75
ddx5	1.01e-23	0.252893	0.829	0.861	2.81e-19	3	ddx5
sh3d211	4.2e-23	0.705983	0.305	0.207	1.17e-18	3	sh3d21
pdgfab1	1.92e-22	0.444748	0.259	0.151	5.34e-18	3	pdgfab
bach2b2	1.49e-21	0.576083	0.39	0.298	4.15e-17	3	bach2b
irf2bpl1	6.74e-21	0.572842	0.305	0.208	1.87e-16	3	irf2bpl
zswim51	3.09e-20	0.584237	0.367	0.278	8.59e-16	3	zswim5
ddit4	3.18e-20	0.685194	0.261	0.169	8.84e-16	3	ddit4
mylipa	3.91e-20	0.726627	0.253	0.164	1.09e-15	3	mylipa
adgrg1.12	4.29e-20	0.446831	0.556	0.513	1.19e-15	3	adgrg1.1
oaz1b1	6.65e-20	0.357006	0.654	0.704	1.85e-15	3	oaz1b
cblb1	4.98e-19	0.584663	0.285	0.192	1.38e-14	3	cblb
sox122	2.37e-18	0.478016	0.414	0.333	6.59e-14	3	sox12
msi2a1	8.89e-18	0.504122	0.388	0.301	2.47e-13	3	msi2a
wapla1	3.5e-17	0.627221	0.281	0.201	9.71e-13	3	wapla
satb1b2	5.35e-17	0.280792	0.579	0.493	1.49e-12	3	satb1b
zgc:194659	4.06e-16	0.639841	0.26	0.181	1.13e-11	3	zgc:194659
si:ch211-105j21.91	6.08e-16	0.434771	0.524	0.51	1.69e-11	3	si:ch211-105j21.9
anapc161	1.46e-15	0.566942	0.438	0.415	4.06e-11	3	anapc16
vsir1	1.75e-15	0.423134	0.521	0.5	4.86e-11	3	vsir
tgif11	5.49e-13	0.454544	0.435	0.388	1.53e-08	3	tgif1
socs1a	8.5e-13	0.644109	0.275	0.21	2.36e-08	3	socs1a
hipk3a1	1.03e-11	0.53235	0.278	0.217	2.86e-07	3	hipk3a
rps6ka11	1.4e-11	0.50566	0.438	0.424	3.9e-07	3	rps6ka1
cited4a	1.69e-11	0.571559	0.303	0.246	4.69e-07	3	cited4a
oaz1a1	2.5e-11	0.260042	0.62	0.688	6.94e-07	3	oaz1a
top1l1	8.7e-11	0.432329	0.486	0.487	2.42e-06	3	top1l
dgkza1	5.28e-09	0.501392	0.328	0.293	0.000146712	3	dgkza
ip6k2a1	9.1e-09	0.540802	0.346	0.32	0.000252835	3	ip6k2a
nr1d2b1	2.03e-08	0.465253	0.348	0.321	0.00056464	3	nr1d2b
ptpn61	3.92e-08	0.431464	0.447	0.464	0.00108793	3	ptpn6
cdc42ep4a1	2.8e-07	0.459846	0.258	0.217	0.00778975	3	cdc42ep4a
gpr55a1	1.37e-06	0.425063	0.356	0.343	0.0379888	3	gpr55a
rnf1302	5.12e-06	0.292841	0.493	0.511	0.142248	3	rnf130
prkar2aa1	7.15e-06	0.420164	0.38	0.387	0.198711	3	prkar2aa
hmgb1a1	8.36e-06	0.337661	0.566	0.649	0.232089	3	hmgb1a
kmt2bb1	1.91e-05	0.443041	0.424	0.464	0.529209	3	kmt2bb
itk	2.02e-05	0.443374	0.306	0.292	0.561788	3	itk
arl5c	2.17e-05	0.300681	0.54	0.589	0.603312	3	arl5c
arl6ip1	2.51e-05	0.391301	0.443	0.502	0.697166	3	arl6ip1
si:dkey-33c12.4	3.3e-05	0.264913	0.201	0.304	0.915885	3	si:dkey-33c12.4
mob1a	3.61e-05	0.338344	0.499	0.591	1	3	mob1a
scin1	6.1e-05	0.432652	0.321	0.316	1	3	scin
xpc1	9.67e-05	0.557191	0.273	0.258	1	3	xpc
gnb1a	0.000144824	0.331086	0.521	0.614	1	3	gnb1a
zap702	0.000341694	0.262635	0.462	0.496	1	3	zap70
ISCU (1 of many)	0.000644544	0.257668	0.19	0.277	1	3	ISCU (1 of many)
tox3	0.00116949	0.431289	0.369	0.392	1	3	tox
si:ch211-260e23.9	0.0011811	0.442515	0.282	0.279	1	3	si:ch211-260e23.9
gbp	0.00119955	0.461419	0.297	0.3	1	3	gbp
itgae.22	0.00141218	0.25822	0.49	0.564	1	3	itgae.2
taf3	0.00229196	0.269551	0.192	0.271	1	3	taf3
zyg111	0.00312153	0.364708	0.289	0.287	1	3	zyg11
rbm5	0.00318448	0.454721	0.297	0.307	1	3	rbm5
rbm39a	0.00376566	0.415533	0.378	0.428	1	3	rbm39a
atf7ip	0.00839827	0.428933	0.311	0.33	1	3	atf7ip
eif4g2b	0.00888698	0.280964	0.214	0.297	1	3	eif4g2b
hexim1	0.00983864	0.262632	0.239	0.328	1	3	hexim1
hsp70.3	0	2.48467	0.743	0.099	0	4	hsp70.3
hsp90aa1.2	0	2.24658	0.772	0.16	0	4	hsp90aa1.2
dnajb1b	0	1.96759	0.841	0.331	0	4	dnajb1b
hsp70.2	5.66e-297	1.63277	0.424	0.059	1.57e-292	4	hsp70.2
btg12	9.72e-149	0.806727	0.978	0.916	2.7e-144	4	btg1
CR936442.12	1.29e-141	0.687375	1	0.961	3.59e-137	4	CR936442.1
hsp70l	3.04e-138	1.20546	0.345	0.08	8.43e-134	4	hsp70l
znrf12	8.27e-138	0.986302	0.819	0.459	2.3e-133	4	znrf1
hsp70.1	3.95e-136	1.04125	0.265	0.048	1.1e-131	4	hsp70.1
FP236356.13	1.31e-126	0.690202	0.97	0.797	3.64e-122	4	FP236356.1
marcksl1a2	4.06e-126	0.779221	0.939	0.764	1.13e-121	4	marcksl1a
cd8a2	3.33e-116	0.911209	0.858	0.571	9.24e-112	4	cd8a
rag11	2.84e-103	0.905529	0.674	0.319	7.89e-99	4	rag1
cd8b2	4.15e-96	0.766119	0.805	0.499	1.15e-91	4	cd8b
arpp212	7.67e-95	0.892407	0.673	0.36	2.13e-90	4	arpp21
ccr9b2	9.34e-95	0.787926	0.776	0.509	2.59e-90	4	ccr9b
zgc:1716862	2.38e-91	0.853759	0.655	0.348	6.62e-87	4	zgc:171686
rsrp1	4.68e-90	0.931149	0.688	0.458	1.3e-85	4	rsrp1
cd4-12	8.95e-90	0.806629	0.669	0.359	2.49e-85	4	cd4-1
cyldb2	4.23e-84	0.896628	0.568	0.28	1.18e-79	4	cyldb
grap2b2	5.13e-83	0.661235	0.852	0.731	1.43e-78	4	grap2b
h2afx2	3e-81	0.578688	0.865	0.551	8.33e-77	4	h2afx
si:dkey-11f4.202	2.56e-80	0.74647	0.76	0.537	7.12e-76	4	si:dkey-11f4.20
h1f02	1.99e-77	1.09881	0.612	0.348	5.52e-73	4	h1f0
si:dkeyp-75h12.72	3.42e-76	0.914146	0.53	0.259	9.51e-72	4	si:dkeyp-75h12.7
lck2	1.12e-75	0.637882	0.84	0.625	3.12e-71	4	lck
rorc2	1.44e-71	0.859134	0.576	0.305	3.99e-67	4	rorc
rgcc2	2.56e-70	0.964038	0.539	0.296	7.12e-66	4	rgcc
si:dkey-266f7.103	1.14e-68	0.849842	0.678	0.465	3.17e-64	4	si:dkey-266f7.10
ascc12	6.41e-65	0.809635	0.811	0.653	1.78e-60	4	ascc1
si:ch211-222l21.13	8.67e-65	0.396121	0.985	0.922	2.41e-60	4	si:ch211-222l21.1
uck2a2	1.69e-64	0.759282	0.709	0.534	4.7e-60	4	uck2a
bcl2l102	5.76e-60	0.632295	0.778	0.642	1.6e-55	4	bcl2l10
hmbsa2	2.76e-55	0.90768	0.475	0.263	7.67e-51	4	hmbsa
si:dkey-17o15.22	1.49e-53	0.918272	0.414	0.207	4.13e-49	4	si:dkey-17o15.2
si:ch211-106j24.12	6.87e-52	0.759286	0.483	0.264	1.91e-47	4	si:ch211-106j24.1
si:ch211-196l7.42	4.92e-51	0.580527	0.776	0.74	1.37e-46	4	si:ch211-196l7.4
si:dkey-42i9.42	7.24e-51	0.66103	0.746	0.67	2.01e-46	4	si:dkey-42i9.4
antxr2a2	1.06e-47	0.694701	0.543	0.349	2.93e-43	4	antxr2a
btg21	1.48e-47	0.417263	0.894	0.843	4.11e-43	4	btg2
zgc:1627302	1.86e-47	0.398768	0.956	0.939	5.16e-43	4	zgc:162730
rasa42	1.9e-45	0.682269	0.465	0.262	5.27e-41	4	rasa4
ucp22	2.3e-45	0.367062	0.909	0.913	6.38e-41	4	ucp2
rrm2b2	2.86e-40	0.778675	0.47	0.3	7.96e-36	4	rrm2b
tenm32	2.43e-38	0.753254	0.409	0.236	6.75e-34	4	tenm3
pkp21	2.86e-38	0.788905	0.272	0.122	7.95e-34	4	pkp2
runx32	1.14e-37	0.598927	0.678	0.583	3.17e-33	4	runx3
gng22	1.09e-36	0.649914	0.554	0.398	3.02e-32	4	gng2
fam117aa2	2.09e-36	0.68972	0.356	0.189	5.8e-32	4	fam117aa
cited4b2	3.18e-36	0.884803	0.41	0.256	8.85e-32	4	cited4b
si:cabz01074946.12	9.35e-36	0.674716	0.581	0.457	2.6e-31	4	si:cabz01074946.1
nap1l12	7.83e-35	0.603176	0.606	0.48	2.18e-30	4	nap1l1
myb2	1.28e-34	0.591069	0.532	0.343	3.56e-30	4	myb
ddx51	5.6e-34	0.352849	0.84	0.86	1.55e-29	4	ddx5
si:dkey-183p4.102	8.11e-34	0.559686	0.682	0.614	2.25e-29	4	si:dkey-183p4.10
ncaldb2	7.63e-33	0.507694	0.688	0.643	2.12e-28	4	ncaldb
oaz1a2	4.91e-32	0.551695	0.68	0.684	1.36e-27	4	oaz1a
arrdc3b2	7.57e-32	0.796907	0.467	0.327	2.1e-27	4	arrdc3b
sla22	3.32e-31	0.518362	0.709	0.607	9.21e-27	4	sla2
desi22	1.51e-30	0.742884	0.395	0.249	4.19e-26	4	desi2
gadd45ga2	1.37e-29	0.74951	0.423	0.287	3.82e-25	4	gadd45ga
itm2bb2	3.15e-28	0.445377	0.706	0.691	8.75e-24	4	itm2bb
bcl11ba2	1.96e-27	0.386438	0.771	0.682	5.44e-23	4	bcl11ba
atf4b	3.07e-27	0.496968	0.674	0.668	8.53e-23	4	atf4b
ccdc502	4.95e-27	0.707354	0.416	0.286	1.37e-22	4	ccdc50
cd4-2.12	1.62e-26	0.689009	0.356	0.222	4.51e-22	4	cd4-2.1
zgc:1943122	3.64e-26	0.752307	0.354	0.226	1.01e-21	4	zgc:194312
eif1b2	9.34e-25	0.447196	0.714	0.73	2.59e-20	4	eif1b
si:ch211-105j21.92	1.53e-24	0.61581	0.564	0.508	4.25e-20	4	si:ch211-105j21.9
hivep2a3	1.75e-23	0.418218	0.651	0.564	4.86e-19	4	hivep2a
skap13	1.17e-22	0.473978	0.623	0.572	3.26e-18	4	skap1
si:ch211-147a11.32	2.55e-22	0.701078	0.442	0.339	7.09e-18	4	si:ch211-147a11.3
tgif12	8.64e-22	0.601385	0.483	0.386	2.4e-17	4	tgif1
arid4a2	8.97e-22	0.673278	0.442	0.347	2.49e-17	4	arid4a
si:dkey-217l24.12	2.47e-20	0.62689	0.293	0.18	6.85e-16	4	si:dkey-217l24.1
fth1a2	4.54e-20	0.381333	0.619	0.567	1.26e-15	4	fth1a
eva1ba2	7.11e-20	0.719078	0.271	0.163	1.98e-15	4	eva1ba
ccnd2a2	1.31e-19	0.546856	0.544	0.488	3.65e-15	4	ccnd2a
ddit3	6.16e-19	0.590715	0.514	0.451	1.71e-14	4	ddit3
pdgfab2	9.84e-19	0.534734	0.261	0.153	2.73e-14	4	pdgfab
cdkn1bb2	1.19e-18	0.555644	0.586	0.581	3.32e-14	4	cdkn1bb
trib32	4.88e-18	0.58295	0.446	0.349	1.35e-13	4	trib3
hspa8	1.34e-17	0.291757	0.82	0.843	3.72e-13	4	hspa8
sox123	4.28e-17	0.510607	0.431	0.334	1.19e-12	4	sox12
EGFP2	3.35e-16	0.479995	0.439	0.324	9.31e-12	4	EGFP
satb1b3	5.29e-16	0.345353	0.584	0.494	1.47e-11	4	satb1b
oaz1b2	8.52e-16	0.363462	0.657	0.703	2.37e-11	4	oaz1b
BRAFv600e2	9.9e-16	0.516394	0.417	0.308	2.75e-11	4	BRAFv600e
tsc22d32	2.25e-15	0.286594	0.747	0.763	6.25e-11	4	tsc22d3
pja22	6.16e-15	0.619528	0.273	0.181	1.71e-10	4	pja2
tpst1l2	1.29e-14	0.643328	0.304	0.216	3.58e-10	4	tpst1l
midn2	1.42e-14	0.32072	0.71	0.707	3.93e-10	4	midn
h1fx2	1.52e-14	0.443556	0.696	0.674	4.23e-10	4	h1fx
msi2a2	1.32e-13	0.543675	0.383	0.303	3.66e-09	4	msi2a
si:ch73-109i22.22	1.48e-13	0.566356	0.37	0.29	4.1e-09	4	si:ch73-109i22.2
rnf1303	9.99e-13	0.410396	0.541	0.508	2.78e-08	4	rnf130
cblb2	2.75e-12	0.562154	0.273	0.195	7.63e-08	4	cblb
klf6a	7.91e-12	0.46911	0.577	0.593	2.2e-07	4	klf6a
ier51	4.38e-11	0.486755	0.515	0.528	1.22e-06	4	ier5
histh1l2	4.85e-11	0.588998	0.419	0.358	1.35e-06	4	histh1l
prkd32	8.68e-11	0.580777	0.278	0.205	2.41e-06	4	prkd3
irf2bpl2	1.41e-10	0.601593	0.28	0.211	3.91e-06	4	irf2bpl
ncor22	4.39e-10	0.590968	0.374	0.327	1.22e-05	4	ncor2
man1a12	5.15e-10	0.582133	0.29	0.224	1.43e-05	4	man1a1
tnrc6c12	8.87e-10	0.454526	0.532	0.551	2.46e-05	4	tnrc6c1
romo12	1.27e-09	0.297164	0.638	0.709	3.52e-05	4	romo1
vsir2	1.45e-09	0.416805	0.512	0.501	4.02e-05	4	vsir
ip6k2a2	2.17e-09	0.593987	0.359	0.32	6.03e-05	4	ip6k2a
csrnp1a2	3.99e-09	0.387368	0.533	0.53	0.000110917	4	csrnp1a
cited4a1	2.27e-08	0.566241	0.3	0.247	0.00063127	4	cited4a
tiparp2	3.03e-08	0.30509	0.522	0.487	0.000842437	4	tiparp
sumo2b2	4.54e-08	0.318927	0.601	0.673	0.00126128	4	sumo2b
ppp1r10	7.11e-08	0.603133	0.251	0.201	0.00197534	4	ppp1r10
si:ch211-132g1.11	1.05e-07	0.569839	0.282	0.234	0.002927	4	si:ch211-132g1.1
h3f3b.1.22	1.07e-07	0.36145	0.526	0.558	0.00296761	4	h3f3b.1.2
top1l2	2.09e-07	0.456617	0.477	0.487	0.00581243	4	top1l
adgrg1.13	2.37e-07	0.330475	0.517	0.516	0.00658543	4	adgrg1.1
ptpn62	4.37e-07	0.441616	0.452	0.464	0.0121415	4	ptpn6
nr1d2b2	5.38e-07	0.479566	0.349	0.321	0.0149578	4	nr1d2b
nr4a2b2	6.24e-07	0.37092	0.427	0.387	0.0173365	4	nr4a2b
cd2262	6.25e-07	0.447317	0.428	0.416	0.0173557	4	cd226
ctdsp2	1.74e-06	0.52637	0.256	0.214	0.0481949	4	ctdsp2
fam53b2	2.83e-06	0.484223	0.407	0.42	0.0786383	4	fam53b
brd2a	5.06e-06	0.442359	0.442	0.462	0.140541	4	brd2a
hmgb1a2	6.27e-06	0.314997	0.581	0.646	0.174282	4	hmgb1a
ssr22	7.99e-06	0.419342	0.468	0.487	0.221802	4	ssr2
ralgps22	1.06e-05	0.476957	0.261	0.223	0.294241	4	ralgps2
cdc42ep4a2	1.17e-05	0.503231	0.256	0.218	0.326029	4	cdc42ep4a
pik3r3a	1.19e-05	0.542428	0.264	0.233	0.330389	4	pik3r3a
ano62	1.47e-05	0.374373	0.341	0.311	0.408317	4	ano6
slc25a55a	1.69e-05	0.484714	0.409	0.421	0.469699	4	slc25a55a
sesn1	3.17e-05	0.332234	0.579	0.632	0.881029	4	sesn1
herpud11	3.27e-05	0.521721	0.305	0.285	0.907982	4	herpud1
zap703	4.55e-05	0.339051	0.467	0.495	1	4	zap70
prkar2aa2	9.77e-05	0.461744	0.38	0.387	1	4	prkar2aa
gpr55a2	0.000300034	0.446178	0.345	0.344	1	4	gpr55a
zswim52	0.000527466	0.428199	0.3	0.283	1	4	zswim5
itk1	0.000672832	0.410755	0.302	0.292	1	4	itk
anapc162	0.000915417	0.415597	0.39	0.418	1	4	anapc16
si:rp71-68n21.91	0.000987677	0.489701	0.289	0.283	1	4	si:rp71-68n21.9
atf7ip1	0.00109325	0.492419	0.326	0.329	1	4	atf7ip
n4bp21	0.00112929	0.404395	0.282	0.268	1	4	n4bp2
tox22	0.00159857	0.311881	0.416	0.433	1	4	tox2
cnbpb	0.00307985	0.37889	0.477	0.562	1	4	cnbpb
fam133b	0.00308154	0.256831	0.182	0.262	1	4	fam133b
mycb1	0.00362781	0.431536	0.329	0.324	1	4	mycb
gadd45ba2	0.0036296	0.257357	0.479	0.507	1	4	gadd45ba
rbm39a1	0.0037169	0.461966	0.384	0.426	1	4	rbm39a
zgc:1119861	0.00420246	0.341544	0.456	0.525	1	4	zgc:111986
arl6ip11	0.00444024	0.347259	0.435	0.502	1	4	arl6ip1
tob1a	0.00648688	0.261715	0.289	0.405	1	4	tob1a
pik3r11	0.00748515	0.353349	0.421	0.464	1	4	pik3r1
rrm2	0	2.11498	0.771	0.096	0	5	rrm2
stmn1a	0	2.07088	0.861	0.242	0	5	stmn1a
hmgn2	0	1.87081	0.997	0.888	0	5	hmgn2
hmgb2b	0	1.81514	0.954	0.482	0	5	hmgb2b
dut	0	1.70876	0.587	0.09	0	5	dut
hmgb2a	0	1.66715	0.987	0.776	0	5	hmgb2a
mki67	0	1.60323	0.548	0.068	0	5	mki67
zgc:110540	0	1.35195	0.406	0.047	0	5	zgc:110540
top2a	6.26e-296	1.50966	0.401	0.05	1.74e-291	5	top2a
hist1h4l.12	3.83e-289	1.23631	0.627	0.129	1.06e-284	5	hist1h4l.12
pclaf	7.57e-289	1.5476	0.595	0.125	2.1e-284	5	pclaf
chaf1a	7.77e-260	1.21392	0.435	0.068	2.16e-255	5	chaf1a
tubb2b	3.46e-250	1.59918	0.883	0.424	9.6e-246	5	tubb2b
nusap1	1.94e-246	1.38722	0.339	0.043	5.38e-242	5	nusap1
pcna	7.02e-234	1.72837	0.642	0.192	1.95e-229	5	pcna
mibp	1.65e-224	1.2233	0.399	0.065	4.6e-220	5	mibp
ccna2	1.39e-217	1.01072	0.316	0.041	3.86e-213	5	ccna2
smc2	7.12e-217	0.9453	0.346	0.049	1.98e-212	5	smc2
h2afvb	1.54e-206	1.2288	0.903	0.646	4.27e-202	5	h2afvb
ube2c	1.04e-205	1.31303	0.332	0.05	2.89e-201	5	ube2c
cdk1	1.28e-204	1.00661	0.299	0.04	3.56e-200	5	cdk1
tpx2	1.35e-204	1.01824	0.293	0.038	3.75e-200	5	tpx2
CABZ01058261.1	2.66e-200	1.07749	0.329	0.049	7.39e-196	5	CABZ01058261.1
cdca7b	2.82e-199	0.634994	0.252	0.028	7.85e-195	5	cdca7b
tuba8l4	3.18e-199	1.28976	0.906	0.593	8.83e-195	5	tuba8l4
cdca7a	1.3e-196	0.891744	0.299	0.042	3.61e-192	5	cdca7a
h3f3b.1	1.77e-195	1.22192	0.906	0.646	4.91e-191	5	h3f3b.1
hmga1a	3.03e-194	1.2106	0.881	0.6	8.42e-190	5	hmga1a
si:ch73-281n10.2	5.5e-194	1.36801	0.763	0.321	1.53e-189	5	si:ch73-281n10.2
ncapg	1.3e-190	0.863134	0.299	0.042	3.61e-186	5	ncapg
fen1	2.7e-189	0.97127	0.359	0.063	7.5e-185	5	fen1
tubb4b	5.08e-189	1.40228	0.907	0.59	1.41e-184	5	tubb4b
lbr	1.04e-188	1.5121	0.66	0.224	2.9e-184	5	lbr
cenpf	3.19e-185	1.2807	0.283	0.039	8.87e-181	5	cenpf
dlgap5	6.02e-181	0.907498	0.288	0.041	1.67e-176	5	dlgap5
ncapd2	8.76e-176	0.833477	0.285	0.041	2.43e-171	5	ncapd2
aurkb	9.79e-173	0.901115	0.282	0.041	2.72e-168	5	aurkb
si:ch211-288g17.3	2.69e-171	1.24636	0.645	0.242	7.46e-167	5	si:ch211-288g17.3
mcm5	8.83e-161	0.849193	0.295	0.049	2.45e-156	5	mcm5
si:ch211-156b7.4	3.6e-153	0.685575	0.283	0.047	1e-148	5	si:ch211-156b7.4
CABZ01005379.1	2.1e-140	0.763727	0.252	0.041	5.82e-136	5	CABZ01005379.1
calm3a	2.79e-138	1.07276	0.624	0.247	7.74e-134	5	calm3a
slbp	7.28e-137	0.887838	0.362	0.083	2.02e-132	5	slbp
rrm1	1.03e-136	0.901509	0.353	0.08	2.87e-132	5	rrm1
cks1b	5.29e-133	0.805722	0.286	0.053	1.47e-128	5	cks1b
atad2	8.08e-130	0.74205	0.252	0.043	2.25e-125	5	atad2
banf1	3.82e-127	1.05703	0.514	0.174	1.06e-122	5	banf1
uhrf1	1.8e-125	0.642457	0.278	0.054	4.99e-121	5	uhrf1
rpa2	3.12e-125	0.946393	0.382	0.101	8.66e-121	5	rpa2
mxd3	1.56e-124	0.938428	0.29	0.059	4.33e-120	5	mxd3
si:ch73-1a9.3	3.33e-123	1.17809	0.818	0.564	9.25e-119	5	si:ch73-1a9.3
dnmt1	6.34e-121	0.61205	0.272	0.053	1.76e-116	5	dnmt1
tuba8l	8.97e-121	1.56476	0.697	0.36	2.49e-116	5	tuba8l
lig1	1.37e-120	0.807484	0.32	0.073	3.8e-116	5	lig1
ptmab1	6.94e-119	0.671138	0.959	0.896	1.93e-114	5	ptmab
si:dkey-108k21.10	1.75e-115	0.900142	0.269	0.053	4.87e-111	5	si:dkey-108k21.10
mcm2	3.59e-112	0.796315	0.32	0.077	9.96e-108	5	mcm2
rpa3	3.14e-108	0.747615	0.312	0.076	8.73e-104	5	rpa3
mcm4	8.88e-106	0.699834	0.279	0.063	2.47e-101	5	mcm4
kif22	5.39e-104	0.60243	0.262	0.056	1.5e-99	5	kif22
rnaseh2a	4.34e-96	0.705349	0.309	0.081	1.21e-91	5	rnaseh2a
dck	1.65e-95	0.702853	0.265	0.061	4.57e-91	5	dck
mcm3	3.58e-95	0.602906	0.262	0.06	9.95e-91	5	mcm3
selenoh	3.16e-94	0.806943	0.395	0.131	8.77e-90	5	selenoh
dek	1.07e-88	0.793377	0.391	0.127	2.98e-84	5	dek
anp32b	2.26e-84	0.852479	0.627	0.333	6.27e-80	5	anp32b
snrpf	1.53e-78	0.880933	0.625	0.356	4.25e-74	5	snrpf
hmgn7	1.74e-78	0.949449	0.588	0.339	4.84e-74	5	hmgn7
ahcy	2.49e-78	0.865801	0.579	0.305	6.92e-74	5	ahcy
si:ch211-222l21.14	1.13e-76	0.428231	0.977	0.923	3.13e-72	5	si:ch211-222l21.1
bub3	3.19e-75	0.759123	0.349	0.117	8.86e-71	5	bub3
p2rx11	2.26e-74	0.853123	0.458	0.192	6.28e-70	5	p2rx1
ppiab	1.35e-73	0.632213	0.825	0.715	3.75e-69	5	ppiab
dnajc9	6.18e-73	0.603227	0.273	0.079	1.72e-68	5	dnajc9
h2afva	1.24e-69	0.823622	0.569	0.299	3.45e-65	5	h2afva
rbbp4	3.18e-69	0.910589	0.505	0.249	8.83e-65	5	rbbp4
snrpd1	1.77e-67	0.813465	0.502	0.245	4.93e-63	5	snrpd1
cirbpa	7.25e-67	0.564056	0.843	0.774	2.01e-62	5	cirbpa
ddx39ab	1.02e-65	0.762152	0.544	0.282	2.82e-61	5	ddx39ab
mcm6	1.58e-64	0.693222	0.305	0.106	4.39e-60	5	mcm6
nucks1a	8.14e-64	0.761072	0.485	0.234	2.26e-59	5	nucks1a
lsm7	6.79e-63	0.773639	0.495	0.24	1.88e-58	5	lsm7
sumo3b	8.34e-62	0.770981	0.429	0.191	2.32e-57	5	sumo3b
rfc3	1.04e-61	0.59667	0.288	0.094	2.89e-57	5	rfc3
h1fx3	3.8e-61	0.633281	0.873	0.665	1.06e-56	5	h1fx
hells	4.48e-61	0.770268	0.412	0.182	1.25e-56	5	hells
marcksb1	7.88e-61	0.603971	0.359	0.134	2.19e-56	5	marcksb
hist1h4l.7	1.22e-60	0.615566	0.27	0.085	3.4e-56	5	hist1h4l.7
cfl12	1.56e-60	0.542946	0.856	0.758	4.34e-56	5	cfl1
seta	4.16e-60	0.714828	0.724	0.584	1.16e-55	5	seta
hmgb1b	4.16e-59	0.761998	0.591	0.345	1.16e-54	5	hmgb1b
sub1a	6.34e-58	0.828011	0.558	0.332	1.76e-53	5	sub1a
rpa1	2.27e-56	0.533611	0.292	0.102	6.31e-52	5	rpa1
lmnb2	2.9e-56	0.778501	0.518	0.279	8.06e-52	5	lmnb2
smc4	8.78e-56	0.590372	0.332	0.124	2.44e-51	5	smc4
nasp	9.97e-56	0.623872	0.372	0.156	2.77e-51	5	nasp
hirip3	6.82e-55	0.557661	0.305	0.111	1.89e-50	5	hirip3
si:ch211-114n24.6	1.88e-53	0.76873	0.421	0.196	5.23e-49	5	si:ch211-114n24.6
polr3glb	8.35e-53	0.53166	0.32	0.12	2.32e-48	5	polr3glb
cdkn3	2.27e-52	0.53638	0.379	0.158	6.32e-48	5	cdkn3
rad21a	5.07e-50	0.720644	0.579	0.362	1.41e-45	5	rad21a
vrk1	1.11e-46	0.437002	0.275	0.101	3.09e-42	5	vrk1
ran	2.76e-46	0.435166	0.841	0.795	7.66e-42	5	ran
zgc:153409	1.43e-45	0.711424	0.701	0.5	3.98e-41	5	zgc:153409
snrpg1	8.46e-45	0.602981	0.405	0.198	2.35e-40	5	snrpg
h3f3b.1.11	2.91e-44	0.58194	0.714	0.567	8.08e-40	5	h3f3b.1.1
lsm3	1.39e-43	0.527098	0.381	0.176	3.87e-39	5	lsm3
anp32a	2.95e-43	0.626016	0.599	0.411	8.2e-39	5	anp32a
calm3b	1.12e-42	0.630764	0.584	0.378	3.1e-38	5	calm3b
smc1al	2.34e-42	0.602601	0.521	0.309	6.51e-38	5	smc1al
cxcr4b	2.41e-42	0.52049	0.815	0.559	6.68e-38	5	cxcr4b
msna1	6.26e-42	0.632297	0.732	0.611	1.74e-37	5	msna
nucks1b	1.54e-41	0.515892	0.395	0.191	4.28e-37	5	nucks1b
tuba1b1	1.5e-40	0.684027	0.366	0.178	4.16e-36	5	tuba1b
fkbp3	4.69e-38	0.545879	0.402	0.205	1.3e-33	5	fkbp3
eef2b1	6.34e-38	0.297619	0.928	0.917	1.76e-33	5	eef2b
hint11	1.13e-37	0.682365	0.505	0.32	3.15e-33	5	hint1
actb11	4.56e-37	0.533316	0.835	0.662	1.27e-32	5	actb1
atp5mc11	5.2e-36	0.638825	0.495	0.302	1.44e-31	5	atp5mc1
cbx3a	1.53e-35	0.641591	0.554	0.379	4.24e-31	5	cbx3a
dpy30	2.93e-34	0.485294	0.418	0.218	8.14e-30	5	dpy30
snrpb1	3.68e-34	0.616667	0.505	0.326	1.02e-29	5	snrpb
aldh9a1a.1	1.98e-33	0.487977	0.369	0.188	5.51e-29	5	aldh9a1a.1
eny2	2.76e-33	0.311034	0.269	0.114	7.67e-29	5	eny2
dynll1	7.04e-33	0.526714	0.514	0.325	1.96e-28	5	dynll1
snrpe1	8.72e-33	0.499198	0.446	0.259	2.42e-28	5	snrpe
ssrp1a	1.78e-32	0.393968	0.276	0.124	4.94e-28	5	ssrp1a
cnbpa	8.04e-32	0.656101	0.421	0.247	2.23e-27	5	cnbpa
hp1bp3	9.77e-32	0.491751	0.351	0.177	2.71e-27	5	hp1bp3
rbb4l	2.99e-31	0.381146	0.295	0.136	8.31e-27	5	rbb4l
ilf2	5.21e-31	0.537797	0.475	0.288	1.45e-26	5	ilf2
atp5f1b1	9.99e-31	0.484158	0.704	0.621	2.78e-26	5	atp5f1b
arpp19b	2.05e-30	0.398868	0.269	0.12	5.7e-26	5	arpp19b
snrpd21	2.69e-30	0.558465	0.455	0.275	7.48e-26	5	snrpd2
usp1	3.38e-30	0.358811	0.27	0.12	9.4e-26	5	usp1
nutf2l	5.69e-30	0.460764	0.416	0.234	1.58e-25	5	nutf2l
khsrp	8.47e-30	0.424243	0.342	0.172	2.35e-25	5	khsrp
kpnb1	2.32e-29	0.466422	0.361	0.187	6.45e-25	5	kpnb1
hmgn3	4.27e-29	0.431222	0.263	0.119	1.18e-24	5	hmgn3
apex11	4.45e-29	0.44004	0.272	0.127	1.24e-24	5	apex1
mif	9.6e-28	0.494564	0.415	0.246	2.67e-23	5	mif
ctcf	1.5e-27	0.468965	0.391	0.216	4.17e-23	5	ctcf
nup50	1.9e-27	0.427993	0.273	0.129	5.28e-23	5	nup50
hspa4b	4.64e-27	0.384616	0.295	0.144	1.29e-22	5	hspa4b
ndufs4	7.99e-27	0.336585	0.256	0.116	2.22e-22	5	ndufs4
taf15	2.14e-26	0.471777	0.359	0.197	5.95e-22	5	taf15
EGFP3	3.56e-26	0.277499	0.522	0.32	9.9e-22	5	EGFP
magoh	1.25e-25	0.447011	0.392	0.226	3.48e-21	5	magoh
hmgn61	1.73e-25	0.464857	0.661	0.59	4.81e-21	5	hmgn6
ywhaqb	2.14e-25	0.431058	0.462	0.289	5.93e-21	5	ywhaqb
prpf19	4.48e-25	0.344569	0.26	0.124	1.24e-20	5	prpf19
bahcc1b	5.57e-25	0.263379	0.266	0.124	1.55e-20	5	bahcc1b
tfam	7.55e-25	0.395956	0.275	0.133	2.1e-20	5	tfam
cnih1	1.45e-24	0.305921	0.262	0.125	4.04e-20	5	cnih1
lsm8	1.64e-24	0.369641	0.343	0.186	4.55e-20	5	lsm8
rpn1	3.13e-24	0.359158	0.266	0.128	8.68e-20	5	rpn1
atp5fa11	9.18e-24	0.485595	0.604	0.487	2.55e-19	5	atp5fa1
hnrnpaba1	1.38e-23	0.34583	0.784	0.755	3.84e-19	5	hnrnpaba
ptges3b	1.57e-23	0.458323	0.286	0.149	4.35e-19	5	ptges3b
lsm6	1.62e-23	0.37855	0.343	0.189	4.51e-19	5	lsm6
tprg1	3.86e-23	0.407392	0.26	0.129	1.07e-18	5	tprg1
clta	6.9e-23	0.397412	0.299	0.158	1.92e-18	5	clta
psma6a	1.31e-22	0.304403	0.309	0.161	3.65e-18	5	psma6a
ppm1g	2.97e-22	0.395108	0.356	0.206	8.25e-18	5	ppm1g
supt16h	3.83e-22	0.417295	0.349	0.205	1.06e-17	5	supt16h
psmd14	3.93e-22	0.368533	0.328	0.176	1.09e-17	5	psmd14
cox5ab	6.37e-22	0.364224	0.396	0.235	1.77e-17	5	cox5ab
tfdp21	7.2e-22	0.389049	0.381	0.223	2e-17	5	tfdp2
psip1b	7.46e-22	0.384374	0.326	0.18	2.07e-17	5	psip1b
tma7	1.06e-21	0.532805	0.544	0.421	2.94e-17	5	tma7
sinhcafl.1	1.58e-21	0.413519	0.309	0.165	4.39e-17	5	sinhcafl.1
nedd8	1.59e-21	0.311335	0.252	0.124	4.42e-17	5	nedd8
psma31	3.54e-21	0.485333	0.501	0.356	9.83e-17	5	psma3
hnrnpa0b	5.83e-21	0.426614	0.601	0.505	1.62e-16	5	hnrnpa0b
srsf10b	1.76e-20	0.305022	0.252	0.127	4.89e-16	5	srsf10b
cox6b11	1.77e-20	0.489177	0.406	0.258	4.91e-16	5	cox6b1
u2af1	2.57e-20	0.442441	0.425	0.268	7.14e-16	5	u2af1
hnrnpa1b	3.17e-20	0.459858	0.509	0.365	8.82e-16	5	hnrnpa1b
psma5	5.82e-20	0.410773	0.396	0.252	1.62e-15	5	psma5
hdgfl2	6e-20	0.317519	0.283	0.149	1.67e-15	5	hdgfl2
morf4l1	8.74e-20	0.387243	0.551	0.393	2.43e-15	5	morf4l1
baz1b	2.32e-19	0.510274	0.429	0.289	6.45e-15	5	baz1b
eif5a21	2.41e-19	0.474846	0.512	0.392	6.71e-15	5	eif5a2
cbx5	2.54e-19	0.394461	0.405	0.258	7.05e-15	5	cbx5
api5	2.55e-19	0.345102	0.318	0.18	7.07e-15	5	api5
hnrnpabb1	3.61e-19	0.440979	0.668	0.598	1e-14	5	hnrnpabb
hcfc1a	5.37e-19	0.252192	0.296	0.16	1.49e-14	5	hcfc1a
h2afy2	5.68e-19	0.321479	0.33	0.19	1.58e-14	5	h2afy2
smc3	5.86e-19	0.264299	0.295	0.161	1.63e-14	5	smc3
mdh1aa	7.16e-19	0.429327	0.482	0.342	1.99e-14	5	mdh1aa
setb2	1.1e-18	0.467988	0.621	0.538	3.04e-14	5	setb
ndufc2	1.15e-18	0.328329	0.27	0.146	3.18e-14	5	ndufc2
lsm5	3.4e-18	0.277472	0.29	0.161	9.45e-14	5	lsm5
smim15	3.79e-18	0.294476	0.252	0.132	1.05e-13	5	smim15
snrpc	4e-18	0.264741	0.351	0.205	1.11e-13	5	snrpc
ywhaqa	4.8e-18	0.444169	0.458	0.319	1.33e-13	5	ywhaqa
atp5f1c	5.53e-18	0.427303	0.464	0.322	1.54e-13	5	atp5f1c
khdrbs1a1	6.67e-18	0.287357	0.753	0.756	1.85e-13	5	khdrbs1a
ada	8.35e-18	0.328781	0.288	0.161	2.32e-13	5	ada
mt-atp6	8.46e-18	0.386284	0.911	0.94	2.35e-13	5	mt-atp6
slc29a1a	1.04e-17	0.256306	0.263	0.14	2.9e-13	5	slc29a1a
pa2g4a1	1.05e-17	0.41956	0.31	0.188	2.91e-13	5	pa2g4a
nono	1.24e-17	0.442272	0.391	0.25	3.44e-13	5	nono
denr	1.53e-17	0.37641	0.339	0.206	4.24e-13	5	denr
psma2	1.77e-17	0.409429	0.451	0.314	4.92e-13	5	psma2
eif4h	2.3e-17	0.325692	0.319	0.186	6.38e-13	5	eif4h
idh21	2.47e-17	0.373331	0.557	0.425	6.87e-13	5	idh2
ptmaa	3.63e-17	0.280418	0.81	0.771	1.01e-12	5	ptmaa
psma6l1	4.08e-17	0.336747	0.295	0.168	1.13e-12	5	psma6l
zgc:56493	6.47e-17	0.336948	0.718	0.698	1.8e-12	5	zgc:56493
anp32e	7.48e-17	0.282996	0.306	0.177	2.08e-12	5	anp32e
ndufa10	1.39e-16	0.294267	0.255	0.139	3.85e-12	5	ndufa10
zgc:193541	1.96e-16	0.442755	0.518	0.395	5.44e-12	5	zgc:193541
ndufa3	4.17e-16	0.259466	0.3	0.173	1.16e-11	5	ndufa3
phf5a	5.86e-16	0.278677	0.295	0.173	1.63e-11	5	phf5a
tcea1	7.93e-16	0.318086	0.286	0.163	2.2e-11	5	tcea1
snrpa1	9.38e-16	0.256917	0.28	0.16	2.61e-11	5	snrpa1
nudt21	1.11e-15	0.315175	0.288	0.165	3.08e-11	5	nudt21
ranbp1	1.21e-15	0.46523	0.508	0.397	3.36e-11	5	ranbp1
adh5	1.49e-15	0.439547	0.445	0.316	4.15e-11	5	adh5
cbx1a	1.6e-15	0.270492	0.252	0.14	4.46e-11	5	cbx1a
snrnp70	3.47e-15	0.254472	0.358	0.223	9.64e-11	5	snrnp70
si:ch211-51e12.7	4.12e-15	0.273064	0.339	0.208	1.14e-10	5	si:ch211-51e12.7
terfa	6.15e-15	0.304046	0.252	0.141	1.71e-10	5	terfa
sod1	6.62e-15	0.42053	0.584	0.492	1.84e-10	5	sod1
mt-cyb	7.64e-15	0.321632	0.931	0.963	2.12e-10	5	mt-cyb
psmb7	7.88e-15	0.272579	0.26	0.147	2.19e-10	5	psmb7
atp5pd	8.48e-15	0.395783	0.481	0.368	2.35e-10	5	atp5pd
COX7A2 (1 of many)	9.47e-15	0.343364	0.309	0.187	2.63e-10	5	COX7A2 (1 of many)
btg3	1.04e-14	0.270581	0.319	0.193	2.9e-10	5	btg3
creb1a1	1.2e-14	0.277105	0.389	0.248	3.32e-10	5	creb1a
rbx1	2.68e-14	0.380803	0.451	0.326	7.44e-10	5	rbx1
psmb1	4.58e-14	0.389598	0.455	0.337	1.27e-09	5	psmb1
ndufb10	4.62e-14	0.287197	0.326	0.204	1.28e-09	5	ndufb10
lsm4	5.84e-14	0.314271	0.332	0.211	1.62e-09	5	lsm4
ost4	6.09e-14	0.296893	0.285	0.169	1.69e-09	5	ost4
tmem258	9.19e-14	0.384709	0.426	0.303	2.55e-09	5	tmem258
ndufs5	1.23e-13	0.359984	0.375	0.249	3.41e-09	5	ndufs5
sec11a	1.36e-13	0.356454	0.421	0.287	3.78e-09	5	sec11a
ndufa12	2.13e-13	0.264593	0.282	0.171	5.91e-09	5	ndufa12
srsf1a	5.22e-13	0.294225	0.342	0.223	1.45e-08	5	srsf1a
psmb31	5.61e-13	0.390666	0.403	0.284	1.56e-08	5	psmb3
pomp	9.7e-13	0.32426	0.421	0.299	2.69e-08	5	pomp
cct31	1.02e-12	0.395054	0.505	0.415	2.82e-08	5	cct3
snrpd3l1	1.03e-12	0.264676	0.312	0.2	2.87e-08	5	snrpd3l
pa2g4b	1.11e-12	0.308437	0.369	0.256	3.07e-08	5	pa2g4b
atp5mea	1.12e-12	0.3159	0.329	0.213	3.12e-08	5	atp5mea
srsf11	1.8e-12	0.26978	0.406	0.28	4.99e-08	5	srsf11
atp5mf	2.99e-12	0.376467	0.508	0.408	8.31e-08	5	atp5mf
pabpn1	3.13e-12	0.326642	0.436	0.321	8.68e-08	5	pabpn1
hnrnpr1	8.8e-12	0.325866	0.368	0.254	2.44e-07	5	hnrnpr
arhgdia	1.02e-11	0.328239	0.608	0.545	2.84e-07	5	arhgdia
sept7a	1.12e-11	0.27274	0.362	0.245	3.11e-07	5	sept7a
hsbp1b	1.36e-11	0.312443	0.325	0.213	3.79e-07	5	hsbp1b
puf60a	1.52e-11	0.321018	0.359	0.243	4.23e-07	5	puf60a
sumo3a	1.96e-11	0.37304	0.549	0.445	5.45e-07	5	sumo3a
ube2v1	1.97e-11	0.291378	0.376	0.26	5.48e-07	5	ube2v1
eif3ja	2.01e-11	0.298047	0.352	0.238	5.58e-07	5	eif3ja
cct2.11	2.2e-11	0.388231	0.486	0.384	6.1e-07	5	cct2.1
srsf2a	2.34e-11	0.348294	0.509	0.399	6.51e-07	5	srsf2a
si:dkey-67c22.2	2.9e-11	0.319903	0.373	0.259	8.05e-07	5	si:dkey-67c22.2
grap2a	2.93e-11	0.324362	0.455	0.329	8.15e-07	5	grap2a
fam133b1	3.43e-11	0.263157	0.369	0.252	9.52e-07	5	fam133b
psmb2	3.64e-11	0.34283	0.419	0.306	1.01e-06	5	psmb2
uqcrc1	3.74e-11	0.285246	0.332	0.218	1.04e-06	5	uqcrc1
ddx39aa	4.23e-11	0.31406	0.428	0.313	1.17e-06	5	ddx39aa
adssl	4.31e-11	0.272128	0.323	0.217	1.2e-06	5	adssl
fkbp1aa1	4.59e-11	0.349168	0.592	0.552	1.27e-06	5	fkbp1aa
kars1	4.71e-11	0.266355	0.323	0.213	1.31e-06	5	kars
psma8	5.58e-11	0.392128	0.481	0.386	1.55e-06	5	psma8
ndufs7	6.13e-11	0.329917	0.335	0.225	1.7e-06	5	ndufs7
eif2s21	6.32e-11	0.345591	0.445	0.343	1.76e-06	5	eif2s2
npm3	7.21e-11	0.253549	0.253	0.157	2e-06	5	npm3
ndufb8	8.51e-11	0.305626	0.389	0.275	2.36e-06	5	ndufb8
eif4bb1	9.56e-11	0.343145	0.356	0.248	2.65e-06	5	eif4bb
calm2a	1.05e-10	0.287642	0.403	0.286	2.91e-06	5	calm2a
eif3ba1	1.1e-10	0.323954	0.565	0.498	3.05e-06	5	eif3ba
psma4	1.27e-10	0.293726	0.393	0.284	3.51e-06	5	psma4
syncrip	1.27e-10	0.348825	0.592	0.529	3.54e-06	5	syncrip
srsf6b	1.66e-10	0.256532	0.332	0.219	4.61e-06	5	srsf6b
bzw1a	2.63e-10	0.333361	0.432	0.315	7.3e-06	5	bzw1a
alyref	2.74e-10	0.334487	0.521	0.426	7.62e-06	5	alyref
ddost	3.48e-10	0.268918	0.252	0.159	9.66e-06	5	ddost
srsf3b	6.38e-10	0.292442	0.451	0.338	1.77e-05	5	srsf3b
atp5l	8.14e-10	0.330332	0.591	0.537	2.26e-05	5	atp5l
gpx4b	8.73e-10	0.271873	0.326	0.225	2.42e-05	5	gpx4b
rbm8a	1.3e-09	0.360927	0.521	0.448	3.61e-05	5	rbm8a
prmt11	1.31e-09	0.303449	0.363	0.26	3.63e-05	5	prmt1
cct51	1.33e-09	0.335745	0.506	0.431	3.7e-05	5	cct5
fabp32	1.36e-09	0.424504	0.425	0.341	3.77e-05	5	fabp3
psmb4	2.41e-09	0.270683	0.413	0.307	6.68e-05	5	psmb4
psmb6	2.45e-09	0.273668	0.441	0.331	6.8e-05	5	psmb6
cox6a1	2.45e-09	0.336355	0.514	0.433	6.81e-05	5	cox6a1
prdx22	2.52e-09	0.29823	0.574	0.509	7.01e-05	5	prdx2
MYL6 (1 of many)	2.81e-09	0.354239	0.642	0.591	7.81e-05	5	MYL6 (1 of many)
hmgb1a3	2.9e-09	0.267526	0.672	0.642	8.07e-05	5	hmgb1a
ndufs8a	8.39e-09	0.253565	0.269	0.179	0.000233091	5	ndufs8a
dbi	9.23e-09	0.268842	0.293	0.2	0.000256312	5	dbi
sarnp	1e-08	0.291008	0.443	0.344	0.000278772	5	sarnp
tcp11	1.03e-08	0.362615	0.429	0.348	0.000285714	5	tcp1
hdac11	1.34e-08	0.314042	0.558	0.487	0.000370892	5	hdac1
si:ch211-66k16.27	1.49e-08	0.292376	0.303	0.209	0.000412819	5	si:ch211-66k16.27
atp5md	2.62e-08	0.303269	0.452	0.366	0.000728461	5	atp5md
cox7a2a	3e-08	0.329422	0.399	0.308	0.000832205	5	cox7a2a
mt-nd1	3.33e-08	0.254427	0.745	0.772	0.000924818	5	mt-nd1
COX5B	4.83e-08	0.336269	0.571	0.516	0.00134053	5	COX5B
snu13b1	6.65e-08	0.271889	0.263	0.183	0.00184795	5	snu13b
pfdn4	9.59e-08	0.292341	0.373	0.28	0.00266482	5	pfdn4
cox6c	1.17e-07	0.307668	0.506	0.427	0.00326277	5	cox6c
uqcrq	1.2e-07	0.266837	0.361	0.266	0.00333205	5	uqcrq
atp5pb	1.22e-07	0.315445	0.532	0.463	0.00337816	5	atp5pb
slc25a55a1	1.59e-07	0.276719	0.512	0.415	0.00442195	5	slc25a55a
arpc3	2.29e-07	0.329796	0.548	0.481	0.00637137	5	arpc3
atp5f1d	3.23e-07	0.273164	0.471	0.39	0.00897011	5	atp5f1d
mob3a	7.05e-07	0.309543	0.355	0.263	0.0195882	5	mob3a
sap18	8.98e-07	0.25477	0.338	0.251	0.0249553	5	sap18
eif3s6ip	1.15e-06	0.296705	0.508	0.438	0.0319339	5	eif3s6ip
ldhba1	1.5e-06	0.28736	0.452	0.376	0.0415284	5	ldhba
psmb8a	1.88e-06	0.297617	0.506	0.44	0.052136	5	psmb8a
atp5if1a1	2.22e-06	0.283586	0.368	0.289	0.0616605	5	atp5if1a
tpm31	2.68e-06	0.253583	0.436	0.351	0.0743253	5	tpm3
eif2s1b1	5.23e-06	0.294627	0.365	0.292	0.145198	5	eif2s1b
atp5mc3a1	1.22e-05	0.277242	0.425	0.351	0.340218	5	atp5mc3a
sec61a1	1.69e-05	0.27659	0.346	0.266	0.470406	5	sec61a1
ywhaz	2.03e-05	0.278256	0.433	0.36	0.564368	5	ywhaz
cox7c	3.13e-05	0.265167	0.546	0.511	0.870678	5	cox7c
atp1a1a.11	0.00103009	0.252534	0.379	0.317	1	5	atp1a1a.1
rpl231	2.93e-218	0.55851	1	0.979	8.15e-214	6	rpl23
ccr7	3.9e-216	0.807534	0.476	0.086	1.08e-211	6	ccr7
RPL411	3.69e-212	0.48439	1	0.995	1.02e-207	6	RPL41
rps8a1	8.51e-212	0.585362	1	0.964	2.36e-207	6	rps8a
rps71	5.62e-210	0.58647	0.998	0.968	1.56e-205	6	rps7
rpl381	1.07e-198	0.601158	1	0.95	2.96e-194	6	rpl38
rpl391	8.29e-196	0.490792	1	0.983	2.3e-191	6	rpl39
rpl37.11	6.07e-187	0.488932	1	0.983	1.69e-182	6	rpl37.1
rplp11	1.73e-185	0.441182	1	0.994	4.81e-181	6	rplp1
rps27.11	6.73e-181	0.48157	1	0.969	1.87e-176	6	rps27.1
rps51	4.61e-179	0.514111	1	0.966	1.28e-174	6	rps5
rps231	2.36e-178	0.44354	0.998	0.976	6.55e-174	6	rps23
rps281	1.5e-177	0.49821	1	0.964	4.17e-173	6	rps28
rpl7a1	2.67e-176	0.534074	1	0.951	7.41e-172	6	rpl7a
rps241	2.3e-174	0.54136	1	0.954	6.39e-170	6	rps24
rps26l1	4.02e-173	0.498113	0.998	0.968	1.12e-168	6	rps26l
rplp2l1	9.76e-173	0.499654	1	0.976	2.71e-168	6	rplp2l
rpl71	3.95e-172	0.541418	1	0.95	1.1e-167	6	rpl7
rps3a1	5.34e-172	0.507799	1	0.961	1.48e-167	6	rps3a
rpl10a1	5.18e-169	0.478858	1	0.962	1.44e-164	6	rpl10a
rpl13a1	1.75e-168	0.484713	0.998	0.955	4.86e-164	6	rpl13a
rps121	8.98e-168	0.530674	1	0.968	2.49e-163	6	rps12
zbtb16a1	8.13e-167	0.875992	0.569	0.151	2.26e-162	6	zbtb16a
rps171	6.26e-163	0.559175	1	0.915	1.74e-158	6	rps17
rpl36a1	7.06e-162	0.449901	1	0.975	1.96e-157	6	rpl36a
rps101	2.26e-158	0.420124	0.997	0.974	6.27e-154	6	rps10
rpl281	7.16e-155	0.410201	1	0.972	1.99e-150	6	rpl28
rps111	9.15e-147	0.426501	0.998	0.961	2.54e-142	6	rps11
rps291	1.21e-146	0.386391	1	0.984	3.37e-142	6	rps29
faua1	1.86e-146	0.435009	1	0.968	5.16e-142	6	faua
rps4x1	2.2e-145	0.511738	0.997	0.92	6.12e-141	6	rps4x
rpl211	6.29e-145	0.419217	1	0.965	1.75e-140	6	rpl21
rpl171	9.88e-143	0.439169	1	0.965	2.74e-138	6	rpl17
foxp3b1	1.05e-140	0.555769	0.423	0.097	2.91e-136	6	foxp3b
rps251	1.94e-139	0.408622	1	0.967	5.38e-135	6	rps25
cebpb	6.39e-139	0.882059	0.9	0.481	1.77e-134	6	cebpb
rps141	6.53e-138	0.400774	0.998	0.977	1.81e-133	6	rps14
zgc:1717721	4.01e-137	0.372215	1	0.981	1.11e-132	6	zgc:171772
rpl35	8.8e-137	0.474962	1	0.948	2.45e-132	6	rpl35
si:dkey-266f7.42	2.19e-136	0.696129	0.519	0.147	6.07e-132	6	si:dkey-266f7.4
rpl91	3.06e-133	0.437065	0.998	0.942	8.51e-129	6	rpl9
rpl131	9.51e-132	0.401441	1	0.968	2.64e-127	6	rpl13
rpl35a1	1.14e-129	0.433253	1	0.955	3.17e-125	6	rpl35a
rpl32	3.47e-129	0.420712	0.998	0.957	9.64e-125	6	rpl32
rpl18a1	4.42e-128	0.438287	0.998	0.945	1.23e-123	6	rpl18a
rpl81	8.96e-128	0.368134	1	0.975	2.49e-123	6	rpl8
rpl121	1.88e-123	0.475501	0.998	0.936	5.22e-119	6	rpl12
rps15a	5.64e-123	0.355372	1	0.973	1.57e-118	6	rps15a
rps131	1.83e-122	0.376524	1	0.97	5.09e-118	6	rps13
rpl271	2.16e-122	0.416204	1	0.933	6e-118	6	rpl27
cd281	1.61e-119	0.66962	0.402	0.101	4.47e-115	6	cd28
rpl22l11	1.35e-116	0.603712	0.984	0.753	3.76e-112	6	rpl22l1
CR944667.3	8.53e-113	0.480098	0.255	0.046	2.37e-108	6	CR944667.3
rpl311	3.95e-110	0.376715	1	0.96	1.1e-105	6	rpl31
eef1g1	5.06e-110	0.433187	0.995	0.902	1.41e-105	6	eef1g
rps151	1.83e-107	0.395719	1	0.934	5.09e-103	6	rps15
uba521	2.14e-107	0.414991	0.997	0.93	5.94e-103	6	uba52
rpl111	3.91e-107	0.349128	1	0.966	1.09e-102	6	rpl11
rpl151	9.95e-106	0.428183	0.997	0.905	2.76e-101	6	rpl15
rpl34	9.39e-105	0.387758	0.998	0.929	2.61e-100	6	rpl34
ipcef12	1.4e-102	0.565327	0.81	0.373	3.88e-98	6	ipcef1
rpl14	1.95e-102	0.372935	1	0.941	5.42e-98	6	rpl14
rps9	4.93e-102	0.325708	1	0.972	1.37e-97	6	rps9
rps2	7.27e-100	0.351513	0.998	0.97	2.02e-95	6	rps2
rpl10	8.72e-100	0.344394	1	0.969	2.42e-95	6	rpl10
map2k61	3.31e-99	0.652793	0.66	0.29	9.19e-95	6	map2k6
rps27a	5.49e-99	0.35247	0.997	0.961	1.52e-94	6	rps27a
rps191	6.99e-99	0.318164	1	0.972	1.94e-94	6	rps19
dtnbp1a2	7.11e-99	0.388662	0.871	0.415	1.98e-94	6	dtnbp1a
rpl241	7.62e-99	0.333193	1	0.97	2.12e-94	6	rpl24
eef1a1l11	7.77e-97	0.347851	1	0.987	2.16e-92	6	eef1a1l1
tefa	3.88e-95	0.592535	0.813	0.419	1.08e-90	6	tefa
rps261	1.02e-94	0.386946	1	0.906	2.83e-90	6	rps26
rpsa1	1.28e-93	0.354324	0.998	0.964	3.56e-89	6	rpsa
eef1da1	1.84e-91	0.563495	0.903	0.525	5.1e-87	6	eef1da
rps16	3.3e-91	0.329951	0.998	0.96	9.18e-87	6	rps16
si:ch211-132g1.41	1.54e-90	0.452947	0.6	0.232	4.29e-86	6	si:ch211-132g1.4
rpl36	1.93e-90	0.333865	0.997	0.947	5.36e-86	6	rpl36
irf1b2	1.41e-89	0.68893	0.648	0.282	3.91e-85	6	irf1b
si:dkey-1h24.61	5.58e-88	0.416313	0.65	0.262	1.55e-83	6	si:dkey-1h24.6
cxcr4a	1.16e-87	0.552859	0.505	0.182	3.21e-83	6	cxcr4a
wasb	5.85e-87	0.511636	0.884	0.482	1.62e-82	6	wasb
il7r1	5.88e-86	0.563936	0.421	0.14	1.63e-81	6	il7r
flna	6.76e-85	0.476494	0.411	0.133	1.88e-80	6	flna
rsl24d1	8.04e-85	0.430015	0.995	0.84	2.23e-80	6	rsl24d1
rgs132	1.98e-84	0.546971	0.908	0.519	5.5e-80	6	rgs13
rpl19	8.98e-84	0.308049	1	0.982	2.49e-79	6	rpl19
rpl18	6.1e-83	0.333778	1	0.939	1.69e-78	6	rpl18
rps21	9.34e-78	0.275084	1	0.978	2.6e-73	6	rps21
rplp0	1.12e-77	0.318948	1	0.976	3.12e-73	6	rplp0
txnipa	2.39e-76	0.538389	0.795	0.424	6.65e-72	6	txnipa
pfn12	2.62e-73	0.353184	1	0.948	7.28e-69	6	pfn1
pno11	1.29e-72	0.488723	0.677	0.341	3.59e-68	6	pno1
rpl5b1	1.99e-69	0.409235	0.989	0.774	5.52e-65	6	rpl5b
rpl33	1.76e-68	0.382942	0.99	0.832	4.9e-64	6	rpl3
rack11	9.51e-68	0.32259	0.997	0.913	2.64e-63	6	rack1
rpl291	6.01e-67	0.316118	0.998	0.924	1.67e-62	6	rpl29
sesn11	8.44e-67	0.497991	0.929	0.616	2.34e-62	6	sesn1
roraa	2.48e-66	0.472032	0.292	0.087	6.88e-62	6	roraa
eef1b21	3.98e-66	0.38107	0.992	0.849	1.1e-61	6	eef1b2
rpl23a1	7.14e-66	0.362709	0.992	0.84	1.98e-61	6	rpl23a
zfp36l1a	8.6e-65	0.476859	0.568	0.262	2.39e-60	6	zfp36l1a
id31	7.48e-63	0.52502	0.687	0.345	2.08e-58	6	id3
si:dkey-260g12.11	1.88e-62	0.473062	0.406	0.155	5.22e-58	6	si:dkey-260g12.1
nuggc.11	2.11e-62	0.464273	0.571	0.265	5.86e-58	6	nuggc.1
ddx211	8.45e-60	0.410663	0.81	0.463	2.35e-55	6	ddx21
rps6	2.01e-58	0.359918	0.99	0.814	5.59e-54	6	rps6
rsl1d11	9.46e-58	0.436003	0.648	0.335	2.63e-53	6	rsl1d1
sp100.3	1.42e-56	0.374073	0.332	0.118	3.94e-52	6	sp100.3
gtpbp4	1.62e-56	0.382429	0.95	0.674	4.5e-52	6	gtpbp4
si:dkeyp-85e10.31	1.77e-56	0.377532	0.703	0.374	4.93e-52	6	si:dkeyp-85e10.3
capgb	3.15e-56	0.375203	0.535	0.245	8.74e-52	6	capgb
rpl30	1.68e-55	0.272784	0.992	0.931	4.67e-51	6	rpl30
myca2	7.37e-55	0.432514	0.668	0.353	2.05e-50	6	myca
ldhba2	3.05e-53	0.367579	0.663	0.367	8.46e-49	6	ldhba
rpl5a	6.03e-53	0.330466	0.985	0.796	1.68e-48	6	rpl5a
si:dkey-109a10.21	1.46e-52	0.303996	0.744	0.386	4.07e-48	6	si:dkey-109a10.2
npm1a1	1.31e-51	0.369374	0.626	0.319	3.64e-47	6	npm1a
anks1b1	1.5e-51	0.375635	0.253	0.078	4.18e-47	6	anks1b
traf3ip2l	1.86e-51	0.339542	0.252	0.08	5.16e-47	6	traf3ip2l
ccr9a1	1.22e-50	0.298106	0.997	0.92	3.39e-46	6	ccr9a
rps3	3.55e-50	0.273946	0.997	0.901	9.86e-46	6	rps3
scinlb	9.85e-50	0.388209	0.621	0.324	2.74e-45	6	scinlb
si:ch211-132p1.32	7.79e-49	0.435025	0.545	0.287	2.17e-44	6	si:ch211-132p1.3
fam102ba1	1.14e-48	0.376773	0.294	0.105	3.16e-44	6	fam102ba
dennd2da	1.74e-47	0.36097	0.321	0.125	4.82e-43	6	dennd2da
foxo1a	1.9e-47	0.350498	0.303	0.112	5.28e-43	6	foxo1a
spry2	8.9e-47	0.338424	0.281	0.101	2.47e-42	6	spry2
gnai2b	1.31e-45	0.290957	0.777	0.467	3.63e-41	6	gnai2b
mxd1	2.1e-45	0.288753	0.532	0.267	5.82e-41	6	mxd
cox171	5.25e-44	0.311957	0.553	0.293	1.46e-39	6	cox17
nop53	3.15e-43	0.324492	0.863	0.561	8.76e-39	6	nop53
nfe2l2a	1.5e-42	0.352852	0.358	0.153	4.15e-38	6	nfe2l2a
rpl261	1.72e-42	0.361576	0.827	0.526	4.77e-38	6	rpl26
mknk2b	4.63e-42	0.411979	0.779	0.502	1.29e-37	6	mknk2b
abi3a2	8.18e-42	0.291649	0.508	0.253	2.27e-37	6	abi3a
wipf1b2	3.36e-41	0.30915	0.568	0.305	9.33e-37	6	wipf1b
litaf	1.62e-40	0.283915	0.748	0.457	4.49e-36	6	litaf
si:ch211-226m16.2	8.13e-40	0.31979	0.632	0.357	2.26e-35	6	si:ch211-226m16.2
stk17al1	1.89e-39	0.285823	0.932	0.684	5.26e-35	6	stk17al
zgc:1366051	9.01e-39	0.316493	0.303	0.12	2.5e-34	6	zgc:136605
rab6bb1	2.76e-38	0.259204	0.44	0.212	7.66e-34	6	rab6bb
eif3ea	6.07e-38	0.310277	0.919	0.673	1.69e-33	6	eif3ea
zgc:1629441	2.84e-37	0.288838	0.819	0.526	7.88e-33	6	zgc:162944
tpt1	3.36e-37	0.252377	0.997	0.881	9.34e-33	6	tpt1
si:ch211-196f2.61	4.75e-37	0.311463	0.295	0.12	1.32e-32	6	si:ch211-196f2.6
calcoco2	2.23e-36	0.325029	0.306	0.134	6.2e-32	6	calcoco2
rpl41	9.13e-36	0.320581	0.956	0.712	2.54e-31	6	rpl4
nop581	1.11e-35	0.281061	0.515	0.273	3.08e-31	6	nop58
phf11	1.57e-35	0.273563	0.277	0.113	4.35e-31	6	phf11
rc3h2	3.05e-35	0.339713	0.306	0.135	8.47e-31	6	rc3h2
prkacab	3.93e-34	0.265916	0.385	0.192	1.09e-29	6	prkacab
cct6a1	7.43e-34	0.260137	0.735	0.464	2.06e-29	6	cct6a
si:ch211-284f22.32	2.15e-32	0.284024	0.447	0.233	5.97e-28	6	si:ch211-284f22.3
si:dkey-159f12.2	4.88e-30	0.289915	0.387	0.199	1.36e-25	6	si:dkey-159f12.2
scgn1	1.2e-29	0.253199	0.352	0.173	3.35e-25	6	scgn
rps18	7.75e-29	0.270807	0.969	0.782	2.15e-24	6	rps18
hif1al1	1.44e-27	0.271979	0.581	0.36	3.99e-23	6	hif1al
si:ch211-217k17.71	2.66e-26	0.273332	0.321	0.164	7.4e-22	6	si:ch211-217k17.7
zgc:77650	2.06e-25	0.272725	0.679	0.456	5.72e-21	6	zgc:77650
CU499336.21	1.15e-24	0.272161	0.332	0.172	3.19e-20	6	CU499336.2
ccl38.6	0	2.40398	0.421	0.002	0	7	ccl38.6
BX901920.1	0	2.23646	0.656	0.068	0	7	BX901920.1
her9	0	2.19684	0.679	0.106	0	7	her9
dusp2	0	2.01897	0.967	0.403	0	7	dusp2
rgs5b	0	1.90827	0.668	0.102	0	7	rgs5b
il2rb	0	1.77206	0.704	0.022	0	7	il2rb
BX248082.1	0	1.72074	0.665	0.071	0	7	BX248082.1
tnfsf14	0	1.66547	0.507	0.008	0	7	tnfsf14
syk	0	1.5633	0.698	0.074	0	7	syk
CR753876.1	0	1.55552	0.444	0.05	0	7	CR753876.1
si:dkey-183i3.6	0	1.50399	0.382	0.008	0	7	si:dkey-183i3.6
fcer1g	0	1.32704	0.437	0.04	0	7	fcer1g
BX322618.1	0	1.15209	0.426	0.039	0	7	BX322618.1
cabz01093075.1	0	1.06855	0.275	0.01	0	7	cabz01093075.1
si:ch211-153b23.7	0	0.989344	0.479	0.053	0	7	si:ch211-153b23.7
si:ch73-264p11.1	0	0.981023	0.298	0.009	0	7	si:ch73-264p11.1
samsn1b	0	0.945475	0.391	0.023	0	7	samsn1b
si:ch211-71m22.3	0	0.891862	0.381	0.008	0	7	si:ch211-71m22.3
blk	0	0.855981	0.396	0.033	0	7	blk
cxcl32b.1	0	0.830644	0.3	0.009	0	7	cxcl32b.1
si:ch211-167j9.5	0	0.821791	0.421	0.036	0	7	si:ch211-167j9.5
si:ch73-226l13.2	0	0.814174	0.293	0.013	0	7	si:ch73-226l13.2
si:ch211-93g21.1	0	0.721139	0.325	0.01	0	7	si:ch211-93g21.1
lcp2b	0	0.629965	0.281	0.013	0	7	lcp2b
ptpn4b	8.23e-287	1.38065	0.668	0.134	2.29e-282	7	ptpn4b
cebpb1	4.59e-274	1.69495	0.981	0.479	1.28e-269	7	cebpb
si:ch211-196f2.62	6.11e-274	1.20435	0.589	0.108	1.7e-269	7	si:ch211-196f2.6
shc1	8.65e-265	0.840572	0.325	0.03	2.4e-260	7	shc1
BX908750.1	1.03e-250	0.884093	0.305	0.028	2.87e-246	7	BX908750.1
stom	4.78e-244	0.758898	0.275	0.023	1.33e-239	7	stom
srgn1	2.55e-236	1.38796	0.918	0.397	7.07e-232	7	srgn
si:dkey-33i11.9	1.97e-233	0.97226	0.447	0.066	5.48e-229	7	si:dkey-33i11.9
CR589947.3	1.93e-227	0.689029	0.281	0.026	5.37e-223	7	CR589947.3
ptpn22	6.15e-208	0.573591	0.267	0.026	1.71e-203	7	ptpn22
CR848749.2	1.38e-205	1.22603	0.396	0.061	3.83e-201	7	CR848749.2
tnfrsf9b1	4.5e-201	1.04331	0.602	0.139	1.25e-196	7	tnfrsf9b
rasgrp4	2.15e-199	0.754058	0.275	0.029	5.96e-195	7	rasgrp4
tnfrsf9a	2.25e-193	1.15657	0.423	0.071	6.24e-189	7	tnfrsf9a
BX571880.1	6.11e-193	0.72187	0.251	0.025	1.7e-188	7	BX571880.1
setbp1	1.58e-188	0.656029	0.379	0.059	4.39e-184	7	setbp1
tagapa1	2.81e-183	1.2743	0.946	0.604	7.82e-179	7	tagapa
si:dkey-25e12.3	6.73e-183	1.17112	0.612	0.164	1.87e-178	7	si:dkey-25e12.3
vat1	1.94e-182	0.908797	0.391	0.066	5.39e-178	7	vat1
b2m	5.97e-181	0.954326	0.995	0.776	1.66e-176	7	b2m
si:dkeyp-19e1.3	1.76e-168	0.815832	0.318	0.047	4.89e-164	7	si:dkeyp-19e1.3
zgc:776501	1.77e-166	1.10323	0.904	0.447	4.93e-162	7	zgc:77650
id32	5.72e-161	1.13815	0.84	0.34	1.59e-156	7	id3
si:ch211-226m16.21	7.94e-157	1.04462	0.821	0.35	2.21e-152	7	si:ch211-226m16.2
junbb	2.22e-155	0.804289	0.582	0.16	6.16e-151	7	junbb
BX120005.1	1.46e-150	1.17487	0.614	0.186	4.05e-146	7	BX120005.1
roraa1	1.37e-149	0.879597	0.407	0.083	3.79e-145	7	roraa
si:ch211-136m16.8	3.75e-149	0.919904	0.311	0.049	1.04e-144	7	si:ch211-136m16.8
si:ch211-112c15.8	1.43e-144	0.609394	0.279	0.041	3.98e-140	7	si:ch211-112c15.8
si:dkey-262k9.22	2.62e-140	0.929358	0.618	0.193	7.27e-136	7	si:dkey-262k9.2
hmgb3a	5.15e-135	0.640062	0.279	0.044	1.43e-130	7	hmgb3a
s1pr5b	9.78e-134	0.60758	0.251	0.036	2.72e-129	7	s1pr5b
tnfb	5.7e-125	1.15393	0.282	0.048	1.58e-120	7	tnfb
lonrf1l	1.54e-123	1.11414	0.644	0.241	4.29e-119	7	lonrf1l
optn	1.75e-123	0.586727	0.351	0.073	4.85e-119	7	optn
aldocb	3.09e-122	0.799807	0.523	0.157	8.6e-118	7	aldocb
si:ch211-132b12.7	4.72e-121	0.505297	0.263	0.043	1.31e-116	7	si:ch211-132b12.7
si:rp71-81e14.2	1.79e-120	0.502209	0.307	0.056	4.98e-116	7	si:rp71-81e14.2
si:dkey-260g12.12	9.21e-120	0.755071	0.514	0.152	2.56e-115	7	si:dkey-260g12.1
rc3h21	2.17e-118	0.852919	0.461	0.129	6.03e-114	7	rc3h2
si:ch211-256a21.4	1.91e-116	0.83696	0.468	0.135	5.31e-112	7	si:ch211-256a21.4
chmp2a	1.67e-115	0.827314	0.744	0.334	4.63e-111	7	chmp2a
zgc:153317	5.78e-115	0.64774	0.551	0.172	1.61e-110	7	zgc:153317
stat4	1.3e-112	0.553805	0.293	0.057	3.61e-108	7	stat4
junba	1.61e-112	0.973008	0.721	0.305	4.47e-108	7	junba
bhlhe40	4.65e-111	1.01521	0.377	0.091	1.29e-106	7	bhlhe40
si:ch211-25d12.7	2.61e-109	0.535486	0.309	0.063	7.25e-105	7	si:ch211-25d12.7
dusp5	7.21e-109	0.807149	0.337	0.074	2e-104	7	dusp5
traf1	1.48e-108	0.638755	0.353	0.083	4.1e-104	7	traf1
FP101882.1	9.31e-108	0.653084	0.332	0.074	2.59e-103	7	FP101882.1
zgc:1366052	5.64e-105	0.744534	0.425	0.116	1.57e-100	7	zgc:136605
egr3	3.06e-104	1.20603	0.512	0.175	8.51e-100	7	egr3
cst3	1.23e-103	0.513169	0.528	0.166	3.43e-99	7	cst3
chac1	1.37e-100	0.775276	0.791	0.386	3.82e-96	7	chac1
dusp1	5.28e-100	1.00973	0.854	0.463	1.47e-95	7	dusp1
pkma	4.68e-99	0.777489	0.721	0.322	1.3e-94	7	pkma
egr1	6.18e-99	1.24425	0.628	0.257	1.72e-94	7	egr1
zfp36l1a1	2.99e-97	0.767864	0.633	0.261	8.31e-93	7	zfp36l1a
susd6	1.03e-96	0.870835	0.577	0.217	2.87e-92	7	susd6
si:ch211-165d12.42	3.12e-95	0.789773	0.586	0.217	8.66e-91	7	si:ch211-165d12.4
ubb	5.21e-93	0.3342	0.511	0.167	1.45e-88	7	ubb
rplp2	1.75e-91	0.428385	0.995	0.924	4.87e-87	7	rplp2
plcg2	1.83e-90	0.565717	0.353	0.094	5.08e-86	7	plcg2
tefa1	2.29e-90	0.745201	0.814	0.42	6.37e-86	7	tefa
hck	9.22e-90	0.571797	0.267	0.056	2.56e-85	7	hck
fbrsl1	2.53e-89	0.667708	0.295	0.069	7.04e-85	7	fbrsl1
pbxip1b	3.89e-87	0.576744	0.444	0.143	1.08e-82	7	pbxip1b
hist2h2l	2.24e-86	0.593909	0.47	0.16	6.23e-82	7	hist2h2l
tagapb1	2.82e-86	0.721215	0.842	0.447	7.82e-82	7	tagapb
CABZ01084575.1	2.77e-85	0.629141	0.318	0.081	7.68e-81	7	CABZ01084575.1
b2ml	8.54e-85	0.558537	0.981	0.78	2.37e-80	7	b2ml
cytip	9.72e-84	0.57128	0.393	0.118	2.7e-79	7	cytip
ctnnb2	2.76e-83	0.582119	0.432	0.142	7.66e-79	7	ctnnb2
capgb1	6.86e-83	0.702253	0.596	0.244	1.91e-78	7	capgb
calm1b	1.92e-82	0.597921	0.679	0.3	5.32e-78	7	calm1b
il7r2	4.42e-80	0.61649	0.423	0.141	1.23e-75	7	il7r
rpl37	5.4e-79	0.469057	0.97	0.834	1.5e-74	7	rpl3
zgc:153018	1.22e-78	0.841325	0.275	0.067	3.39e-74	7	zgc:153018
rasal2	6.01e-77	0.540776	0.314	0.087	1.67e-72	7	rasal2
xbp1	2.26e-76	0.619028	0.712	0.328	6.28e-72	7	xbp1
h2afx11	2.72e-76	0.572794	0.749	0.369	7.56e-72	7	h2afx1
mhc1uba	1.82e-75	1.18133	0.456	0.181	5.06e-71	7	mhc1uba
zfand5b	3.3e-74	0.656821	0.656	0.31	9.18e-70	7	zfand5b
mvp	4.78e-74	0.375993	0.439	0.15	1.33e-69	7	mvp
pdpk1a	2.49e-72	0.653714	0.321	0.092	6.93e-68	7	pdpk1a
zgc:152863	4.89e-69	0.658009	0.361	0.116	1.36e-64	7	zgc:152863
iscub	1.35e-68	0.394757	0.296	0.082	3.74e-64	7	iscub
mcl1a	2.55e-67	0.477609	0.979	0.871	7.09e-63	7	mcl1a
si:dkey-27i16.21	1.03e-66	0.670999	0.918	0.704	2.85e-62	7	si:dkey-27i16.2
bzw1b	2.19e-66	0.607798	0.811	0.492	6.09e-62	7	bzw1b
zgc:195175	2.6e-66	0.332598	0.261	0.068	7.22e-62	7	zgc:195175
flna1	2.18e-65	0.599819	0.386	0.135	6.04e-61	7	flna
CR855337.1	4.8e-65	0.399464	0.289	0.082	1.33e-60	7	CR855337.1
slc1a5	2.1e-64	0.797605	0.372	0.13	5.85e-60	7	slc1a5
lpin2	2.46e-64	0.51481	0.335	0.107	6.83e-60	7	lpin2
laptm5	3.09e-64	0.54747	0.839	0.549	8.58e-60	7	laptm5
rab44	3.78e-64	0.518966	0.451	0.17	1.05e-59	7	rab44
map4k5	6.34e-64	0.517413	0.307	0.093	1.76e-59	7	map4k5
jak1	1.11e-63	0.69423	0.688	0.359	3.07e-59	7	jak1
RPL412	4.57e-63	0.287409	0.998	0.995	1.27e-58	7	RPL41
ldha	2.04e-62	0.594485	0.551	0.252	5.66e-58	7	ldha
rpsa2	4.37e-62	0.317385	0.979	0.965	1.21e-57	7	rpsa
yrk	5.02e-62	0.548721	0.268	0.076	1.39e-57	7	yrk
ms4a17c.1	1.81e-60	0.26243	0.384	0.128	5.03e-56	7	ms4a17c.1
higd1a	4.49e-60	0.567846	0.795	0.491	1.25e-55	7	higd1a
acap11	5.04e-60	0.480067	0.551	0.246	1.4e-55	7	acap1
syne1b	3.25e-59	0.610738	0.414	0.161	9.01e-55	7	syne1b
si:dkey-206d17.12	8.27e-59	0.510708	0.526	0.232	2.3e-54	7	si:dkey-206d17.12
spry21	2.82e-58	0.344183	0.316	0.1	7.82e-54	7	spry2
tyk2	5.46e-58	0.563343	0.296	0.095	1.52e-53	7	tyk2
rpl122	1.32e-57	0.360105	0.963	0.938	3.68e-53	7	rpl12
elf1	5.02e-57	0.680574	0.658	0.348	1.39e-52	7	elf1
calcoco21	6.09e-57	0.477586	0.363	0.132	1.69e-52	7	calcoco2
tpt11	6.26e-57	0.376357	0.937	0.884	1.74e-52	7	tpt1
nfkbiaa	1.83e-56	0.861927	0.609	0.305	5.08e-52	7	nfkbiaa
spty2d1	2.5e-56	0.704305	0.461	0.195	6.93e-52	7	spty2d1
spint1a	3.84e-56	0.359948	0.539	0.231	1.07e-51	7	spint1a
eno1a1	1.47e-55	0.489168	0.535	0.249	4.08e-51	7	eno1a
prex1	2.26e-55	0.482247	0.398	0.151	6.27e-51	7	prex1
serinc5	1.4e-54	0.399623	0.251	0.073	3.9e-50	7	serinc5
wasb1	7.87e-54	0.518963	0.789	0.487	2.19e-49	7	wasb
rpl382	1.4e-53	0.325374	0.958	0.952	3.9e-49	7	rpl38
eef1db	3.23e-53	0.38952	0.546	0.254	8.98e-49	7	eef1db
fgd4b	6.48e-53	0.495934	0.314	0.107	1.8e-48	7	fgd4b
slc25a33	1.21e-52	0.443609	0.507	0.229	3.37e-48	7	slc25a33
plk32	1.25e-52	0.555464	0.926	0.658	3.47e-48	7	plk3
cmip	3.82e-52	0.685297	0.475	0.214	1.06e-47	7	cmip
rpl35a2	4.52e-52	0.321679	0.963	0.957	1.26e-47	7	rpl35a
ier2a	7.12e-52	0.533443	0.535	0.25	1.98e-47	7	ier2a
eef1a1l12	8.96e-52	0.283272	0.996	0.987	2.49e-47	7	eef1a1l1
adipor2	9.02e-52	0.857503	0.347	0.133	2.51e-47	7	adipor2
tob1b	1.49e-51	0.583942	0.398	0.157	4.14e-47	7	tob1b
notch2	1.62e-51	0.517032	0.423	0.181	4.5e-47	7	notch2
rpl37.12	2.56e-51	0.297015	0.988	0.984	7.1e-47	7	rpl37.1
dip2ba	6.42e-51	0.439045	0.332	0.12	1.78e-46	7	dip2ba
vmp1	1.7e-50	1.46193	0.256	0.083	4.73e-46	7	vmp1
fam49a	4.36e-50	0.489356	0.612	0.324	1.21e-45	7	fam49a
rps22	1.23e-49	0.287239	0.972	0.971	3.42e-45	7	rps2
tnfaip3	1.25e-49	0.36588	0.261	0.082	3.48e-45	7	tnfaip3
si:dkey-79d12.5	1.45e-49	0.430356	0.254	0.079	4.04e-45	7	si:dkey-79d12.5
lcp2a	1.53e-48	0.418216	0.509	0.233	4.26e-44	7	lcp2a
xiap	3.57e-48	0.446394	0.395	0.161	9.91e-44	7	xiap
ccdc88b	4.96e-48	0.402012	0.375	0.15	1.38e-43	7	ccdc88b
rps242	1.37e-47	0.315423	0.97	0.956	3.81e-43	7	rps24
dock10	2.17e-47	0.480662	0.284	0.098	6.01e-43	7	dock10
rps61	2.51e-47	0.36644	0.93	0.817	6.96e-43	7	rps6
hmgn31	8.14e-47	0.512285	0.314	0.118	2.26e-42	7	hmgn3
nr4a12	8.98e-47	0.619955	0.921	0.753	2.5e-42	7	nr4a1
traf3ip2l1	9.11e-47	0.432494	0.251	0.08	2.53e-42	7	traf3ip2l
rpl22	6.35e-46	0.308301	0.921	0.886	1.76e-41	7	rpl22
rpl5b2	1.67e-45	0.358675	0.926	0.777	4.64e-41	7	rpl5b
rpl7a2	3.09e-45	0.304689	0.968	0.953	8.58e-41	7	rpl7a
foxo1a1	1.62e-44	0.460328	0.307	0.112	4.5e-40	7	foxo1a
gapdhs	2.92e-44	0.436873	0.804	0.508	8.1e-40	7	gapdhs
si:ch211-195b13.1	3.43e-44	0.620416	0.379	0.164	9.52e-40	7	si:ch211-195b13.1
sat1a.2	3.74e-44	0.441351	0.923	0.772	1.04e-39	7	sat1a.2
rpl141	1.94e-43	0.261661	0.965	0.942	5.38e-39	7	rpl14
rpl351	4.25e-43	0.303546	0.956	0.95	1.18e-38	7	rpl35
pnp5a1	5.08e-43	0.536825	0.414	0.186	1.41e-38	7	pnp5a
mych	9.16e-43	0.438197	0.679	0.405	2.55e-38	7	mych
rps26l2	1.11e-42	0.295982	0.958	0.97	3.09e-38	7	rps26l
rpl36a2	1.27e-42	0.251275	0.977	0.976	3.53e-38	7	rpl36a
grasp	3.28e-42	0.495079	0.482	0.233	9.1e-38	7	grasp
tnip1	3.54e-42	0.489898	0.533	0.278	9.83e-38	7	tnip1
uba522	4.3e-42	0.300745	0.958	0.932	1.19e-37	7	uba52
nr4a31	2.32e-41	0.934016	0.609	0.355	6.43e-37	7	nr4a3
foxn2b	2.52e-41	0.434007	0.353	0.148	7e-37	7	foxn2b
cox172	2.64e-41	0.398177	0.561	0.293	7.32e-37	7	cox17
sik2b	2.78e-41	0.435159	0.353	0.149	7.72e-37	7	sik2b
CT027638.1	3.65e-41	0.643658	0.765	0.469	1.01e-36	7	CT027638.1
icn	4.17e-41	1.1115	0.275	0.101	1.16e-36	7	icn
si:ch73-63e15.2	6.2e-41	0.29561	0.284	0.104	1.72e-36	7	si:ch73-63e15.2
rpl5a1	6.59e-41	0.342207	0.928	0.799	1.83e-36	7	rpl5a
rpl42	8.99e-41	0.410079	0.909	0.715	2.5e-36	7	rpl4
tap2a	1.02e-40	0.330775	0.318	0.126	2.83e-36	7	tap2a
si:dkey-172h23.2	1.58e-40	0.456151	0.419	0.194	4.38e-36	7	si:dkey-172h23.2
fosl21	1.7e-40	0.564121	0.593	0.33	4.73e-36	7	fosl2
slc7a3b	1.96e-40	0.519714	0.381	0.17	5.45e-36	7	slc7a3b
nocta	2.33e-40	0.467553	0.496	0.248	6.48e-36	7	nocta
zgc:64051	3.22e-40	0.404751	0.814	0.539	8.95e-36	7	zgc:64051
nfkbie1	1.46e-39	0.329144	0.558	0.288	4.05e-35	7	nfkbie
pgam1a1	1.68e-39	0.433469	0.586	0.323	4.67e-35	7	pgam1a
rps181	1.97e-39	0.367204	0.942	0.784	5.48e-35	7	rps18
rnf213a	2e-39	0.358634	0.602	0.325	5.56e-35	7	rnf213a
rsl24d11	7.89e-39	0.325736	0.921	0.843	2.19e-34	7	rsl24d1
cry-dash	1.79e-38	0.311739	0.298	0.117	4.97e-34	7	cry-dash
eef1da2	2.67e-38	0.437719	0.76	0.533	7.42e-34	7	eef1da
ppiaa	3.4e-38	0.432774	0.975	0.807	9.44e-34	7	ppiaa
rel1	1.16e-37	0.513533	0.458	0.224	3.23e-33	7	rel
tnikb	4.44e-37	0.285691	0.26	0.096	1.23e-32	7	tnikb
rps122	6.46e-37	0.304005	0.958	0.97	1.79e-32	7	rps12
rps4x2	8.86e-37	0.299504	0.935	0.922	2.46e-32	7	rps4x
chmp4ba	1.06e-36	0.364921	0.423	0.203	2.95e-32	7	chmp4ba
tmem131l	1.89e-36	0.401419	0.558	0.31	5.24e-32	7	tmem131l
bcl10	2.64e-36	0.335222	0.265	0.1	7.32e-32	7	bcl10
ip6k2b	7.69e-36	0.416404	0.505	0.263	2.14e-31	7	ip6k2b
sqstm1	1.06e-35	0.271333	0.432	0.205	2.95e-31	7	sqstm1
dedd1	2.36e-35	0.399727	0.619	0.349	6.56e-31	7	dedd1
rps172	2.67e-35	0.295015	0.932	0.918	7.41e-31	7	rps17
fam49bb	5.88e-35	0.288278	0.279	0.11	1.63e-30	7	fam49bb
cyth1a.1	1.24e-34	0.4172	0.493	0.263	3.45e-30	7	cyth1a.1
pnrc2	2.8e-34	0.429512	0.984	0.917	7.79e-30	7	pnrc2
rps27.2	3.21e-34	0.306176	0.893	0.745	8.92e-30	7	rps27.2
chmp4bb	3.27e-34	0.281727	0.475	0.244	9.09e-30	7	chmp4bb
CU499336.22	4.88e-34	0.326734	0.375	0.171	1.36e-29	7	CU499336.2
myh11a	1.85e-33	0.394079	0.54	0.296	5.13e-29	7	myh11a
csk	1.95e-33	0.340728	0.486	0.255	5.41e-29	7	csk
myca3	2.36e-33	0.372286	0.618	0.356	6.55e-29	7	myca
per2	2.39e-33	0.342138	0.293	0.12	6.65e-29	7	per2
cry5	2.58e-33	0.315894	0.254	0.099	7.16e-29	7	cry5
mbnl3	3.59e-33	0.455005	0.302	0.132	9.98e-29	7	mbnl3
rpl6	3.61e-33	0.381571	0.919	0.703	1e-28	7	rpl6
pim1	9.74e-33	0.442137	0.402	0.197	2.71e-28	7	pim1
pik3cg	9.8e-33	0.412334	0.361	0.171	2.72e-28	7	pik3cg
ivns1abpa	1.66e-32	0.297422	0.26	0.102	4.62e-28	7	ivns1abpa
rbpjb	2.12e-32	0.289136	0.265	0.105	5.89e-28	7	rbpjb
rplp2l2	2.23e-32	0.252547	0.991	0.976	6.21e-28	7	rplp2l
si:ch1073-392o20.2	7.13e-32	0.393835	0.284	0.12	1.98e-27	7	si:ch1073-392o20.2
ube2al	2.55e-31	0.423325	0.596	0.358	7.08e-27	7	ube2al
sik1	2.77e-31	0.433466	0.84	0.571	7.69e-27	7	sik1
ccnl1b	4.42e-31	0.312205	0.442	0.228	1.23e-26	7	ccnl1b
hcst	8.46e-31	0.278711	0.272	0.111	2.35e-26	7	hcst
rasal3	9.29e-31	0.296293	0.439	0.224	2.58e-26	7	rasal3
slc3a2b	9.97e-31	0.313569	0.279	0.118	2.77e-26	7	slc3a2b
prkar1aa	1.04e-30	0.330053	0.421	0.217	2.9e-26	7	prkar1aa
rpl72	1.41e-30	0.264989	0.963	0.952	3.92e-26	7	rpl7
per3	2.92e-30	0.339516	0.461	0.246	8.1e-26	7	per3
BX936337.1	4.78e-30	0.312975	0.693	0.435	1.33e-25	7	BX936337.1
cd991	8.18e-30	0.273852	0.511	0.28	2.27e-25	7	cd99
fmnl1a	8.25e-30	0.369253	0.472	0.255	2.29e-25	7	fmnl1a
slc20a1b	9.03e-30	0.422367	0.432	0.231	2.51e-25	7	slc20a1b
mknk2b1	1.97e-29	0.453267	0.746	0.505	5.46e-25	7	mknk2b
prelid3b	3.16e-29	0.333164	0.709	0.474	8.79e-25	7	prelid3b
lrba	3.98e-29	0.274256	0.339	0.159	1.1e-24	7	lrba
rsrp11	1.22e-28	0.381686	0.733	0.459	3.4e-24	7	rsrp1
mef2d	4.7e-28	0.502239	0.375	0.195	1.3e-23	7	mef2d
ldhba3	9.45e-28	0.255288	0.618	0.37	2.63e-23	7	ldhba
mhc1uka	1.55e-27	0.292415	0.56	0.334	4.32e-23	7	mhc1uka
xpr1b	2.35e-27	0.406262	0.321	0.153	6.52e-23	7	xpr1b
slc25a25a	7.43e-27	0.307582	0.316	0.15	2.06e-22	7	slc25a25a
npm1a2	1.23e-26	0.355262	0.561	0.322	3.41e-22	7	npm1a
nab1a2	2.86e-26	0.373103	0.312	0.145	7.96e-22	7	nab1a
ier2b	3.11e-26	0.402627	0.867	0.665	8.64e-22	7	ier2b
etnk1	1.05e-25	0.397741	0.344	0.174	2.91e-21	7	etnk1
arpc1b2	2.75e-25	0.325425	0.881	0.599	7.64e-21	7	arpc1b
pim2	1.98e-24	0.397082	0.277	0.131	5.51e-20	7	pim2
si:dkey-112a7.4	6.16e-24	0.308286	0.607	0.394	1.71e-19	7	si:dkey-112a7.4
reep5	9.29e-24	0.427115	0.521	0.318	2.58e-19	7	reep5
birc2	9.55e-24	0.312193	0.377	0.204	2.65e-19	7	birc2
prkacba	1.25e-23	0.285021	0.458	0.263	3.48e-19	7	prkacba
si:dkey-109a10.22	1.54e-23	0.309842	0.598	0.393	4.28e-19	7	si:dkey-109a10.2
dap1b	1.78e-23	0.28949	0.765	0.537	4.94e-19	7	dap1b
stk17b	1.22e-22	0.274394	0.304	0.152	3.39e-18	7	stk17b
eif4g1a	1.57e-22	0.306605	0.377	0.208	4.35e-18	7	eif4g1a
wipf1a	1.67e-22	0.26208	0.412	0.232	4.63e-18	7	wipf1a
ptmaa1	3.73e-22	0.29916	0.939	0.766	1.04e-17	7	ptmaa
rgs133	6.66e-22	0.334714	0.804	0.525	1.85e-17	7	rgs13
actr2a	2.78e-21	0.319321	0.47	0.283	7.72e-17	7	actr2a
gadd45ba3	7.95e-21	0.38947	0.689	0.498	2.21e-16	7	gadd45ba
hspa81	1.24e-20	0.290999	0.958	0.837	3.44e-16	7	hspa8
ywhaqa1	1.51e-20	0.271954	0.521	0.318	4.2e-16	7	ywhaqa
il16	2.38e-20	0.312166	0.305	0.161	6.62e-16	7	il16
mrps152	3.43e-20	0.29126	0.449	0.268	9.52e-16	7	mrps15
sdcbp2	4.35e-20	0.259215	0.551	0.353	1.21e-15	7	sdcbp2
zgc:1629442	4.89e-20	0.259889	0.758	0.53	1.36e-15	7	zgc:162944
mapkapk2a	7.83e-20	0.272132	0.328	0.177	2.18e-15	7	mapkapk2a
tktb	8.07e-20	0.274216	0.272	0.138	2.24e-15	7	tktb
brd2a1	1.9e-19	0.285422	0.675	0.453	5.29e-15	7	brd2a
rhoab	3.55e-19	0.260301	0.618	0.411	9.86e-15	7	rhoab
nr1d2a	9.06e-19	0.310854	0.468	0.298	2.52e-14	7	nr1d2a
nfkbiab	1.14e-17	0.280561	0.772	0.561	3.15e-13	7	nfkbiab
cep85l	1.08e-16	0.290932	0.289	0.161	3e-12	7	cep85l
atf4a	2.27e-16	0.311033	0.491	0.323	6.3e-12	7	atf4a
relb	3.28e-16	0.27238	0.358	0.213	9.1e-12	7	relb
zgc:158463	3.85e-16	0.378861	0.939	0.785	1.07e-11	7	zgc:158463
sept9b	2.92e-14	0.266789	0.623	0.434	8.11e-10	7	sept9b
txnipa1	8.72e-14	0.398654	0.593	0.434	2.42e-09	7	txnipa
tet31	3.3e-12	0.318923	0.281	0.167	9.17e-08	7	tet3
mt-co1	4.48e-12	0.343049	0.996	0.977	1.24e-07	7	mt-co1
ddx3xa	1.99e-11	0.282859	0.421	0.285	5.52e-07	7	ddx3xa
ptpn63	1.69e-07	0.32016	0.561	0.459	0.00468742	7	ptpn6
igic1s1	0	3.45755	0.917	0.004	0	8	igic1s1
CU571382.1	0	3.30884	0.867	0.006	0	8	CU571382.1
si:ch211-198c19.3	0	2.95541	0.592	0.008	0	8	si:ch211-198c19.3
zgc:153659	0	2.69746	0.867	0.003	0	8	zgc:153659
zgc:194275	0	2.61456	0.859	0.004	0	8	zgc:194275
igl1c3	0	2.49306	0.838	0.002	0	8	igl1c3
igl3v5	0	2.26055	0.802	0.002	0	8	igl3v5
BX571825.5	0	2.06584	0.694	0.001	0	8	BX571825.5
si:dkey-24p1.1	0	2.01306	0.796	0.017	0	8	si:dkey-24p1.1
ighz	0	1.92943	0.466	0.002	0	8	ighz
ncf1	0	1.86821	0.807	0.069	0	8	ncf1
igl4v8	0	1.86073	0.721	0.001	0	8	igl4v8
ighv1-4	0	1.83355	0.337	0.005	0	8	ighv1-4
syk1	0	1.78154	0.788	0.073	0	8	syk
bhlhe401	0	1.66442	0.645	0.082	0	8	bhlhe40
blnk	0	1.56984	0.565	0.011	0	8	blnk
CT573342.2	0	1.52092	0.555	0.002	0	8	CT573342.2
spi1b	0	1.45461	0.628	0.036	0	8	spi1b
cd7al	0	1.34117	0.516	0.03	0	8	cd7al
swap70a	0	1.33584	0.461	0.005	0	8	swap70a
atp11a	0	1.32294	0.447	0.039	0	8	atp11a
BX571825.4	0	1.31983	0.308	0.001	0	8	BX571825.4
ebf3a	0	1.26389	0.42	0.002	0	8	ebf3a
hck1	0	1.25679	0.464	0.05	0	8	hck
CU207301.2	0	1.25474	0.48	0.001	0	8	CU207301.2
mef2cb	0	1.24061	0.424	0.018	0	8	mef2cb
dapp1	0	1.15722	0.428	0.011	0	8	dapp1
sftpba	0	1.15135	0.428	0.011	0	8	sftpba
illr1	0	1.13509	0.322	0.002	0	8	illr1
zgc:153659.1	0	1.11277	0.378	0.001	0	8	zgc:153659.1
plekho1b	0	1.07038	0.424	0.033	0	8	plekho1b
pou2f2a	0	1.06182	0.397	0.012	0	8	pou2f2a
lmo2	0	1.05297	0.428	0.035	0	8	lmo2
cd37	0	1.04652	0.374	0.001	0	8	cd37
prmt2	0	1.0071	0.318	0.006	0	8	prmt2
ptprja	0	0.984593	0.328	0.014	0	8	ptprja
xirp2a	0	0.961895	0.287	0.008	0	8	xirp2a
cd79b	0	0.950312	0.36	0.001	0	8	cd79b
cd79a	0	0.948437	0.364	0.003	0	8	cd79a
CT027980.1	0	0.933348	0.279	0.004	0	8	CT027980.1
si:dkey-237j10.2	0	0.908287	0.326	0.017	0	8	si:dkey-237j10.2
mpeg1.1	0	0.895995	0.449	0.027	0	8	mpeg1.1
ccr2.1	0	0.893268	0.303	0.016	0	8	ccr2.1
pax5	0	0.840908	0.312	0.001	0	8	pax5
BX571825.3	0	0.794032	0.254	0	0	8	BX571825.3
bpifcl	0	0.752855	0.27	0.013	0	8	bpifcl
ccr2	0	0.735732	0.256	0.01	0	8	ccr2
cd74a	4.27e-305	1.2875	0.992	0.476	1.19e-300	8	cd74a
cd83	2.49e-300	1.50123	0.461	0.053	6.93e-296	8	cd83
cyba	2.63e-300	1.08629	0.541	0.074	7.3e-296	8	cyba
gpr137ba	4.8e-297	0.779277	0.264	0.015	1.33e-292	8	gpr137ba
si:ch211-198c19.1	1.5e-291	0.712532	0.272	0.016	4.15e-287	8	si:ch211-198c19.1
tspan2a	2.94e-284	0.999042	0.441	0.052	8.18e-280	8	tspan2a
ccl35.1	1.56e-260	1.85891	0.378	0.039	4.33e-256	8	ccl35.1
si:busm1-266f07.2	1.36e-251	1.04236	0.925	0.358	3.78e-247	8	si:busm1-266f07.2
cxcr4b1	6.69e-248	1.54225	0.987	0.556	1.86e-243	8	cxcr4b
csf2rb	1.35e-234	1.01327	0.303	0.028	3.74e-230	8	csf2rb
si:ch211-102c2.4	4.05e-213	0.641343	0.341	0.038	1.12e-208	8	si:ch211-102c2.4
lyn	5.87e-213	0.868367	0.331	0.038	1.63e-208	8	lyn
ncf2	9.34e-200	0.837391	0.389	0.055	2.59e-195	8	ncf2
cd74b	4.32e-185	0.834422	0.933	0.428	1.2e-180	8	cd74b
si:ch211-199g17.2	1.05e-173	1.17578	0.501	0.11	2.93e-169	8	si:ch211-199g17.2
tspan36	7.4e-165	0.715163	0.264	0.03	2.06e-160	8	tspan36
si:ch211-153b23.71	8.13e-163	0.687841	0.366	0.059	2.26e-158	8	si:ch211-153b23.7
dusp21	1.77e-160	1.35392	0.867	0.409	4.93e-156	8	dusp2
dap1b1	2.33e-160	1.23291	0.865	0.534	6.48e-156	8	dap1b
zgc:776502	2.53e-157	1.08606	0.904	0.449	7.04e-153	8	zgc:77650
si:ch211-25d12.71	2.78e-144	0.826063	0.351	0.062	7.72e-140	8	si:ch211-25d12.7
cxcr4a1	2.51e-141	1.20387	0.592	0.181	6.98e-137	8	cxcr4a
mhc2dab	1.02e-139	0.668237	0.576	0.166	2.82e-135	8	mhc2dab
hdac9b	1.56e-135	0.727596	0.283	0.043	4.34e-131	8	hdac9b
smox	7.97e-132	0.77766	0.326	0.058	2.21e-127	8	smox
b3gnt3.4	1.47e-115	0.797469	0.31	0.059	4.09e-111	8	b3gnt3.4
BX248082.11	1.33e-111	0.660519	0.383	0.084	3.71e-107	8	BX248082.1
rgs134	2.91e-109	0.869229	0.911	0.522	8.09e-105	8	rgs13
rpl352	3.07e-106	0.501227	0.96	0.95	8.53e-102	8	rpl35
kctd5a	1.86e-105	0.979092	0.809	0.466	5.17e-101	8	kctd5a
grasp1	2e-104	1.01029	0.603	0.23	5.55e-100	8	grasp
xbp11	6.37e-100	0.902482	0.728	0.329	1.77e-95	8	xbp1
mrap2a	7.5e-98	0.864934	0.279	0.054	2.08e-93	8	mrap2a
ciita	9.57e-96	0.721217	0.258	0.049	2.66e-91	8	ciita
skap2	1.19e-92	0.606551	0.274	0.056	3.32e-88	8	skap2
RPL413	2.66e-92	0.374695	0.996	0.995	7.39e-88	8	RPL41
rps27	3.88e-90	0.416095	0.985	0.971	1.08e-85	8	rps2
si:ch73-234b20.5	3.06e-88	0.791857	0.568	0.229	8.49e-84	8	si:ch73-234b20.5
ier2a1	1.53e-87	1.03292	0.59	0.249	4.25e-83	8	ier2a
rpl321	2.68e-85	0.412817	0.965	0.959	7.45e-81	8	rpl32
rpl123	1.05e-81	0.453424	0.965	0.938	2.91e-77	8	rpl12
rps15a1	8.61e-81	0.358589	0.969	0.974	2.39e-76	8	rps15a
rpl36a3	7.23e-79	0.376006	0.969	0.977	2.01e-74	8	rpl36a
plcg21	5.65e-77	0.730104	0.335	0.096	1.57e-72	8	plcg2
dusp11	2.19e-76	0.836615	0.788	0.467	6.08e-72	8	dusp1
znf576.1	2.62e-76	0.659973	0.268	0.063	7.29e-72	8	znf576.1
wasa	2.75e-75	0.760938	0.68	0.348	7.65e-71	8	wasa
iscub1	4.03e-75	0.621499	0.31	0.082	1.12e-70	8	iscub
gm2a	1.52e-74	0.462282	0.343	0.096	4.23e-70	8	gm2a
rps243	2.39e-73	0.401786	0.96	0.956	6.63e-69	8	rps24
rps26l3	5.72e-72	0.365317	0.971	0.969	1.59e-67	8	rps26l
rpl232	2.1e-70	0.364014	0.983	0.98	5.84e-66	8	rpl23
rpl221	2.31e-70	0.428844	0.931	0.885	6.4e-66	8	rpl22
cited4a2	8.13e-69	0.694947	0.559	0.238	2.26e-64	8	cited4a
egr11	2.29e-68	1.06642	0.565	0.261	6.36e-64	8	egr1
zgc:103700	2.23e-67	0.448131	0.312	0.088	6.19e-63	8	zgc:103700
card11	3.51e-65	0.563275	0.262	0.068	9.74e-61	8	card11
rps292	1.45e-64	0.302775	0.981	0.985	4.02e-60	8	rps29
si:ch211-195b13.11	2.31e-64	0.897507	0.426	0.163	6.42e-60	8	si:ch211-195b13.1
BX901920.11	3.29e-63	0.386369	0.304	0.083	9.13e-59	8	BX901920.1
rps262	4.04e-63	0.382683	0.938	0.909	1.12e-58	8	rps26
rps173	6.98e-63	0.409429	0.954	0.917	1.94e-58	8	rps17
npl	1.76e-62	0.562475	0.279	0.077	4.89e-58	8	npl
rps4x3	9.42e-61	0.388551	0.961	0.922	2.62e-56	8	rps4x
rps282	3.8e-60	0.331796	0.967	0.965	1.06e-55	8	rps28
ifi30	1.02e-59	0.534491	0.472	0.195	2.83e-55	8	ifi30
rpl37.13	7.51e-59	0.312066	0.983	0.984	2.09e-54	8	rpl37.1
zgc:1584631	6.32e-58	1.04407	0.938	0.786	1.75e-53	8	zgc:158463
rpl132	3.34e-57	0.301254	0.967	0.97	9.28e-53	8	rpl13
ldha1	3.59e-57	0.80342	0.532	0.254	9.97e-53	8	ldha
rps252	8.66e-56	0.301516	0.973	0.968	2.4e-51	8	rps25
hsp70l1	9.21e-55	1.08636	0.283	0.086	2.56e-50	8	hsp70l
rpl383	6.9e-54	0.326284	0.958	0.952	1.92e-49	8	rpl38
pik3ap1	2.59e-53	0.567788	0.277	0.086	7.2e-49	8	pik3ap1
rps27a1	6.98e-51	0.298236	0.952	0.962	1.94e-46	8	rps27a
rpl35a3	2.5e-50	0.303404	0.958	0.957	6.93e-46	8	rpl35a
rpsa3	3.31e-50	0.293911	0.971	0.965	9.21e-46	8	rpsa
actb2	4.61e-50	0.458554	0.994	0.967	1.28e-45	8	actb2
egr31	8.17e-50	1.08597	0.412	0.18	2.27e-45	8	egr3
ralgps23	1.07e-49	0.508347	0.489	0.215	2.98e-45	8	ralgps2
rplp2l3	5.8e-49	0.296623	0.981	0.977	1.61e-44	8	rplp2l
mych1	1.71e-48	0.694483	0.665	0.407	4.76e-44	8	mych
pim11	1.47e-46	0.628756	0.437	0.197	4.09e-42	8	pim1
fosab	3.08e-46	0.684136	0.871	0.684	8.57e-42	8	fosab
rpl312	7.48e-46	0.274606	0.956	0.962	2.08e-41	8	rpl31
uba523	2.7e-45	0.305877	0.958	0.932	7.5e-41	8	uba52
pdpk1a1	1.46e-44	0.406931	0.279	0.094	4.06e-40	8	pdpk1a
pik3r12	6.24e-44	0.553547	0.721	0.452	1.73e-39	8	pik3r1
pacsin2	1.65e-43	0.516196	0.281	0.1	4.59e-39	8	pacsin2
rps27.12	1.09e-42	0.266024	0.958	0.971	3.03e-38	8	rps27.1
rpl392	1.12e-42	0.258037	0.971	0.984	3.1e-38	8	rpl39
rpl73	1.48e-42	0.294495	0.956	0.953	4.12e-38	8	rpl7
cst31	2.27e-42	0.388437	0.403	0.172	6.32e-38	8	cst3
si:dkey-206d17.121	3.61e-42	0.763267	0.468	0.235	1e-37	8	si:dkey-206d17.12
sec61g	3.93e-41	0.480252	0.817	0.627	1.09e-36	8	sec61g
thrap3a	4.15e-41	0.467829	0.272	0.093	1.15e-36	8	thrap3a
rpl242	5.55e-41	0.250887	0.961	0.972	1.54e-36	8	rpl24
sat1a.21	2.69e-40	0.480925	0.915	0.773	7.48e-36	8	sat1a.2
rpl18a2	3.17e-40	0.275165	0.958	0.947	8.8e-36	8	rpl18a
nfe2l2a1	3.38e-40	0.598893	0.362	0.155	9.39e-36	8	nfe2l2a
zgc:92066	7.57e-40	0.627981	0.825	0.677	2.1e-35	8	zgc:92066
rps123	1.68e-39	0.288519	0.979	0.969	4.67e-35	8	rps12
rpl272	9.16e-39	0.2673	0.95	0.935	2.54e-34	8	rpl27
rps152	1.48e-37	0.266034	0.925	0.937	4.1e-33	8	rps15
rsl24d12	2.52e-37	0.38153	0.894	0.845	7e-33	8	rsl24d1
rsrp12	1.88e-36	0.687722	0.699	0.461	5.22e-32	8	rsrp1
rpl341	2.32e-36	0.262169	0.956	0.931	6.44e-32	8	rpl34
rsl1d12	6.7e-36	0.539292	0.568	0.34	1.86e-31	8	rsl1d1
lamtor3	8.16e-36	0.505085	0.252	0.094	2.27e-31	8	lamtor3
ubb1	1.1e-35	0.417257	0.378	0.173	3.06e-31	8	ubb
rpl5b3	2.27e-35	0.34678	0.911	0.778	6.31e-31	8	rpl5b
rpl152	3.04e-34	0.269994	0.95	0.907	8.45e-30	8	rpl15
klf13	4.77e-34	0.667535	0.455	0.24	1.33e-29	8	klf13
rpl7a3	9.54e-33	0.256849	0.96	0.953	2.65e-28	8	rpl7a
btf3	4.08e-32	0.268257	0.94	0.91	1.13e-27	8	btf3
hcst1	4.81e-30	0.405982	0.27	0.112	1.34e-25	8	hcst
klf12a	2.15e-29	0.459626	0.256	0.104	5.98e-25	8	klf12a
ccr9a2	2.51e-29	0.457826	0.96	0.922	6.97e-25	8	ccr9a
rpl310	9.31e-29	0.29873	0.954	0.835	2.59e-24	8	rpl3
calm3a.1	2.45e-28	0.440293	0.266	0.115	6.79e-24	8	calm3a.1
chmp2a1	1.07e-27	0.523035	0.539	0.343	2.99e-23	8	chmp2a
stk17b1	1.93e-27	0.340663	0.32	0.152	5.37e-23	8	stk17b
rps62	3.41e-27	0.286811	0.929	0.818	9.47e-23	8	rps6
BX120005.11	9.39e-27	0.504039	0.376	0.197	2.61e-22	8	BX120005.1
CR383676.1	2.42e-26	0.321781	1	0.996	6.71e-22	8	CR383676.1
tefa2	5.52e-26	0.49245	0.624	0.429	1.53e-21	8	tefa
gpx1a	6.01e-26	0.280487	0.281	0.126	1.67e-21	8	gpx1a
tagapa2	2.19e-25	0.403406	0.78	0.612	6.08e-21	8	tagapa
sh3kbp11	5.81e-25	0.360873	0.401	0.221	1.61e-20	8	sh3kbp1
CT027638.11	2.29e-24	0.700652	0.659	0.474	6.35e-20	8	CT027638.1
si:ch211-119e14.11	2.89e-24	0.393406	0.857	0.647	8.03e-20	8	si:ch211-119e14.1
ppdpfb	3.51e-24	0.423474	0.495	0.315	9.74e-20	8	ppdpfb
gnai2a	2.42e-23	0.380702	0.572	0.374	6.71e-19	8	gnai2a
chmp4ba1	2.43e-23	0.481729	0.372	0.205	6.74e-19	8	chmp4ba
nfkb2	6.72e-23	0.467898	0.32	0.168	1.87e-18	8	nfkb2
gabarapb	8.41e-23	0.330203	0.622	0.435	2.34e-18	8	gabarapb
nfkbiab1	8.62e-23	0.376212	0.755	0.562	2.4e-18	8	nfkbiab
CU019662.1	1.61e-22	0.38504	0.408	0.236	4.48e-18	8	CU019662.1
slc7a3b1	5.87e-22	0.629206	0.324	0.173	1.63e-17	8	slc7a3b
zgc:640511	9.59e-22	0.386711	0.713	0.544	2.66e-17	8	zgc:64051
ptmaa2	1.04e-21	0.255471	0.882	0.769	2.88e-17	8	ptmaa
btg22	2.31e-21	0.272546	0.954	0.841	6.41e-17	8	btg2
mknk2b2	2.33e-21	0.333981	0.696	0.507	6.48e-17	8	mknk2b
ccni2	1.9e-20	0.305699	0.881	0.79	5.28e-16	8	ccni
eef1da3	4.29e-20	0.388194	0.705	0.536	1.19e-15	8	eef1da
h2afx12	6.42e-20	0.336107	0.572	0.377	1.78e-15	8	h2afx1
calm1a	8.41e-20	0.466217	0.453	0.297	2.33e-15	8	calm1a
celf2	8.88e-20	0.50837	0.472	0.309	2.47e-15	8	celf2
crip11	1.08e-19	0.357137	0.688	0.519	3e-15	8	crip1
rps27.21	1.15e-19	0.263366	0.869	0.747	3.21e-15	8	rps27.2
mbnl31	2.57e-19	0.476713	0.262	0.134	7.15e-15	8	mbnl3
rpl262	1.41e-18	0.293076	0.719	0.533	3.91e-14	8	rpl26
slc25a25a1	2.08e-18	0.493648	0.283	0.152	5.76e-14	8	slc25a25a
2021-09-12	3.49e-18	0.345448	0.422	0.269	9.7e-14	8	2021-09-12
ddit41	5.28e-18	0.501284	0.308	0.17	1.47e-13	8	ddit4
si:ch211-226m16.22	1.66e-17	0.304522	0.541	0.362	4.62e-13	8	si:ch211-226m16.2
ip6k2b1	2.1e-17	0.332459	0.428	0.267	5.83e-13	8	ip6k2b
cmip1	4.37e-17	0.342046	0.364	0.219	1.21e-12	8	cmip
jpt2	8.3e-17	0.333604	0.353	0.218	2.31e-12	8	jpt2
si:dkey-25e12.31	1.31e-16	0.491222	0.31	0.177	3.63e-12	8	si:dkey-25e12.3
ube2e1	1.34e-15	0.312252	0.41	0.272	3.71e-11	8	ube2e1
chac11	1.73e-15	0.394169	0.539	0.397	4.8e-11	8	chac1
ddx212	1.85e-15	0.298143	0.634	0.472	5.14e-11	8	ddx21
eef1db1	5.07e-15	0.306391	0.395	0.261	1.41e-10	8	eef1db
hcls1	1.26e-14	0.27996	0.385	0.248	3.49e-10	8	hcls1
sqstm11	3.81e-14	0.271823	0.341	0.209	1.06e-09	8	sqstm1
mgst3b	2.37e-13	0.279045	0.281	0.167	6.59e-09	8	mgst3b
rpl61	3.23e-13	0.295864	0.846	0.706	8.96e-09	8	rpl6
tmc81	8.54e-13	0.324047	0.299	0.184	2.37e-08	8	tmc8
dnajb1b1	1.8e-12	0.334092	0.493	0.351	4.99e-08	8	dnajb1b
stat21	2.55e-12	0.386323	0.279	0.17	7.07e-08	8	stat2
ier2b1	3.77e-12	0.341075	0.786	0.669	1.05e-07	8	ier2b
csk1	2.26e-11	0.323356	0.374	0.26	6.28e-07	8	csk
arhgap15	2.59e-11	0.290776	0.322	0.21	7.18e-07	8	arhgap15
slc44a21	2.99e-09	0.323797	0.414	0.304	8.31e-05	8	slc44a2
jund	3.8e-08	0.404836	0.43	0.328	0.00105587	8	jund
pnisr	9.73e-08	0.349351	0.312	0.223	0.00270216	8	pnisr
si:dkey-172h23.21	1.9e-07	0.256256	0.287	0.2	0.00528489	8	si:dkey-172h23.2
etnk11	2.15e-07	0.308795	0.256	0.178	0.00596283	8	etnk1
ddit31	9.91e-07	0.274699	0.549	0.45	0.0275199	8	ddit3
fmnl1a1	2.34e-06	0.297454	0.337	0.261	0.0649783	8	fmnl1a
jdp2b	1.4e-05	0.392462	0.651	0.586	0.38947	8	jdp2b
pgam1a2	2.29e-05	0.269382	0.395	0.331	0.635868	8	pgam1a
chmp4bb1	0.000134082	0.305573	0.304	0.251	1	8	chmp4bb
hbegfb1	0	2.2742	0.875	0.121	0	9	hbegfb
BX897691.11	0	1.44073	0.718	0.131	0	9	BX897691.1
ccr71	0	1.28849	0.704	0.081	0	9	ccr7
si:ch211-149e23.4	0	0.79363	0.401	0.034	0	9	si:ch211-149e23.4
rplp12	2.27e-198	0.518009	1	0.995	6.3e-194	9	rplp1
rpl37.14	1.64e-195	0.57981	1	0.983	4.56e-191	9	rpl37.1
cebpb2	3.4e-195	1.32891	0.966	0.482	9.45e-191	9	cebpb
rps26l4	2.69e-189	0.61958	1	0.968	7.47e-185	9	rps26l
rps27.13	1.07e-185	0.563523	1	0.969	2.96e-181	9	rps27.1
rps124	4.8e-181	0.63516	1	0.968	1.33e-176	9	rps12
rpl384	6.55e-181	0.646027	0.998	0.951	1.82e-176	9	rpl38
rpl353	2.09e-180	0.632113	1	0.948	5.81e-176	9	rpl35
zgc:1366053	2.61e-179	0.81841	0.55	0.113	7.24e-175	9	zgc:136605
rpl233	7.2e-178	0.572198	1	0.979	2e-173	9	rpl23
rpl74	1.76e-176	0.62616	1	0.951	4.88e-172	9	rpl7
rps244	2.87e-172	0.612142	1	0.955	7.97e-168	9	rps24
rps72	1.61e-166	0.571772	1	0.968	4.48e-162	9	rps7
si:dkey-109a10.23	4.24e-165	0.979378	0.927	0.382	1.18e-160	9	si:dkey-109a10.2
rps142	6.19e-165	0.510049	1	0.977	1.72e-160	9	rps14
RPL414	1.3e-164	0.4727	1	0.995	3.62e-160	9	RPL41
rps293	2.02e-164	0.471696	1	0.984	5.61e-160	9	rps29
si:rp71-81e14.21	7.27e-162	0.663	0.363	0.055	2.02e-157	9	si:rp71-81e14.2
rps8a2	1.49e-159	0.561983	1	0.965	4.15e-155	9	rps8a
rpl7a4	3.53e-159	0.569922	0.998	0.952	9.81e-155	9	rpl7a
rplp2l4	1.28e-158	0.539876	1	0.976	3.54e-154	9	rplp2l
rpl36a4	5.74e-158	0.498504	1	0.976	1.6e-153	9	rpl36a
si:ch211-112c15.81	5.3e-155	0.576143	0.304	0.041	1.47e-150	9	si:ch211-112c15.8
rps52	5.29e-154	0.545442	1	0.967	1.47e-149	9	rps5
osr21	1.59e-153	0.66355	0.361	0.058	4.42e-149	9	osr2
dusp22	4.29e-153	1.26063	0.865	0.409	1.19e-148	9	dusp2
faua2	1.02e-148	0.492266	0.998	0.969	2.84e-144	9	faua
rpl322	2.93e-148	0.513948	0.996	0.958	8.15e-144	9	rpl32
rps283	6.86e-148	0.52018	1	0.964	1.91e-143	9	rps28
rps253	2.14e-145	0.465275	0.998	0.967	5.95e-141	9	rps25
rps3a2	7.14e-145	0.528281	0.998	0.961	1.98e-140	9	rps3a
rpl35a4	4.85e-142	0.513657	1	0.956	1.35e-137	9	rpl35a
rps210	3.89e-140	0.479165	1	0.97	1.08e-135	9	rps2
rpl124	1.99e-138	0.552236	0.998	0.936	5.53e-134	9	rpl12
rps102	1.37e-136	0.440584	0.998	0.974	3.8e-132	9	rps10
zgc:1717722	1.43e-135	0.418159	0.998	0.981	3.98e-131	9	zgc:171772
rpl313	4.1e-135	0.464352	1	0.96	1.14e-130	9	rpl31
rpl82	1.41e-134	0.431707	1	0.975	3.91e-130	9	rpl8
rpl18a3	6.13e-134	0.49873	1	0.946	1.7e-129	9	rpl18a
rps4x4	9.86e-133	0.550667	1	0.92	2.74e-128	9	rps4x
rpsa4	2.79e-129	0.477334	1	0.964	7.74e-125	9	rpsa
rpl212	2.67e-127	0.43655	1	0.965	7.43e-123	9	rpl21
pnp4a	1.78e-125	0.485627	0.268	0.039	4.95e-121	9	pnp4a
rpl10a2	1.9e-125	0.454893	1	0.963	5.28e-121	9	rpl10a
soul5	5.38e-124	0.761378	0.276	0.042	1.49e-119	9	soul5
rpl13a2	1.87e-123	0.473239	0.998	0.955	5.2e-119	9	rpl13a
flna2	4.28e-123	0.618381	0.506	0.132	1.19e-118	9	flna
rpl172	7.92e-123	0.453939	1	0.966	2.2e-118	9	rpl17
rps112	3.18e-122	0.430242	1	0.962	8.83e-118	9	rps11
si:ch211-226m16.23	5.26e-122	0.701109	0.849	0.351	1.46e-117	9	si:ch211-226m16.2
rps174	1.98e-121	0.522182	0.998	0.915	5.5e-117	9	rps17
rpl191	6.49e-118	0.401401	1	0.983	1.8e-113	9	rpl19
uba524	4.36e-117	0.494945	0.996	0.93	1.21e-112	9	uba52
tpt12	8.84e-117	0.601987	0.998	0.882	2.46e-112	9	tpt1
rplp01	8.1e-114	0.445863	1	0.977	2.25e-109	9	rplp0
rps263	4.62e-111	0.470605	0.996	0.907	1.28e-106	9	rps26
si:ch211-196f2.63	6.39e-110	0.591206	0.454	0.116	1.78e-105	9	si:ch211-196f2.6
eef1da4	1.35e-109	0.725438	0.94	0.527	3.75e-105	9	eef1da
rsl24d13	1.39e-109	0.567027	0.992	0.841	3.87e-105	9	rsl24d1
rps15a2	1.15e-107	0.366224	1	0.973	3.19e-103	9	rps15a
BX324216.1	1.48e-107	0.516602	0.288	0.052	4.11e-103	9	BX324216.1
rpl112	2.07e-106	0.389337	1	0.967	5.75e-102	9	rpl11
rpl393	4.94e-105	0.385978	1	0.983	1.37e-100	9	rpl39
rpl142	9.81e-105	0.427009	0.998	0.941	2.72e-100	9	rpl14
myca4	1.02e-104	0.820632	0.794	0.351	2.84e-100	9	myca
rpl133	1.04e-103	0.399045	0.998	0.969	2.88e-99	9	rpl13
rgs5b1	4.4e-103	0.774541	0.442	0.113	1.22e-98	9	rgs5b
rps232	1.15e-102	0.367013	1	0.976	3.2e-98	9	rps23
setbp11	7.69e-102	0.511861	0.312	0.063	2.13e-97	9	setbp1
rpl273	8.2e-102	0.435957	0.996	0.934	2.28e-97	9	rpl27
rpl361	8.58e-101	0.398525	0.992	0.947	2.38e-96	9	rpl36
rps211	2.21e-100	0.344649	1	0.978	6.13e-96	9	rps21
rps161	6.13e-100	0.391701	1	0.96	1.7e-95	9	rps16
rps27a2	8.17e-99	0.391429	0.994	0.961	2.27e-94	9	rps27a
rps153	1.97e-98	0.423524	1	0.934	5.47e-94	9	rps15
zgc:1951751	4.16e-98	0.481262	0.315	0.067	1.16e-93	9	zgc:195175
rpl101	2.53e-95	0.379922	0.998	0.969	7.04e-91	9	rpl10
si:dkey-266f7.43	5.18e-95	0.573223	0.5	0.151	1.44e-90	9	si:dkey-266f7.4
si:ch211-132g1.6	1.01e-91	0.514359	0.274	0.054	2.81e-87	9	si:ch211-132g1.6
rps91	2.16e-90	0.333287	0.998	0.972	5.99e-86	9	rps9
cxcr4a2	2.19e-89	0.5954	0.544	0.183	6.08e-85	9	cxcr4a
rpl342	3.85e-89	0.405968	0.996	0.93	1.07e-84	9	rpl34
eef1a1l13	1.92e-88	0.378006	1	0.987	5.33e-84	9	eef1a1l1
CR855337.11	3.21e-87	0.521908	0.333	0.081	8.92e-83	9	CR855337.1
srgn2	5.19e-87	0.577208	0.847	0.402	1.44e-82	9	srgn
rpl92	6.47e-85	0.383165	1	0.943	1.8e-80	9	rpl9
tefa3	3.56e-84	0.622128	0.827	0.422	9.89e-80	9	tefa
cxcr4b2	5.56e-84	0.565479	0.958	0.558	1.54e-79	9	cxcr4b
rpl181	3.61e-83	0.377366	0.994	0.94	1e-78	9	rpl18
rpl282	7.4e-83	0.334523	1	0.972	2.06e-78	9	rpl28
ptpn4b1	6.51e-81	0.51305	0.458	0.144	1.81e-76	9	ptpn4b
gzmk	9.79e-81	0.472967	0.315	0.074	2.72e-76	9	gzmk
rpl22l12	9.09e-80	0.566964	0.97	0.755	2.53e-75	9	rpl22l1
eef1g2	1.38e-79	0.408535	0.992	0.903	3.83e-75	9	eef1g
ms4a17c.11	1.46e-79	0.543998	0.431	0.127	4.05e-75	9	ms4a17c.1
rps192	2.35e-78	0.316118	1	0.973	6.53e-74	9	rps19
socs3a	5.57e-78	0.427851	0.716	0.311	1.55e-73	9	socs3a
rpl153	2.05e-77	0.399664	0.998	0.906	5.68e-73	9	rpl15
[truncated: 9,098 more rows]

## Sheet: By_clusters_res3_ETPcl38
	p_val	avg_logFC	pct.1	pct.2	p_val_adj	cluster	gene
h2afx	8.12e-257	1.01106	0.966	0.538	2.26e-252	0	h2afx
rorc	1.04e-164	0.861419	0.693	0.292	2.88e-160	0	rorc
znrf1	3.28e-162	0.717366	0.867	0.449	9.1e-158	0	znrf1
lck	1.09e-157	0.751584	0.899	0.617	3.03e-153	0	lck
grap2b	1.1e-152	0.685038	0.916	0.724	3.06e-148	0	grap2b
zgc:162730	1.14e-152	0.592971	0.991	0.936	3.18e-148	0	zgc:162730
cd8a	2.17e-151	0.704062	0.907	0.562	6.03e-147	0	cd8a
cd8b	3.23e-147	0.714922	0.872	0.489	8.96e-143	0	cd8b
marcksl1a	2.66e-137	0.625148	0.937	0.761	7.4e-133	0	marcksl1a
CR936442.1	3.08e-133	0.510218	1	0.961	8.56e-129	0	CR936442.1
zgc:171686	7.45e-129	0.742168	0.695	0.339	2.07e-124	0	zgc:171686
bcl2l10	5.34e-119	0.705601	0.832	0.635	1.48e-114	0	bcl2l10
nap1l1	2.46e-114	0.784422	0.728	0.468	6.83e-110	0	nap1l1
FP236356.1	9.18e-108	0.48687	0.954	0.795	2.55e-103	0	FP236356.1
ascc1	6.44e-103	0.646093	0.876	0.645	1.79e-98	0	ascc1
cd4-1	2.27e-97	0.606009	0.672	0.353	6.31e-93	0	cd4-1
myb	1.94e-93	0.721564	0.628	0.333	5.38e-89	0	myb
si:dkey-11f4.20	1.36e-83	0.557671	0.764	0.532	3.77e-79	0	si:dkey-11f4.20
arpp21	5.22e-83	0.526978	0.653	0.355	1.45e-78	0	arpp21
cyldb	6.88e-81	0.654776	0.552	0.276	1.91e-76	0	cyldb
naca	2.23e-80	0.344493	0.983	0.947	6.19e-76	0	naca
gng2	2.85e-79	0.675666	0.622	0.39	7.9e-75	0	gng2
bcl11ba	1.67e-78	0.493311	0.856	0.674	4.65e-74	0	bcl11ba
si:ch211-106j24.1	5.84e-78	0.616799	0.522	0.257	1.62e-73	0	si:ch211-106j24.1
ccr9b	2.35e-77	0.53578	0.749	0.506	6.52e-73	0	ccr9b
cirbpb	6.38e-75	0.414494	0.956	0.93	1.77e-70	0	cirbpb
tiparp	1.18e-74	0.597277	0.696	0.473	3.29e-70	0	tiparp
si:dkey-42i9.4	1.32e-72	0.555444	0.8	0.665	3.67e-68	0	si:dkey-42i9.4
h1fx	6.25e-69	0.689681	0.808	0.665	1.73e-64	0	h1fx
rps21	1.31e-68	0.252688	0.994	0.978	3.63e-64	0	rps21
trib3	2.81e-67	0.682887	0.557	0.339	7.8e-63	0	trib3
btg1	8.6e-65	0.323009	0.968	0.915	2.39e-60	0	btg1
romo1	7.05e-63	0.54937	0.75	0.703	1.96e-58	0	romo1
nme2b.1	5.66e-62	0.323195	0.963	0.932	1.57e-57	0	nme2b.1
rasa4	1.53e-59	0.546905	0.486	0.257	4.24e-55	0	rasa4
antxr2a	1.07e-57	0.570569	0.556	0.344	2.98e-53	0	antxr2a
ucp2	3.93e-57	0.317733	0.938	0.911	1.09e-52	0	ucp2
rrm2b	7.68e-57	0.608637	0.501	0.295	2.13e-52	0	rrm2b
zgc:158445	5.77e-56	0.704612	0.292	0.12	1.6e-51	0	zgc:158445
rgcc	1.44e-52	0.626232	0.493	0.294	4e-48	0	rgcc
vsir	3.78e-52	0.618015	0.633	0.492	1.05e-47	0	vsir
si:cabz01074946.1	2.21e-51	0.57581	0.613	0.452	6.13e-47	0	si:cabz01074946.1
sla2	4.22e-49	0.43005	0.749	0.602	1.17e-44	0	sla2
ssr2	2.49e-46	0.690568	0.59	0.478	6.92e-42	0	ssr2
si:dkeyp-75h12.7	4.87e-46	0.480373	0.459	0.26	1.35e-41	0	si:dkeyp-75h12.7
si:dkey-17o15.2	5.6e-44	0.557409	0.379	0.205	1.56e-39	0	si:dkey-17o15.2
uck2a	1.64e-43	0.496868	0.663	0.534	4.56e-39	0	uck2a
pde4ba	3.81e-43	0.410944	0.844	0.759	1.06e-38	0	pde4ba
dclre1c	8.76e-42	0.5889	0.285	0.138	2.43e-37	0	dclre1c
oaz1b	2.13e-41	0.412246	0.73	0.698	5.92e-37	0	oaz1b
EGFP	5.36e-41	0.787124	0.468	0.32	1.49e-36	0	EGFP
BRAFv600e	5.92e-41	0.864289	0.452	0.303	1.64e-36	0	BRAFv600e
csrnp1a	1.19e-37	0.471905	0.639	0.522	3.32e-33	0	csrnp1a
skap1	8.67e-33	0.444625	0.648	0.569	2.41e-28	0	skap1
desi2	1.44e-31	0.517887	0.389	0.247	3.99e-27	0	desi2
ccni	1.21e-30	0.349638	0.805	0.792	3.36e-26	0	ccni
runx3	4.26e-30	0.367245	0.682	0.581	1.18e-25	0	runx3
fth1a	5.43e-30	0.343469	0.646	0.564	1.51e-25	0	fth1a
btf3	6.42e-30	0.25009	0.936	0.909	1.78e-25	0	btf3
sumo2b	1.55e-29	0.408902	0.686	0.668	4.3e-25	0	sumo2b
pdgfab	5.27e-29	0.565356	0.273	0.15	1.46e-24	0	pdgfab
top1l	1.79e-28	0.471094	0.566	0.481	4.98e-24	0	top1l
cox6b2	2.52e-28	0.454166	0.647	0.632	6.99e-24	0	cox6b2
si:dkey-266f7.10	4.06e-28	0.410929	0.59	0.468	1.13e-23	0	si:dkey-266f7.10
sox12	4.26e-28	0.463743	0.46	0.33	1.18e-23	0	sox12
fam117aa	2.6e-26	0.405224	0.318	0.189	7.22e-22	0	fam117aa
si:dkey-217l24.1	1.93e-24	0.463833	0.296	0.178	5.36e-20	0	si:dkey-217l24.1
eif3f	3.79e-24	0.300458	0.757	0.756	1.05e-19	0	eif3f
rnf130	2.95e-23	0.434444	0.581	0.504	8.19e-19	0	rnf130
cited4b	8.61e-23	0.505965	0.365	0.256	2.39e-18	0	cited4b
tsc22d3	1.32e-22	0.310793	0.782	0.761	3.68e-18	0	tsc22d3
b3gnt5a	3.44e-22	0.450741	0.68	0.617	9.55e-18	0	b3gnt5a
slc25a3b	6.44e-22	0.31297	0.712	0.73	1.79e-17	0	slc25a3b
ncaldb	1.99e-21	0.326457	0.681	0.643	5.52e-17	0	ncaldb
ipo4	2.2e-21	0.557126	0.28	0.179	6.1e-17	0	ipo4
tgif1	2.65e-21	0.453059	0.48	0.385	7.35e-17	0	tgif1
h3f3b.1.2	3.12e-21	0.385816	0.587	0.554	8.66e-17	0	h3f3b.1.2
pdxka	4.44e-21	0.47748	0.316	0.211	1.23e-16	0	pdxka
eif3g	7.12e-20	0.393096	0.602	0.611	1.98e-15	0	eif3g
sh3d21	1.74e-19	0.520271	0.304	0.207	4.84e-15	0	sh3d21
pik3c3	1.94e-19	0.463271	0.265	0.167	5.4e-15	0	pik3c3
eif3m	6.24e-19	0.310129	0.686	0.709	1.73e-14	0	eif3m
adgrg1.1	7.25e-19	0.334707	0.583	0.511	2.01e-14	0	adgrg1.1
itm2bb	5.66e-18	0.303671	0.689	0.692	1.57e-13	0	itm2bb
hmbsa	1.21e-16	0.298648	0.374	0.266	3.36e-12	0	hmbsa
cox7b	3.3e-16	0.379416	0.585	0.587	9.16e-12	0	cox7b
nsa2	6.29e-16	0.321023	0.703	0.716	1.75e-11	0	nsa2
si:ch73-109i22.2	3.24e-15	0.363832	0.376	0.288	8.99e-11	0	si:ch73-109i22.2
prkar2aa	4.96e-15	0.44315	0.438	0.383	1.38e-10	0	prkar2aa
gadd45ga	1.39e-14	0.435581	0.368	0.288	3.85e-10	0	gadd45ga
histh1l	2.56e-14	0.390421	0.438	0.355	7.12e-10	0	histh1l
si:dkey-1h24.6	1.22e-13	0.547743	0.347	0.274	3.38e-09	0	si:dkey-1h24.6
pja2	8.46e-13	0.388774	0.258	0.181	2.35e-08	0	pja2
zswim5	1.93e-12	0.410348	0.348	0.279	5.36e-08	0	zswim5
ano6	3.12e-12	0.34349	0.379	0.308	8.66e-08	0	ano6
si:ch211-147a11.3	4.04e-12	0.414034	0.403	0.34	1.12e-07	0	si:ch211-147a11.3
h1f0	4.64e-12	0.369299	0.434	0.356	1.29e-07	0	h1f0
tpst1l	5.18e-12	0.43626	0.288	0.215	1.44e-07	0	tpst1l
cd4-2.1	8.52e-12	0.333246	0.302	0.223	2.37e-07	0	cd4-2.1
ndufa4l	1.06e-11	0.338418	0.553	0.585	2.95e-07	0	ndufa4l
oaz1a	1.12e-11	0.252652	0.649	0.686	3.11e-07	0	oaz1a
sec61g	1.44e-11	0.280728	0.623	0.634	4.01e-07	0	sec61g
msi2a	1.71e-11	0.346796	0.374	0.302	4.75e-07	0	msi2a
zgc:194312	9.42e-11	0.394355	0.294	0.228	2.62e-06	0	zgc:194312
si:ch211-105j21.9	1.37e-10	0.344775	0.519	0.511	3.82e-06	0	si:ch211-105j21.9
atp5f1e	1.77e-10	0.315346	0.564	0.59	4.92e-06	0	atp5f1e
prkd3	4.12e-10	0.344805	0.271	0.204	1.15e-05	0	prkd3
si:dkey-19b23.10	2.52e-09	0.36015	0.367	0.317	6.99e-05	0	si:dkey-19b23.10
anapc16	2.98e-09	0.367484	0.431	0.416	8.27e-05	0	anapc16
zyg11	5.2e-09	0.431327	0.331	0.284	0.00014455	0	zyg11
irf2bpl	1.3e-08	0.328585	0.268	0.21	0.00036065	0	irf2bpl
arid4a	1.39e-08	0.348694	0.388	0.349	0.0003871	0	arid4a
ola1	1.19e-07	0.339056	0.478	0.503	0.00331815	0	ola1
ccdc50	3.6e-07	0.270211	0.34	0.289	0.00999195	0	ccdc50
rps6ka1	7.04e-07	0.309953	0.435	0.424	0.0195459	0	rps6ka1
tnrc6c1	1.21e-06	0.252706	0.533	0.552	0.0336672	0	tnrc6c1
serf2	8.91e-06	0.27375	0.512	0.566	0.247412	0	serf2
fam53b	5.08e-05	0.321256	0.409	0.42	1	0	fam53b
ppp1r18	7.25e-05	0.343889	0.408	0.423	1	0	ppp1r18
SERP1	0.00013942	0.327944	0.456	0.499	1	0	SERP1
sarnp	0.000161	0.374748	0.343	0.349	1	0	sarnp
ralgps2	0.00018505	0.260591	0.253	0.222	1	0	ralgps2
zgc:111986	0.00031163	0.309575	0.478	0.525	1	0	zgc:111986
arg2	0.00041531	0.337457	0.523	0.538	1	0	arg2
arl6ip1	0.00043379	0.266766	0.458	0.501	1	0	arl6ip1
scin	0.00102823	0.258507	0.324	0.315	1	0	scin
vdac2	0.00159995	0.26887	0.436	0.486	1	0	vdac2
psma1	0.00234709	0.307984	0.428	0.476	1	0	psma1
dok2	0.00610551	0.318876	0.343	0.349	1	0	dok2
rag1	0	2.35283	0.995	0.301	0	1	rag1
btg11	1.12e-271	1.17197	0.995	0.915	3.12e-267	1	btg1
cyldb1	1.7e-241	1.2644	0.775	0.269	4.72e-237	1	cyldb
cd8b1	1.89e-230	1.13654	0.942	0.492	5.25e-226	1	cd8b
arpp211	4.97e-225	1.2849	0.827	0.352	1.38e-220	1	arpp21
znrf11	1.09e-202	1.0738	0.907	0.455	3.03e-198	1	znrf1
si:dkeyp-75h12.71	2.68e-201	1.24695	0.695	0.251	7.44e-197	1	si:dkeyp-75h12.7
h2afx1	1.28e-183	0.956507	0.958	0.546	3.56e-179	1	h2afx
zgc:1716861	1.19e-180	1.08681	0.786	0.341	3.29e-176	1	zgc:171686
CR936442.11	2.39e-175	0.788783	1	0.961	6.63e-171	1	CR936442.1
cd8a1	1e-172	1.04762	0.929	0.567	2.78e-168	1	cd8a
grap2b1	1.79e-162	0.886264	0.93	0.727	4.98e-158	1	grap2b
cd4-11	5.2e-154	0.996173	0.752	0.355	1.44e-149	1	cd4-1
hmbsa1	2.64e-146	1.25946	0.618	0.255	7.35e-142	1	hmbsa
lck1	4.33e-135	0.906893	0.9	0.622	1.2e-130	1	lck
ascc11	7.26e-132	1.02562	0.914	0.647	2.02e-127	1	ascc1
marcksl1a1	4.83e-131	0.729665	0.953	0.763	1.34e-126	1	marcksl1a
si:dkey-17o15.21	5.33e-130	1.18344	0.533	0.2	1.48e-125	1	si:dkey-17o15.2
FP236356.11	3.89e-125	0.664572	0.968	0.797	1.08e-120	1	FP236356.1
rasa41	1.58e-124	0.965794	0.605	0.254	4.4e-120	1	rasa4
ccr9b1	9.2e-118	0.857058	0.807	0.507	2.56e-113	1	ccr9b
zgc:1627301	7.01e-115	0.614243	0.993	0.937	1.95e-110	1	zgc:162730
arrdc3b	4.52e-107	1.27218	0.605	0.319	1.26e-102	1	arrdc3b
si:dkey-42i9.41	2.78e-100	0.877946	0.819	0.666	7.73e-96	1	si:dkey-42i9.4
h1f01	9.12e-100	1.06445	0.652	0.345	2.53e-95	1	h1f0
bcl2l101	7.21e-96	0.77758	0.822	0.639	2e-91	1	bcl2l10
tenm3	8.11e-96	1.15668	0.511	0.23	2.25e-91	1	tenm3
si:dkey-11f4.201	6.71e-95	0.823536	0.774	0.536	1.86e-90	1	si:dkey-11f4.20
nap1l11	1.05e-89	0.826092	0.722	0.473	2.91e-85	1	nap1l1
tsc22d31	1.75e-88	0.72144	0.853	0.758	4.87e-84	1	tsc22d3
rrm2b1	4.68e-88	1.02316	0.564	0.295	1.3e-83	1	rrm2b
uck2a1	2.04e-86	0.841603	0.736	0.532	5.67e-82	1	uck2a
ucp21	2.94e-84	0.501149	0.958	0.91	8.17e-80	1	ucp2
rorc1	6.99e-83	0.745081	0.618	0.303	1.94e-78	1	rorc
runx31	5.88e-82	0.779761	0.76	0.579	1.63e-77	1	runx3
bcl11ba1	4.57e-81	0.644491	0.859	0.677	1.27e-76	1	bcl11ba
tiparp1	1.52e-80	0.830376	0.705	0.477	4.23e-76	1	tiparp
antxr2a1	1.74e-79	0.841147	0.614	0.345	4.85e-75	1	antxr2a
si:cabz01074946.11	1.31e-78	0.859195	0.673	0.452	3.65e-74	1	si:cabz01074946.1
si:ch211-106j24.11	9.89e-77	0.876208	0.532	0.261	2.75e-72	1	si:ch211-106j24.1
si:ch211-147a11.31	1.25e-75	1.06635	0.566	0.332	3.48e-71	1	si:ch211-147a11.3
cd4-2.11	5.86e-75	0.950793	0.463	0.216	1.63e-70	1	cd4-2.1
pkp2	6.34e-75	0.985164	0.333	0.119	1.76e-70	1	pkp2
rgcc1	4.35e-73	0.901006	0.548	0.295	1.21e-68	1	rgcc
trib31	2.37e-68	0.933263	0.573	0.342	6.57e-64	1	trib3
ncaldb1	1.7e-61	0.670497	0.742	0.64	4.72e-57	1	ncaldb
gng21	5.97e-59	0.739474	0.604	0.395	1.66e-54	1	gng2
desi21	9.68e-59	0.886663	0.46	0.246	2.69e-54	1	desi2
EGFP1	1.99e-52	0.833682	0.532	0.319	5.52e-48	1	EGFP
zgc:1584451	5.36e-52	0.977534	0.304	0.123	1.49e-47	1	zgc:158445
si:ch211-222l21.1	1.26e-51	0.307651	0.988	0.922	3.5e-47	1	si:ch211-222l21.1
BRAFv600e1	9.21e-51	0.908096	0.504	0.303	2.56e-46	1	BRAFv600e
polm	2.84e-50	0.864682	0.3	0.126	7.89e-46	1	polm
si:dkey-217l24.11	1.2e-49	0.810454	0.367	0.176	3.34e-45	1	si:dkey-217l24.1
itm2bb1	1.4e-49	0.579718	0.734	0.69	3.9e-45	1	itm2bb
pik3c31	1.66e-49	0.904518	0.349	0.165	4.62e-45	1	pik3c3
si:ch211-196l7.4	2.15e-49	0.580916	0.773	0.74	5.96e-45	1	si:ch211-196l7.4
fam117aa1	2.94e-48	0.809408	0.379	0.188	8.17e-44	1	fam117aa
eva1ba	4.13e-47	0.94777	0.337	0.159	1.15e-42	1	eva1ba
tpst1l1	6.84e-46	0.835593	0.393	0.211	1.9e-41	1	tpst1l
pja21	6.85e-46	0.933979	0.353	0.177	1.9e-41	1	pja2
si:ch73-109i22.21	1.65e-44	0.818894	0.463	0.285	4.57e-40	1	si:ch73-109i22.2
fth1a1	2.57e-43	0.601341	0.666	0.565	7.13e-39	1	fth1a
man1a1	6.65e-43	0.886683	0.39	0.218	1.85e-38	1	man1a1
sumo2b1	1.91e-42	0.592818	0.703	0.668	5.3e-38	1	sumo2b
si:dkey-266f7.101	9.56e-42	0.6499	0.625	0.468	2.66e-37	1	si:dkey-266f7.10
entpd8	9.99e-42	0.798243	0.273	0.117	2.77e-37	1	entpd8
si:dkey-183p4.10	1.26e-40	0.612472	0.681	0.615	3.49e-36	1	si:dkey-183p4.10
ccnd2a	1.71e-37	0.684592	0.59	0.485	4.74e-33	1	ccnd2a
bola3	3.26e-37	0.838686	0.31	0.156	9.06e-33	1	bola3
ccr9a	3.47e-35	0.306934	0.948	0.922	9.63e-31	1	ccr9a
ccdc501	1.37e-34	0.769921	0.437	0.284	3.81e-30	1	ccdc50
cdkn1bb	6.77e-31	0.663636	0.614	0.579	1.88e-26	1	cdkn1bb
zgc:101566	1.8e-30	0.742435	0.273	0.139	5e-26	1	zgc:101566
arid4a1	2.25e-30	0.743248	0.47	0.345	6.24e-26	1	arid4a
cited4b1	1.31e-29	0.827841	0.395	0.257	3.63e-25	1	cited4b
gadd45ga1	1.45e-29	0.713037	0.427	0.286	4.04e-25	1	gadd45ga
h1fx1	1.69e-29	0.563059	0.755	0.671	4.7e-25	1	h1fx
romo11	1.83e-28	0.4887	0.686	0.707	5.08e-24	1	romo1
ncor2	2.39e-28	0.75012	0.438	0.324	6.65e-24	1	ncor2
myb1	1.62e-27	0.380357	0.526	0.344	4.5e-23	1	myb
prkd31	1.78e-27	0.678822	0.337	0.202	4.95e-23	1	prkd3
cdkn1d	2.15e-27	0.760211	0.282	0.154	5.97e-23	1	cdkn1d
ralgps21	4.87e-25	0.771661	0.341	0.218	1.35e-20	1	ralgps2
ssr21	5.34e-25	0.650814	0.552	0.482	1.48e-20	1	ssr2
histh1l1	1.4e-24	0.739704	0.471	0.355	3.88e-20	1	histh1l
tnrc6c11	1.46e-24	0.605384	0.579	0.549	4.07e-20	1	tnrc6c1
cdkn1ba	3.56e-24	0.746257	0.273	0.155	9.9e-20	1	cdkn1ba
zgc:1943121	6.55e-24	0.660884	0.349	0.226	1.82e-19	1	zgc:194312
h3f3b.1.21	7.93e-24	0.559634	0.584	0.555	2.2e-19	1	h3f3b.1.2
pdxka1	8.89e-23	0.69603	0.329	0.212	2.47e-18	1	pdxka
sla21	1.41e-22	0.276806	0.712	0.607	3.92e-18	1	sla2
eif1b	6.13e-22	0.40701	0.696	0.731	1.7e-17	1	eif1b
fam53b1	1.15e-21	0.724056	0.474	0.416	3.18e-17	1	fam53b
mylipa	6.86e-21	0.769585	0.271	0.164	1.9e-16	1	mylipa
pde4ba1	2.61e-20	0.424282	0.764	0.765	7.24e-16	1	pde4ba
ano61	6.98e-20	0.590149	0.411	0.307	1.94e-15	1	ano6
skap11	1.42e-19	0.421007	0.615	0.572	3.96e-15	1	skap1
psph	1.46e-19	0.590233	0.26	0.153	4.06e-15	1	psph
sh3d211	2.97e-19	0.701156	0.311	0.209	8.26e-15	1	sh3d21
csrnp1a1	7.4e-19	0.461439	0.573	0.528	2.06e-14	1	csrnp1a
irf2bpl1	7.24e-18	0.574553	0.312	0.209	2.01e-13	1	irf2bpl
zgc:194659	1.11e-17	0.67192	0.281	0.181	3.09e-13	1	zgc:194659
ddit4	1.15e-17	0.719494	0.268	0.17	3.2e-13	1	ddit4
ly75	1.84e-17	0.646535	0.321	0.223	5.11e-13	1	ly75
hivep2a	9.5e-17	0.326951	0.623	0.565	2.64e-12	1	hivep2a
ccni1	1.88e-16	0.310782	0.755	0.795	5.23e-12	1	ccni
oaz1b1	1.59e-15	0.353518	0.656	0.703	4.42e-11	1	oaz1b
socs1a	1.74e-15	0.737141	0.299	0.21	4.82e-11	1	socs1a
wapla	2.18e-15	0.645736	0.29	0.202	6.05e-11	1	wapla
bach2b	5.56e-15	0.570394	0.384	0.3	1.54e-10	1	bach2b
msi2a1	7.34e-14	0.5013	0.389	0.303	2.04e-09	1	msi2a
cblb	1.46e-13	0.573263	0.282	0.194	4.05e-09	1	cblb
anapc161	1.84e-13	0.58502	0.445	0.415	5.11e-09	1	anapc16
sox121	6.87e-13	0.4639	0.41	0.335	1.91e-08	1	sox12
si:ch211-105j21.91	9.31e-13	0.442401	0.523	0.511	2.59e-08	1	si:ch211-105j21.9
satb1b	3.21e-11	0.279257	0.564	0.495	8.93e-07	1	satb1b
cited4a	4.29e-11	0.606791	0.314	0.247	1.19e-06	1	cited4a
zswim51	4.95e-11	0.548237	0.347	0.281	1.37e-06	1	zswim5
rps6ka11	8.75e-10	0.505898	0.441	0.424	2.43e-05	1	rps6ka1
adgrg1.11	9.53e-10	0.35995	0.53	0.515	2.65e-05	1	adgrg1.1
hipk3a	1.96e-09	0.527608	0.281	0.218	5.44e-05	1	hipk3a
tgif11	4.49e-09	0.394961	0.432	0.389	0.0001247	1	tgif1
cry1ba	1.05e-08	0.637769	0.259	0.203	0.0002911	1	cry1ba
oaz1a1	2.73e-08	0.262973	0.618	0.687	0.00075704	1	oaz1a
vsir1	7.58e-08	0.338707	0.503	0.502	0.00210484	1	vsir
top1l1	7.73e-08	0.418069	0.482	0.487	0.00214664	1	top1l
cdc42ep4a	1.14e-07	0.490436	0.27	0.217	0.00316017	1	cdc42ep4a
nr1d2b	5.98e-07	0.472703	0.349	0.321	0.0166166	1	nr1d2b
gpr55a	7.31e-07	0.458041	0.367	0.343	0.0203108	1	gpr55a
ip6k2a	1.35e-06	0.511448	0.345	0.321	0.0373743	1	ip6k2a
kmt2bb	3.31e-06	0.450389	0.44	0.463	0.0919973	1	kmt2bb
hmgb1a	6.3e-06	0.356117	0.574	0.647	0.174933	1	hmgb1a
dgkza	7.46e-06	0.47708	0.321	0.294	0.207145	1	dgkza
ptpn6	1.13e-05	0.426566	0.441	0.464	0.314426	1	ptpn6
si:ch211-260e23.9	1.61e-05	0.495359	0.304	0.277	0.446811	1	si:ch211-260e23.9
xpc	2.77e-05	0.591646	0.285	0.258	0.76831	1	xpc
arl5c	8.42e-05	0.304783	0.545	0.588	1	1	arl5c
arl6ip11	0.00014279	0.409674	0.445	0.501	1	1	arl6ip1
itk	0.00021668	0.441949	0.307	0.292	1	1	itk
gbp	0.00039613	0.495264	0.307	0.3	1	1	gbp
rbm5	0.00060071	0.503752	0.31	0.306	1	1	rbm5
ddb2	0.0007419	0.262333	0.214	0.319	1	1	ddb2
gnb1a	0.00074469	0.338953	0.522	0.613	1	1	gnb1a
scin1	0.00165035	0.421213	0.316	0.316	1	1	scin
cbx5	0.00167369	0.282485	0.182	0.269	1	1	cbx5
rbm39a	0.00177917	0.421187	0.388	0.426	1	1	rbm39a
prkar2aa1	0.00184134	0.389515	0.37	0.387	1	1	prkar2aa
rnf1301	0.00211106	0.265815	0.478	0.511	1	1	rnf130
ISCU (1 of many)	0.00284586	0.269646	0.189	0.276	1	1	ISCU (1 of many)
si:dkey-33c12.4	0.0031016	0.312305	0.21	0.302	1	1	si:dkey-33c12.4
elf2b	0.00341348	0.503262	0.277	0.271	1	1	elf2b
mob1a	0.00402718	0.30902	0.49	0.59	1	1	mob1a
rsrp1	0.00442936	0.251638	0.441	0.471	1	1	rsrp1
zyg111	0.00496154	0.358076	0.293	0.287	1	1	zyg11
tox	0.00634769	0.461054	0.366	0.391	1	1	tox
ubtf	0.00643737	0.256163	0.237	0.34	1	1	ubtf
il10rb	0.00670099	0.251736	0.311	0.448	1	1	il10rb
itgae.2	0.00872326	0.270386	0.485	0.563	1	1	itgae.2
hivep2a1	1.22e-127	0.846579	0.881	0.553	3.38e-123	2	hivep2a
FP236356.12	1.67e-123	0.700164	0.976	0.797	4.63e-119	2	FP236356.1
si:dkey-27i16.2	1.9e-86	0.744176	0.892	0.703	5.26e-82	2	si:dkey-27i16.2
plk3	8.59e-85	0.778586	0.86	0.66	2.39e-80	2	plk3
cep170aa	1.09e-81	1.02719	0.364	0.124	3.04e-77	2	cep170aa
si:dkey-19b23.101	2.25e-79	0.891636	0.586	0.307	6.25e-75	2	si:dkey-19b23.10
cd226	4.94e-76	0.81505	0.674	0.404	1.37e-71	2	cd226
CR936442.12	4.95e-72	0.36604	1	0.962	1.37e-67	2	CR936442.1
skap12	4.33e-69	0.694843	0.773	0.565	1.2e-64	2	skap1
coro1a	6.98e-65	0.50293	0.925	0.818	1.94e-60	2	coro1a
nr4a1	1.35e-64	0.658489	0.887	0.753	3.75e-60	2	nr4a1
arg21	7.64e-64	0.749917	0.749	0.527	2.12e-59	2	arg2
rnf1302	4.84e-62	0.723185	0.708	0.5	1.35e-57	2	rnf130
satb1b1	1.12e-61	0.740561	0.717	0.488	3.1e-57	2	satb1b
ptmab	1.12e-61	0.41328	0.964	0.896	3.12e-57	2	ptmab
nab1a	6.98e-61	1.02035	0.358	0.142	1.94e-56	2	nab1a
stk17al	1.38e-59	0.629406	0.841	0.687	3.83e-55	2	stk17al
kdm6bb	1.34e-58	0.701412	0.717	0.527	3.73e-54	2	kdm6bb
tox2	8.1e-56	0.735082	0.639	0.422	2.25e-51	2	tox2
ccr9b2	1.3e-54	0.521402	0.765	0.511	3.6e-50	2	ccr9b
jun	7.95e-51	0.659955	0.785	0.609	2.21e-46	2	jun
alcamb	1.61e-48	0.808175	0.415	0.206	4.48e-44	2	alcamb
sh2d1ab	2.62e-46	0.729034	0.462	0.258	7.27e-42	2	sh2d1ab
ms4a17c.1	5.57e-45	1.27018	0.301	0.13	1.55e-40	2	ms4a17c.1
si:ch211-165d12.4	5.84e-45	0.843886	0.423	0.222	1.62e-40	2	si:ch211-165d12.4
si:dkey-266f7.102	2.16e-44	0.556941	0.684	0.466	6.01e-40	2	si:dkey-266f7.10
sox122	3.14e-44	0.657279	0.549	0.328	8.73e-40	2	sox12
si:ch211-222l21.11	9.26e-41	0.396141	0.985	0.922	2.57e-36	2	si:ch211-222l21.1
midn	1.78e-39	0.431363	0.821	0.702	4.95e-35	2	midn
nr4a2b	3.21e-39	0.719247	0.57	0.38	8.92e-35	2	nr4a2b
itgae.21	2.09e-38	0.544101	0.684	0.553	5.79e-34	2	itgae.2
h3f3d	5.06e-35	0.317078	0.892	0.859	1.41e-30	2	h3f3d
adgrg1.12	3.99e-34	0.505002	0.665	0.509	1.11e-29	2	adgrg1.1
si:dkey-11f4.202	1.96e-33	0.36799	0.74	0.538	5.43e-29	2	si:dkey-11f4.20
msi2a2	1.63e-32	0.598488	0.481	0.299	4.52e-28	2	msi2a
btg2	1.18e-31	0.391109	0.907	0.842	3.28e-27	2	btg2
dok21	3.2e-31	0.599957	0.499	0.341	8.88e-27	2	dok2
marcksl1b	3.23e-31	0.524603	0.355	0.19	8.99e-27	2	marcksl1b
si:ch211-119e14.1	8.64e-31	0.442809	0.765	0.649	2.4e-26	2	si:ch211-119e14.1
ddx5	1.16e-30	0.302348	0.919	0.856	3.23e-26	2	ddx5
khdrbs1a	4.02e-28	0.378455	0.797	0.753	1.12e-23	2	khdrbs1a
marcksl1a2	2.72e-27	0.284635	0.889	0.767	7.57e-23	2	marcksl1a
tcf12	9.16e-27	0.670229	0.301	0.16	2.54e-22	2	tcf12
si:dkey-183p4.101	1.09e-26	0.417525	0.72	0.613	3.04e-22	2	si:dkey-183p4.10
atrx	3.3e-26	0.477051	0.638	0.545	9.16e-22	2	atrx
dtnbp1a	4.87e-26	0.424066	0.594	0.427	1.35e-21	2	dtnbp1a
si:dkey-42i9.42	2.6e-25	0.340569	0.759	0.67	7.23e-21	2	si:dkey-42i9.4
ascc12	1.15e-23	0.36821	0.783	0.655	3.19e-19	2	ascc1
tiparp2	2.08e-23	0.390838	0.641	0.481	5.78e-19	2	tiparp
si:ch1073-220m6.1	2.75e-23	0.481218	0.522	0.396	7.63e-19	2	si:ch1073-220m6.1
nr4a3	4.54e-23	0.649917	0.477	0.36	1.26e-18	2	nr4a3
si:dkey-109a10.2	4.6e-23	0.665741	0.52	0.395	1.28e-18	2	si:dkey-109a10.2
si:dkey-262k9.4	5.63e-23	0.454558	0.713	0.637	1.56e-18	2	si:dkey-262k9.4
si:dkeyp-85e10.3	3.91e-22	0.659575	0.489	0.383	1.09e-17	2	si:dkeyp-85e10.3
gadd45ba	2.7e-21	0.653802	0.594	0.501	7.49e-17	2	gadd45ba
hnrnpaba	2.72e-21	0.299376	0.806	0.754	7.56e-17	2	hnrnpaba
ppp1r181	3.99e-21	0.529485	0.516	0.418	1.11e-16	2	ppp1r18
oaz1b2	1.13e-20	0.295725	0.735	0.699	3.13e-16	2	oaz1b
zap70	1.22e-20	0.475036	0.592	0.489	3.38e-16	2	zap70
cyth4a	1.38e-20	0.639538	0.374	0.258	3.83e-16	2	cyth4a
si:ch211-105j21.92	1.33e-19	0.454404	0.598	0.507	3.7e-15	2	si:ch211-105j21.9
pde4ba2	1.46e-19	0.292854	0.815	0.762	4.05e-15	2	pde4ba
arpc1b	8.07e-19	0.281713	0.713	0.605	2.24e-14	2	arpc1b
ipcef1	1.19e-18	0.522883	0.499	0.386	3.31e-14	2	ipcef1
tgif12	2.58e-18	0.423646	0.507	0.385	7.17e-14	2	tgif1
bach2b1	2.63e-18	0.50282	0.423	0.299	7.3e-14	2	bach2b
zgc:158852	6.06e-18	0.58127	0.251	0.146	1.68e-13	2	zgc:158852
calr3b	1.77e-17	0.680534	0.286	0.183	4.9e-13	2	calr3b
mfng	2.5e-17	0.568751	0.423	0.323	6.95e-13	2	mfng
arhgdig	4.17e-17	0.299318	0.755	0.696	1.16e-12	2	arhgdig
grk4	7.13e-17	0.567151	0.374	0.272	1.98e-12	2	grk4
cdkn1d1	7.29e-17	0.401257	0.268	0.156	2.03e-12	2	cdkn1d
cux1a	1.86e-16	0.493831	0.397	0.285	5.17e-12	2	cux1a
pdgfab1	2.49e-16	0.37786	0.269	0.153	6.91e-12	2	pdgfab
themis	2.84e-16	0.505745	0.439	0.348	7.88e-12	2	themis
ywhah	3.49e-16	0.585043	0.295	0.194	9.69e-12	2	ywhah
si:dkey-171c9.3	1.82e-15	0.504757	0.465	0.382	5.06e-11	2	si:dkey-171c9.3
oaz1a2	2.87e-15	0.304932	0.708	0.682	7.98e-11	2	oaz1a
hmgn6	2.45e-14	0.347096	0.641	0.591	6.81e-10	2	hmgn6
b3gnt5a1	6.18e-14	0.296804	0.713	0.617	1.72e-09	2	b3gnt5a
rac2	1.17e-13	0.276911	0.708	0.686	3.24e-09	2	rac2
si:dkey-118j18.2	1.28e-13	0.526675	0.293	0.204	3.55e-09	2	si:dkey-118j18.2
sh3bp5la	1.78e-13	0.586564	0.335	0.25	4.95e-09	2	sh3bp5la
fkbp1aa	3.88e-13	0.378141	0.582	0.553	1.08e-08	2	fkbp1aa
ier5	1.55e-12	0.451182	0.565	0.525	4.31e-08	2	ier5
zgc:1946591	2.28e-12	0.435198	0.274	0.182	6.34e-08	2	zgc:194659
pnp5a	3.71e-12	0.611644	0.274	0.191	1.03e-07	2	pnp5a
itm2bb2	4.31e-12	0.268915	0.699	0.692	1.2e-07	2	itm2bb
bcl2l1	1.42e-11	0.446528	0.277	0.191	3.93e-07	2	bcl2l1
h3f3c	2.77e-11	0.312999	0.58	0.54	7.68e-07	2	h3f3c
ipo41	4.22e-11	0.42603	0.268	0.182	1.17e-06	2	ipo4
lcp1	5.65e-11	0.325974	0.589	0.54	1.57e-06	2	lcp1
h1f02	1.42e-10	0.33973	0.46	0.356	3.95e-06	2	h1f0
chd4a	2.16e-10	0.413811	0.453	0.405	6.01e-06	2	chd4a
si:ch211-150o23.2	3.36e-09	0.410006	0.442	0.39	9.34e-05	2	si:ch211-150o23.2
creb1a	3.43e-09	0.405776	0.325	0.251	9.53e-05	2	creb1a
tln1	4.88e-09	0.375003	0.52	0.496	0.00013545	2	tln1
ywhabl	7.47e-09	0.413528	0.46	0.439	0.00020756	2	ywhabl
dap1b	9.5e-09	0.288067	0.573	0.544	0.00026381	2	dap1b
kdm6ba	1.59e-08	0.329009	0.499	0.464	0.00044172	2	kdm6ba
tox1	2.26e-08	0.350578	0.444	0.387	0.00062712	2	tox
ets1	5.03e-08	0.381509	0.259	0.191	0.00139811	2	ets1
tcf7	7.31e-08	0.382192	0.286	0.221	0.00203172	2	tcf7
h3f3b.1.22	7.8e-08	0.255147	0.571	0.556	0.0021678	2	h3f3b.1.2
vaspa	1.82e-07	0.373943	0.389	0.348	0.00504924	2	vaspa
si:ch211-132g1.1	2.43e-07	0.295791	0.299	0.233	0.00673772	2	si:ch211-132g1.1
sec61a1l	2.68e-07	0.399503	0.262	0.2	0.00743709	2	sec61a1l
rab6bb	3.23e-07	0.429413	0.275	0.219	0.00898379	2	rab6bb
si:dkeyp-68b7.12	4.97e-07	0.355144	0.493	0.485	0.0137945	2	si:dkeyp-68b7.12
ponzr1	5.32e-07	0.292384	0.552	0.529	0.0147776	2	ponzr1
ptena	5.64e-07	0.414354	0.335	0.289	0.0156614	2	ptena
p2ry10	6.58e-07	0.446207	0.268	0.214	0.0182698	2	p2ry10
si:ch73-361p23.3	7.78e-07	0.369798	0.307	0.246	0.0216176	2	si:ch73-361p23.3
gpr184	1.31e-06	0.338393	0.42	0.375	0.036514	2	gpr184
nfkbie	1.38e-06	0.461005	0.34	0.297	0.0383707	2	nfkbie
man1a11	1.78e-06	0.306959	0.289	0.224	0.0494328	2	man1a1
itk1	2.21e-06	0.27677	0.346	0.29	0.061502	2	itk
def6a	2.35e-06	0.371543	0.397	0.364	0.0652802	2	def6a
cd82b	3.33e-06	0.415179	0.29	0.242	0.0924773	2	cd82b
grb2b	4.51e-06	0.362944	0.37	0.338	0.125179	2	grb2b
ptpn11b	4.78e-06	0.396067	0.277	0.228	0.132681	2	ptpn11b
ptp4a2b	5.98e-06	0.270973	0.469	0.453	0.166185	2	ptp4a2b
mxd	8.41e-06	0.407389	0.316	0.277	0.233512	2	mxd
zgc:1119861	8.47e-06	0.281967	0.519	0.522	0.235192	2	zgc:111986
abi3a	8.52e-06	0.372133	0.304	0.262	0.236734	2	abi3a
2022-09-02	1.18e-05	0.305191	0.478	0.479	0.327862	2	2022-09-02
csnk1a1	1.22e-05	0.26021	0.507	0.51	0.337932	2	csnk1a1
smarce1	1.22e-05	0.327125	0.371	0.342	0.338429	2	smarce1
2022-09-06	2.37e-05	0.264717	0.565	0.579	0.659178	2	2022-09-06
arhgef1b	3.77e-05	0.383269	0.405	0.396	1	2	arhgef1b
ddx61	4.64e-05	0.250706	0.546	0.572	1	2	ddx61
si:dkey-185m8.2	4.87e-05	0.386521	0.477	0.471	1	2	si:dkey-185m8.2
arih2	5.87e-05	0.369047	0.263	0.224	1	2	arih2
hdac1	6.02e-05	0.254055	0.49	0.491	1	2	hdac1
crema	7.9e-05	0.372034	0.305	0.27	1	2	crema
ptpn61	8.36e-05	0.257682	0.474	0.463	1	2	ptpn6
il10rb1	0.00011796	0.340936	0.445	0.441	1	2	il10rb
bin2b	0.00012484	0.331952	0.28	0.245	1	2	bin2b
gnai2b	0.00021027	0.327206	0.469	0.481	1	2	gnai2b
znf1035	0.00026396	0.359639	0.322	0.293	1	2	znf1035
khdrbs1b	0.00037225	0.325107	0.344	0.327	1	2	khdrbs1b
zgc:152774	0.00040501	0.356997	0.296	0.268	1	2	zgc:152774
atp5pf	0.00061216	0.300884	0.441	0.446	1	2	atp5pf
BX511111.1	0.00063039	0.366821	0.263	0.233	1	2	BX511111.1
dusp6	0.00110886	0.355906	0.259	0.228	1	2	dusp6
ptprea	0.00122657	0.383666	0.286	0.264	1	2	ptprea
n4bp1	0.00127218	0.331671	0.293	0.266	1	2	n4bp1
cyfip2	0.00146457	0.299069	0.263	0.235	1	2	cyfip2
pik3r1	0.0016971	0.27966	0.456	0.462	1	2	pik3r1
rap1b	0.00200111	0.29736	0.4	0.409	1	2	rap1b
tmem176l.1	0.00231697	0.259108	0.358	0.345	1	2	tmem176l.1
ip6k2a1	0.0029868	0.281296	0.34	0.321	1	2	ip6k2a
ttc3	0.00375989	0.352512	0.271	0.248	1	2	ttc3
kdm5bb	0.00390369	0.284629	0.265	0.238	1	2	kdm5bb
mia2	0.00402959	0.257279	0.299	0.277	1	2	mia2
sesn1	0.00473424	0.321047	0.602	0.631	1	2	sesn1
nuggc.1	0.00518957	0.360901	0.292	0.277	1	2	nuggc.1
tagapb	0.00676147	0.301562	0.451	0.464	1	2	tagapb
mbd3a	0.00726548	0.295964	0.271	0.256	1	2	mbd3a
rnf44	0.00742517	0.322281	0.4	0.408	1	2	rnf44
n4bp2	0.00848461	0.30911	0.286	0.268	1	2	n4bp2
ccr7	7.58e-216	0.806354	0.479	0.086	2.11e-211	3	ccr7
rpl23	2.81e-214	0.558098	1	0.979	7.8e-210	3	rpl23
RPL41	6.49e-210	0.485586	1	0.995	1.8e-205	3	RPL41
rps8a	1.08e-208	0.586598	1	0.964	3e-204	3	rps8a
rps7	1.61e-208	0.589296	0.998	0.968	4.48e-204	3	rps7
rpl38	1.01e-195	0.601632	1	0.95	2.81e-191	3	rpl38
rpl39	1.7e-193	0.491542	1	0.983	4.73e-189	3	rpl39
rpl37.1	3.37e-185	0.490311	1	0.983	9.35e-181	3	rpl37.1
rplp1	1.44e-184	0.443938	1	0.994	4.01e-180	3	rplp1
rps27.1	1.42e-181	0.485649	1	0.969	3.94e-177	3	rps27.1
rps5	5e-178	0.517074	1	0.966	1.39e-173	3	rps5
rps28	5.72e-176	0.500333	1	0.964	1.59e-171	3	rps28
rps23	1.02e-175	0.443972	0.998	0.976	2.84e-171	3	rps23
rpl7a	1.78e-175	0.536823	1	0.951	4.94e-171	3	rpl7a
rps24	5.94e-173	0.543504	1	0.955	1.65e-168	3	rps24
rps26l	1.69e-172	0.501035	0.998	0.968	4.71e-168	3	rps26l
rps3a	2.25e-172	0.51224	1	0.961	6.24e-168	3	rps3a
rplp2l	1.88e-171	0.502114	1	0.976	5.23e-167	3	rplp2l
rpl7	7e-171	0.544704	1	0.951	1.94e-166	3	rpl7
rpl10a	9.79e-168	0.480498	1	0.962	2.72e-163	3	rpl10a
rps12	1.78e-167	0.535071	1	0.968	4.95e-163	3	rps12
rpl13a	3.23e-166	0.485588	1	0.955	8.97e-162	3	rpl13a
rps17	1.7e-162	0.562685	1	0.915	4.73e-158	3	rps17
zbtb16a	6.99e-162	0.871236	0.567	0.152	1.94e-157	3	zbtb16a
rpl36a	1.25e-159	0.448979	1	0.975	3.49e-155	3	rpl36a
rps10	1.54e-157	0.421893	0.997	0.974	4.29e-153	3	rps10
rpl28	1.71e-153	0.411772	1	0.972	4.75e-149	3	rpl28
faua	1.17e-146	0.438305	1	0.968	3.26e-142	3	faua
rps11	1.11e-145	0.428902	0.998	0.961	3.08e-141	3	rps11
rps4x	4.33e-145	0.515901	0.997	0.92	1.2e-140	3	rps4x
rps29	5.28e-145	0.387315	1	0.984	1.47e-140	3	rps29
rpl21	9.95e-144	0.421094	1	0.965	2.76e-139	3	rpl21
foxp3b	6.54e-142	0.565081	0.427	0.097	1.82e-137	3	foxp3b
rpl17	2.45e-141	0.439884	1	0.965	6.81e-137	3	rpl17
rps25	1.9e-138	0.410469	1	0.967	5.29e-134	3	rps25
rpl35	6.5e-137	0.479526	1	0.948	1.81e-132	3	rpl35
zgc:171772	7.27e-137	0.37451	1	0.981	2.02e-132	3	zgc:171772
rps14	5.47e-136	0.401439	0.998	0.977	1.52e-131	3	rps14
cebpb	5.62e-136	0.883702	0.898	0.481	1.56e-131	3	cebpb
rpl9	1.07e-132	0.439697	0.998	0.942	2.96e-128	3	rpl9
si:dkey-266f7.4	5.45e-132	0.689932	0.517	0.148	1.51e-127	3	si:dkey-266f7.4
rpl35a	1.06e-130	0.438661	1	0.955	2.93e-126	3	rpl35a
rpl13	1.51e-130	0.402769	1	0.968	4.18e-126	3	rpl13
rpl32	5.81e-128	0.421332	0.998	0.957	1.61e-123	3	rpl32
rpl18a	4.3e-127	0.440774	0.998	0.945	1.19e-122	3	rpl18a
rpl8	1.08e-126	0.369684	1	0.975	2.99e-122	3	rpl8
rps13	1.85e-123	0.380318	1	0.97	5.13e-119	3	rps13
rpl12	9.55e-123	0.478328	0.998	0.936	2.65e-118	3	rpl12
rps15a	2.76e-122	0.357229	1	0.973	7.66e-118	3	rps15a
rpl27	7.14e-121	0.416867	1	0.933	1.98e-116	3	rpl27
cd28	7.5e-121	0.683854	0.406	0.101	2.08e-116	3	cd28
CR944667.3	8.52e-116	0.488507	0.259	0.046	2.37e-111	3	CR944667.3
rpl22l1	3.89e-114	0.603233	0.984	0.753	1.08e-109	3	rpl22l1
rpl31	1.17e-109	0.379123	1	0.96	3.25e-105	3	rpl31
rps15	7.59e-109	0.400427	1	0.934	2.11e-104	3	rps15
eef1g	9.82e-109	0.434384	0.995	0.902	2.73e-104	3	eef1g
rpl11	6.03e-107	0.351666	1	0.966	1.68e-102	3	rpl11
rpl15	3.57e-105	0.430223	0.997	0.905	9.92e-101	3	rpl15
uba52	6.12e-105	0.414209	0.997	0.93	1.7e-100	3	uba52
rpl34	8.24e-104	0.389444	0.998	0.929	2.29e-99	3	rpl34
rps9	3.97e-102	0.328335	1	0.972	1.1e-97	3	rps9
map2k6	5.25e-102	0.663066	0.668	0.29	1.46e-97	3	map2k6
rpl10	4.84e-101	0.348983	1	0.969	1.35e-96	3	rpl10
ipcef11	1.32e-100	0.560681	0.811	0.373	3.68e-96	3	ipcef1
rps2	1.89e-100	0.355271	0.998	0.97	5.26e-96	3	rps2
rpl14	1.97e-100	0.372688	1	0.941	5.46e-96	3	rpl14
rps19	7.49e-100	0.322225	1	0.973	2.08e-95	3	rps19
rps27a	3.89e-99	0.355503	0.997	0.961	1.08e-94	3	rps27a
rpl24	1.82e-97	0.333809	1	0.97	5.05e-93	3	rpl24
dtnbp1a1	5.02e-96	0.384256	0.869	0.415	1.4e-91	3	dtnbp1a
eef1a1l1	4.06e-95	0.346987	1	0.987	1.13e-90	3	eef1a1l1
tefa	2.2e-94	0.5907	0.816	0.419	6.12e-90	3	tefa
rpsa	3.89e-94	0.357828	0.998	0.964	1.08e-89	3	rpsa
rps26	5.54e-93	0.386198	1	0.906	1.54e-88	3	rps26
eef1da	1.51e-92	0.57047	0.908	0.525	4.2e-88	3	eef1da
rps16	6.8e-91	0.332697	1	0.96	1.89e-86	3	rps16
si:dkey-1h24.61	1.77e-89	0.422752	0.657	0.262	4.93e-85	3	si:dkey-1h24.6
rpl36	4.06e-89	0.333105	0.997	0.947	1.13e-84	3	rpl36
si:ch211-132g1.4	2.89e-88	0.448077	0.599	0.233	8.04e-84	3	si:ch211-132g1.4
il7r	4.26e-88	0.574191	0.427	0.14	1.18e-83	3	il7r
irf1b	4.24e-87	0.673722	0.649	0.282	1.18e-82	3	irf1b
flna	6.37e-87	0.48573	0.417	0.133	1.77e-82	3	flna
cxcr4a	1.19e-86	0.557427	0.506	0.182	3.3e-82	3	cxcr4a
wasb	2.81e-86	0.514231	0.885	0.482	7.8e-82	3	wasb
rsl24d1	1.88e-85	0.435087	0.997	0.84	5.22e-81	3	rsl24d1
rpl19	1.48e-84	0.311855	1	0.982	4.11e-80	3	rpl19
rgs13	4.48e-82	0.543532	0.908	0.52	1.24e-77	3	rgs13
rpl18	5.35e-82	0.333141	1	0.939	1.49e-77	3	rpl18
rplp0	1.14e-78	0.323407	1	0.976	3.16e-74	3	rplp0
txnipa	1.25e-77	0.54562	0.801	0.424	3.47e-73	3	txnipa
rps211	2.78e-76	0.274918	1	0.978	7.73e-72	3	rps21
pfn1	1.04e-71	0.352707	1	0.948	2.9e-67	3	pfn1
pno1	2.85e-71	0.484744	0.678	0.341	7.92e-67	3	pno1
roraa	8.83e-70	0.489765	0.299	0.087	2.45e-65	3	roraa
rpl3	7.33e-69	0.386649	0.99	0.832	2.04e-64	3	rpl3
rpl5b	3.25e-68	0.40595	0.989	0.774	9.02e-64	3	rpl5b
rack1	2.99e-67	0.323538	0.997	0.913	8.32e-63	3	rack1
eef1b2	1.53e-65	0.38308	0.992	0.849	4.24e-61	3	eef1b2
rpl29	2.23e-65	0.315038	0.998	0.924	6.18e-61	3	rpl29
zfp36l1a	3.04e-65	0.482018	0.571	0.262	8.45e-61	3	zfp36l1a
rpl23a	8.23e-65	0.361454	0.992	0.841	2.29e-60	3	rpl23a
sesn11	1.25e-64	0.494793	0.928	0.616	3.48e-60	3	sesn1
id3	6.03e-64	0.535528	0.693	0.345	1.67e-59	3	id3
si:dkey-260g12.1	2.17e-62	0.474319	0.409	0.155	6.04e-58	3	si:dkey-260g12.1
nuggc.11	1.33e-60	0.461914	0.57	0.265	3.68e-56	3	nuggc.1
ddx21	3.01e-59	0.410206	0.813	0.463	8.36e-55	3	ddx21
rsl1d1	3.03e-59	0.446174	0.655	0.335	8.43e-55	3	rsl1d1
capgb	3.59e-57	0.382981	0.54	0.245	9.98e-53	3	capgb
rps6	4.19e-57	0.358111	0.99	0.815	1.16e-52	3	rps6
sp100.3	4.73e-57	0.380213	0.335	0.118	1.31e-52	3	sp100.3
rpl30	9.57e-57	0.278109	0.992	0.931	2.66e-52	3	rpl30
gtpbp4	1.05e-55	0.383422	0.949	0.674	2.9e-51	3	gtpbp4
si:dkeyp-85e10.31	1.9e-55	0.378984	0.703	0.374	5.27e-51	3	si:dkeyp-85e10.3
myca	3.46e-53	0.429123	0.667	0.353	9.61e-49	3	myca
ldhba	4.53e-52	0.365904	0.663	0.367	1.26e-47	3	ldhba
traf3ip2l	2.51e-51	0.343552	0.253	0.08	6.98e-47	3	traf3ip2l
rps3	5.83e-51	0.27748	0.997	0.901	1.62e-46	3	rps3
ccr9a1	7.2e-51	0.299129	0.997	0.92	2e-46	3	ccr9a
rpl5a	8.05e-51	0.326467	0.985	0.796	2.24e-46	3	rpl5a
npm1a	1.33e-50	0.372684	0.626	0.319	3.69e-46	3	npm1a
anks1b	2.25e-50	0.374009	0.253	0.078	6.26e-46	3	anks1b
si:dkey-109a10.21	3.97e-50	0.292498	0.741	0.386	1.1e-45	3	si:dkey-109a10.2
fam102ba	1.1e-49	0.383934	0.297	0.105	3.06e-45	3	fam102ba
scinlb	4.02e-49	0.389424	0.622	0.325	1.12e-44	3	scinlb
dennd2da	9.06e-48	0.363281	0.323	0.125	2.52e-43	3	dennd2da
spry2	1.06e-47	0.34474	0.284	0.101	2.93e-43	3	spry2
foxo1a	1.24e-47	0.345582	0.305	0.112	3.44e-43	3	foxo1a
si:ch211-132p1.3	4.87e-47	0.426844	0.542	0.287	1.35e-42	3	si:ch211-132p1.3
gnai2b1	2.96e-45	0.294416	0.778	0.467	8.23e-41	3	gnai2b
nfe2l2a	7.17e-44	0.363207	0.363	0.153	1.99e-39	3	nfe2l2a
mxd1	3.35e-43	0.282213	0.529	0.268	9.3e-39	3	mxd
cox17	4.77e-43	0.309792	0.553	0.293	1.33e-38	3	cox17
rpl26	5.46e-43	0.366427	0.833	0.526	1.52e-38	3	rpl26
nop53	2.41e-42	0.323014	0.862	0.561	6.71e-38	3	nop53
mknk2b	8.82e-42	0.412405	0.782	0.502	2.45e-37	3	mknk2b
si:ch211-226m16.2	6.42e-41	0.327488	0.639	0.356	1.78e-36	3	si:ch211-226m16.2
wipf1b	1.37e-40	0.309795	0.568	0.305	3.82e-36	3	wipf1b
litaf	2.18e-40	0.285469	0.75	0.457	6.07e-36	3	litaf
abi3a1	2.48e-40	0.289031	0.506	0.253	6.88e-36	3	abi3a
stk17al1	1.06e-39	0.289844	0.936	0.684	2.94e-35	3	stk17al
zgc:136605	1.26e-39	0.32218	0.307	0.12	3.49e-35	3	zgc:136605
calcoco2	9.13e-39	0.33873	0.314	0.134	2.54e-34	3	calcoco2
tpt1	2.79e-38	0.257769	0.998	0.881	7.74e-34	3	tpt1
eif3ea	2.8e-38	0.314858	0.92	0.673	7.78e-34	3	eif3ea
rab6bb1	3.34e-38	0.264484	0.442	0.212	9.27e-34	3	rab6bb
si:ch211-196f2.6	5.22e-38	0.321048	0.299	0.12	1.45e-33	3	si:ch211-196f2.6
zgc:162944	4.61e-37	0.290015	0.823	0.526	1.28e-32	3	zgc:162944
rc3h2	3.51e-36	0.347468	0.31	0.135	9.75e-32	3	rc3h2
nop58	1.66e-35	0.278262	0.517	0.273	4.62e-31	3	nop58
phf11	8.12e-35	0.268149	0.278	0.113	2.26e-30	3	phf11
rpl4	8.13e-35	0.317329	0.956	0.713	2.26e-30	3	rpl4
prkacab	1.09e-33	0.267374	0.386	0.193	3.02e-29	3	prkacab
si:ch211-284f22.3	1.16e-33	0.291724	0.453	0.233	3.22e-29	3	si:ch211-284f22.3
cct6a	1.71e-33	0.261408	0.737	0.464	4.74e-29	3	cct6a
scgn	1.42e-29	0.255925	0.353	0.173	3.95e-25	3	scgn
si:dkey-159f12.2	1.6e-29	0.287323	0.388	0.199	4.45e-25	3	si:dkey-159f12.2
rps18	4.15e-28	0.26746	0.969	0.783	1.15e-23	3	rps18
hif1al	1.23e-27	0.277028	0.583	0.36	3.41e-23	3	hif1al
zgc:77650	6.94e-26	0.285975	0.681	0.456	1.93e-21	3	zgc:77650
CU499336.2	1.81e-25	0.278535	0.337	0.172	5.03e-21	3	CU499336.2
si:ch211-217k17.7	4.8e-25	0.268683	0.319	0.164	1.33e-20	3	si:ch211-217k17.7
anks1b1	0	1.04282	0.541	0.066	0	4	anks1b
dtnbp1a2	5.86e-288	1.29225	0.985	0.41	1.63e-283	4	dtnbp1a
tnfrsf18	1.26e-254	1.49513	0.61	0.129	3.51e-250	4	tnfrsf18
si:ch211-161c3.6	7.48e-220	1.34306	0.622	0.153	2.08e-215	4	si:ch211-161c3.6
ipcef12	1.89e-214	0.923842	0.944	0.367	5.25e-210	4	ipcef1
zbtb16a1	6.92e-171	0.798999	0.586	0.151	1.92e-166	4	zbtb16a
foxp3a	2.2e-159	0.524463	0.342	0.057	6.11e-155	4	foxp3a
rpl391	7.56e-149	0.419927	1	0.983	2.1e-144	4	rpl39
cotl1	5e-137	0.716373	0.957	0.558	1.39e-132	4	cotl1
sh2d1ab1	1.88e-135	0.610703	0.712	0.247	5.23e-131	4	sh2d1ab
eef1a1l11	1.4e-130	0.407029	1	0.987	3.89e-126	4	eef1a1l1
RPL411	4.12e-130	0.362375	1	0.995	1.14e-125	4	RPL41
foxp3b1	1.18e-129	0.556179	0.413	0.097	3.29e-125	4	foxp3b
rps3a1	5.46e-120	0.412356	1	0.961	1.52e-115	4	rps3a
mrps15	4.81e-119	0.647072	0.673	0.258	1.34e-114	4	mrps15
npm1a1	1.07e-118	0.683989	0.75	0.313	2.97e-114	4	npm1a
rps8a1	1.53e-117	0.411454	1	0.964	4.24e-113	4	rps8a
stmn4l	1.18e-114	0.479037	0.258	0.045	3.27e-110	4	stmn4l
rpl231	3.03e-114	0.380863	1	0.979	8.42e-110	4	rpl23
rps71	6.35e-111	0.400853	1	0.968	1.76e-106	4	rps7
pfn11	1.02e-109	0.467255	1	0.948	2.82e-105	4	pfn1
apex1	3.86e-107	0.514635	0.424	0.121	1.07e-102	4	apex1
cdk6	3.39e-106	0.517269	0.449	0.132	9.42e-102	4	cdk6
si:ch211-132p1.31	1.08e-105	0.562984	0.683	0.281	3.01e-101	4	si:ch211-132p1.3
eef1b21	1.94e-104	0.476972	0.992	0.849	5.38e-100	4	eef1b2
rplp2l1	3.32e-103	0.363515	1	0.976	9.21e-99	4	rplp2l
ndufa4	1.55e-102	0.437285	0.339	0.081	4.31e-98	4	ndufa4
actb1	4.11e-100	0.539064	0.975	0.657	1.14e-95	4	actb1
si:ch211-284f22.31	1.25e-97	0.553798	0.599	0.226	3.46e-93	4	si:ch211-284f22.3
rgs131	2.23e-97	0.660408	0.905	0.52	6.18e-93	4	rgs13
si:ch73-361p23.31	9.71e-95	0.54245	0.61	0.233	2.7e-90	4	si:ch73-361p23.3
rps281	1.23e-94	0.33732	1	0.964	3.41e-90	4	rps28
rpl171	3.47e-94	0.344785	1	0.965	9.64e-90	4	rpl17
arpc1b1	7.99e-94	0.509884	0.962	0.595	2.22e-89	4	arpc1b
nop581	1e-93	0.56325	0.646	0.268	2.79e-89	4	nop58
rps51	1.87e-92	0.349041	1	0.966	5.2e-88	4	rps5
ms4a17a.6	1.4e-90	0.591209	0.584	0.237	3.89e-86	4	ms4a17a.6
abi3a2	2.83e-90	0.523835	0.615	0.248	7.85e-86	4	abi3a
rpl381	4e-90	0.364574	1	0.95	1.11e-85	4	rpl38
cct7	2.03e-87	0.487736	0.788	0.388	5.63e-83	4	cct7
crema1	2.55e-87	0.6895	0.609	0.257	7.07e-83	4	crema
tmsb4x	6.77e-87	0.318456	1	0.98	1.88e-82	4	tmsb4x
rpl91	7.45e-87	0.351575	0.998	0.942	2.07e-82	4	rpl9
rps131	8.57e-87	0.309303	1	0.97	2.38e-82	4	rps13
rps231	6.85e-86	0.296919	1	0.976	1.9e-81	4	rps23
c1qbp	3.13e-85	0.474329	0.482	0.174	8.69e-81	4	c1qbp
atp5mc1	8.04e-85	0.448367	0.676	0.295	2.23e-80	4	atp5mc1
RPS17	1.86e-84	0.37631	0.998	0.892	5.17e-80	4	RPS17
cfl1	8.54e-84	0.474732	0.99	0.753	2.37e-79	4	cfl1
mibp2	6.09e-83	0.503301	0.961	0.682	1.69e-78	4	mibp2
idh2	1.3e-82	0.503792	0.799	0.415	3.62e-78	4	idh2
coro1a1	3.28e-82	0.45977	0.992	0.816	9.12e-78	4	coro1a
zgc:1629441	1.62e-81	0.508906	0.893	0.523	4.49e-77	4	zgc:162944
rpl7a1	6.74e-81	0.340986	0.998	0.951	1.87e-76	4	rpl7a
fbl	1.95e-80	0.472712	0.533	0.208	5.42e-76	4	fbl
hspd1	2.47e-80	0.427981	0.408	0.134	6.86e-76	4	hspd1
rpl281	2.64e-80	0.287685	0.997	0.972	7.33e-76	4	rpl28
rpl13a1	2.83e-80	0.325085	0.998	0.955	7.87e-76	4	rpl13a
ponzr11	5.1e-80	0.508344	0.89	0.515	1.42e-75	4	ponzr1
rpl71	7.31e-80	0.33751	1	0.951	2.03e-75	4	rpl7
nop10	4.6e-78	0.442802	0.492	0.187	1.28e-73	4	nop10
rps121	1.57e-75	0.324425	1	0.968	4.36e-71	4	rps12
il7r1	5.74e-75	0.474341	0.411	0.141	1.59e-70	4	il7r
isg15	2.37e-74	0.695493	0.253	0.062	6.59e-70	4	isg15
rplp11	9.04e-74	0.263228	1	0.994	2.51e-69	4	rplp1
nhp2	3.11e-73	0.404138	0.469	0.178	8.63e-69	4	nhp2
ets2	9.76e-73	0.554247	0.801	0.458	2.71e-68	4	ets2
rpl10a1	1.17e-72	0.30256	1	0.962	3.24e-68	4	rpl10a
rpl22l11	4.01e-72	0.470314	0.988	0.753	1.11e-67	4	rpl22l1
rps241	1.19e-70	0.316815	1	0.955	3.3e-66	4	rps24
irf1b1	1.2e-70	0.656294	0.607	0.284	3.34e-66	4	irf1b
eno1a	2e-70	0.466228	0.562	0.247	5.56e-66	4	eno1a
eif3ba	2.5e-70	0.451638	0.845	0.486	6.93e-66	4	eif3ba
rps4x1	1.45e-69	0.330096	0.997	0.92	4.02e-65	4	rps4x
crip1	2.42e-69	0.46233	0.878	0.51	6.71e-65	4	crip1
rps141	2.44e-68	0.269486	0.998	0.977	6.78e-64	4	rps14
snrpb	2.87e-68	0.410956	0.669	0.32	7.98e-64	4	snrpb
2022-06-01	2.99e-68	0.447342	0.938	0.603	8.29e-64	4	jun
snrpe	1.07e-67	0.422849	0.574	0.255	2.97e-63	4	snrpe
actb2	1.36e-67	0.277499	1	0.966	3.78e-63	4	actb2
fabp3	5.25e-67	0.410314	0.691	0.33	1.46e-62	4	fabp3
faua1	9.3e-67	0.274104	1	0.968	2.58e-62	4	faua
slc38a5a	1.57e-66	0.406835	0.403	0.146	4.36e-62	4	slc38a5a
wipf1b1	1.84e-66	0.385462	0.646	0.302	5.1e-62	4	wipf1b
prmt1	2.03e-66	0.437871	0.561	0.252	5.64e-62	4	prmt1
bccip	4.08e-66	0.393555	0.587	0.27	1.13e-61	4	bccip
snrpd2	1.73e-65	0.416286	0.586	0.27	4.81e-61	4	snrpd2
rpl37.11	5.73e-65	0.254179	1	0.983	1.59e-60	4	rpl37.1
atp5mc3a	1.13e-64	0.349446	0.683	0.34	3.15e-60	4	atp5mc3a
psme2	1.22e-64	0.394729	0.653	0.321	3.39e-60	4	psme2
gstm.1	1.63e-64	0.354478	0.502	0.207	4.53e-60	4	gstm.1
zgc:1366051	3.08e-64	0.708551	0.347	0.118	8.56e-60	4	zgc:136605
tomm20a	3.23e-64	0.36872	0.413	0.157	8.97e-60	4	tomm20a
ppa1b	5.51e-64	0.349511	0.365	0.128	1.53e-59	4	ppa1b
cox6b1	6.03e-64	0.395697	0.559	0.252	1.68e-59	4	cox6b1
nop56	2.8e-63	0.423153	0.75	0.402	7.79e-59	4	nop56
myca1	4.13e-63	0.48604	0.701	0.352	1.15e-58	4	myca
rps291	4.17e-63	0.250046	1	0.984	1.16e-58	4	rps29
nop2	4.57e-63	0.369632	0.421	0.159	1.27e-58	4	nop2
eif5a2	3.44e-62	0.391688	0.735	0.383	9.54e-58	4	eif5a2
srgn	7.73e-62	0.276569	0.783	0.401	2.15e-57	4	srgn
tcp1	3.24e-61	0.366304	0.674	0.338	8.99e-57	4	tcp1
p2rx1	4.11e-61	0.382522	0.482	0.193	1.14e-56	4	p2rx1
rpl36a1	7.16e-61	0.257972	1	0.975	1.99e-56	4	rpl36a
rpl291	9.2e-61	0.299694	1	0.924	2.56e-56	4	rpl29
capza1b	9.59e-61	0.382024	0.781	0.426	2.66e-56	4	capza1b
rps26l1	1.23e-60	0.261843	0.998	0.968	3.41e-56	4	rps26l
snu13b	1.61e-60	0.386288	0.439	0.176	4.47e-56	4	snu13b
hint1	6.59e-60	0.352559	0.641	0.315	1.83e-55	4	hint1
atp5f1b	1.34e-59	0.380709	0.924	0.612	3.73e-55	4	atp5f1b
eif6	2.68e-59	0.329371	0.477	0.204	7.46e-55	4	eif6
ldhba1	3.27e-59	0.348403	0.702	0.365	9.08e-55	4	ldhba
psma3	6.06e-59	0.315753	0.684	0.349	1.68e-54	4	psma3
rpl35a1	4.84e-58	0.269772	0.998	0.955	1.34e-53	4	rpl35a
btr25	5.17e-58	0.493308	0.257	0.075	1.44e-53	4	btr25
si:dkey-262k9.2	1.06e-57	0.308912	0.479	0.198	2.95e-53	4	si:dkey-262k9.2
pno11	1.99e-57	0.369346	0.671	0.341	5.53e-53	4	pno1
cct5	2.16e-57	0.360707	0.768	0.42	5.99e-53	4	cct5
ywhah1	3.23e-57	0.299449	0.457	0.187	8.98e-53	4	ywhah
pes	4.11e-57	0.356675	0.336	0.118	1.14e-52	4	pes
psme1	1.58e-56	0.366477	0.558	0.269	4.38e-52	4	psme1
rsl1d11	1.79e-56	0.395214	0.656	0.335	4.97e-52	4	rsl1d1
ilf2	2.18e-56	0.30755	0.592	0.284	6.06e-52	4	ilf2
rpl18a1	3.38e-56	0.273561	1	0.945	9.38e-52	4	rpl18a
cct3	7.2e-56	0.332157	0.747	0.404	2e-51	4	cct3
cct2.1	7.23e-56	0.349489	0.704	0.375	2.01e-51	4	cct2.1
cct4	1.35e-55	0.357373	0.85	0.503	3.74e-51	4	cct4
eif4bb	2.67e-55	0.335807	0.521	0.241	7.43e-51	4	eif4bb
snrpf	4.56e-55	0.332589	0.692	0.355	1.27e-50	4	snrpf
atp5fa1	6.82e-55	0.353089	0.827	0.478	1.89e-50	4	atp5fa1
rpsa1	1.22e-54	0.252943	0.997	0.964	3.4e-50	4	rpsa
lcp11	2.14e-54	0.355818	0.882	0.527	5.93e-50	4	lcp1
psma5	2.62e-54	0.294998	0.53	0.247	7.28e-50	4	psma5
bysl	3.56e-54	0.349685	0.391	0.157	9.89e-50	4	bysl
tet3	3.7e-54	0.379048	0.401	0.162	1.03e-49	4	tet3
hspe1	4.87e-54	0.324576	0.367	0.141	1.35e-49	4	hspe1
ifi35	4.89e-54	0.310577	0.518	0.237	1.36e-49	4	ifi35
snrpd1	5.15e-54	0.279122	0.539	0.245	1.43e-49	4	snrpd1
psmb3	1.05e-53	0.321033	0.566	0.278	2.92e-49	4	psmb3
aste1a	1.1e-53	0.375759	0.27	0.085	3.05e-49	4	aste1a
pa2g4a	1.96e-53	0.332181	0.434	0.183	5.44e-49	4	pa2g4a
cycsb	8.78e-53	0.287266	0.59	0.288	2.44e-48	4	cycsb
ddx39ab	3.16e-52	0.271099	0.594	0.282	8.77e-48	4	ddx39ab
psma2	3.5e-52	0.312409	0.609	0.308	9.72e-48	4	psma2
eif4a1a	4.06e-52	0.346203	0.804	0.466	1.13e-47	4	eif4a1a
cox171	4.68e-52	0.348598	0.582	0.292	1.3e-47	4	cox17
eef2b	6.47e-52	0.269545	0.997	0.914	1.8e-47	4	eef2b
grwd1	8.38e-52	0.336131	0.278	0.093	2.33e-47	4	grwd1
smad7	1.87e-51	0.352459	0.334	0.124	5.18e-47	4	smad7
adh5	2.12e-51	0.289925	0.617	0.31	5.89e-47	4	adh5
ppiab	2.12e-50	0.355164	0.957	0.71	5.88e-46	4	ppiab
rac21	2.6e-50	0.347039	0.946	0.676	7.22e-46	4	rac2
bxdc2	6.04e-50	0.328292	0.329	0.124	1.68e-45	4	bxdc2
eif4a3	1.53e-49	0.265338	0.569	0.284	4.24e-45	4	eif4a3
ddx211	2.64e-49	0.341665	0.811	0.463	7.33e-45	4	ddx21
sub1a	6.31e-49	0.268639	0.643	0.33	1.75e-44	4	sub1a
atp5if1a	9.62e-49	0.338111	0.554	0.282	2.67e-44	4	atp5if1a
eif2s2	1.49e-48	0.305933	0.638	0.335	4.14e-44	4	eif2s2
rps171	2.12e-48	0.272469	1	0.915	5.89e-44	4	rps17
tomm40	2.21e-48	0.299395	0.363	0.15	6.13e-44	4	tomm40
psmb1	2.96e-48	0.277997	0.635	0.33	8.23e-44	4	psmb1
dkc1	7.38e-48	0.338635	0.401	0.17	2.05e-43	4	dkc1
psma8	2.05e-47	0.260834	0.696	0.377	5.7e-43	4	psma8
ywhabl1	5.45e-47	0.306069	0.732	0.427	1.51e-42	4	ywhabl
prdx2	1.3e-46	0.291284	0.834	0.498	3.6e-42	4	prdx2
abracl	1.72e-46	0.301929	0.602	0.313	4.78e-42	4	abracl
scgn1	1.74e-46	0.308534	0.401	0.171	4.82e-42	4	scgn
atp5if1b	2.01e-46	0.296822	0.66	0.37	5.59e-42	4	atp5if1b
setb	2.8e-46	0.331388	0.842	0.529	7.77e-42	4	setb
gars	5.84e-46	0.309472	0.408	0.182	1.62e-41	4	gars
prps1a	7.1e-46	0.280146	0.411	0.18	1.97e-41	4	prps1a
si:dkey-262k9.41	1.07e-45	0.30833	0.926	0.628	2.96e-41	4	si:dkey-262k9.4
eef1g1	2.79e-45	0.26626	0.997	0.902	7.74e-41	4	eef1g
rpl261	4.22e-45	0.34503	0.859	0.525	1.17e-40	4	rpl26
dgkaa	6.7e-45	0.28376	0.5	0.238	1.86e-40	4	dgkaa
ddx27	1.07e-44	0.301416	0.314	0.122	2.97e-40	4	ddx27
cox7c	1.17e-44	0.301893	0.821	0.499	3.25e-40	4	cox7c
psma6l	1.37e-44	0.307133	0.377	0.165	3.81e-40	4	psma6l
wdr43	1.92e-44	0.292589	0.423	0.191	5.34e-40	4	wdr43
cish	2.18e-44	0.351568	0.285	0.104	6.06e-40	4	cish
snrpg	3.32e-44	0.323799	0.434	0.198	9.23e-40	4	snrpg
PDE3B	4.26e-44	0.300714	0.278	0.1	1.18e-39	4	PDE3B
fam102ba1	7.56e-44	0.343056	0.288	0.105	2.1e-39	4	fam102ba
sars	1.38e-43	0.295078	0.312	0.125	3.84e-39	4	sars
tsr2	1.67e-43	0.291216	0.276	0.102	4.65e-39	4	tsr2
cct6a1	2.18e-43	0.292838	0.775	0.462	6.05e-39	4	cct6a
ranbp1	2.51e-43	0.257746	0.706	0.389	6.98e-39	4	ranbp1
atp1a1a.1	3.34e-43	0.33422	0.577	0.308	9.28e-39	4	atp1a1a.1
marcksb	3.52e-43	0.28752	0.34	0.136	9.78e-39	4	marcksb
si:ch211-217k17.71	4.78e-43	0.366332	0.372	0.162	1.33e-38	4	si:ch211-217k17.7
abcf1	7.06e-43	0.283801	0.442	0.205	1.96e-38	4	abcf1
gspt1l	7.67e-43	0.27287	0.436	0.206	2.13e-38	4	gspt1l
psmb2	9.84e-43	0.254909	0.572	0.3	2.73e-38	4	psmb2
mrpl12	1.27e-42	0.31317	0.35	0.15	3.52e-38	4	mrpl12
cdkn2aipnl	1.33e-42	0.257023	0.391	0.174	3.69e-38	4	cdkn2aipnl
si:dkey-266f7.41	1.48e-42	0.286357	0.37	0.154	4.12e-38	4	si:dkey-266f7.4
clic1	2.75e-42	0.252123	0.6	0.32	7.64e-38	4	clic1
psmd8	5.83e-42	0.268413	0.408	0.187	1.62e-37	4	psmd8
eif3d	7.11e-42	0.291945	0.786	0.469	1.98e-37	4	eif3d
eef1da1	1.29e-41	0.280763	0.877	0.527	3.58e-37	4	eef1da
svila	1.32e-41	0.293686	0.424	0.195	3.68e-37	4	svila
sf3a2	1.33e-41	0.279669	0.449	0.218	3.7e-37	4	sf3a2
CU499336.21	1.34e-41	0.307572	0.388	0.17	3.72e-37	4	CU499336.2
fkbp1aa1	4.84e-41	0.30659	0.863	0.541	1.35e-36	4	fkbp1aa
gnl3	1.72e-40	0.294181	0.365	0.16	4.77e-36	4	gnl3
eif1axb	1.81e-40	0.260885	0.52	0.274	5.02e-36	4	eif1axb
sp100.31	5.32e-39	0.268973	0.301	0.12	1.48e-34	4	sp100.3
psmb9a	9.05e-39	0.265786	0.587	0.322	2.51e-34	4	psmb9a
ppt1	1.38e-38	0.252733	0.622	0.354	3.82e-34	4	ppt1
hmgn61	2.3e-38	0.252707	0.916	0.579	6.38e-34	4	hmgn6
zgc:175214	8.81e-38	0.265336	0.385	0.174	2.45e-33	4	zgc:175214
nuggc.12	2.43e-37	0.288409	0.516	0.267	6.75e-33	4	nuggc.1
hnrnpabb	8.13e-37	0.259088	0.903	0.588	2.26e-32	4	hnrnpabb
rrp1	1.03e-36	0.2977	0.339	0.151	2.86e-32	4	rrp1
atp5mc3b	1.12e-36	0.281408	0.952	0.674	3.1e-32	4	atp5mc3b
jdp2b	1.13e-36	0.508752	0.829	0.577	3.14e-32	4	jdp2b
phf111	1.41e-36	0.344213	0.28	0.113	3.93e-32	4	phf11
si:dkey-260g12.11	1.46e-36	0.256187	0.357	0.158	4.04e-32	4	si:dkey-260g12.1
psmc4	1.83e-36	0.266324	0.418	0.208	5.09e-32	4	psmc4
stat1a	1.93e-36	0.360906	0.627	0.37	5.36e-32	4	stat1a
twistnb	2.31e-36	0.33363	0.294	0.124	6.42e-32	4	twistnb
kars	2.48e-36	0.270508	0.421	0.209	6.89e-32	4	kars
mrpl54	2.71e-36	0.260307	0.255	0.098	7.52e-32	4	mrpl54
rrs1	5.07e-36	0.253369	0.275	0.11	1.41e-31	4	rrs1
snrpd3l	6.32e-36	0.257853	0.403	0.196	1.75e-31	4	snrpd3l
satb1b2	7.24e-36	0.337637	0.78	0.486	2.01e-31	4	satb1b
abce1	1.11e-35	0.26562	0.304	0.131	3.09e-31	4	abce1
mybbp1a	1.67e-35	0.280459	0.252	0.098	4.65e-31	4	mybbp1a
psmb10	2.64e-35	0.254869	0.373	0.178	7.32e-31	4	psmb10
eif2s1b	3.01e-35	0.25179	0.523	0.286	8.35e-31	4	eif2s1b
map2k61	4.28e-35	0.331546	0.53	0.296	1.19e-30	4	map2k6
ddx24	5.18e-35	0.296648	0.281	0.117	1.44e-30	4	ddx24
adkb	6.86e-35	0.251181	0.252	0.099	1.9e-30	4	adkb
BX511111.11	1.38e-34	0.281749	0.446	0.225	3.84e-30	4	BX511111.1
pdcd6	1.69e-34	0.255347	0.365	0.174	4.69e-30	4	pdcd6
ncl	5.49e-34	0.271835	0.844	0.564	1.53e-29	4	ncl
rpl23a1	5.85e-34	0.254021	0.99	0.841	1.63e-29	4	rpl23a
arpc5a	1.81e-33	0.268462	0.459	0.245	5.03e-29	4	arpc5a
utp3	4.31e-32	0.267238	0.299	0.133	1.2e-27	4	utp3
stat2	5.81e-32	0.299232	0.35	0.166	1.61e-27	4	stat2
knop1	1.16e-31	0.260603	0.27	0.114	3.22e-27	4	knop1
stk17al2	1.86e-29	0.261849	0.926	0.684	5.17e-25	4	stk17al
si:dkey-172h23.2	6e-27	0.254226	0.372	0.196	1.67e-22	4	si:dkey-172h23.2
tnfrsf9b	4.41e-22	0.30602	0.299	0.151	1.23e-17	4	tnfrsf9b
dtnbp1a3	9.23e-220	1.3932	0.927	0.415	2.56e-215	5	dtnbp1a
ipcef13	2.55e-179	1.15991	0.858	0.373	7.07e-175	5	ipcef1
satb1b3	1.01e-82	0.831742	0.805	0.486	2.8e-78	5	satb1b
sh2d1ab2	1.31e-69	0.759697	0.553	0.256	3.64e-65	5	sh2d1ab
stk17al3	6.73e-68	0.671926	0.887	0.687	1.87e-63	5	stk17al
si:dkey-262k9.42	3.21e-61	0.592976	0.854	0.632	8.91e-57	5	si:dkey-262k9.4
tmsb4x1	3.91e-61	0.299267	1	0.98	1.09e-56	5	tmsb4x
ets21	1.85e-60	0.795864	0.71	0.464	5.15e-56	5	ets2
rnf1303	2.77e-56	0.580995	0.774	0.499	7.69e-52	5	rnf130
2022-06-02	8.2e-55	0.520837	0.863	0.608	2.28e-50	5	jun
arpc1b2	8.35e-49	0.474477	0.841	0.601	2.32e-44	5	arpc1b
coro1a2	1.17e-47	0.420441	0.964	0.818	3.25e-43	5	coro1a
pfn12	6.4e-43	0.298025	0.993	0.948	1.78e-38	5	pfn1
rgs132	1.35e-41	0.665949	0.732	0.528	3.76e-37	5	rgs13
ms4a17a.61	5.68e-41	0.734186	0.449	0.244	1.58e-36	5	ms4a17a.6
ptmab1	2.32e-37	0.326541	0.974	0.896	6.44e-33	5	ptmab
si:dkey-27i16.21	5.06e-37	0.395955	0.905	0.704	1.41e-32	5	si:dkey-27i16.2
abi3a3	9.38e-35	0.634013	0.447	0.256	2.61e-30	5	abi3a
FP236356.13	5.65e-34	0.27878	0.98	0.799	1.57e-29	5	FP236356.1
si:dkey-266f7.42	1.56e-32	0.600094	0.328	0.157	4.32e-28	5	si:dkey-266f7.4
id31	5.22e-32	0.853849	0.547	0.352	1.45e-27	5	id3
h3f3d1	5.35e-32	0.289895	0.956	0.857	1.49e-27	5	h3f3d
kdm6bb1	1.23e-28	0.366722	0.728	0.528	3.43e-24	5	kdm6bb
rpl22l12	2.55e-28	0.329165	0.903	0.757	7.08e-24	5	rpl22l1
marcksl1b1	1.9e-26	0.314679	0.367	0.191	5.28e-22	5	marcksl1b
hmgn62	3.68e-26	0.366251	0.757	0.587	1.02e-21	5	hmgn6
cotl11	4.8e-26	0.312919	0.765	0.567	1.33e-21	5	cotl1
irf1b2	4.81e-26	0.628264	0.462	0.291	1.34e-21	5	irf1b
themis1	5.9e-25	0.50999	0.509	0.346	1.64e-20	5	themis
wipf1b2	7.26e-25	0.498296	0.474	0.31	2.02e-20	5	wipf1b
si:ch211-284f22.32	7.27e-25	0.534604	0.394	0.236	2.02e-20	5	si:ch211-284f22.3
gpr1841	8.57e-25	0.429624	0.546	0.37	2.38e-20	5	gpr184
tet31	2.06e-24	0.541992	0.308	0.166	5.72e-20	5	tet3
mibp21	4.8e-24	0.320162	0.834	0.688	1.33e-19	5	mibp2
si:dkey-109a10.22	6.87e-24	0.377925	0.589	0.394	1.91e-19	5	si:dkey-109a10.2
mrps151	9.23e-24	0.520601	0.422	0.27	2.56e-19	5	mrps15
tox21	2.44e-22	0.430084	0.595	0.426	6.79e-18	5	tox2
si:dkey-185m8.21	2.18e-21	0.433094	0.609	0.466	6.06e-17	5	si:dkey-185m8.2
atrx1	8.5e-21	0.336562	0.682	0.544	2.36e-16	5	atrx
si:dkey-171c9.31	4.16e-20	0.491579	0.516	0.381	1.16e-15	5	si:dkey-171c9.3
h3f3c1	7.64e-20	0.360283	0.67	0.537	2.12e-15	5	h3f3c
itgae.22	8.6e-20	0.339165	0.677	0.554	2.39e-15	5	itgae.2
zgc:1752141	1.35e-19	0.473055	0.31	0.178	3.74e-15	5	zgc:175214
si:ch211-132p1.32	1.55e-19	0.478841	0.427	0.293	4.29e-15	5	si:ch211-132p1.3
crema2	2.2e-19	0.589227	0.407	0.267	6.12e-15	5	crema
marcksb1	2.3e-19	0.478507	0.263	0.14	6.4e-15	5	marcksb
scgn2	2.77e-19	0.506905	0.305	0.176	7.7e-15	5	scgn
ponzr12	2.29e-18	0.345155	0.653	0.526	6.37e-14	5	ponzr1
p2rx11	2.74e-18	0.47972	0.336	0.2	7.61e-14	5	p2rx1
rab6bb2	4.6e-18	0.502811	0.347	0.217	1.28e-13	5	rab6bb
hdac11	5.81e-18	0.320278	0.613	0.486	1.61e-13	5	hdac1
si:ch211-119e14.11	6.12e-18	0.321127	0.785	0.649	1.7e-13	5	si:ch211-119e14.1
ppp1r182	6.33e-18	0.367503	0.546	0.417	1.76e-13	5	ppp1r18
zgc:1629442	1.2e-17	0.337629	0.655	0.534	3.33e-13	5	zgc:162944
b3gnt5a2	2.18e-17	0.287302	0.763	0.615	6.07e-13	5	b3gnt5a
zap701	1.78e-16	0.278305	0.641	0.488	4.94e-12	5	zap70
ttc31	2.55e-16	0.419835	0.37	0.245	7.08e-12	5	ttc3
tcf71	3.03e-16	0.398414	0.347	0.22	8.42e-12	5	tcf7
dgkaa1	4.41e-16	0.427869	0.37	0.245	1.22e-11	5	dgkaa
hnrnpabb1	6.79e-16	0.258258	0.714	0.597	1.89e-11	5	hnrnpabb
adgrg1.13	2.28e-15	0.267374	0.653	0.51	6.33e-11	5	adgrg1.1
eif3ba1	7.84e-15	0.279372	0.606	0.497	2.18e-10	5	eif3ba
myca2	1.17e-14	0.437172	0.48	0.362	3.24e-10	5	myca
lcp12	3.48e-14	0.257638	0.681	0.537	9.67e-10	5	lcp1
ifi351	4.57e-13	0.435743	0.347	0.245	1.27e-08	5	ifi35
svila1	4.65e-13	0.401697	0.303	0.201	1.29e-08	5	svila
arg22	5.49e-13	0.259668	0.655	0.533	1.52e-08	5	arg2
si:dkeyp-85e10.32	6.36e-13	0.364233	0.487	0.384	1.77e-08	5	si:dkeyp-85e10.3
nuggc.13	7.74e-13	0.369078	0.383	0.274	2.15e-08	5	nuggc.1
il10rb2	9.06e-13	0.313987	0.531	0.437	2.52e-08	5	il10rb
def6b	2.09e-12	0.39499	0.268	0.172	5.8e-08	5	def6b
cyth4a1	9.15e-12	0.397333	0.358	0.26	2.54e-07	5	cyth4a
tuba1b	1.23e-11	0.305326	0.285	0.183	3.42e-07	5	tuba1b
prdx21	1.73e-11	0.255277	0.599	0.509	4.8e-07	5	prdx2
slc44a2	2.59e-11	0.337091	0.396	0.304	7.19e-07	5	slc44a2
syngr2b	4.61e-11	0.3573	0.266	0.174	1.28e-06	5	syngr2b
stat1a1	5.9e-11	0.419669	0.456	0.378	1.64e-06	5	stat1a
fabp31	1.5e-10	0.280774	0.445	0.341	4.17e-06	5	fabp3
capza1b1	2.05e-10	0.291081	0.516	0.438	5.69e-06	5	capza1b
dok22	4.13e-10	0.339658	0.445	0.345	1.15e-05	5	dok2
chd7	5.28e-10	0.381068	0.27	0.185	1.47e-05	5	chd7
mxd2	5.42e-10	0.299022	0.37	0.275	1.51e-05	5	mxd
si:ch211-132g1.41	9.28e-10	0.318933	0.336	0.245	2.58e-05	5	si:ch211-132g1.4
sesn12	2.27e-09	0.280838	0.699	0.627	6.29e-05	5	sesn1
rhoaa	4.28e-09	0.251915	0.546	0.485	0.00011885	5	rhoaa
ezrb	7.93e-09	0.268591	0.352	0.273	0.00022019	5	ezrb
fam49ba	1e-08	0.266647	0.445	0.381	0.00027893	5	fam49ba
map2k62	1.7e-08	0.37128	0.374	0.303	0.00047157	5	map2k6
ywhah2	5.1e-08	0.351043	0.27	0.196	0.0014157	5	ywhah
sh3kbp1	6.55e-08	0.324882	0.296	0.225	0.00182046	5	sh3kbp1
tmc8	7.4e-08	0.328095	0.257	0.185	0.00205481	5	tmc8
sh3bp5la1	9.09e-08	0.266616	0.327	0.251	0.0025252	5	sh3bp5la
zgc:56304	9.42e-08	0.286762	0.297	0.226	0.00261771	5	zgc:56304
nr4a2b1	1.07e-07	0.382142	0.478	0.385	0.00297503	5	nr4a2b
hif1al1	3.15e-07	0.335433	0.429	0.367	0.00874554	5	hif1al
tagapb1	3.31e-07	0.325253	0.513	0.461	0.00919211	5	tagapb
def6a1	5.44e-07	0.262017	0.425	0.363	0.0151043	5	def6a
ogfrl2	6.81e-07	0.298251	0.321	0.258	0.0189272	5	ogfrl2
rcc2	8.57e-07	0.276657	0.361	0.3	0.0238133	5	rcc2
BX511111.12	2.33e-06	0.292395	0.297	0.231	0.0648021	5	BX511111.1
acap1	3.41e-06	0.304079	0.312	0.256	0.0946206	5	acap1
BX784026.1	6.88e-06	0.272631	0.292	0.234	0.191138	5	BX784026.1
tia1	7e-06	0.264884	0.33	0.275	0.194392	5	tia1
ap1s2	1.2e-05	0.282216	0.299	0.246	0.332967	5	ap1s2
grk41	1.35e-05	0.257611	0.33	0.275	0.376227	5	grk4
si:ch211-66k16.27	1.91e-05	0.320776	0.263	0.212	0.53076	5	si:ch211-66k16.27
cd99	0.00019886	0.265135	0.328	0.287	1	5	cd99
bida	0.00024392	0.281572	0.263	0.218	1	5	bida
prkacba	0.00249727	0.254575	0.296	0.27	1	5	prkacba
si:ch211-262e15.1	0.00452259	0.280102	0.265	0.242	1	5	si:ch211-262e15.1
myb2	9.75e-196	1.36666	0.854	0.334	2.71e-191	6	myb
h2afx2	5.61e-169	1.15749	0.978	0.551	1.56e-164	6	h2afx
sla22	8.51e-169	1.3518	0.936	0.6	2.36e-164	6	sla2
hivep2a2	1.03e-129	1.09715	0.893	0.556	2.86e-125	6	hivep2a
lck2	2.06e-128	0.992424	0.944	0.624	5.72e-124	6	lck
CR936442.13	1.3e-125	0.726663	1	0.962	3.62e-121	6	CR936442.1
nr4a11	8.21e-116	0.847774	0.964	0.751	2.28e-111	6	nr4a1
si:ch211-222l21.12	1.04e-98	0.74094	0.998	0.922	2.88e-94	6	si:ch211-222l21.1
ccr9b3	9.96e-92	0.797947	0.843	0.51	2.77e-87	6	ccr9b
midn1	2.39e-90	0.784071	0.901	0.7	6.64e-86	6	midn
znrf12	9.88e-89	0.68178	0.862	0.463	2.74e-84	6	znrf1
pdgfab2	5.47e-88	0.8856	0.456	0.147	1.52e-83	6	pdgfab
gng22	4.72e-78	0.851869	0.721	0.393	1.31e-73	6	gng2
nr4a2b2	6.85e-78	1.06839	0.682	0.377	1.9e-73	6	nr4a2b
FP236356.14	1.35e-76	0.550016	0.968	0.799	3.76e-72	6	FP236356.1
arg23	5.86e-75	0.976521	0.794	0.527	1.63e-70	6	arg2
rorc2	7.81e-74	0.812582	0.652	0.306	2.17e-69	6	rorc
si:dkey-19b23.102	2.21e-73	0.970623	0.6	0.309	6.15e-69	6	si:dkey-19b23.10
fam49al	9.45e-72	0.900275	0.363	0.115	2.63e-67	6	fam49al
zgc:1627302	2.76e-71	0.49389	0.994	0.938	7.67e-67	6	zgc:162730
tgif13	1.07e-70	0.865251	0.673	0.38	2.98e-66	6	tgif1
cd8a2	1.18e-69	0.589543	0.901	0.573	3.29e-65	6	cd8a
si:dkey-1h24.62	4.55e-69	1.03301	0.555	0.268	1.27e-64	6	si:dkey-1h24.6
plk31	2.25e-68	0.789101	0.858	0.662	6.25e-64	6	plk3
adgrg1.14	1.36e-65	0.771551	0.757	0.506	3.79e-61	6	adgrg1.1
trib32	1.76e-65	0.812628	0.641	0.342	4.88e-61	6	trib3
si:dkey-27i16.22	1.79e-62	0.719092	0.879	0.706	4.98e-58	6	si:dkey-27i16.2
si:ch211-214p13.9	1.15e-60	1.25036	0.275	0.082	3.21e-56	6	si:ch211-214p13.9
zgc:1716862	1.34e-55	0.54589	0.69	0.351	3.71e-51	6	zgc:171686
marcksl1a3	1.79e-54	0.495345	0.921	0.767	4.98e-50	6	marcksl1a
nap1l12	6.34e-53	0.635897	0.727	0.477	1.76e-48	6	nap1l1
tiparp3	1.24e-52	0.620301	0.75	0.478	3.46e-48	6	tiparp
si:dkey-42i9.43	4.07e-52	0.570439	0.839	0.668	1.13e-47	6	si:dkey-42i9.4
grap2b2	4.81e-52	0.461394	0.897	0.731	1.34e-47	6	grap2b
cd2261	1e-51	0.783473	0.645	0.408	2.79e-47	6	cd226
vsir2	1.95e-51	0.718707	0.703	0.494	5.41e-47	6	vsir
tcf121	9.65e-50	0.909655	0.379	0.159	2.68e-45	6	tcf12
sox123	2.22e-49	0.741206	0.579	0.329	6.16e-45	6	sox12
si:ch211-106j24.12	7.34e-49	0.583152	0.548	0.264	2.04e-44	6	si:ch211-106j24.1
zgc:1584452	1.29e-47	0.682809	0.338	0.124	3.58e-43	6	zgc:158445
ccdc502	1.74e-45	0.737399	0.52	0.283	4.83e-41	6	ccdc50
si:dkey-11f4.203	4.75e-45	0.520221	0.783	0.539	1.32e-40	6	si:dkey-11f4.20
pde4ba3	2.52e-43	0.546662	0.875	0.76	7.01e-39	6	pde4ba
alcamb1	2.56e-43	0.773637	0.43	0.207	7.12e-39	6	alcamb
skap13	4.01e-43	0.604949	0.733	0.568	1.11e-38	6	skap1
nr4a31	1.05e-42	0.788445	0.572	0.357	2.92e-38	6	nr4a3
csrnp1a2	3e-42	0.587817	0.721	0.523	8.34e-38	6	csrnp1a
ano62	8.89e-42	0.769132	0.527	0.304	2.47e-37	6	ano6
cep170aa1	1.16e-41	0.661644	0.32	0.128	3.23e-37	6	cep170aa
tcf3b	2.89e-41	0.733707	0.389	0.182	8.03e-37	6	tcf3b
rasa42	5.45e-41	0.502638	0.529	0.262	1.51e-36	6	rasa4
cyldb2	8.3e-41	0.44802	0.561	0.284	2.3e-36	6	cyldb
ncaldb2	1.1e-40	0.537268	0.791	0.64	3.05e-36	6	ncaldb
EGFP2	2.69e-40	0.965945	0.525	0.323	7.48e-36	6	EGFP
msi2a3	7.55e-40	0.670324	0.525	0.299	2.1e-35	6	msi2a
gadd45ba1	2.23e-38	0.631406	0.69	0.499	6.21e-34	6	gadd45ba
BRAFv600e2	3.12e-37	0.947522	0.503	0.306	8.66e-33	6	BRAFv600e
kdm6bb2	1.09e-36	0.630385	0.686	0.53	3.04e-32	6	kdm6bb
cd8b2	9.89e-36	0.427619	0.781	0.504	2.75e-31	6	cd8b
antxr2a2	6.28e-35	0.484814	0.589	0.349	1.74e-30	6	antxr2a
bcl2l102	9.16e-35	0.443425	0.789	0.643	2.54e-30	6	bcl2l10
bcl11ba2	4.53e-34	0.409583	0.849	0.68	1.26e-29	6	bcl11ba
hmbsa2	1.05e-33	0.531887	0.486	0.266	2.91e-29	6	hmbsa
top1l2	1.87e-32	0.618636	0.634	0.481	5.18e-28	6	top1l
rnf1304	2.51e-32	0.542136	0.671	0.503	6.98e-28	6	rnf130
jmjd1cb	1.01e-31	0.696689	0.271	0.116	2.8e-27	6	jmjd1cb
ascc13	4.73e-31	0.482263	0.824	0.655	1.31e-26	6	ascc1
btg21	5.17e-31	0.334952	0.921	0.842	1.44e-26	6	btg2
si:ch211-105j21.93	8.41e-31	0.58181	0.652	0.506	2.33e-26	6	si:ch211-105j21.9
tagapa	1.27e-30	0.574093	0.757	0.612	3.52e-26	6	tagapa
ucp22	5.72e-29	0.295758	0.951	0.911	1.59e-24	6	ucp2
ehbp1l1b	6.2e-29	0.70232	0.387	0.216	1.72e-24	6	ehbp1l1b
satb1b4	9.5e-29	0.421786	0.693	0.491	2.64e-24	6	satb1b
h3f3d2	9.6e-27	0.305781	0.912	0.858	2.67e-22	6	h3f3d
ddx51	4.67e-26	0.314804	0.907	0.857	1.3e-21	6	ddx5
si:ch211-132g1.11	2.31e-24	0.591752	0.389	0.23	6.42e-20	6	si:ch211-132g1.1
prkar2aa2	2.61e-24	0.563843	0.531	0.381	7.25e-20	6	prkar2aa
si:ch1073-220m6.11	7.92e-24	0.56793	0.536	0.397	2.2e-19	6	si:ch1073-220m6.1
dok23	8.24e-24	0.553273	0.492	0.343	2.29e-19	6	dok2
si:cabz01074946.12	6.16e-23	0.430852	0.617	0.457	1.71e-18	6	si:cabz01074946.1
b3gnt5a3	1.38e-22	0.470743	0.75	0.616	3.84e-18	6	b3gnt5a
sec61a1l1	1.67e-22	0.64914	0.342	0.198	4.63e-18	6	sec61a1l
rgcc2	1.77e-22	0.487568	0.479	0.301	4.91e-18	6	rgcc
oaz1b3	1.24e-21	0.368236	0.735	0.699	3.43e-17	6	oaz1b
tsc22d32	4.01e-21	0.326678	0.815	0.761	1.11e-16	6	tsc22d3
rrm2b2	4.4e-21	0.370562	0.48	0.302	1.22e-16	6	rrm2b
mycb	7.14e-21	0.592293	0.464	0.319	1.98e-16	6	mycb
uck2a2	9.22e-21	0.421145	0.66	0.538	2.56e-16	6	uck2a
mcph1	1.07e-20	0.475547	0.258	0.126	2.97e-16	6	mcph1
rspry1	1.37e-20	0.587589	0.288	0.156	3.8e-16	6	rspry1
tox22	1.53e-20	0.531609	0.561	0.427	4.25e-16	6	tox2
ptmab2	3.44e-20	0.273228	0.935	0.897	9.54e-16	6	ptmab
zswim52	5.66e-20	0.556462	0.424	0.279	1.57e-15	6	zswim5
arpp212	5.67e-20	0.260396	0.579	0.368	1.57e-15	6	arpp21
ms4a17c.11	9.25e-20	1.00181	0.256	0.133	2.57e-15	6	ms4a17c.1
zap702	3.71e-19	0.443752	0.598	0.49	1.03e-14	6	zap70
pik3r11	5.81e-19	0.493832	0.572	0.457	1.61e-14	6	pik3r1
si:dkeyp-75h12.72	1.62e-18	0.305746	0.445	0.266	4.5e-14	6	si:dkeyp-75h12.7
si:ch73-109i22.22	6.67e-18	0.449563	0.437	0.289	1.85e-13	6	si:ch73-109i22.2
fam117aa2	6.75e-18	0.387072	0.338	0.192	1.87e-13	6	fam117aa
oaz1a3	9.87e-18	0.358159	0.714	0.682	2.74e-13	6	oaz1a
pik3cd	1.2e-17	0.643254	0.385	0.264	3.32e-13	6	pik3cd
fth1a2	1.33e-17	0.27677	0.675	0.566	3.7e-13	6	fth1a
bcl2l11	2.14e-17	0.456018	0.321	0.19	5.94e-13	6	bcl2l1
cblb1	3.47e-17	0.518388	0.325	0.194	9.64e-13	6	cblb
plekho2	6.38e-17	0.553304	0.355	0.225	1.77e-12	6	plekho2
zgc:1588521	7.22e-17	0.539988	0.264	0.146	2e-12	6	zgc:158852
bach2b2	1.49e-16	0.423261	0.436	0.299	4.14e-12	6	bach2b
pgbd4	2.17e-16	0.463686	0.275	0.152	6.03e-12	6	pgbd4
rttn	2.61e-16	0.549137	0.271	0.153	7.24e-12	6	rttn
ipo42	1.12e-15	0.513665	0.299	0.181	3.12e-11	6	ipo4
dag1	1.74e-15	0.580634	0.275	0.16	4.84e-11	6	dag1
dclre1c1	1.98e-15	0.401567	0.262	0.143	5.49e-11	6	dclre1c
si:dkey-266f7.103	2.06e-15	0.312047	0.6	0.471	5.71e-11	6	si:dkey-266f7.10
irf2bpl2	2.74e-15	0.386318	0.338	0.21	7.61e-11	6	irf2bpl
desi22	5.01e-15	0.418452	0.387	0.252	1.39e-10	6	desi2
si:dkey-17o15.22	1.26e-14	0.320605	0.35	0.212	3.51e-10	6	si:dkey-17o15.2
ptpn11b1	3.13e-14	0.645929	0.329	0.227	8.69e-10	6	ptpn11b
gadd45ga2	3.17e-14	0.424136	0.413	0.289	8.82e-10	6	gadd45ga
h1fx2	6.48e-14	0.29899	0.766	0.671	1.8e-09	6	h1fx
h3f3b.1.23	1.19e-13	0.361844	0.613	0.554	3.3e-09	6	h3f3b.1.2
si:dkey-217l24.12	2.75e-13	0.339201	0.303	0.182	7.63e-09	6	si:dkey-217l24.1
dusp61	2.8e-13	0.583278	0.329	0.225	7.78e-09	6	dusp6
si:ch73-361p23.32	3.07e-13	0.545599	0.353	0.245	8.53e-09	6	si:ch73-361p23.3
esyt2a	6.94e-13	0.528953	0.32	0.214	1.93e-08	6	esyt2a
cited4b2	2.81e-12	0.389433	0.374	0.259	7.8e-08	6	cited4b
itm2bb3	3.43e-12	0.282503	0.714	0.691	9.52e-08	6	itm2bb
zgc:1527741	4.8e-12	0.481258	0.363	0.265	1.33e-07	6	zgc:152774
pja22	8.41e-12	0.353902	0.288	0.182	2.34e-07	6	pja2
ptp4a2b1	2.63e-11	0.389184	0.512	0.451	7.32e-07	6	ptp4a2b
runx32	4.6e-11	0.251078	0.658	0.586	1.28e-06	6	runx3
hdlbpa	5.22e-11	0.475359	0.331	0.239	1.45e-06	6	hdlbpa
prkd32	8.66e-11	0.365869	0.308	0.205	2.41e-06	6	prkd3
itgae.23	9.99e-11	0.307167	0.609	0.557	2.78e-06	6	itgae.2
FQ976914.1	1.68e-10	0.475933	0.321	0.23	4.66e-06	6	FQ976914.1
romo12	3.23e-10	0.281171	0.697	0.706	8.97e-06	6	romo1
ets11	3.24e-10	0.421199	0.282	0.191	9.01e-06	6	ets1
ptp4a3	4.28e-10	0.436761	0.282	0.19	1.19e-05	6	ptp4a3
si:dkey-183p4.102	7.49e-10	0.286455	0.667	0.616	2.08e-05	6	si:dkey-183p4.10
si:ch211-165d12.41	1.84e-09	0.466004	0.32	0.228	5.11e-05	6	si:ch211-165d12.4
si:ch211-150o23.21	2.58e-09	0.485474	0.454	0.391	7.15e-05	6	si:ch211-150o23.2
eif1b1	2.62e-09	0.253641	0.716	0.73	7.27e-05	6	eif1b
nr1d2b1	2.7e-09	0.414237	0.402	0.32	7.51e-05	6	nr1d2b
rbm38	3.01e-09	0.410386	0.277	0.191	8.37e-05	6	rbm38
ccnd2a1	4.62e-09	0.266866	0.555	0.488	0.00012844	6	ccnd2a
grk42	1.05e-08	0.478263	0.348	0.274	0.00029271	6	grk4
n4bp21	1.51e-08	0.447636	0.342	0.266	0.00042007	6	n4bp2
ptpn62	1.98e-08	0.350632	0.514	0.461	0.00054872	6	ptpn6
si:ch211-114c12.2	4.58e-08	0.394865	0.277	0.199	0.00127223	6	si:ch211-114c12.2
kmt2a	6.98e-08	0.470312	0.279	0.206	0.00193979	6	kmt2a
zgc:1943122	7.05e-08	0.294474	0.314	0.229	0.00195713	6	zgc:194312
ier2b	8.39e-08	0.25192	0.695	0.672	0.00232957	6	ier2b
per1b	8.47e-08	0.425828	0.419	0.36	0.00235136	6	per1b
scin2	9.76e-08	0.37444	0.379	0.314	0.00271223	6	scin
si:dkey-118j18.21	1.47e-07	0.457482	0.271	0.205	0.00407603	6	si:dkey-118j18.2
cd82b1	2.34e-07	0.426861	0.308	0.242	0.00649446	6	cd82b
BX005450.1	2.51e-07	0.377542	0.292	0.219	0.00697967	6	BX005450.1
itk2	3.04e-07	0.307863	0.361	0.29	0.00844663	6	itk
pdxka2	5.6e-07	0.303128	0.292	0.215	0.0155583	6	pdxka
oga	1.26e-06	0.395168	0.271	0.203	0.0350868	6	oga
tenm31	1.37e-06	0.260187	0.329	0.241	0.0379898	6	tenm3
sh3d212	1.5e-06	0.335875	0.282	0.211	0.0416893	6	sh3d21
zyg112	1.91e-06	0.370018	0.348	0.285	0.0531364	6	zyg11
arid2	3.09e-06	0.327636	0.271	0.206	0.0859537	6	arid2
ncor21	4.09e-06	0.290636	0.387	0.328	0.113513	6	ncor2
atp2b1a	4.64e-06	0.350684	0.265	0.2	0.129009	6	atp2b1a
cox7b1	4.86e-06	0.276502	0.583	0.587	0.134954	6	cox7b
ptena1	5.16e-06	0.413639	0.34	0.29	0.143393	6	ptena
ddit3	1e-05	0.35304	0.49	0.453	0.279126	6	ddit3
sik1	1.17e-05	0.282923	0.578	0.582	0.323841	6	sik1
si:dkey-9k7.3	1.27e-05	0.337517	0.258	0.201	0.353787	6	si:dkey-9k7.3
dgkza1	1.89e-05	0.349049	0.346	0.294	0.526195	6	dgkza
ywhae1	2.67e-05	0.32148	0.452	0.439	0.740266	6	ywhae1
cdc42ep4a1	3.4e-05	0.27227	0.279	0.218	0.943174	6	cdc42ep4a
cux1a1	3.49e-05	0.292757	0.344	0.288	0.970506	6	cux1a
mia21	4.8e-05	0.359269	0.323	0.276	1	6	mia2
ppp1r183	5.39e-05	0.27049	0.443	0.421	1	6	ppp1r18
kpna3	6.43e-05	0.334827	0.258	0.205	1	6	kpna3
lgals3a	6.84e-05	0.37302	0.335	0.3	1	6	lgals3a
tob1a	0.00010072	0.332559	0.426	0.398	1	6	tob1a
ip6k2a2	0.00011008	0.362882	0.357	0.321	1	6	ip6k2a
gpr1842	0.00011583	0.294038	0.413	0.376	1	6	gpr184
rhoab	0.00015795	0.313051	0.437	0.418	1	6	rhoab
ppp2r5eb	0.00016665	0.314956	0.323	0.28	1	6	ppp2r5eb
hipk3a1	0.00017082	0.321572	0.269	0.22	1	6	hipk3a
slc25a55a	0.00021035	0.311461	0.436	0.419	1	6	slc25a55a
anapc162	0.00023168	0.323545	0.434	0.416	1	6	anapc16
n4bp11	0.000343	0.366964	0.308	0.265	1	6	n4bp1
hivep1	0.00038576	0.421659	0.277	0.24	1	6	hivep1
zgc:1119862	0.00049159	0.260683	0.507	0.522	1	6	zgc:111986
gpr55a1	0.00096008	0.326866	0.37	0.343	1	6	gpr55a
unc13d	0.00133375	0.313496	0.303	0.273	1	6	unc13d
arih21	0.00135084	0.266321	0.264	0.224	1	6	arih2
bptf	0.00288319	0.309063	0.28	0.251	1	6	bptf
sh3bp5la2	0.00333028	0.315081	0.28	0.253	1	6	sh3bp5la
selenof	0.00392017	0.299035	0.374	0.373	1	6	selenof
dcaf7	0.0062713	0.287259	0.321	0.306	1	6	dcaf7
atf7ip	0.00712712	0.257496	0.344	0.328	1	6	atf7ip
papola	0.00742991	0.277673	0.335	0.318	1	6	papola
si:rp71-68n21.9	0.00923867	0.280798	0.305	0.283	1	6	si:rp71-68n21.9
znrf13	2.6e-179	1.11478	0.959	0.46	7.22e-175	7	znrf1
h2afx3	2e-163	1.07709	0.981	0.552	5.55e-159	7	h2afx
CR936442.14	2.07e-161	0.912039	1	0.962	5.76e-157	7	CR936442.1
myb3	2.47e-140	1.11411	0.8	0.336	6.86e-136	7	myb
cyldb3	9.51e-134	1.06543	0.74	0.278	2.64e-129	7	cyldb
lck3	1.15e-128	0.969915	0.951	0.624	3.2e-124	7	lck
arpp213	1.02e-121	0.92222	0.816	0.359	2.82e-117	7	arpp21
cd8a3	1.06e-118	0.883948	0.957	0.572	2.93e-114	7	cd8a
rorc3	1.71e-116	0.98841	0.751	0.303	4.76e-112	7	rorc
btg12	4.59e-115	0.713513	0.994	0.916	1.28e-110	7	btg1
zgc:1716863	9.65e-114	0.904585	0.794	0.347	2.68e-109	7	zgc:171686
cd4-12	3.13e-111	0.889995	0.8	0.359	8.68e-107	7	cd4-1
cd8b3	4.3e-110	0.844136	0.917	0.5	1.19e-105	7	cd8b
ascc14	6.1e-106	0.981932	0.94	0.651	1.69e-101	7	ascc1
ccr9b4	1.42e-105	0.831585	0.882	0.509	3.95e-101	7	ccr9b
grap2b3	1.73e-104	0.758583	0.942	0.729	4.79e-100	7	grap2b
si:dkeyp-75h12.73	3.56e-102	0.89209	0.666	0.259	9.89e-98	7	si:dkeyp-75h12.7
tiparp4	2.44e-99	0.926053	0.823	0.476	6.77e-95	7	tiparp
FP236356.15	1.09e-93	0.672428	0.975	0.799	3.02e-89	7	FP236356.1
hmbsa3	1.61e-93	0.96772	0.635	0.26	4.47e-89	7	hmbsa
nap1l13	7.75e-90	0.887489	0.79	0.475	2.15e-85	7	nap1l1
zgc:1627303	8.78e-90	0.605377	1	0.938	2.44e-85	7	zgc:162730
fam117aa3	4.52e-89	0.94215	0.522	0.186	1.25e-84	7	fam117aa
bcl2l103	4.38e-87	0.758009	0.883	0.64	1.22e-82	7	bcl2l10
marcksl1a4	4.66e-87	0.647322	0.961	0.766	1.3e-82	7	marcksl1a
hivep2a3	7.77e-86	0.746135	0.862	0.557	2.16e-81	7	hivep2a
rasa43	1.27e-85	0.82344	0.633	0.259	3.53e-81	7	rasa4
bcl11ba3	4.4e-84	0.727511	0.918	0.678	1.22e-79	7	bcl11ba
antxr2a3	2.34e-83	0.859471	0.693	0.346	6.51e-79	7	antxr2a
si:dkey-11f4.204	6.99e-83	0.75033	0.841	0.537	1.94e-78	7	si:dkey-11f4.20
ccdc503	1.95e-82	0.9173	0.617	0.28	5.43e-78	7	ccdc50
trib33	4.88e-78	0.885645	0.678	0.342	1.36e-73	7	trib3
sla23	1.26e-73	0.757554	0.862	0.603	3.51e-69	7	sla2
gng23	9.61e-73	0.774488	0.717	0.394	2.67e-68	7	gng2
si:ch211-106j24.13	1.84e-71	0.816677	0.594	0.263	5.11e-67	7	si:ch211-106j24.1
rag11	5.16e-71	0.329604	0.728	0.322	1.43e-66	7	rag1
si:dkey-17o15.23	5.27e-69	0.763242	0.518	0.206	1.46e-64	7	si:dkey-17o15.2
si:cabz01074946.13	1.06e-67	0.781458	0.742	0.453	2.95e-63	7	si:cabz01074946.1
pde4ba4	3.04e-66	0.686772	0.915	0.759	8.44e-62	7	pde4ba
si:dkey-42i9.44	6.66e-63	0.639436	0.858	0.667	1.85e-58	7	si:dkey-42i9.4
rgcc3	1.74e-60	0.769522	0.596	0.297	4.84e-56	7	rgcc
uck2a3	4.88e-60	0.735022	0.765	0.534	1.35e-55	7	uck2a
si:ch73-109i22.23	1.27e-58	0.765417	0.569	0.284	3.53e-54	7	si:ch73-109i22.2
si:dkey-217l24.13	7.01e-57	0.759702	0.437	0.177	1.95e-52	7	si:dkey-217l24.1
tenm32	1.49e-56	0.81058	0.515	0.234	4.13e-52	7	tenm3
ucp23	2.53e-56	0.416499	0.957	0.911	7.02e-52	7	ucp2
runx33	2.03e-50	0.604135	0.784	0.581	5.65e-46	7	runx3
rrm2b3	1.12e-49	0.672754	0.571	0.299	3.1e-45	7	rrm2b
vsir3	9.16e-49	0.707624	0.703	0.494	2.54e-44	7	vsir
midn2	2.12e-47	0.583632	0.845	0.702	5.88e-43	7	midn
tsc22d33	2.53e-47	0.513005	0.868	0.759	7.03e-43	7	tsc22d3
sox124	3.57e-47	0.668209	0.588	0.329	9.92e-43	7	sox12
pdgfab3	7.09e-47	0.742394	0.377	0.15	1.97e-42	7	pdgfab
cd4-2.12	1.16e-45	0.70382	0.464	0.22	3.22e-41	7	cd4-2.1
satb1b5	8.84e-45	0.572638	0.744	0.489	2.46e-40	7	satb1b
man1a12	1.3e-44	0.78213	0.45	0.219	3.6e-40	7	man1a1
fam49al1	1.74e-44	0.743725	0.315	0.118	4.82e-40	7	fam49al
prkd33	1.74e-43	0.750111	0.427	0.201	4.84e-39	7	prkd3
cblb2	2.26e-43	0.746413	0.417	0.191	6.28e-39	7	cblb
adgrg1.15	5.19e-43	0.625827	0.711	0.509	1.44e-38	7	adgrg1.1
BRAFv600e3	6.76e-42	0.834312	0.536	0.305	1.88e-37	7	BRAFv600e
msi2a4	8.75e-42	0.68128	0.542	0.298	2.43e-37	7	msi2a
tgif14	3.83e-40	0.705346	0.604	0.383	1.06e-35	7	tgif1
arid4a2	5.63e-40	0.718326	0.561	0.344	1.56e-35	7	arid4a
EGFP3	6.08e-40	0.8802	0.54	0.322	1.69e-35	7	EGFP
fth1a3	9.93e-40	0.498105	0.742	0.563	2.76e-35	7	fth1a
dclre1c2	4.15e-39	0.670041	0.338	0.141	1.15e-34	7	dclre1c
hipk2	1.6e-38	0.573419	0.256	0.09	4.45e-34	7	hipk2
si:ch211-222l21.13	1.85e-38	0.289585	1	0.922	5.13e-34	7	si:ch211-222l21.1
zswim53	2.03e-37	0.69208	0.493	0.276	5.65e-33	7	zswim5
csrnp1a3	1.1e-36	0.538751	0.715	0.523	3.05e-32	7	csrnp1a
skap14	4.58e-35	0.56043	0.717	0.569	1.27e-30	7	skap1
h1f03	6.72e-35	0.623537	0.592	0.352	1.87e-30	7	h1f0
itm2bb4	2.47e-33	0.461436	0.775	0.689	6.86e-29	7	itm2bb
zgc:1015661	2.54e-33	0.657329	0.317	0.14	7.06e-29	7	zgc:101566
pkp21	3.78e-33	0.613714	0.297	0.124	1.05e-28	7	pkp2
polm1	4.38e-33	0.550199	0.305	0.128	1.22e-28	7	polm
tpst1l2	7.2e-33	0.610598	0.412	0.213	2e-28	7	tpst1l
si:dkey-266f7.104	6.91e-32	0.558693	0.67	0.469	1.92e-27	7	si:dkey-266f7.10
top1l3	7.6e-32	0.600172	0.641	0.481	2.11e-27	7	top1l
ano63	8.93e-32	0.616242	0.509	0.305	2.48e-27	7	ano6
ncaldb3	2.3e-31	0.460447	0.771	0.641	6.38e-27	7	ncaldb
si:dkey-183p4.103	3.31e-31	0.523139	0.746	0.613	9.19e-27	7	si:dkey-183p4.10
pik3c32	7.48e-30	0.598575	0.348	0.167	2.08e-25	7	pik3c3
eva1ba1	8.12e-30	0.708625	0.34	0.162	2.25e-25	7	eva1ba
desi23	8.51e-29	0.564588	0.447	0.25	2.36e-24	7	desi2
myo9b	2.12e-28	0.626239	0.285	0.129	5.9e-24	7	myo9b
btg22	2.5e-28	0.276951	0.924	0.842	6.95e-24	7	btg2
ralgps22	4.67e-28	0.64626	0.396	0.218	1.3e-23	7	ralgps2
si:ch211-147a11.32	6.52e-28	0.600587	0.518	0.337	1.81e-23	7	si:ch211-147a11.3
ptp4a31	1.99e-27	0.650801	0.355	0.187	5.52e-23	7	ptp4a3
nr4a12	3.74e-27	0.386592	0.86	0.756	1.04e-22	7	nr4a1
psph1	3.5e-26	0.63301	0.311	0.152	9.72e-22	7	psph
pja23	7.08e-26	0.652982	0.346	0.18	1.97e-21	7	pja2
irf2bpl3	1.1e-25	0.621324	0.377	0.208	3.07e-21	7	irf2bpl
wapla1	1.49e-25	0.610999	0.365	0.201	4.14e-21	7	wapla
bach2b3	3.19e-25	0.646618	0.464	0.299	8.86e-21	7	bach2b
romo13	4.36e-25	0.377551	0.761	0.704	1.21e-20	7	romo1
plk32	8.08e-25	0.463385	0.788	0.665	2.25e-20	7	plk3
eif1b2	1.54e-24	0.38819	0.771	0.728	4.28e-20	7	eif1b
entpd81	2.72e-24	0.492186	0.266	0.12	7.56e-20	7	entpd8
ssr22	3.26e-24	0.583046	0.6	0.482	9.06e-20	7	ssr2
cux1a2	2.95e-23	0.65072	0.441	0.284	8.19e-19	7	cux1a
rnf1305	2.35e-22	0.448741	0.635	0.505	6.52e-18	7	rnf130
ftr69	2.73e-22	0.667551	0.262	0.126	7.57e-18	7	ftr69
hipk3a2	4.57e-22	0.559545	0.369	0.216	1.27e-17	7	hipk3a
rttn1	5.48e-22	0.59912	0.295	0.152	1.52e-17	7	rttn
tnrc6c12	6.28e-22	0.534519	0.635	0.547	1.74e-17	7	tnrc6c1
ccr9a2	6.52e-22	0.276525	0.963	0.921	1.81e-17	7	ccr9a
si:ch211-196l7.41	9.99e-22	0.401462	0.781	0.74	2.77e-17	7	si:ch211-196l7.4
pgbd41	1.05e-21	0.673462	0.293	0.151	2.9e-17	7	pgbd4
esyt2a1	1.08e-21	0.575949	0.361	0.212	3e-17	7	esyt2a
ccni2	1.1e-21	0.342058	0.823	0.792	3.06e-17	7	ccni
nr1d2b2	1.25e-21	0.570976	0.47	0.317	3.47e-17	7	nr1d2b
sh3d213	2.06e-21	0.520331	0.361	0.209	5.71e-17	7	sh3d21
bola31	9.91e-21	0.558232	0.301	0.159	2.75e-16	7	bola3
arg24	2.05e-20	0.499174	0.674	0.532	5.7e-16	7	arg2
histh1l2	1.4e-19	0.56154	0.513	0.355	3.88e-15	7	histh1l
ncor22	1.63e-19	0.538263	0.464	0.325	4.52e-15	7	ncor2
ly751	1.7e-19	0.598952	0.363	0.223	4.72e-15	7	ly75
plekho21	1.79e-19	0.513921	0.371	0.224	4.97e-15	7	plekho2
tagapa1	1.98e-19	0.412272	0.74	0.613	5.51e-15	7	tagapa
h1fx3	2.09e-19	0.374896	0.775	0.671	5.79e-15	7	h1fx
zgc:1584453	2.22e-19	0.59179	0.26	0.127	6.17e-15	7	zgc:158445
zyg113	1.03e-18	0.617772	0.417	0.282	2.87e-14	7	zyg11
im:7142702	2.74e-18	0.571331	0.276	0.148	7.62e-14	7	im:7142702
bcl2l12	3.48e-18	0.472374	0.328	0.19	9.66e-14	7	bcl2l1
rps6ka12	3.63e-18	0.499247	0.54	0.421	1.01e-13	7	rps6ka1
cd2262	1.1e-17	0.482271	0.538	0.412	3.05e-13	7	cd226
si:ch211-105j21.94	2.29e-17	0.47284	0.604	0.508	6.36e-13	7	si:ch211-105j21.9
fam53b2	7.73e-17	0.516883	0.517	0.416	2.15e-12	7	fam53b
si:ch211-132g1.12	7.86e-17	0.557988	0.359	0.231	2.18e-12	7	si:ch211-132g1.1
prkar2aa3	2.98e-16	0.439645	0.501	0.382	8.27e-12	7	prkar2aa
nr4a2b3	3.53e-16	0.461513	0.517	0.384	9.81e-12	7	nr4a2b
sumo2b2	4.97e-16	0.350548	0.699	0.668	1.38e-11	7	sumo2b
ccnd2a2	7.92e-16	0.408383	0.586	0.487	2.2e-11	7	ccnd2a
cited4b3	1.22e-15	0.474081	0.39	0.259	3.39e-11	7	cited4b
si:dkey-1h24.63	1.36e-15	0.50403	0.404	0.274	3.77e-11	7	si:dkey-1h24.6
oaz1b4	2.88e-15	0.304316	0.726	0.699	7.99e-11	7	oaz1b
pdxka3	4.7e-15	0.454218	0.34	0.214	1.31e-10	7	pdxka
dag11	7.23e-15	0.583882	0.274	0.16	2.01e-10	7	dag1
itpr3	8.09e-15	0.487156	0.278	0.163	2.25e-10	7	itpr3
axin1	8.84e-15	0.531482	0.318	0.203	2.46e-10	7	axin1
ipo43	1e-14	0.439266	0.303	0.181	2.78e-10	7	ipo4
sesn13	1.17e-14	0.428565	0.693	0.627	3.24e-10	7	sesn1
nck1b	1.81e-14	0.474301	0.285	0.17	5.02e-10	7	nck1b
arrdc3b1	2.09e-14	0.486737	0.456	0.329	5.81e-10	7	arrdc3b
otud6b	6.94e-14	0.524172	0.268	0.16	1.93e-09	7	otud6b
cdkn1bb1	1.67e-13	0.423266	0.621	0.579	4.64e-09	7	cdkn1bb
pik3r12	2.56e-13	0.425534	0.55	0.458	7.12e-09	7	pik3r1
cdkn1d2	2.88e-13	0.460462	0.268	0.157	8e-09	7	cdkn1d
si:ch1073-220m6.12	3.99e-13	0.457469	0.495	0.399	1.11e-08	7	si:ch1073-220m6.1
si:dkey-19b23.103	4.42e-13	0.446657	0.435	0.316	1.23e-08	7	si:dkey-19b23.10
itgae.24	5.72e-13	0.357897	0.619	0.557	1.59e-08	7	itgae.2
tox3	7.07e-13	0.4985	0.48	0.387	1.96e-08	7	tox
kpna31	8.42e-13	0.489469	0.311	0.203	2.34e-08	7	kpna3
h3f3b.1.24	9.65e-13	0.355566	0.606	0.554	2.68e-08	7	h3f3b.1.2
zap703	2.1e-12	0.368775	0.581	0.491	5.82e-08	7	zap70
anapc163	2.1e-12	0.4956	0.489	0.414	5.84e-08	7	anapc16
rspry11	2.3e-12	0.463597	0.258	0.157	6.39e-08	7	rspry1
tcf122	4.4e-12	0.489945	0.266	0.163	1.22e-07	7	tcf12
ehbp1l1b1	5.32e-12	0.482673	0.324	0.219	1.48e-07	7	ehbp1l1b
scin3	1.17e-11	0.446609	0.408	0.313	3.24e-07	7	scin
rbm381	2.3e-11	0.434495	0.291	0.191	6.4e-07	7	rbm38
tox23	3.52e-11	0.398483	0.522	0.429	9.78e-07	7	tox2
nrip1b	3.59e-11	0.416406	0.264	0.167	9.96e-07	7	nrip1b
dgkza2	3.73e-11	0.510879	0.384	0.292	1.04e-06	7	dgkza
alcamb2	3.84e-11	0.349165	0.322	0.212	1.07e-06	7	alcamb
zgc:1943123	6.23e-11	0.384069	0.334	0.228	1.73e-06	7	zgc:194312
oga1	6.93e-11	0.456168	0.297	0.202	1.92e-06	7	oga
ip6k2a3	7.52e-11	0.463152	0.41	0.319	2.09e-06	7	ip6k2a
cdc42ep4a2	1.07e-10	0.418775	0.317	0.217	2.98e-06	7	cdc42ep4a
si:ch211-114c12.21	1.17e-10	0.494063	0.291	0.198	3.25e-06	7	si:ch211-114c12.2
kmt2bb1	1.57e-10	0.412836	0.52	0.459	4.37e-06	7	kmt2bb
gadd45ga3	1.91e-10	0.468807	0.394	0.29	5.31e-06	7	gadd45ga
cdkn3	2.78e-10	0.410548	0.26	0.165	7.72e-06	7	cdkn3
oaz1a4	7.07e-10	0.264233	0.682	0.684	1.96e-05	7	oaz1a
acin1a	2.47e-09	0.342801	0.584	0.571	6.87e-05	7	acin1a
hmgb1a1	3.43e-09	0.303357	0.668	0.642	9.54e-05	7	hmgb1a
b3gnt5a4	3.47e-09	0.290672	0.68	0.619	9.63e-05	7	b3gnt5a
cry1ba1	5.54e-09	0.455176	0.285	0.203	0.00015385	7	cry1ba
stk17al4	5.83e-09	0.257047	0.728	0.693	0.00016203	7	stk17al
pabpc1b	8.03e-09	0.432059	0.266	0.181	0.00022292	7	pabpc1b
cited4a1	9.06e-09	0.367958	0.338	0.247	0.00025162	7	cited4a
tcf3b1	1.79e-08	0.359736	0.272	0.186	0.00049751	7	tcf3b
mycb1	2.71e-08	0.354782	0.404	0.321	0.0007521	7	mycb
AKAP13	3.64e-08	0.411433	0.433	0.366	0.00101173	7	AKAP13
kdm6ba1	5.12e-08	0.341923	0.517	0.464	0.00142274	7	kdm6ba
plcg1	5.35e-08	0.423441	0.295	0.22	0.00148544	7	plcg1
sec61g1	7.5e-08	0.300156	0.645	0.633	0.00208211	7	sec61g
xpc1	9.59e-08	0.572497	0.328	0.257	0.00266247	7	xpc
hmha1a	1.11e-07	0.403806	0.276	0.202	0.00308016	7	hmha1a
zgc:1119863	1.25e-07	0.343282	0.538	0.521	0.00347769	7	zgc:111986
ets12	2.89e-07	0.36036	0.268	0.192	0.00802137	7	ets1
mia22	3.93e-07	0.476585	0.34	0.275	0.0109201	7	mia2
crebbpb	4.83e-07	0.376774	0.254	0.185	0.0134229	7	crebbpb
sik11	5.39e-07	0.301774	0.6	0.581	0.0149596	7	sik1
ptp4a2b2	6.61e-07	0.349031	0.491	0.452	0.0183483	7	ptp4a2b
ctdsp2	2.66e-06	0.396748	0.28	0.213	0.0738481	7	ctdsp2
kdm6bb3	5.53e-06	0.324726	0.553	0.535	0.153493	7	kdm6bb
FQ976914.11	5.75e-06	0.361773	0.291	0.232	0.159596	7	FQ976914.1
ddit31	9.44e-06	0.284982	0.497	0.452	0.262177	7	ddit3
herpud1	1.2e-05	0.326183	0.34	0.284	0.334211	7	herpud1
elf2b1	1.66e-05	0.377783	0.322	0.27	0.462273	7	elf2b
kdm5bb1	1.75e-05	0.35284	0.295	0.237	0.487182	7	kdm5bb
papola1	3.5e-05	0.365279	0.359	0.317	0.973037	7	papola
gnb1a1	4.08e-05	0.301454	0.577	0.609	1	7	gnb1a
arid21	4.27e-05	0.338292	0.262	0.206	1	7	arid2
gbp1	6.55e-05	0.383229	0.338	0.299	1	7	gbp
ptpn63	0.00012048	0.293186	0.483	0.462	1	7	ptpn6
pik3cd1	0.00012831	0.456988	0.307	0.267	1	7	pik3cd
per1b1	0.00013403	0.310927	0.396	0.361	1	7	per1b
rbm51	0.00015274	0.351847	0.344	0.305	1	7	rbm5
BX005450.11	0.00015276	0.37259	0.272	0.22	1	7	BX005450.1
si:ch211-150o23.22	0.00017812	0.267208	0.419	0.392	1	7	si:ch211-150o23.2
rbm39a1	0.00021254	0.316837	0.435	0.424	1	7	rbm39a
ppp1r184	0.000264	0.302306	0.437	0.422	1	7	ppp1r18
SERP11	0.00035815	0.295298	0.487	0.496	1	7	SERP1
dusp62	0.00065938	0.320779	0.274	0.227	1	7	dusp6
u2surp	0.00071186	0.336689	0.369	0.346	1	7	u2surp
tfdp2	0.00083225	0.277032	0.272	0.229	1	7	tfdp2
dok24	0.00089312	0.310133	0.377	0.348	1	7	dok2
si:ch211-260e23.91	0.00116734	0.283518	0.318	0.277	1	7	si:ch211-260e23.9
kdm5c	0.00133514	0.35396	0.285	0.25	1	7	kdm5c
sumo3a	0.00140954	0.2821	0.45	0.45	1	7	sumo3a
atrx2	0.00191649	0.258773	0.532	0.55	1	7	atrx
bptf1	0.00220605	0.349632	0.282	0.251	1	7	bptf
socs1a1	0.00236194	0.334507	0.254	0.213	1	7	socs1a
si:ch211-165d12.42	0.00249148	0.306238	0.272	0.23	1	7	si:ch211-165d12.4
pik3r3a	0.00347366	0.325603	0.266	0.233	1	7	pik3r3a
atf7ip1	0.00405047	0.306939	0.35	0.328	1	7	atf7ip
calm2a	0.00424412	0.281165	0.317	0.291	1	7	calm2a
ankrd12	0.0046001	0.334104	0.359	0.35	1	7	ankrd12
pcf11	0.00503278	0.316129	0.369	0.363	1	7	pcf11
gse1	0.00537242	0.307198	0.268	0.237	1	7	gse1
si:ch211-281l24.3	0.00723941	0.311101	0.386	0.386	1	7	si:ch211-281l24.3
BX548015.2	0.00725067	0.283973	0.291	0.263	1	7	BX548015.2
parp8	0.00727508	0.351	0.272	0.25	1	7	parp8
dtnbp1a4	0	1.85821	0.986	0.414	0	8	dtnbp1a
nab1a1	5.37e-259	1.71579	0.65	0.134	1.49e-254	8	nab1a
ipcef14	2.24e-207	1.25644	0.905	0.373	6.22e-203	8	ipcef1
hivep3b	5.98e-174	0.885796	0.28	0.033	1.66e-169	8	hivep3b
2022-06-03	4.05e-163	1.02416	0.982	0.604	1.12e-158	8	jun
satb1b6	1.29e-136	1.05377	0.901	0.484	3.58e-132	8	satb1b
tmsb4x2	5.74e-126	0.54398	1	0.98	1.59e-121	8	tmsb4x
sh2d1ab3	2.33e-112	0.862786	0.66	0.253	6.47e-108	8	sh2d1ab
ms4a17a.62	1.72e-109	0.969589	0.609	0.238	4.78e-105	8	ms4a17a.6
anks1b2	9.93e-108	0.873479	0.344	0.076	2.76e-103	8	anks1b
marcksl1b2	2.73e-102	0.73033	0.553	0.185	7.58e-98	8	marcksl1b
calr3b1	8.49e-100	1.00194	0.51	0.176	2.36e-95	8	calr3b
cotl12	4.33e-96	0.702931	0.914	0.562	1.2e-91	8	cotl1
si:ch73-361p23.33	3.93e-95	0.885868	0.595	0.236	1.09e-90	8	si:ch73-361p23.3
mrps152	3.97e-88	0.93057	0.595	0.264	1.1e-83	8	mrps15
coro1a3	2.46e-85	0.592596	0.971	0.818	6.83e-81	8	coro1a
rgs133	2.91e-84	0.869781	0.829	0.525	8.08e-80	8	rgs13
si:dkey-262k9.21	9.5e-82	0.750792	0.521	0.198	2.64e-77	8	si:dkey-262k9.2
crema3	1.16e-77	0.924309	0.578	0.261	3.21e-73	8	crema
cfl11	1.33e-75	0.565281	0.961	0.756	3.69e-71	8	cfl1
actb21	6.29e-71	0.343243	1	0.967	1.75e-66	8	actb2
arpc1b3	1.05e-70	0.55727	0.914	0.599	2.91e-66	8	arpc1b
si:ch211-222l21.14	2.14e-66	0.482917	0.998	0.923	5.95e-62	8	si:ch211-222l21.1
si:dkey-27i16.23	4.52e-66	0.592294	0.957	0.703	1.26e-61	8	si:dkey-27i16.2
abi3a4	2.56e-65	0.686837	0.549	0.253	7.11e-61	8	abi3a
stk17al5	3.04e-65	0.686151	0.903	0.687	8.44e-61	8	stk17al
h3f3d3	2.62e-64	0.421117	0.979	0.856	7.29e-60	8	h3f3d
ptmab3	5.85e-63	0.409922	0.994	0.895	1.62e-58	8	ptmab
ets22	7.78e-60	0.746963	0.739	0.463	2.16e-55	8	ets2
marcksb2	3.89e-59	0.600138	0.375	0.136	1.08e-54	8	marcksb
hmgn63	4.14e-58	0.519856	0.864	0.584	1.15e-53	8	hmgn6
tet32	1.99e-56	0.764877	0.401	0.163	5.52e-52	8	tet3
lcp13	3.14e-56	0.57872	0.813	0.532	8.71e-52	8	lcp1
ywhah3	2.53e-55	0.705062	0.44	0.19	7.02e-51	8	ywhah
pfn13	8.34e-52	0.35547	0.996	0.948	2.32e-47	8	pfn1
fkbp1aa2	5.91e-50	0.612957	0.772	0.546	1.64e-45	8	fkbp1aa
si:dkey-109a10.23	2.63e-49	0.608857	0.681	0.391	7.32e-45	8	si:dkey-109a10.2
tox24	4.92e-49	0.533618	0.714	0.422	1.37e-44	8	tox2
setb1	3.26e-47	0.451404	0.792	0.533	9.07e-43	8	setb
hnrnpa0l.1	7.71e-47	0.348971	0.973	0.857	2.14e-42	8	hnrnpa0l.1
arhgdig1	3.03e-46	0.433932	0.918	0.691	8.41e-42	8	arhgdig
hnrnpaba1	4.57e-45	0.405255	0.926	0.751	1.27e-40	8	hnrnpaba
ponzr13	8.87e-45	0.493769	0.761	0.522	2.46e-40	8	ponzr1
ppiab1	1.03e-44	0.421366	0.911	0.713	2.86e-40	8	ppiab
BX511111.13	2.03e-44	0.65867	0.459	0.226	5.63e-40	8	BX511111.1
hnrnpabb2	3.08e-42	0.40166	0.829	0.593	8.56e-38	8	hnrnpabb
sh3bp5la3	1.42e-41	0.604147	0.477	0.246	3.94e-37	8	sh3bp5la
tuba1b1	1.62e-41	0.477447	0.403	0.179	4.49e-37	8	tuba1b
si:dkey-266f7.43	2.32e-41	0.575664	0.362	0.156	6.46e-37	8	si:dkey-266f7.4
id32	5.76e-41	0.746205	0.593	0.351	1.6e-36	8	id3
mibp22	2.4e-40	0.411924	0.901	0.686	6.66e-36	8	mibp2
stat1a2	1.08e-39	0.666535	0.588	0.373	2.99e-35	8	stat1a
rac22	1.53e-39	0.401847	0.872	0.68	4.25e-35	8	rac2
si:dkey-262k9.43	2.14e-39	0.467769	0.84	0.633	5.94e-35	8	si:dkey-262k9.4
zgc:1629443	2.19e-38	0.4567	0.759	0.53	6.1e-34	8	zgc:162944
prdx22	1.87e-35	0.413942	0.728	0.505	5.21e-31	8	prdx2
nr4a32	1.61e-34	0.493316	0.589	0.357	4.46e-30	8	nr4a3
zgc:1752142	1.85e-34	0.592682	0.368	0.176	5.14e-30	8	zgc:175214
pnp5a1	2.4e-34	0.512434	0.389	0.188	6.68e-30	8	pnp5a
si:ch211-284f22.33	2.47e-34	0.555847	0.44	0.235	6.86e-30	8	si:ch211-284f22.3
srgn1	3.62e-34	0.339484	0.673	0.408	1.01e-29	8	srgn
p2rx12	1.32e-33	0.502501	0.407	0.198	3.67e-29	8	p2rx1
tnfrsf9b1	5.53e-33	0.915008	0.331	0.15	1.54e-28	8	tnfrsf9b
fabp32	7.45e-33	0.411013	0.568	0.337	2.07e-28	8	fabp3
def6b1	1.31e-32	0.479672	0.352	0.169	3.63e-28	8	def6b
ywhabl2	2.72e-32	0.434308	0.642	0.432	7.55e-28	8	ywhabl
idh21	7.45e-32	0.425174	0.644	0.424	2.07e-27	8	idh2
si:ch211-161c3.61	8.45e-32	0.686552	0.348	0.166	2.35e-27	8	si:ch211-161c3.6
atrx3	1.04e-31	0.333711	0.768	0.541	2.89e-27	8	atrx
kdm6ba2	3.29e-31	0.446821	0.671	0.458	9.13e-27	8	kdm6ba
tcf72	5.05e-31	0.443977	0.416	0.217	1.4e-26	8	tcf7
cox4i1	5.56e-31	0.35248	0.85	0.656	1.54e-26	8	cox4i1
msna	9.01e-31	0.361008	0.817	0.61	2.5e-26	8	msna
chd71	1.17e-30	0.529557	0.36	0.182	3.24e-26	8	chd7
nr4a2b4	1.2e-30	0.680736	0.589	0.381	3.33e-26	8	nr4a2b
nop582	1.92e-30	0.491048	0.479	0.277	5.34e-26	8	nop58
myl12.1	2.2e-30	0.358453	0.811	0.609	6.11e-26	8	myl12.1
h3f3c2	2.82e-29	0.379987	0.726	0.535	7.84e-25	8	h3f3c
gstp1	3.59e-29	0.50245	0.352	0.177	9.98e-25	8	gstp1
rel	5.1e-29	0.63171	0.405	0.227	1.42e-24	8	rel
wipf1b3	8.52e-29	0.436128	0.512	0.309	2.37e-24	8	wipf1b
cish1	1.11e-28	0.461877	0.253	0.107	3.1e-24	8	cish
tmc81	1.25e-28	0.448437	0.356	0.182	3.48e-24	8	tmc8
khdrbs1a1	6.34e-28	0.321181	0.914	0.75	1.76e-23	8	khdrbs1a
hdac12	4.42e-27	0.358702	0.681	0.484	1.23e-22	8	hdac1
si:ch211-132p1.33	5.63e-27	0.527597	0.467	0.292	1.56e-22	8	si:ch211-132p1.3
snrpe1	8.29e-27	0.404553	0.446	0.262	2.3e-22	8	snrpe
capza1b2	1.77e-26	0.404021	0.615	0.434	4.92e-22	8	capza1b
atp5fa11	2.25e-26	0.36273	0.687	0.486	6.26e-22	8	atp5fa1
psme21	2.32e-26	0.403446	0.51	0.329	6.44e-22	8	psme2
h3f3b.1.1	2.64e-25	0.299251	0.776	0.566	7.34e-21	8	h3f3b.1.1
atp5f1b1	2.73e-25	0.285473	0.798	0.619	7.59e-21	8	atp5f1b
nop561	2.88e-25	0.411743	0.599	0.41	8e-21	8	nop56
arg25	1.02e-24	0.392505	0.739	0.53	2.82e-20	8	arg2
atp5pf1	1.31e-24	0.368872	0.615	0.439	3.65e-20	8	atp5pf
sdcbp2	1.76e-24	0.390874	0.525	0.355	4.89e-20	8	sdcbp2
slc37a2	2.35e-24	0.413691	0.267	0.126	6.53e-20	8	slc37a2
eif4a1a1	3.2e-24	0.340555	0.661	0.474	8.89e-20	8	eif4a1a
npm1a2	3.49e-24	0.379245	0.518	0.325	9.7e-20	8	npm1a
chd4a1	1.28e-23	0.386906	0.584	0.4	3.56e-19	8	chd4a
cyth4a2	1.84e-23	0.399498	0.43	0.257	5.1e-19	8	cyth4a
snx17	3.32e-23	0.452729	0.259	0.123	9.22e-19	8	snx17
atp5mc11	3.5e-23	0.365057	0.479	0.305	9.73e-19	8	atp5mc1
ttc32	5.82e-23	0.375329	0.414	0.243	1.62e-18	8	ttc3
ppt11	2.58e-22	0.317667	0.529	0.36	7.16e-18	8	ppt1
atp5mc3a1	5.5e-22	0.336021	0.508	0.349	1.53e-17	8	atp5mc3a
rap1b1	2.46e-21	0.325376	0.562	0.403	6.83e-17	8	rap1b
zap704	3.74e-21	0.2589	0.695	0.486	1.04e-16	8	zap70
eif3ba2	9.88e-21	0.302294	0.671	0.495	2.75e-16	8	eif3ba
gstm.11	1.91e-20	0.368396	0.364	0.214	5.31e-16	8	gstm.1
hnrnpr	2.22e-20	0.350843	0.407	0.254	6.17e-16	8	hnrnpr
tox4	2.31e-20	0.313174	0.57	0.383	6.43e-16	8	tox
CU499336.22	4.2e-20	0.437845	0.313	0.174	1.17e-15	8	CU499336.2
syncrip	4.4e-20	0.290904	0.693	0.526	1.22e-15	8	syncrip
psmb7	4.81e-20	0.360829	0.282	0.148	1.34e-15	8	psmb7
cirbpa	5.16e-20	0.271545	0.899	0.772	1.43e-15	8	cirbpa
fbl1	5.5e-20	0.428592	0.364	0.216	1.53e-15	8	fbl
nono	5.57e-20	0.34152	0.399	0.252	1.55e-15	8	nono
arhgef1b1	8.67e-20	0.352555	0.549	0.39	2.41e-15	8	arhgef1b
zgc:153115	1.02e-19	0.344025	0.261	0.132	2.83e-15	8	zgc:153115
tln11	1.39e-19	0.254544	0.667	0.491	3.87e-15	8	tln1
cct71	2.22e-19	0.313261	0.56	0.399	6.16e-15	8	cct7
zbtb16a2	2.87e-19	0.477499	0.305	0.164	7.96e-15	8	zbtb16a
ptpn11b2	2.98e-19	0.359882	0.375	0.225	8.27e-15	8	ptpn11b
ywhabb	3.49e-19	0.289797	0.607	0.456	9.7e-15	8	ywhabb
snrpf1	6.9e-19	0.274903	0.537	0.363	1.92e-14	8	snrpf
cct41	7.9e-19	0.286439	0.687	0.511	2.19e-14	8	cct4
glrx	1.38e-18	0.353068	0.574	0.435	3.83e-14	8	glrx
kmt2cb	1.46e-18	0.424084	0.311	0.177	4.06e-14	8	kmt2cb
RASSF5	1.5e-18	0.313602	0.496	0.342	4.17e-14	8	RASSF5
cux1a3	2.26e-18	0.319453	0.451	0.284	6.27e-14	8	cux1a
syngr2b1	6.07e-18	0.343615	0.307	0.173	1.68e-13	8	syngr2b
bccip1	6.68e-18	0.34413	0.42	0.278	1.86e-13	8	bccip
smarce11	7.79e-18	0.324354	0.482	0.338	2.16e-13	8	smarce1
si:dkey-19b23.104	9.56e-18	0.323755	0.482	0.314	2.66e-13	8	si:dkey-19b23.10
si:ch211-119e14.12	9.98e-18	0.303062	0.821	0.648	2.77e-13	8	si:ch211-119e14.1
stat21	4.04e-17	0.418999	0.298	0.169	1.12e-12	8	stat2
gng5	5.45e-17	0.251899	0.588	0.441	1.51e-12	8	gng5
sf3b6	6.05e-17	0.286428	0.5	0.369	1.68e-12	8	sf3b6
tcp11	9.27e-17	0.31432	0.482	0.347	2.57e-12	8	tcp1
zgc:563041	9.99e-17	0.343478	0.352	0.224	2.78e-12	8	zgc:56304
eno1a1	1.55e-16	0.36783	0.389	0.255	4.3e-12	8	eno1a
def6a2	2.86e-16	0.314415	0.502	0.361	7.95e-12	8	def6a
arl5c1	2.88e-16	0.335677	0.747	0.58	8.01e-12	8	arl5c
calm3b	4.15e-16	0.254273	0.537	0.382	1.15e-11	8	calm3b
BX511111.2	4.43e-16	0.342124	0.288	0.165	1.23e-11	8	BX511111.2
si:dkey-171c9.32	4.52e-16	0.312074	0.529	0.381	1.25e-11	8	si:dkey-171c9.3
snrpg1	5.49e-16	0.391681	0.327	0.204	1.52e-11	8	snrpg
eif5a21	6.24e-16	0.282114	0.541	0.392	1.73e-11	8	eif5a2
psmd81	7.83e-16	0.337766	0.313	0.192	2.18e-11	8	psmd8
grk43	1.06e-15	0.310785	0.411	0.272	2.94e-11	8	grk4
irf1b3	1.99e-15	0.563195	0.424	0.293	5.52e-11	8	irf1b
rhoaa1	6.98e-15	0.254535	0.623	0.483	1.94e-10	8	rhoaa
rcc21	8.84e-15	0.291099	0.426	0.298	2.45e-10	8	rcc2
psma31	1.3e-14	0.254579	0.486	0.359	3.61e-10	8	psma3
scgn3	1.58e-14	0.3169	0.296	0.177	4.39e-10	8	scgn
alyref	2.51e-14	0.266804	0.556	0.426	6.96e-10	8	alyref
myca3	3.05e-14	0.322655	0.504	0.361	8.46e-10	8	myca
nhp21	5.27e-14	0.367707	0.298	0.187	1.47e-09	8	nhp2
psmd7	6.37e-14	0.292886	0.358	0.241	1.77e-09	8	psmd7
ogfrl21	7.9e-14	0.327527	0.377	0.256	2.19e-09	8	ogfrl2
ube2na	8.45e-14	0.308367	0.453	0.336	2.35e-09	8	ube2na
creb1a1	9.94e-14	0.275889	0.381	0.25	2.76e-09	8	creb1a
rrp11	1.37e-13	0.375079	0.259	0.155	3.8e-09	8	rrp1
ilf21	1.39e-13	0.287635	0.409	0.293	3.86e-09	8	ilf2
srsf7a	1.39e-13	0.289046	0.484	0.368	3.87e-09	8	srsf7a
abcf11	1.41e-13	0.310198	0.331	0.211	3.92e-09	8	abcf1
zfp36l1a1	1.63e-13	0.30436	0.397	0.271	4.52e-09	8	zfp36l1a
gadd45ba2	1.66e-13	0.379084	0.64	0.501	4.62e-09	8	gadd45ba
snrpd21	1.67e-13	0.277599	0.405	0.279	4.63e-09	8	snrpd2
tpm3	1.67e-13	0.367778	0.467	0.351	4.64e-09	8	tpm3
lasp1	1.96e-13	0.269235	0.574	0.451	5.44e-09	8	lasp1
gnai2a	2.77e-13	0.273608	0.494	0.377	7.69e-09	8	gnai2a
nasp	4.38e-13	0.281753	0.272	0.162	1.22e-08	8	nasp
gnl31	4.98e-13	0.322317	0.27	0.165	1.38e-08	8	gnl3
slc44a21	5.7e-13	0.304998	0.422	0.304	1.58e-08	8	slc44a2
nop101	5.8e-13	0.345503	0.304	0.196	1.61e-08	8	nop10
sinhcafl.1	5.96e-13	0.348807	0.276	0.169	1.65e-08	8	sinhcafl.1
chd6	6.59e-13	0.285188	0.298	0.183	1.83e-08	8	chd6
snrpb1	1.19e-12	0.255381	0.451	0.331	3.31e-08	8	snrpb
drap1	1.2e-12	0.297268	0.389	0.28	3.34e-08	8	drap1
sumo3b	1.46e-12	0.258513	0.311	0.198	4.07e-08	8	sumo3b
dynll1	2.05e-12	0.282604	0.453	0.33	5.71e-08	8	dynll1
map2k63	2.33e-12	0.346296	0.416	0.302	6.48e-08	8	map2k6
srsf3b	3.16e-12	0.282934	0.449	0.34	8.78e-08	8	srsf3b
si:dkey-7j14.6	3.93e-12	0.279381	0.337	0.226	1.09e-07	8	si:dkey-7j14.6
pdap1a	4.05e-12	0.314539	0.323	0.216	1.13e-07	8	pdap1a
magoh	4.42e-12	0.287017	0.337	0.23	1.23e-07	8	magoh
snrpd3l1	5.29e-12	0.299432	0.305	0.201	1.47e-07	8	snrpd3l
smarca4a	7.12e-12	0.252788	0.358	0.247	1.98e-07	8	smarca4a
hivep11	8.02e-12	0.269833	0.352	0.237	2.23e-07	8	hivep1
fosl2	8.5e-12	0.325601	0.453	0.336	2.36e-07	8	fosl2
si:dkey-286j15.1	8.55e-12	0.301679	0.292	0.19	2.38e-07	8	si:dkey-286j15.1
srsf9	9.41e-12	0.269996	0.381	0.273	2.61e-07	8	srsf9
larp4ab	1.35e-11	0.288371	0.356	0.25	3.74e-07	8	larp4ab
sp4	1.55e-11	0.345515	0.29	0.189	4.32e-07	8	sp4
ppm1g	2.36e-11	0.272042	0.311	0.21	6.54e-07	8	ppm1g
ap1s21	3.45e-11	0.26786	0.348	0.244	9.58e-07	8	ap1s2
selenot1b	6.29e-11	0.284228	0.311	0.213	1.75e-06	8	selenot1b
dgkaa2	6.61e-11	0.296159	0.354	0.245	1.84e-06	8	dgkaa
prmt11	1.06e-10	0.306312	0.36	0.262	2.96e-06	8	prmt1
psmb11	1.45e-10	0.262094	0.44	0.339	4.04e-06	8	psmb1
ezrb1	1.98e-10	0.289691	0.372	0.273	5.5e-06	8	ezrb
snu13b1	2.13e-10	0.289896	0.278	0.184	5.91e-06	8	snu13b
tdh	3.81e-10	0.282385	0.272	0.177	1.06e-05	8	tdh
si:ch211-66k16.271	3.93e-10	0.281171	0.304	0.21	1.09e-05	8	si:ch211-66k16.27
dkc11	6.49e-10	0.304538	0.268	0.176	1.8e-05	8	dkc1
g3bp1	8.41e-10	0.29313	0.309	0.218	2.34e-05	8	g3bp1
capns1b	8.89e-10	0.251085	0.368	0.275	2.47e-05	8	capns1b
eif3jb	1.16e-09	0.275852	0.403	0.306	3.23e-05	8	eif3jb
eif61	1.42e-09	0.289208	0.302	0.213	3.93e-05	8	eif6
jpt1b	2.33e-09	0.266241	0.265	0.177	6.48e-05	8	jpt1b
srsf1a	5.99e-09	0.273613	0.309	0.226	0.00016645	8	srsf1a
eif4ebp1	7.24e-09	0.296484	0.313	0.228	0.00020116	8	eif4ebp1
svila2	7.58e-09	0.311432	0.286	0.201	0.00021066	8	svila
arpc5a1	1.41e-08	0.287472	0.331	0.251	0.00039211	8	arpc5a
ginm1	1.45e-08	0.266492	0.274	0.19	0.000402	8	ginm1
c1qbp1	1.62e-08	0.291358	0.265	0.184	0.00044951	8	c1qbp
gpx4b	1.98e-08	0.251941	0.307	0.227	0.00055132	8	gpx4b
si:dkey-118j18.22	2.18e-08	0.266478	0.288	0.205	0.00060478	8	si:dkey-118j18.2
cdkn2aipnl1	4.86e-08	0.271655	0.257	0.18	0.00134889	8	cdkn2aipnl
cdv3	5.23e-08	0.253817	0.348	0.267	0.00145305	8	cdv3
si:ch211-51e12.7	2.36e-07	0.264027	0.286	0.212	0.00654515	8	si:ch211-51e12.7
ifi352	2.82e-07	0.255769	0.319	0.246	0.00783727	8	ifi35
pa2g4b	5.19e-07	0.264343	0.329	0.259	0.0144132	8	pa2g4b
pa2g4a1	8.29e-07	0.275403	0.261	0.191	0.0230225	8	pa2g4a
mmgt1	2.25e-06	0.251223	0.276	0.21	0.0625797	8	mmgt1
hbegfb	0	2.26789	0.874	0.121	0	9	hbegfb
BX897691.1	0	1.43665	0.716	0.132	0	9	BX897691.1
ccr71	0	1.28922	0.704	0.081	0	9	ccr7
si:ch211-149e23.4	0	0.793895	0.402	0.034	0	9	si:ch211-149e23.4
rplp12	1.01e-196	0.517322	1	0.995	2.82e-192	9	rplp1
cebpb1	9.52e-196	1.33321	0.968	0.482	2.64e-191	9	cebpb
rpl37.12	5.8e-194	0.579439	1	0.983	1.61e-189	9	rpl37.1
rps26l2	7.01e-188	0.619416	1	0.968	1.95e-183	9	rps26l
rps27.11	6.77e-184	0.561737	1	0.969	1.88e-179	9	rps27.1
rps122	4.51e-180	0.635525	1	0.968	1.25e-175	9	rps12
rpl351	5.9e-180	0.633481	1	0.948	1.64e-175	9	rpl35
rpl382	9.86e-180	0.646084	0.998	0.951	2.74e-175	9	rpl38
zgc:1366052	4.23e-179	0.812167	0.552	0.113	1.18e-174	9	zgc:136605
rpl232	1.05e-176	0.572237	1	0.979	2.91e-172	9	rpl23
rpl72	1.43e-175	0.626635	1	0.951	3.99e-171	9	rpl7
rps242	1.19e-171	0.612986	1	0.955	3.3e-167	9	rps24
rps72	2.1e-165	0.571649	1	0.968	5.82e-161	9	rps7
si:dkey-109a10.24	1.59e-164	0.977732	0.929	0.382	4.43e-160	9	si:dkey-109a10.2
rps142	2.94e-164	0.510797	1	0.977	8.18e-160	9	rps14
rps292	1.7e-163	0.471973	1	0.984	4.73e-159	9	rps29
RPL412	2.37e-163	0.472274	1	0.995	6.58e-159	9	RPL41
si:rp71-81e14.2	4.11e-161	0.664809	0.363	0.055	1.14e-156	9	si:rp71-81e14.2
rps8a2	5.45e-159	0.562491	1	0.965	1.51e-154	9	rps8a
rpl7a2	1.26e-158	0.570643	0.998	0.952	3.5e-154	9	rpl7a
rplp2l2	5.23e-158	0.540417	1	0.976	1.45e-153	9	rplp2l
rpl36a2	8.64e-157	0.498181	1	0.976	2.4e-152	9	rpl36a
si:ch211-112c15.8	8.05e-154	0.57603	0.304	0.042	2.24e-149	9	si:ch211-112c15.8
dusp2	4.35e-153	1.2645	0.866	0.41	1.21e-148	9	dusp2
osr2	8.12e-153	0.665296	0.361	0.058	2.26e-148	9	osr2
rps52	1.05e-152	0.545051	1	0.967	2.93e-148	9	rps5
faua2	4.83e-148	0.492905	0.998	0.969	1.34e-143	9	faua
rpl321	7.17e-148	0.515012	0.996	0.958	1.99e-143	9	rpl32
rps282	1.33e-147	0.521306	1	0.964	3.71e-143	9	rps28
rps251	2.21e-144	0.46507	0.998	0.967	6.15e-140	9	rps25
rps3a2	1.64e-143	0.527502	0.998	0.961	4.54e-139	9	rps3a
rpl35a2	1.34e-141	0.51436	1	0.956	3.73e-137	9	rpl35a
rps22	8.75e-139	0.478337	1	0.97	2.43e-134	9	rps2
rpl121	4.58e-137	0.550968	0.998	0.936	1.27e-132	9	rpl12
rps101	2.09e-135	0.440213	0.998	0.974	5.81e-131	9	rps10
zgc:1717721	1.79e-134	0.41796	0.998	0.981	4.98e-130	9	zgc:171772
rpl311	4.44e-134	0.464203	1	0.96	1.23e-129	9	rpl31
rpl81	5.15e-134	0.432163	1	0.975	1.43e-129	9	rpl8
rpl18a2	4.14e-133	0.49902	1	0.946	1.15e-128	9	rpl18a
rps4x2	6.29e-132	0.550725	1	0.92	1.75e-127	9	rps4x
rpsa2	8.5e-129	0.478063	1	0.964	2.36e-124	9	rpsa
rpl211	3.19e-126	0.436233	1	0.965	8.85e-122	9	rpl21
rpl10a2	4.6e-125	0.455328	1	0.963	1.28e-120	9	rpl10a
soul5	4.88e-125	0.765178	0.278	0.042	1.36e-120	9	soul5
pnp4a	2.67e-124	0.486132	0.268	0.039	7.41e-120	9	pnp4a
rpl13a2	2.07e-122	0.472748	0.998	0.955	5.76e-118	9	rpl13a
rpl172	6.22e-122	0.453645	1	0.966	1.73e-117	9	rpl17
flna1	1.11e-121	0.617641	0.505	0.132	3.08e-117	9	flna
rps111	1.29e-121	0.430193	1	0.962	3.59e-117	9	rps11
si:ch211-226m16.21	2.93e-121	0.703125	0.848	0.351	8.15e-117	9	si:ch211-226m16.2
rps172	2.64e-120	0.52158	0.998	0.915	7.33e-116	9	rps17
rpl191	7.27e-117	0.400078	1	0.983	2.02e-112	9	rpl19
tpt11	1.04e-116	0.603605	0.998	0.882	2.89e-112	9	tpt1
uba521	1.42e-116	0.495736	0.996	0.93	3.95e-112	9	uba52
rplp01	6.95e-113	0.445747	1	0.977	1.93e-108	9	rplp0
rps261	3.66e-110	0.470206	0.996	0.907	1.02e-105	9	rps26
si:ch211-196f2.61	1.22e-109	0.59043	0.454	0.116	3.38e-105	9	si:ch211-196f2.6
BX324216.1	1.64e-108	0.519629	0.29	0.052	4.57e-104	9	BX324216.1
rsl24d11	2.45e-108	0.565201	0.992	0.841	6.82e-104	9	rsl24d1
eef1da2	3.88e-108	0.721374	0.939	0.528	1.08e-103	9	eef1da
rps15a1	8.96e-107	0.365439	1	0.973	2.49e-102	9	rps15a
rpl111	2.2e-106	0.390417	1	0.967	6.12e-102	9	rpl11
rpl141	1.36e-104	0.42789	0.998	0.941	3.77e-100	9	rpl14
rpl392	3.37e-104	0.385732	1	0.983	9.37e-100	9	rpl39
myca4	2.37e-103	0.818961	0.793	0.351	6.59e-99	9	myca
rpl131	3.51e-103	0.399059	0.998	0.969	9.74e-99	9	rpl13
setbp1	8.77e-103	0.515044	0.314	0.063	2.44e-98	9	setbp1
rgs5b	9.44e-103	0.771625	0.442	0.113	2.62e-98	9	rgs5b
rps232	1.04e-101	0.36655	1	0.976	2.89e-97	9	rps23
rpl271	1.56e-101	0.43686	0.996	0.934	4.33e-97	9	rpl27
rpl361	3.51e-100	0.398567	0.992	0.947	9.76e-96	9	rpl36
rps212	6.38e-100	0.344004	1	0.978	1.77e-95	9	rps21
rps161	5.48e-99	0.391242	1	0.96	1.52e-94	9	rps16
rps27a1	9.29e-99	0.392332	0.994	0.961	2.58e-94	9	rps27a
rps151	3.56e-98	0.424408	1	0.934	9.89e-94	9	rps15
zgc:195175	2.31e-97	0.479565	0.314	0.067	6.42e-93	9	zgc:195175
si:dkey-266f7.44	6.04e-95	0.574427	0.501	0.151	1.68e-90	9	si:dkey-266f7.4
rpl101	2.89e-94	0.379077	0.998	0.969	8.04e-90	9	rpl10
si:ch211-132g1.6	8.1e-91	0.512465	0.274	0.054	2.25e-86	9	si:ch211-132g1.6
rps91	2.03e-89	0.332611	0.998	0.972	5.65e-85	9	rps9
rpl341	8.44e-89	0.406148	0.996	0.93	2.35e-84	9	rpl34
cxcr4a1	2.49e-88	0.592832	0.544	0.183	6.92e-84	9	cxcr4a
eef1a1l12	7.56e-88	0.377866	1	0.987	2.1e-83	9	eef1a1l1
CR855337.1	9.84e-87	0.523086	0.333	0.081	2.73e-82	9	CR855337.1
srgn2	6.87e-86	0.574881	0.846	0.402	1.91e-81	9	srgn
rpl92	3.85e-84	0.382771	1	0.943	1.07e-79	9	rpl9
tefa1	4.54e-84	0.622771	0.828	0.422	1.26e-79	9	tefa
rpl181	1.81e-83	0.378989	0.994	0.94	5.03e-79	9	rpl18
cxcr4b	4.3e-83	0.56413	0.957	0.558	1.19e-78	9	cxcr4b
rpl282	1.25e-82	0.335002	1	0.972	3.48e-78	9	rpl28
ptpn4b	1.08e-80	0.509727	0.458	0.145	3e-76	9	ptpn4b
gzmk	3.3e-80	0.474454	0.314	0.074	9.18e-76	9	gzmk
ms4a17c.12	2.02e-79	0.546465	0.432	0.127	5.61e-75	9	ms4a17c.1
rpl22l13	5.81e-79	0.564549	0.97	0.755	1.61e-74	9	rpl22l1
eef1g2	1.26e-78	0.407542	0.992	0.903	3.51e-74	9	eef1g
rps191	5.77e-78	0.316266	1	0.973	1.6e-73	9	rps19
rpl151	1.73e-77	0.400954	0.998	0.906	4.8e-73	9	rpl15
socs3a	5.04e-77	0.428237	0.714	0.311	1.4e-72	9	socs3a
rpl5a1	4.06e-75	0.457085	0.99	0.797	1.13e-70	9	rpl5a
wasb1	1.82e-74	0.599907	0.85	0.487	5.07e-70	9	wasb
rack11	3.04e-73	0.375053	0.994	0.914	8.44e-69	9	rack1
rpl241	6.36e-73	0.316221	1	0.971	1.77e-68	9	rpl24
rpl301	2.46e-71	0.344464	1	0.932	6.83e-67	9	rpl30
rpl33	3.49e-70	0.431648	0.99	0.834	9.7e-66	9	rpl3
rps61	6.81e-70	0.450028	0.99	0.816	1.89e-65	9	rps6
mknk2b1	3.09e-67	0.660502	0.836	0.503	8.58e-63	9	mknk2b
zfp36l1a2	3.78e-67	0.533648	0.611	0.264	1.05e-62	9	zfp36l1a
rpl5b1	8.68e-67	0.463163	0.986	0.776	2.41e-62	9	rpl5b
zgc:152863	3.74e-66	0.532511	0.375	0.117	1.04e-61	9	zgc:152863
pdlim2	3.03e-63	0.412666	0.254	0.063	8.41e-59	9	pdlim2
BX120005.1	9.86e-63	0.423615	0.505	0.193	2.74e-58	9	BX120005.1
si:dkey-27i16.24	4.83e-62	0.593475	0.955	0.703	1.34e-57	9	si:dkey-27i16.2
mhc1uba	4.55e-61	0.854572	0.456	0.182	1.26e-56	9	mhc1uba
rpl262	1.59e-60	0.519289	0.86	0.528	4.43e-56	9	rpl26
higd1a	1.13e-59	0.678674	0.793	0.493	3.15e-55	9	higd1a
litaf1	6.24e-59	0.491516	0.803	0.458	1.73e-54	9	litaf
roraa1	2.55e-58	0.439951	0.304	0.089	7.09e-54	9	roraa
spint1a	2.58e-58	0.403147	0.558	0.233	7.16e-54	9	spint1a
scinlb1	2.64e-57	0.480657	0.671	0.325	7.33e-53	9	scinlb
si:ch211-284f22.34	2.74e-57	0.483171	0.544	0.231	7.62e-53	9	si:ch211-284f22.3
rps132	4.83e-56	0.280495	1	0.97	1.34e-51	9	rps13
zgc:776501	7.66e-56	0.450967	0.813	0.453	2.13e-51	9	zgc:77650
junbb	2.74e-54	0.345503	0.44	0.167	7.6e-50	9	junbb
b2m	1.04e-51	0.343448	0.986	0.777	2.9e-47	9	b2m
si:ch211-132g1.42	2e-51	0.386805	0.544	0.238	5.57e-47	9	si:ch211-132g1.4
cd281	2.89e-51	0.547306	0.323	0.106	8.03e-47	9	cd28
id33	3.34e-51	0.547384	0.684	0.348	9.29e-47	9	id3
laptm5	8.85e-51	0.381118	0.884	0.549	2.46e-46	9	laptm5
si:ch211-256a21.4	1.24e-50	0.544703	0.375	0.14	3.45e-46	9	si:ch211-256a21.4
rpl23a2	7.42e-50	0.34474	0.974	0.842	2.06e-45	9	rpl23a
chmp2a	1.3e-49	0.50954	0.633	0.34	3.62e-45	9	chmp2a
foxp3b2	3.06e-48	0.396835	0.312	0.103	8.49e-44	9	foxp3b
rc3h21	3.06e-48	0.381759	0.361	0.134	8.5e-44	9	rc3h2
rsl1d12	9.84e-48	0.446282	0.653	0.338	2.73e-43	9	rsl1d1
ets23	1.73e-46	0.425335	0.801	0.461	4.81e-42	9	ets2
rpl292	1.77e-46	0.288175	0.992	0.925	4.92e-42	9	rpl29
rps181	6.02e-46	0.395009	0.976	0.784	1.67e-41	9	rps18
nsa21	1.13e-44	0.365822	0.963	0.706	3.14e-40	9	nsa2
il17ra1a	1.93e-44	0.255239	0.258	0.079	5.37e-40	9	il17ra1a
tagapb2	8.81e-43	0.333326	0.773	0.452	2.45e-38	9	tagapb
mych	2.12e-42	0.394935	0.72	0.405	5.88e-38	9	mych
capgb1	2.5e-42	0.359178	0.531	0.248	6.94e-38	9	capgb
rps31	3.9e-42	0.285677	0.998	0.901	1.08e-37	9	rps3
h2afx11	4e-42	0.377916	0.694	0.373	1.11e-37	9	h2afx1
dennd2da1	1.51e-41	0.45096	0.329	0.127	4.2e-37	9	dennd2da
rpl22	7.07e-41	0.280978	0.992	0.883	1.96e-36	9	rpl22
nocta	9.82e-41	0.508383	0.505	0.249	2.73e-36	9	nocta
npm1a3	1.67e-39	0.370207	0.615	0.322	4.64e-35	9	npm1a
spry21	4.11e-39	0.354305	0.284	0.102	1.14e-34	9	spry2
si:ch73-285p12.4	2.26e-38	0.27585	0.276	0.096	6.28e-34	9	si:ch73-285p12.4
gtpbp41	7.94e-38	0.34278	0.945	0.677	2.21e-33	9	gtpbp4
CU499336.23	1.04e-37	0.354817	0.396	0.172	2.89e-33	9	CU499336.2
mcl1a	1.37e-33	0.275844	0.988	0.871	3.81e-29	9	mcl1a
gnai2b2	1.6e-33	0.283299	0.761	0.47	4.46e-29	9	gnai2b
ldhba2	1.87e-33	0.300555	0.645	0.37	5.19e-29	9	ldhba
sorl1	1.93e-31	0.344831	0.298	0.124	5.35e-27	9	sorl1
txnipa1	1.97e-31	0.381828	0.69	0.431	5.48e-27	9	txnipa
pno12	2.03e-31	0.311265	0.602	0.347	5.63e-27	9	pno1
ddx212	2.36e-31	0.32482	0.748	0.468	6.57e-27	9	ddx21
si:dkey-260g12.12	3.3e-31	0.33401	0.357	0.159	9.16e-27	9	si:dkey-260g12.1
b2ml	3.78e-30	0.262193	0.974	0.781	1.05e-25	9	b2ml
dock10	1.13e-29	0.286396	0.254	0.1	3.13e-25	9	dock10
nfe2l2a1	1.24e-29	0.299746	0.347	0.156	3.46e-25	9	nfe2l2a
sp100.32	1.97e-29	0.288393	0.29	0.122	5.48e-25	9	sp100.3
hcst	1.88e-28	0.256522	0.274	0.112	5.24e-24	9	hcst
si:dkey-172h23.21	2.13e-28	0.253119	0.398	0.196	5.92e-24	9	si:dkey-172h23.2
si:dkey-25e12.3	2.57e-28	0.339904	0.367	0.176	7.12e-24	9	si:dkey-25e12.3
il10rb3	4.4e-28	0.272676	0.684	0.432	1.22e-23	9	il10rb
prkacab1	5.43e-28	0.270187	0.389	0.194	1.51e-23	9	prkacab
rpl41	6.85e-27	0.274959	0.955	0.715	1.9e-22	9	rpl4
pgam1a	9.85e-27	0.337497	0.546	0.326	2.73e-22	9	pgam1a
il2rga	1.01e-26	0.269199	0.31	0.141	2.82e-22	9	il2rga
sat1a.2	2.14e-26	0.28225	0.961	0.771	5.93e-22	9	sat1a.2
ints11	1.52e-25	0.251616	0.256	0.108	4.23e-21	9	ints11
chd72	2.58e-25	0.261176	0.367	0.182	7.18e-21	9	chd7
cd63	3.83e-25	0.290505	0.856	0.602	1.06e-20	9	cd63
slc25a33	2.89e-24	0.396771	0.418	0.234	8.04e-20	9	slc25a33
cytip	4.78e-24	0.304039	0.276	0.124	1.33e-19	9	cytip
si:ch211-195b13.1	8.31e-24	0.368611	0.339	0.166	2.31e-19	9	si:ch211-195b13.1
il7r2	2.16e-23	0.329544	0.306	0.147	5.99e-19	9	il7r
spty2d1	1.74e-22	0.333039	0.373	0.199	4.83e-18	9	spty2d1
hist2h2l	4.7e-22	0.299634	0.329	0.167	1.3e-17	9	hist2h2l
cry-dash	1.17e-21	0.262624	0.258	0.119	3.25e-17	9	cry-dash
grasp	1.6e-21	0.367795	0.414	0.237	4.44e-17	9	grasp
zfand5b	1.15e-20	0.290388	0.503	0.317	3.18e-16	9	zfand5b
stmn1a	2.61e-35	0.813891	0.473	0.265	7.26e-31	10	stmn1a
rrm2	3.79e-34	0.737772	0.311	0.123	1.05e-29	10	rrm2
rps123	5.97e-31	0.305335	0.985	0.969	1.66e-26	10	rps12
rpl112	1.29e-28	0.290005	0.969	0.968	3.58e-24	10	rpl11
rplp02	3.21e-27	0.277354	0.996	0.977	8.91e-23	10	rplp0
hmgn2	7.38e-27	0.250216	0.827	0.896	2.05e-22	10	hmgn2
rps53	2.04e-26	0.297511	0.978	0.967	5.67e-22	10	rps5
dut	3.22e-26	0.801455	0.26	0.11	8.93e-22	10	dut
eef1a1l13	3.16e-25	0.252551	0.996	0.987	8.79e-21	10	eef1a1l1
RPS171	4.67e-24	0.377968	0.888	0.896	1.3e-19	10	RPS17
rps243	5.48e-22	0.259048	0.972	0.956	1.52e-17	10	rps24
rpl173	1.44e-21	0.259894	0.987	0.966	3.99e-17	10	rpl17
rpl35a3	5.44e-21	0.273456	0.958	0.957	1.51e-16	10	rpl35a
hmgb2a	1.63e-20	0.53616	0.716	0.788	4.52e-16	10	hmgb2a
rpl73	2.13e-19	0.280719	0.967	0.952	5.92e-15	10	rpl7
rpl93	7.89e-19	0.28413	0.939	0.945	2.19e-14	10	rpl9
rpl132	5.16e-18	0.253833	0.961	0.97	1.43e-13	10	rpl13
eef1b22	2.99e-11	0.306333	0.79	0.857	8.29e-07	10	eef1b2
uqcrb	9.74e-10	0.273825	0.193	0.395	2.71e-05	10	uqcrb
EIF1B	2.02e-09	0.255212	0.16	0.342	5.62e-05	10	EIF1B
pcna	7.15e-09	0.701754	0.291	0.212	0.0001987	10	pcna
vcp	2.05e-08	0.263162	0.123	0.264	0.00057062	10	vcp
arpc3	2.44e-08	0.268132	0.26	0.492	0.00067887	10	arpc3
srsf2a	2.52e-08	0.253118	0.21	0.41	0.000701	10	srsf2a
dnase1l4.2	3.33e-08	0.251281	0.166	0.334	0.00092616	10	dnase1l4.2
hmgb2b	4.39e-08	0.434445	0.51	0.504	0.00121851	10	hmgb2b
psme11	5.46e-08	0.295452	0.138	0.285	0.00151738	10	psme1
polr2d	9.58e-08	0.317504	0.125	0.262	0.00266114	10	polr2d
atp5f1d	9.79e-08	0.263254	0.212	0.4	0.00271863	10	atp5f1d
psma32	1.1e-07	0.296838	0.193	0.369	0.00306379	10	psma3
rbm8a	1.31e-07	0.256965	0.241	0.459	0.00364108	10	rbm8a
ndufb8	1.61e-07	0.307491	0.14	0.285	0.0044756	10	ndufb8
eif3ha	1.92e-07	0.270075	0.247	0.46	0.00534644	10	eif3ha
cct31	2.47e-07	0.316876	0.225	0.425	0.00687343	10	cct3
atp5mf	2.6e-07	0.257355	0.225	0.419	0.00722997	10	atp5mf
atp5md	2.72e-07	0.304543	0.199	0.376	0.00756665	10	atp5md
ybx1	2.75e-07	0.408512	0.628	0.739	0.00763115	10	ybx1
adh51	2.79e-07	0.326333	0.166	0.328	0.00773968	10	adh5
ube2e1	3.61e-07	0.26199	0.142	0.282	0.010029	10	ube2e1
psmb9a1	5.91e-07	0.323306	0.177	0.338	0.0164169	10	psmb9a
psma81	5.96e-07	0.25851	0.212	0.396	0.0165577	10	psma8
meaf6	8.3e-07	0.264407	0.151	0.292	0.0230675	10	meaf6
mif	8.85e-07	0.276585	0.131	0.259	0.0245935	10	mif
pdia3	1.02e-06	0.283916	0.182	0.34	0.0282347	10	pdia3
atp5pf2	1.51e-06	0.316301	0.247	0.452	0.0419264	10	atp5pf
uqcrh	1.85e-06	0.349073	0.144	0.277	0.0515238	10	uqcrh
naa10	2.16e-06	0.282805	0.129	0.251	0.0599266	10	naa10
cycsb1	2.55e-06	0.267586	0.164	0.306	0.0707853	10	cycsb
cfl12	3.96e-06	0.358365	0.659	0.767	0.109885	10	cfl1
eif1axb1	4.11e-06	0.319841	0.155	0.288	0.114084	10	eif1axb
sem1	4.37e-06	0.335569	0.212	0.38	0.121348	10	sem1
psma4	4.53e-06	0.316262	0.158	0.294	0.125777	10	psma4
cbx51	4.89e-06	0.25745	0.144	0.269	0.135747	10	cbx5
tmem258	5.91e-06	0.347233	0.173	0.313	0.16423	10	tmem258
snrpb2	6.05e-06	0.29334	0.188	0.34	0.16795	10	snrpb
ranbp11	6.86e-06	0.278028	0.232	0.408	0.190446	10	ranbp1
cct2.11	8.07e-06	0.358306	0.221	0.394	0.224079	10	cct2.1
ran	1.02e-05	0.37924	0.643	0.802	0.284603	10	ran
prmt12	1.1e-05	0.284407	0.147	0.269	0.304253	10	prmt1
pa2g4b1	1.2e-05	0.323191	0.144	0.265	0.334292	10	pa2g4b
atp5pd	1.27e-05	0.400393	0.212	0.379	0.353799	10	atp5pd
atp5pb	1.75e-05	0.3273	0.269	0.472	0.486212	10	atp5pb
eif3d1	1.86e-05	0.345931	0.274	0.489	0.517063	10	eif3d
ccng1	2.23e-05	0.31293	0.162	0.285	0.620751	10	ccng1
ilf22	2.36e-05	0.366244	0.171	0.302	0.656232	10	ilf2
bzw1a	3.75e-05	0.369982	0.186	0.325	1	10	bzw1a
atp5f1c	4.26e-05	0.366248	0.19	0.333	1	10	atp5f1c
psma21	5.06e-05	0.357648	0.188	0.325	1	10	psma2
ncl1	7.66e-05	0.270017	0.341	0.584	1	10	ncl
ldhba3	0.00011146	0.416755	0.225	0.385	1	10	ldhba
anp32b	0.0001155	0.30906	0.21	0.352	1	10	anp32b
cct72	0.0001234	0.31744	0.243	0.411	1	10	cct7
h2afva	0.00015	0.318041	0.188	0.316	1	10	h2afva
atp5fa12	0.00015438	0.312751	0.291	0.499	1	10	atp5fa1
eif5a22	0.00019195	0.379601	0.243	0.403	1	10	eif5a2
h2afvb	0.00023481	0.400374	0.554	0.662	1	10	h2afvb
cox7c1	0.00024878	0.295294	0.309	0.519	1	10	cox7c
tcp12	0.00029806	0.467773	0.21	0.356	1	10	tcp1
snrpd22	0.00030091	0.374608	0.171	0.287	1	10	snrpd2
eif2s21	0.0003106	0.393955	0.212	0.353	1	10	eif2s2
ppiab2	0.00032219	0.357321	0.589	0.725	1	10	ppiab
idh22	0.00032978	0.398578	0.26	0.437	1	10	idh2
lsm7	0.0003607	0.362965	0.151	0.256	1	10	lsm7
rbbp4	0.00074566	0.261002	0.164	0.265	1	10	rbbp4
hmgb1b	0.00105142	0.320161	0.23	0.361	1	10	hmgb1b
ddx39ab1	0.00116803	0.420168	0.186	0.299	1	10	ddx39ab
ddx213	0.00167151	0.34192	0.298	0.484	1	10	ddx21
psma51	0.00169723	0.468507	0.162	0.262	1	10	psma5
hint11	0.00181955	0.420674	0.208	0.333	1	10	hint1
sec61a1	0.00229271	0.360629	0.173	0.273	1	10	sec61a1
mibp23	0.00272768	0.333063	0.56	0.698	1	10	mibp2
seta	0.0030039	0.290047	0.372	0.598	1	10	seta
eif4bb1	0.00531105	0.381249	0.166	0.256	1	10	eif4bb
snrpe2	0.00549117	0.457928	0.175	0.272	1	10	snrpe
nop583	0.00606552	0.387799	0.188	0.287	1	10	nop58
si:dkey-217l24.14	3.84e-234	0.939603	0.799	0.167	1.07e-229	11	si:dkey-217l24.1
hipk21	5.56e-218	0.656282	0.543	0.082	1.54e-213	11	hipk2
rag12	2.09e-214	1.19996	0.971	0.317	5.8e-210	11	rag1
fam117aa4	3.46e-207	0.861184	0.799	0.179	9.61e-203	11	fam117aa
rasa44	4.4e-199	0.987532	0.903	0.252	1.22e-194	11	rasa4
si:dkeyp-75h12.74	1.41e-194	0.908716	0.916	0.253	3.91e-190	11	si:dkeyp-75h12.7
ved	2.22e-193	0.506263	0.502	0.077	6.15e-189	11	ved
si:ch211-106j24.14	2.07e-189	0.973283	0.9	0.255	5.74e-185	11	si:ch211-106j24.1
pkp22	2.1e-189	0.646235	0.615	0.115	5.84e-185	11	pkp2
dennd5b	6.22e-184	0.622939	0.473	0.072	1.73e-179	11	dennd5b
LO018383.1	4.8e-183	0.56579	0.36	0.043	1.33e-178	11	LO018383.1
cblb3	1.1e-177	0.782607	0.744	0.181	3.04e-173	11	cblb
pik3c33	1.22e-173	0.747237	0.695	0.157	3.38e-169	11	pik3c3
entpd82	3.28e-173	0.547161	0.584	0.111	9.1e-169	11	entpd8
CR936442.15	7.86e-173	1.08816	1	0.962	2.18e-168	11	CR936442.1
prkd34	2.57e-171	0.796058	0.758	0.192	7.14e-167	11	prkd3
mxd11	7.36e-169	0.553981	0.464	0.075	2.04e-164	11	mxd1
arpp214	8.85e-169	0.957633	0.977	0.357	2.46e-164	11	arpp21
tenm33	1.95e-166	0.863815	0.814	0.226	5.42e-162	11	tenm3
cyldb4	2.07e-166	0.824185	0.914	0.275	5.74e-162	11	cyldb
hmbsa4	3.11e-166	0.867501	0.871	0.255	8.64e-162	11	hmbsa
si:dkey-17o15.24	1.76e-163	0.748624	0.778	0.199	4.9e-159	11	si:dkey-17o15.2
hs3st3b1b	3.01e-163	0.618066	0.516	0.095	8.36e-159	11	hs3st3b1b
pdgfab4	6.65e-162	0.696943	0.649	0.142	1.85e-157	11	pdgfab
znrf14	1.39e-159	0.993962	0.991	0.461	3.85e-155	11	znrf1
tpst1l3	7.87e-159	0.723697	0.762	0.203	2.19e-154	11	tpst1l
cbfa2t3	1.2e-155	0.498252	0.462	0.08	3.34e-151	11	cbfa2t3
myb4	1.63e-155	0.910675	0.934	0.335	4.53e-151	11	myb
im:7145024	9.67e-154	0.551073	0.412	0.066	2.69e-149	11	im:7145024
fam49al2	4.27e-153	0.61153	0.55	0.111	1.19e-148	11	fam49al
cd4-13	1.04e-152	0.872262	0.959	0.356	2.9e-148	11	cd4-1
cd4-2.13	4.28e-152	0.656389	0.785	0.211	1.19e-147	11	cd4-2.1
rorc4	2.03e-150	0.801119	0.919	0.3	5.64e-146	11	rorc
myo9b1	2.06e-150	0.593787	0.566	0.121	5.71e-146	11	myo9b
kcnc4	2.71e-147	0.339906	0.337	0.046	7.54e-143	11	kcnc4
zswim54	1.1e-146	0.816629	0.817	0.267	3.05e-142	11	zswim5
im:71427021	1.17e-146	0.674554	0.602	0.139	3.24e-142	11	im:7142702
zeb1b	4.35e-146	0.569997	0.419	0.071	1.21e-141	11	zeb1b
ccdc504	3.26e-145	0.826883	0.842	0.275	9.06e-141	11	ccdc50
zgc:1716864	2.23e-144	0.828366	0.955	0.345	6.19e-140	11	zgc:171686
sptbn2	1.4e-143	0.681783	0.552	0.124	3.89e-139	11	sptbn2
antxr2a4	3.69e-141	0.859898	0.912	0.341	1.02e-136	11	antxr2a
pou2f1b	2.57e-140	0.551662	0.489	0.098	7.14e-136	11	pou2f1b
nap1l14	9.02e-138	0.911748	0.957	0.471	2.51e-133	11	nap1l1
dclre1c3	4.59e-137	0.515088	0.586	0.134	1.28e-132	11	dclre1c
polm2	8.94e-137	0.470715	0.557	0.121	2.48e-132	11	polm
sox125	2.36e-136	0.851992	0.86	0.322	6.56e-132	11	sox12
bola32	6.87e-136	0.613163	0.611	0.15	1.91e-131	11	bola3
ly752	7.72e-136	0.715333	0.722	0.212	2.14e-131	11	ly75
pja24	6.32e-135	0.735897	0.654	0.171	1.76e-130	11	pja2
wdr32	7.51e-134	0.463225	0.466	0.091	2.09e-129	11	wdr32
dag12	2.11e-132	0.693065	0.602	0.15	5.87e-128	11	dag1
btg13	1.86e-131	0.798663	1	0.916	5.16e-127	11	btg1
hivep2a4	2.16e-130	0.878876	0.977	0.555	6.01e-126	11	hivep2a
gab2	2.59e-130	0.562967	0.536	0.122	7.2e-126	11	gab2
hpcal4	6.86e-130	0.450651	0.317	0.046	1.91e-125	11	hpcal4
desi24	1.09e-128	0.602532	0.787	0.24	3.04e-124	11	desi2
ralgps23	3.37e-128	0.694694	0.706	0.209	9.35e-124	11	ralgps2
jag1a	2.01e-126	0.394486	0.333	0.052	5.58e-122	11	jag1a
med13a	8.2e-126	0.575395	0.595	0.155	2.28e-121	11	med13a
hipk3a3	1.34e-125	0.679467	0.692	0.207	3.74e-121	11	hipk3a
zgc:1015662	4.62e-125	0.595592	0.552	0.133	1.28e-120	11	zgc:101566
arid4a3	1.93e-124	0.755472	0.864	0.335	5.35e-120	11	arid4a
apc	2.49e-124	0.558161	0.452	0.094	6.9e-120	11	apc
ehbp1l1b2	4.58e-124	0.636766	0.692	0.207	1.27e-119	11	ehbp1l1b
tiparp5	4.71e-124	0.803896	0.955	0.474	1.31e-119	11	tiparp
itpr31	4.79e-124	0.596377	0.593	0.154	1.33e-119	11	itpr3
tlk1b	2.07e-123	0.461949	0.428	0.084	5.75e-119	11	tlk1b
ncam1a	5.43e-123	0.467211	0.419	0.081	1.51e-118	11	ncam1a
si:ch73-109i22.24	2.07e-122	0.702087	0.814	0.278	5.74e-118	11	si:ch73-109i22.2
bcl11ba4	4.97e-122	0.803276	0.995	0.677	1.38e-117	11	bcl11ba
h2afx4	2.02e-121	0.830698	0.998	0.554	5.61e-117	11	h2afx
mcph11	6.13e-120	0.447244	0.52	0.119	1.7e-115	11	mcph1
ncor23	1.55e-119	0.727344	0.819	0.314	4.29e-115	11	ncor2
tp53inp2	2.03e-117	0.453518	0.446	0.091	5.63e-113	11	tp53inp2
lck4	2.05e-117	0.860865	0.995	0.624	5.68e-113	11	lck
si:dkey-11f4.205	4.23e-117	0.787003	0.977	0.534	1.17e-112	11	si:dkey-11f4.20
man1a13	1.24e-116	0.71236	0.692	0.212	3.45e-112	11	man1a1
bahcc1b	7.78e-116	0.572563	0.5	0.119	2.16e-111	11	bahcc1b
bcl6a	1.15e-113	0.431777	0.538	0.132	3.19e-109	11	bcl6a
gramd1ba	3.6e-113	0.362926	0.267	0.038	9.99e-109	11	gramd1ba
cdkn1d3	6.19e-113	0.475078	0.577	0.148	1.72e-108	11	cdkn1d
bach2b4	2.55e-112	0.637962	0.805	0.289	7.1e-108	11	bach2b
msi2a5	1.21e-111	0.659571	0.812	0.291	3.36e-107	11	msi2a
necab1	2.06e-111	0.333073	0.265	0.037	5.73e-107	11	necab1
rrm2b4	2.09e-111	0.616737	0.833	0.292	5.8e-107	11	rrm2b
[truncated: 15,326 more rows]

## Sheet: By_cellType
	p_val	avg_logFC	pct.1	pct.2	p_val_adj	cluster	gene
rag1	0	2.23769	0.705	0.147	0	rag1/2+ T cells	rag1
h2afx	0	1.9441	0.941	0.375	0	rag1/2+ T cells	h2afx
znrf1	0	1.857	0.866	0.278	0	rag1/2+ T cells	znrf1
zgc:171686	0	1.76108	0.735	0.172	0	rag1/2+ T cells	zgc:171686
cyldb	0	1.76104	0.633	0.12	0	rag1/2+ T cells	cyldb
arpp21	0	1.73421	0.729	0.194	0	rag1/2+ T cells	arpp21
rorc	0	1.72804	0.672	0.138	0	rag1/2+ T cells	rorc
si:dkeyp-75h12.7	0	1.71892	0.582	0.114	0	rag1/2+ T cells	si:dkeyp-75h12.7
lck	0	1.67102	0.903	0.498	0	rag1/2+ T cells	lck
myb	0	1.66102	0.669	0.19	0	rag1/2+ T cells	myb
cd8b	0	1.6463	0.873	0.33	0	rag1/2+ T cells	cd8b
cd8a	0	1.59546	0.901	0.423	0	rag1/2+ T cells	cd8a
hmbsa	0	1.55458	0.523	0.145	0	rag1/2+ T cells	hmbsa
cd4-1	0	1.52003	0.704	0.205	0	rag1/2+ T cells	cd4-1
CR936442.1	0	1.49732	1	0.945	0	rag1/2+ T cells	CR936442.1
rasa4	0	1.49439	0.567	0.121	0	rag1/2+ T cells	rasa4
si:ch211-106j24.1	0	1.46878	0.558	0.129	0	rag1/2+ T cells	si:ch211-106j24.1
trib3	0	1.46222	0.587	0.233	0	rag1/2+ T cells	trib3
si:dkey-17o15.2	0	1.45654	0.453	0.096	0	rag1/2+ T cells	si:dkey-17o15.2
ascc1	0	1.4438	0.863	0.557	0	rag1/2+ T cells	ascc1
zgc:158445	0	1.43095	0.297	0.047	0	rag1/2+ T cells	zgc:158445
ccr9b	0	1.40179	0.803	0.378	0	rag1/2+ T cells	ccr9b
nap1l1	0	1.38719	0.71	0.371	0	rag1/2+ T cells	nap1l1
antxr2a	0	1.3769	0.619	0.224	0	rag1/2+ T cells	antxr2a
rgcc	0	1.32231	0.538	0.19	0	rag1/2+ T cells	rgcc
rrm2b	0	1.28438	0.535	0.193	0	rag1/2+ T cells	rrm2b
si:dkey-11f4.20	0	1.28136	0.787	0.425	0	rag1/2+ T cells	si:dkey-11f4.20
tiparp	0	1.27302	0.714	0.373	0	rag1/2+ T cells	tiparp
gng2	0	1.25451	0.638	0.286	0	rag1/2+ T cells	gng2
tenm3	0	1.25305	0.436	0.146	0	rag1/2+ T cells	tenm3
btg1	0	1.25157	0.976	0.89	0	rag1/2+ T cells	btg1
grap2b	0	1.25012	0.903	0.651	0	rag1/2+ T cells	grap2b
h1f0	0	1.21573	0.562	0.258	0	rag1/2+ T cells	h1f0
sla2	0	1.21202	0.796	0.518	0	rag1/2+ T cells	sla2
si:cabz01074946.1	0	1.19081	0.65	0.367	0	rag1/2+ T cells	si:cabz01074946.1
fam117aa	0	1.17627	0.398	0.095	0	rag1/2+ T cells	fam117aa
bcl2l10	0	1.16132	0.816	0.563	0	rag1/2+ T cells	bcl2l10
marcksl1a	0	1.15308	0.935	0.69	0	rag1/2+ T cells	marcksl1a
ccdc50	0	1.14415	0.461	0.205	0	rag1/2+ T cells	ccdc50
uck2a	0	1.13995	0.711	0.456	0	rag1/2+ T cells	uck2a
desi2	0	1.13916	0.443	0.161	0	rag1/2+ T cells	desi2
si:dkey-217l24.1	0	1.12998	0.369	0.092	0	rag1/2+ T cells	si:dkey-217l24.1
si:dkey-42i9.4	0	1.09924	0.8	0.61	0	rag1/2+ T cells	si:dkey-42i9.4
pdgfab	0	1.09886	0.332	0.069	0	rag1/2+ T cells	pdgfab
FP236356.1	0	1.06882	0.96	0.726	0	rag1/2+ T cells	FP236356.1
si:dkey-266f7.10	0	1.06441	0.649	0.387	0	rag1/2+ T cells	si:dkey-266f7.10
vsir	0	1.0616	0.621	0.44	0	rag1/2+ T cells	vsir
bcl11ba	0	1.05141	0.86	0.597	0	rag1/2+ T cells	bcl11ba
cd4-2.1	0	1.03443	0.398	0.141	0	rag1/2+ T cells	cd4-2.1
si:ch73-109i22.2	0	1.03109	0.459	0.21	0	rag1/2+ T cells	si:ch73-109i22.2
runx3	0	0.949376	0.726	0.517	0	rag1/2+ T cells	runx3
hivep2a	0	0.933157	0.719	0.49	0	rag1/2+ T cells	hivep2a
zgc:162730	0	0.926989	0.986	0.916	0	rag1/2+ T cells	zgc:162730
pde4ba	0	0.838368	0.829	0.732	0	rag1/2+ T cells	pde4ba
ncaldb	0	0.785104	0.732	0.601	0	rag1/2+ T cells	ncaldb
tsc22d3	0	0.768121	0.818	0.734	0	rag1/2+ T cells	tsc22d3
ucp2	0	0.603435	0.941	0.898	0	rag1/2+ T cells	ucp2
si:ch211-222l21.1	0	0.562944	0.989	0.892	0	rag1/2+ T cells	si:ch211-222l21.1
sox12	5.85e-306	0.972165	0.499	0.256	1.62e-301	rag1/2+ T cells	sox12
EGFP	1.97e-305	1.39822	0.484	0.251	5.49e-301	rag1/2+ T cells	EGFP
dclre1c	1.42e-304	0.94763	0.293	0.073	3.95e-300	rag1/2+ T cells	dclre1c
pik3c3	9.98e-296	1.03468	0.324	0.097	2.77e-291	rag1/2+ T cells	pik3c3
midn	2.1e-292	0.711396	0.772	0.674	5.82e-288	rag1/2+ T cells	midn
tgif1	1.18e-287	1.00509	0.536	0.316	3.28e-283	rag1/2+ T cells	tgif1
adgrg1.1	3.69e-286	0.880366	0.631	0.456	1.03e-281	rag1/2+ T cells	adgrg1.1
BRAFv600e	9.35e-286	1.42738	0.462	0.237	2.6e-281	rag1/2+ T cells	BRAFv600e
polm	1.55e-272	0.89628	0.268	0.066	4.3e-268	rag1/2+ T cells	polm
itm2bb	6.12e-271	0.69268	0.73	0.672	1.7e-266	rag1/2+ T cells	itm2bb
entpd8	4.61e-265	0.894176	0.254	0.059	1.28e-260	rag1/2+ T cells	entpd8
pkp2	8.65e-259	0.950034	0.258	0.064	2.4e-254	rag1/2+ T cells	pkp2
ano6	2.8e-258	0.971586	0.458	0.238	7.77e-254	rag1/2+ T cells	ano6
h1fx	6.93e-258	0.788908	0.768	0.627	1.93e-253	rag1/2+ T cells	h1fx
tpst1l	7.67e-253	1.01388	0.363	0.147	2.13e-248	rag1/2+ T cells	tpst1l
csrnp1a	1.04e-252	0.770901	0.638	0.475	2.89e-248	rag1/2+ T cells	csrnp1a
pja2	7.97e-250	1.05211	0.323	0.115	2.22e-245	rag1/2+ T cells	pja2
fth1a	2.99e-247	0.618908	0.66	0.523	8.3e-243	rag1/2+ T cells	fth1a
btg2	8.37e-242	0.408381	0.886	0.824	2.32e-237	rag1/2+ T cells	btg2
prkd3	4.78e-241	0.945279	0.347	0.138	1.33e-236	rag1/2+ T cells	prkd3
skap1	5.42e-238	0.73982	0.655	0.533	1.5e-233	rag1/2+ T cells	skap1
cited4b	5.12e-236	1.05457	0.401	0.193	1.42e-231	rag1/2+ T cells	cited4b
eva1ba	1.31e-235	1.08674	0.299	0.101	3.64e-231	rag1/2+ T cells	eva1ba
si:dkey-183p4.10	2.58e-229	0.721892	0.686	0.583	7.18e-225	rag1/2+ T cells	si:dkey-183p4.10
cblb	1.18e-227	0.932848	0.332	0.13	3.28e-223	rag1/2+ T cells	cblb
msi2a	1.11e-226	0.85624	0.448	0.234	3.07e-222	rag1/2+ T cells	msi2a
si:ch211-147a11.3	4.06e-221	1.03958	0.469	0.279	1.13e-216	rag1/2+ T cells	si:ch211-147a11.3
si:ch211-196l7.4	5.52e-221	0.62836	0.754	0.735	1.53e-216	rag1/2+ T cells	si:ch211-196l7.4
zswim5	1.01e-209	0.955595	0.41	0.219	2.8e-205	rag1/2+ T cells	zswim5
satb1b	6.98e-208	0.521216	0.639	0.426	1.94e-203	rag1/2+ T cells	satb1b
arid4a	4.18e-204	0.958919	0.466	0.293	1.16e-199	rag1/2+ T cells	arid4a
romo1	2.68e-203	0.616017	0.709	0.704	7.43e-199	rag1/2+ T cells	romo1
ssr2	1.84e-202	0.93834	0.565	0.445	5.11e-198	rag1/2+ T cells	ssr2
top1l	6.28e-193	0.824631	0.567	0.446	1.74e-188	rag1/2+ T cells	top1l
ccnd2a	2.25e-189	0.767394	0.576	0.447	6.26e-185	rag1/2+ T cells	ccnd2a
rnf130	6.57e-189	0.706808	0.598	0.464	1.83e-184	rag1/2+ T cells	rnf130
arrdc3b	5.76e-185	1.02802	0.45	0.274	1.6e-180	rag1/2+ T cells	arrdc3b
gadd45ga	3.35e-182	0.887621	0.415	0.231	9.3e-178	rag1/2+ T cells	gadd45ga
zgc:194312	1.12e-181	0.877926	0.351	0.171	3.12e-177	rag1/2+ T cells	zgc:194312
irf2bpl	1.1e-179	0.855895	0.332	0.154	3.07e-175	rag1/2+ T cells	irf2bpl
si:ch211-105j21.9	7.51e-178	0.771247	0.58	0.476	2.09e-173	rag1/2+ T cells	si:ch211-105j21.9
ddx5	3.99e-175	0.38328	0.858	0.859	1.11e-170	rag1/2+ T cells	ddx5
man1a1	1.01e-169	0.892806	0.341	0.168	2.8e-165	rag1/2+ T cells	man1a1
ccr9a	1.28e-168	0.335036	0.955	0.907	3.56e-164	rag1/2+ T cells	ccr9a
psph	8.56e-168	0.87125	0.264	0.104	2.38e-163	rag1/2+ T cells	psph
bola3	1.25e-167	0.878734	0.271	0.109	3.48e-163	rag1/2+ T cells	bola3
pdxka	6.15e-162	0.820653	0.329	0.161	1.71e-157	rag1/2+ T cells	pdxka
oaz1b	5.01e-160	0.521252	0.698	0.701	1.39e-155	rag1/2+ T cells	oaz1b
ncor2	2.03e-157	0.879094	0.426	0.28	5.64e-153	rag1/2+ T cells	ncor2
histh1l	1.83e-154	0.850178	0.47	0.305	5.08e-150	rag1/2+ T cells	histh1l
sumo2b	4.37e-153	0.586607	0.673	0.668	1.21e-148	rag1/2+ T cells	sumo2b
pgbd4	2.57e-149	0.927453	0.254	0.106	7.14e-145	rag1/2+ T cells	pgbd4
cirbpb	3.9e-142	0.301179	0.932	0.932	1.08e-137	rag1/2+ T cells	cirbpb
ralgps2	1.99e-140	0.831792	0.325	0.173	5.53e-136	rag1/2+ T cells	ralgps2
sh3d21	1.2e-137	0.783824	0.315	0.162	3.33e-133	rag1/2+ T cells	sh3d21
prkar2aa	9.54e-136	0.760127	0.464	0.346	2.65e-131	rag1/2+ T cells	prkar2aa
eif1b	1.47e-134	0.481296	0.712	0.739	4.09e-130	rag1/2+ T cells	eif1b
tnrc6c1	5.93e-132	0.696042	0.579	0.536	1.65e-127	rag1/2+ T cells	tnrc6c1
bach2b	6.22e-132	0.716846	0.402	0.254	1.73e-127	rag1/2+ T cells	bach2b
h3f3b.1.2	6.24e-125	0.595272	0.589	0.539	1.73e-120	rag1/2+ T cells	h3f3b.1.2
ly75	5.31e-121	0.789047	0.319	0.181	1.47e-116	rag1/2+ T cells	ly75
nme2b.1	9.9e-120	0.262848	0.935	0.933	2.75e-115	rag1/2+ T cells	nme2b.1
ccni	3.84e-116	0.397674	0.771	0.804	1.07e-111	rag1/2+ T cells	ccni
oaz1a	6.87e-100	0.456291	0.663	0.694	1.91e-95	rag1/2+ T cells	oaz1a
esyt2a	2.78e-97	0.752169	0.297	0.177	7.71e-93	rag1/2+ T cells	esyt2a
nr1d2b	3.14e-97	0.714088	0.394	0.286	8.72e-93	rag1/2+ T cells	nr1d2b
ptp4a3	1.39e-96	0.695451	0.274	0.152	3.87e-92	rag1/2+ T cells	ptp4a3
zyg11	3.87e-95	0.735585	0.361	0.249	1.07e-90	rag1/2+ T cells	zyg11
wapla	4.61e-94	0.714868	0.286	0.166	1.28e-89	rag1/2+ T cells	wapla
nr4a1	1.18e-90	0.369112	0.772	0.752	3.27e-86	rag1/2+ T cells	nr4a1
bcl2l1	2.99e-89	0.639535	0.273	0.155	8.31e-85	rag1/2+ T cells	bcl2l1
tcf3b	3.08e-89	0.644901	0.267	0.149	8.56e-85	rag1/2+ T cells	tcf3b
alcamb	6.21e-85	0.597097	0.295	0.175	1.72e-80	rag1/2+ T cells	alcamb
hipk3a	2.43e-83	0.6627	0.295	0.184	6.75e-79	rag1/2+ T cells	hipk3a
cdc42ep4a	1.48e-82	0.648327	0.294	0.182	4.1e-78	rag1/2+ T cells	cdc42ep4a
fam53b	1.26e-81	0.735812	0.454	0.401	3.49e-77	rag1/2+ T cells	fam53b
rps6ka1	4.9e-81	0.618787	0.469	0.402	1.36e-76	rag1/2+ T cells	rps6ka1
rbm38	6.17e-81	0.659114	0.266	0.157	1.71e-76	rag1/2+ T cells	rbm38
cdkn1bb	7.64e-80	0.615536	0.574	0.584	2.12e-75	rag1/2+ T cells	cdkn1bb
plk3	3.23e-77	0.423101	0.686	0.66	8.98e-73	rag1/2+ T cells	plk3
si:dkey-19b23.10	3.29e-77	0.571161	0.39	0.285	9.14e-73	rag1/2+ T cells	si:dkey-19b23.10
si:ch211-132g1.1	4.45e-73	0.639388	0.304	0.201	1.23e-68	rag1/2+ T cells	si:ch211-132g1.1
plekho2	1.15e-70	0.61809	0.298	0.195	3.19e-66	rag1/2+ T cells	plekho2
rsrp1	3.49e-70	0.526388	0.507	0.45	9.69e-66	rag1/2+ T cells	rsrp1
cd226	4.48e-70	0.581101	0.465	0.392	1.24e-65	rag1/2+ T cells	cd226
ipo4	1.03e-69	0.593407	0.253	0.151	2.85e-65	rag1/2+ T cells	ipo4
dnajb1b	6.76e-67	0.788319	0.417	0.326	1.88e-62	rag1/2+ T cells	dnajb1b
b3gnt5a	2.45e-66	0.502504	0.642	0.61	6.8e-62	rag1/2+ T cells	b3gnt5a
ehbp1l1b	2.12e-64	0.637944	0.284	0.19	5.89e-60	rag1/2+ T cells	ehbp1l1b
anapc16	3.22e-63	0.636342	0.442	0.404	8.96e-59	rag1/2+ T cells	anapc16
si:dkey-1h24.6	7.35e-58	0.657252	0.338	0.248	2.04e-53	rag1/2+ T cells	si:dkey-1h24.6
scin	3.85e-57	0.594577	0.363	0.292	1.07e-52	rag1/2+ T cells	scin
si:ch1073-220m6.1	4.21e-56	0.558907	0.436	0.385	1.17e-51	rag1/2+ T cells	si:ch1073-220m6.1
zap70	4.44e-56	0.455791	0.518	0.482	1.23e-51	rag1/2+ T cells	zap70
dgkza	1.47e-55	0.601481	0.345	0.27	4.09e-51	rag1/2+ T cells	dgkza
nr4a2b	2.29e-53	0.453274	0.445	0.359	6.36e-49	rag1/2+ T cells	nr4a2b
ptpn6	6.42e-53	0.507529	0.483	0.453	1.78e-48	rag1/2+ T cells	ptpn6
itgae.2	1.79e-51	0.437593	0.554	0.561	4.98e-47	rag1/2+ T cells	itgae.2
ip6k2a	5.93e-50	0.633307	0.362	0.302	1.65e-45	rag1/2+ T cells	ip6k2a
cux1a	1.97e-49	0.560686	0.339	0.264	5.48e-45	rag1/2+ T cells	cux1a
kpna3	3.23e-47	0.605414	0.257	0.181	8.97e-43	rag1/2+ T cells	kpna3
kmt2bb	3.38e-47	0.557986	0.465	0.46	9.38e-43	rag1/2+ T cells	kmt2bb
cited4a	4e-46	0.55836	0.301	0.224	1.11e-41	rag1/2+ T cells	cited4a
arid2	8.03e-46	0.57585	0.257	0.183	2.23e-41	rag1/2+ T cells	arid2
mycb	1.13e-45	0.584997	0.368	0.302	3.14e-41	rag1/2+ T cells	mycb
arg2	2.13e-45	0.541302	0.557	0.527	5.91e-41	rag1/2+ T cells	arg2
hmgb1a	2.59e-44	0.384133	0.615	0.657	7.18e-40	rag1/2+ T cells	hmgb1a
tagapa	3.11e-44	0.332788	0.635	0.609	8.64e-40	rag1/2+ T cells	tagapa
gpr55a	2.3e-36	0.515606	0.373	0.329	6.4e-32	rag1/2+ T cells	gpr55a
ctdsp2	1.14e-34	0.573203	0.256	0.195	3.15e-30	rag1/2+ T cells	ctdsp2
kdm6bb	8.55e-34	0.420044	0.523	0.542	2.38e-29	rag1/2+ T cells	kdm6bb
tox	1.63e-32	0.511561	0.409	0.38	4.53e-28	rag1/2+ T cells	tox
pik3r1	3.04e-31	0.454626	0.464	0.46	8.45e-27	rag1/2+ T cells	pik3r1
herpud1	5.61e-31	0.556315	0.315	0.272	1.56e-26	rag1/2+ T cells	herpud1
FQ976914.1	1.77e-30	0.509268	0.269	0.216	4.93e-26	rag1/2+ T cells	FQ976914.1
gadd45ba	3.4e-30	0.33154	0.519	0.499	9.43e-26	rag1/2+ T cells	gadd45ba
zgc:111986	2.97e-29	0.463449	0.492	0.537	8.24e-25	rag1/2+ T cells	zgc:111986
ddit3	4.91e-28	0.44224	0.462	0.45	1.36e-23	rag1/2+ T cells	ddit3
tox2	6.07e-28	0.391263	0.448	0.424	1.68e-23	rag1/2+ T cells	tox2
tfdp2	1.74e-27	0.498065	0.264	0.214	4.82e-23	rag1/2+ T cells	tfdp2
dok2	7.79e-25	0.455891	0.367	0.339	2.16e-20	rag1/2+ T cells	dok2
acin1a	4.15e-24	0.406381	0.525	0.595	1.15e-19	rag1/2+ T cells	acin1a
n4bp2	7.27e-24	0.48122	0.295	0.255	2.02e-19	rag1/2+ T cells	n4bp2
elf2b	2.04e-23	0.502164	0.295	0.259	5.65e-19	rag1/2+ T cells	elf2b
itk	4.17e-23	0.470905	0.315	0.281	1.16e-18	rag1/2+ T cells	itk
ptp4a2b	2.93e-22	0.430625	0.439	0.461	8.15e-18	rag1/2+ T cells	ptp4a2b
brd2a	1.4e-21	0.433325	0.444	0.47	3.88e-17	rag1/2+ T cells	brd2a
h3f3b.1.1	1.55e-20	0.256532	0.546	0.588	4.31e-16	rag1/2+ T cells	h3f3b.1.1
si:rp71-68n21.9	4.87e-20	0.496024	0.302	0.274	1.35e-15	rag1/2+ T cells	si:rp71-68n21.9
gnb1a	2.29e-19	0.343188	0.55	0.638	6.36e-15	rag1/2+ T cells	gnb1a
arl6ip1	1.1e-17	0.384153	0.466	0.515	3.06e-13	rag1/2+ T cells	arl6ip1
sesn1	2.35e-17	0.276773	0.602	0.644	6.52e-13	rag1/2+ T cells	sesn1
atf7ip	5.9e-17	0.507306	0.335	0.326	1.64e-12	rag1/2+ T cells	atf7ip
xpc	1.39e-16	0.582913	0.275	0.251	3.85e-12	rag1/2+ T cells	xpc
ppp2r5eb	5.61e-15	0.485378	0.293	0.276	1.56e-10	rag1/2+ T cells	ppp2r5eb
mia2	9.5e-15	0.473779	0.291	0.271	2.64e-10	rag1/2+ T cells	mia2
si:ch73-248e21.5	1.24e-13	0.451465	0.335	0.33	3.45e-09	rag1/2+ T cells	si:ch73-248e21.5
dcaf7	1.4e-13	0.467375	0.311	0.304	3.9e-09	rag1/2+ T cells	dcaf7
per1b	3.49e-13	0.427672	0.357	0.366	9.7e-09	rag1/2+ T cells	per1b
kdm6ba	2.03e-12	0.308355	0.443	0.477	5.64e-08	rag1/2+ T cells	kdm6ba
ppp1r18	2.25e-11	0.408476	0.399	0.434	6.24e-07	rag1/2+ T cells	ppp1r18
cox7b	2.56e-11	0.304246	0.527	0.617	7.1e-07	rag1/2+ T cells	cox7b
papola	4.07e-11	0.419258	0.317	0.32	1.13e-06	rag1/2+ T cells	papola
kdm5bb	7.74e-11	0.394146	0.253	0.233	2.15e-06	rag1/2+ T cells	kdm5bb
itm2ba	3.03e-10	0.277197	0.506	0.593	8.41e-06	rag1/2+ T cells	itm2ba
rbm39a	4.56e-10	0.439261	0.396	0.439	1.27e-05	rag1/2+ T cells	rbm39a
csnk1a1	5.54e-10	0.359738	0.459	0.536	1.54e-05	rag1/2+ T cells	csnk1a1
atp5f1e	2.27e-09	0.283722	0.526	0.62	6.32e-05	rag1/2+ T cells	atp5f1e
zbtb20	6.29e-09	0.376634	0.407	0.448	0.000174763	rag1/2+ T cells	zbtb20
si:dkey-33c12.4	8.29e-09	0.251645	0.24	0.327	0.000230341	rag1/2+ T cells	si:dkey-33c12.4
eif3g	8.43e-09	0.256719	0.539	0.648	0.000234154	rag1/2+ T cells	eif3g
si:ch211-260e23.9	2.26e-08	0.38655	0.284	0.276	0.000626648	rag1/2+ T cells	si:ch211-260e23.9
serf2	4.78e-08	0.295377	0.495	0.597	0.00132657	rag1/2+ T cells	serf2
ndufa4l	9.26e-08	0.258745	0.516	0.617	0.00257314	rag1/2+ T cells	ndufa4l
gpr184	1.09e-07	0.365451	0.366	0.383	0.00302923	rag1/2+ T cells	gpr184
zgc:77849	1.38e-07	0.25147	0.26	0.354	0.00384562	rag1/2+ T cells	zgc:77849
mob1a	1.49e-07	0.288033	0.513	0.622	0.00413783	rag1/2+ T cells	mob1a
rbm5	2.07e-07	0.418749	0.3	0.31	0.00575509	rag1/2+ T cells	rbm5
gbp	3.63e-07	0.41082	0.297	0.302	0.0100883	rag1/2+ T cells	gbp
slc25a55a	6.2e-07	0.339275	0.395	0.433	0.0172165	rag1/2+ T cells	slc25a55a
prkcbb	1.03e-06	0.38174	0.307	0.319	0.0284947	rag1/2+ T cells	prkcbb
SERP1	3.87e-06	0.33401	0.443	0.523	0.107427	rag1/2+ T cells	SERP1
mfng	9.13e-06	0.368549	0.317	0.333	0.253508	rag1/2+ T cells	mfng
si:ch211-150o23.2	2.16e-05	0.380211	0.368	0.405	0.599954	rag1/2+ T cells	si:ch211-150o23.2
sik1	3.31e-05	0.282358	0.522	0.613	0.920788	rag1/2+ T cells	sik1
taf3	6.83e-05	0.274831	0.223	0.287	1	rag1/2+ T cells	taf3
cry1aa	0.000129437	0.281664	0.215	0.276	1	rag1/2+ T cells	cry1aa
ptena	0.000182844	0.39244	0.281	0.297	1	rag1/2+ T cells	ptena
calm2a	0.000191009	0.356816	0.283	0.296	1	rag1/2+ T cells	calm2a
AKAP13	0.00019792	0.370809	0.345	0.381	1	rag1/2+ T cells	AKAP13
u2surp	0.000202255	0.387278	0.325	0.358	1	rag1/2+ T cells	u2surp
BX548015.2	0.000264842	0.376053	0.259	0.266	1	rag1/2+ T cells	BX548015.2
ppp6r3	0.000345428	0.25225	0.218	0.28	1	rag1/2+ T cells	ppp6r3
pik3cd	0.00039157	0.402685	0.262	0.272	1	rag1/2+ T cells	pik3cd
clk4a	0.000422796	0.368666	0.314	0.341	1	rag1/2+ T cells	clk4a
ola1	0.00118489	0.295512	0.438	0.534	1	rag1/2+ T cells	ola1
RASSF5	0.00135544	0.283782	0.292	0.376	1	rag1/2+ T cells	RASSF5
fli1b	0.00317466	0.255469	0.235	0.295	1	rag1/2+ T cells	fli1b
pcf11	0.00328087	0.375284	0.333	0.378	1	rag1/2+ T cells	pcf11
ciarta	0.0033332	0.276761	0.267	0.338	1	rag1/2+ T cells	ciarta
mvb12a	0.00509489	0.257801	0.205	0.254	1	rag1/2+ T cells	mvb12a
ammecr1	0.00660649	0.271268	0.21	0.26	1	rag1/2+ T cells	ammecr1
taf12	0.00842042	0.290027	0.214	0.268	1	rag1/2+ T cells	taf12
dtnbp1a	0	1.68703	0.784	0.331	0	maturing ccr7- T cells	dtnbp1a
ipcef1	0	1.17928	0.715	0.296	0	maturing ccr7- T cells	ipcef1
sh2d1ab	0	0.767705	0.505	0.197	0	maturing ccr7- T cells	sh2d1ab
jun	0	0.679801	0.826	0.556	0	maturing ccr7- T cells	jun
tmsb4x	1.35e-269	0.298328	0.995	0.976	3.75e-265	maturing ccr7- T cells	tmsb4x
pfn1	3.5e-260	0.373341	0.983	0.94	9.73e-256	maturing ccr7- T cells	pfn1
arpc1b	7.25e-252	0.52551	0.802	0.553	2.01e-247	maturing ccr7- T cells	arpc1b
rpl39	1.78e-223	0.281388	0.996	0.98	4.94e-219	maturing ccr7- T cells	rpl39
nab1a	1.27e-221	1.0494	0.318	0.103	3.51e-217	maturing ccr7- T cells	nab1a
cotl1	1.11e-208	0.508205	0.757	0.521	3.09e-204	maturing ccr7- T cells	cotl1
coro1a	5.68e-203	0.453376	0.903	0.8	1.58e-198	maturing ccr7- T cells	coro1a
rgs13	8.55e-186	0.659526	0.697	0.488	2.37e-181	maturing ccr7- T cells	rgs13
si:ch73-361p23.3	2.14e-181	0.591853	0.427	0.196	5.96e-177	maturing ccr7- T cells	si:ch73-361p23.3
mibp2	5.5e-175	0.453319	0.813	0.658	1.53e-170	maturing ccr7- T cells	mibp2
eef1a1l1	1.81e-166	0.251788	0.997	0.984	5.02e-162	maturing ccr7- T cells	eef1a1l1
satb1b1	1.63e-162	0.674058	0.665	0.449	4.53e-158	maturing ccr7- T cells	satb1b
cfl1	1.51e-161	0.3861	0.88	0.728	4.2e-157	maturing ccr7- T cells	cfl1
si:dkey-27i16.2	1.99e-159	0.461377	0.857	0.669	5.53e-155	maturing ccr7- T cells	si:dkey-27i16.2
stk17al	2.28e-159	0.540302	0.813	0.659	6.34e-155	maturing ccr7- T cells	stk17al
ptmab	8.01e-152	0.312096	0.951	0.883	2.23e-147	maturing ccr7- T cells	ptmab
si:dkey-109a10.2	1.67e-150	0.545195	0.591	0.345	4.65e-146	maturing ccr7- T cells	si:dkey-109a10.2
crema	6.65e-150	0.689801	0.427	0.226	1.85e-145	maturing ccr7- T cells	crema
si:ch211-284f22.3	2.19e-143	0.56145	0.393	0.198	6.07e-139	maturing ccr7- T cells	si:ch211-284f22.3
si:dkey-262k9.4	3.88e-140	0.462142	0.774	0.601	1.08e-135	maturing ccr7- T cells	si:dkey-262k9.4
mrps15	5.03e-138	0.583456	0.422	0.232	1.4e-133	maturing ccr7- T cells	mrps15
ms4a17a.6	1.95e-137	0.620958	0.395	0.209	5.42e-133	maturing ccr7- T cells	ms4a17a.6
ets2	3.4e-137	0.60889	0.609	0.432	9.43e-133	maturing ccr7- T cells	ets2
abi3a	1.03e-136	0.553338	0.412	0.22	2.86e-132	maturing ccr7- T cells	abi3a
rpl22l1	2.14e-131	0.371277	0.858	0.734	5.94e-127	maturing ccr7- T cells	rpl22l1
tnfrsf18	7.82e-129	0.843061	0.275	0.112	2.17e-124	maturing ccr7- T cells	tnfrsf18
eef1b2	1.17e-128	0.310955	0.92	0.836	3.26e-124	maturing ccr7- T cells	eef1b2
ponzr1	5.36e-124	0.435526	0.669	0.489	1.49e-119	maturing ccr7- T cells	ponzr1
fabp3	4.14e-121	0.453084	0.502	0.299	1.15e-116	maturing ccr7- T cells	fabp3
h3f3d	4.65e-119	0.28164	0.91	0.846	1.29e-114	maturing ccr7- T cells	h3f3d
marcksl1b	1.58e-110	0.296049	0.332	0.158	4.38e-106	maturing ccr7- T cells	marcksl1b
tox21	6.29e-109	0.426585	0.589	0.386	1.75e-104	maturing ccr7- T cells	tox2
hmgn6	2.14e-105	0.362763	0.736	0.551	5.96e-101	maturing ccr7- T cells	hmgn6
setb	4.35e-105	0.380057	0.67	0.504	1.21e-100	maturing ccr7- T cells	setb
marcksb	1.32e-102	0.442201	0.254	0.113	3.66e-98	maturing ccr7- T cells	marcksb
zgc:162944	9.53e-102	0.40471	0.659	0.503	2.65e-97	maturing ccr7- T cells	zgc:162944
ywhah	1.37e-99	0.471359	0.317	0.163	3.81e-95	maturing ccr7- T cells	ywhah
npm1a	3.21e-99	0.530254	0.464	0.293	8.91e-95	maturing ccr7- T cells	npm1a
zbtb16a	8.82e-98	0.487723	0.285	0.135	2.45e-93	maturing ccr7- T cells	zbtb16a
calr3b	6.72e-97	0.598597	0.3	0.154	1.87e-92	maturing ccr7- T cells	calr3b
hnrnpabb	5.38e-95	0.333792	0.725	0.565	1.49e-90	maturing ccr7- T cells	hnrnpabb
lcp1	5.71e-95	0.370743	0.679	0.502	1.59e-90	maturing ccr7- T cells	lcp1
tet3	6.69e-94	0.470025	0.28	0.14	1.86e-89	maturing ccr7- T cells	tet3
wipf1b	6.47e-93	0.446881	0.444	0.279	1.8e-88	maturing ccr7- T cells	wipf1b
myca	9.33e-93	0.467106	0.496	0.328	2.59e-88	maturing ccr7- T cells	myca
prdx2	1.12e-92	0.41102	0.634	0.476	3.12e-88	maturing ccr7- T cells	prdx2
si:dkey-266f7.4	2.03e-92	0.418058	0.274	0.13	5.63e-88	maturing ccr7- T cells	si:dkey-266f7.4
hnrnpaba	4.89e-92	0.286026	0.84	0.732	1.36e-87	maturing ccr7- T cells	hnrnpaba
rac2	2.72e-91	0.33158	0.78	0.66	7.56e-87	maturing ccr7- T cells	rac2
fkbp1aa	1.08e-90	0.419438	0.669	0.52	3.01e-86	maturing ccr7- T cells	fkbp1aa
si:ch211-132p1.3	3.24e-89	0.460031	0.415	0.263	8.99e-85	maturing ccr7- T cells	si:ch211-132p1.3
eif3ba	1.94e-88	0.35284	0.614	0.467	5.38e-84	maturing ccr7- T cells	eif3ba
idh2	2.14e-88	0.40106	0.554	0.395	5.94e-84	maturing ccr7- T cells	idh2
arhgdig	3.74e-82	0.297079	0.798	0.669	1.04e-77	maturing ccr7- T cells	arhgdig
si:ch211-161c3.6	7.58e-82	0.662999	0.275	0.142	2.11e-77	maturing ccr7- T cells	si:ch211-161c3.6
nop58	6.26e-81	0.454207	0.398	0.25	1.74e-76	maturing ccr7- T cells	nop58
tcf7	1.49e-77	0.343393	0.338	0.191	4.13e-73	maturing ccr7- T cells	tcf7
cct7	9.8e-77	0.37705	0.515	0.373	2.72e-72	maturing ccr7- T cells	cct7
ywhabl	4.74e-72	0.371963	0.544	0.409	1.32e-67	maturing ccr7- T cells	ywhabl
si:dkey-262k9.2	4.27e-71	0.357448	0.314	0.179	1.18e-66	maturing ccr7- T cells	si:dkey-262k9.2
irf1b	2.2e-70	0.559839	0.4	0.268	6.12e-66	maturing ccr7- T cells	irf1b
atp5f1b	6.23e-70	0.291295	0.727	0.595	1.73e-65	maturing ccr7- T cells	atp5f1b
zap701	1.58e-68	0.263038	0.627	0.454	4.39e-64	maturing ccr7- T cells	zap70
BX511111.1	4.06e-67	0.429429	0.333	0.205	1.13e-62	maturing ccr7- T cells	BX511111.1
ppiab	1.54e-66	0.257951	0.81	0.694	4.27e-62	maturing ccr7- T cells	ppiab
eif4a1a	2.81e-65	0.337485	0.583	0.45	7.8e-61	maturing ccr7- T cells	eif4a1a
cyth4a	4.59e-65	0.369698	0.367	0.233	1.28e-60	maturing ccr7- T cells	cyth4a
nop56	1.73e-64	0.364865	0.519	0.387	4.8e-60	maturing ccr7- T cells	nop56
kdm6bb1	3.43e-64	0.271071	0.656	0.5	9.54e-60	maturing ccr7- T cells	kdm6bb
atp5fa1	6.62e-64	0.308686	0.6	0.461	1.84e-59	maturing ccr7- T cells	atp5fa1
tuba1b	1.86e-63	0.286421	0.284	0.158	5.15e-59	maturing ccr7- T cells	tuba1b
scgn	9.69e-63	0.43567	0.271	0.154	2.69e-58	maturing ccr7- T cells	scgn
snrpe	1.23e-62	0.367032	0.368	0.239	3.41e-58	maturing ccr7- T cells	snrpe
atp5mc1	2.47e-60	0.346677	0.412	0.281	6.85e-56	maturing ccr7- T cells	atp5mc1
bccip	9.84e-60	0.33995	0.378	0.255	2.73e-55	maturing ccr7- T cells	bccip
atrx	2.03e-59	0.25682	0.661	0.517	5.63e-55	maturing ccr7- T cells	atrx
arg21	4.99e-58	0.255026	0.654	0.503	1.39e-53	maturing ccr7- T cells	arg2
nhp2	3.23e-57	0.344434	0.276	0.165	8.96e-53	maturing ccr7- T cells	nhp2
ptpn11b	3.67e-57	0.306787	0.325	0.203	1.02e-52	maturing ccr7- T cells	ptpn11b
nr4a2b1	1.56e-56	0.438494	0.493	0.358	4.34e-52	maturing ccr7- T cells	nr4a2b
hdac1	1.61e-56	0.271581	0.594	0.46	4.48e-52	maturing ccr7- T cells	hdac1
gstm.1	2.49e-56	0.344923	0.309	0.193	6.92e-52	maturing ccr7- T cells	gstm.1
atp5mc3a	4.5e-55	0.300293	0.445	0.328	1.25e-50	maturing ccr7- T cells	atp5mc3a
smarce1	4.9e-55	0.270843	0.441	0.314	1.36e-50	maturing ccr7- T cells	smarce1
stat1a	1.66e-54	0.427826	0.466	0.356	4.61e-50	maturing ccr7- T cells	stat1a
chd7	1.9e-54	0.348126	0.273	0.163	5.29e-50	maturing ccr7- T cells	chd7
eif5a2	2.27e-54	0.318298	0.493	0.369	6.31e-50	maturing ccr7- T cells	eif5a2
cd2261	1.24e-53	0.254399	0.536	0.381	3.44e-49	maturing ccr7- T cells	cd226
capza1b	1.25e-53	0.310863	0.533	0.413	3.47e-49	maturing ccr7- T cells	capza1b
h3f3c	1.75e-53	0.257057	0.644	0.512	4.86e-49	maturing ccr7- T cells	h3f3c
fbl	8.32e-53	0.351909	0.307	0.196	2.31e-48	maturing ccr7- T cells	fbl
cct4	3.83e-52	0.279429	0.608	0.491	1.06e-47	maturing ccr7- T cells	cct4
snu13b	1.16e-51	0.347074	0.268	0.163	3.24e-47	maturing ccr7- T cells	snu13b
prmt1	2.58e-51	0.347975	0.35	0.24	7.17e-47	maturing ccr7- T cells	prmt1
tcp1	6.99e-51	0.326322	0.441	0.325	1.94e-46	maturing ccr7- T cells	tcp1
rcc2	1.91e-50	0.278993	0.392	0.276	5.32e-46	maturing ccr7- T cells	rcc2
themis	5.61e-50	0.312441	0.449	0.323	1.56e-45	maturing ccr7- T cells	themis
zgc:175214	3.59e-48	0.35053	0.261	0.159	9.98e-44	maturing ccr7- T cells	zgc:175214
zgc:56304	2.48e-47	0.310745	0.307	0.205	6.9e-43	maturing ccr7- T cells	zgc:56304
chd4a	1.11e-46	0.291617	0.499	0.38	3.08e-42	maturing ccr7- T cells	chd4a
si:dkey-171c9.3	1.46e-46	0.326408	0.473	0.36	4.07e-42	maturing ccr7- T cells	si:dkey-171c9.3
atp5pf	2.57e-46	0.294696	0.53	0.421	7.14e-42	maturing ccr7- T cells	atp5pf
cct3	2.64e-46	0.275334	0.507	0.393	7.32e-42	maturing ccr7- T cells	cct3
snrpf	4.17e-46	0.283053	0.466	0.34	1.16e-41	maturing ccr7- T cells	snrpf
abcf1	6.42e-46	0.324404	0.296	0.192	1.78e-41	maturing ccr7- T cells	abcf1
ifi35	1.16e-45	0.300756	0.329	0.225	3.23e-41	maturing ccr7- T cells	ifi35
ncl	1.65e-45	0.275035	0.654	0.553	4.58e-41	maturing ccr7- T cells	ncl
dgkaa	3.15e-45	0.255543	0.336	0.224	8.75e-41	maturing ccr7- T cells	dgkaa
cct5	3.33e-45	0.280909	0.521	0.409	9.25e-41	maturing ccr7- T cells	cct5
ttc3	3.37e-45	0.299913	0.334	0.224	9.36e-41	maturing ccr7- T cells	ttc3
CU499336.2	3.96e-45	0.321975	0.255	0.157	1.1e-40	maturing ccr7- T cells	CU499336.2
snrpb	1.24e-44	0.283362	0.42	0.31	3.44e-40	maturing ccr7- T cells	snrpb
psma3	1.24e-44	0.275162	0.446	0.339	3.44e-40	maturing ccr7- T cells	psma3
nop10	1.8e-44	0.332145	0.274	0.178	4.99e-40	maturing ccr7- T cells	nop10
sh3bp5la	2.54e-44	0.324564	0.335	0.23	7.06e-40	maturing ccr7- T cells	sh3bp5la
ilf2	4.48e-44	0.283103	0.379	0.273	1.24e-39	maturing ccr7- T cells	ilf2
eno1a	1.65e-43	0.306182	0.34	0.236	4.58e-39	maturing ccr7- T cells	eno1a
syngr2b	4.57e-43	0.282213	0.252	0.156	1.27e-38	maturing ccr7- T cells	syngr2b
p2rx1	1.62e-41	0.293129	0.284	0.182	4.51e-37	maturing ccr7- T cells	p2rx1
nr4a3	1.18e-40	0.256694	0.452	0.339	3.28e-36	maturing ccr7- T cells	nr4a3
glrx	5.6e-39	0.262913	0.511	0.418	1.56e-34	maturing ccr7- T cells	glrx
c1qbp	6.13e-38	0.326343	0.253	0.167	1.7e-33	maturing ccr7- T cells	c1qbp
tmc8	1.41e-37	0.291461	0.256	0.168	3.91e-33	maturing ccr7- T cells	tmc8
ddx21	1.53e-37	0.267557	0.557	0.454	4.26e-33	maturing ccr7- T cells	ddx21
snrpd1	3.25e-37	0.272759	0.334	0.235	9.03e-33	maturing ccr7- T cells	snrpd1
snrpd2	3.27e-36	0.308364	0.356	0.262	9.07e-32	maturing ccr7- T cells	snrpd2
slc44a2	7.46e-36	0.25763	0.381	0.286	2.07e-31	maturing ccr7- T cells	slc44a2
si:dkey-19b23.101	8.11e-36	0.279565	0.404	0.296	2.25e-31	maturing ccr7- T cells	si:dkey-19b23.10
snrpg	1.48e-32	0.297845	0.272	0.189	4.11e-28	maturing ccr7- T cells	snrpg
svila	1.45e-31	0.27729	0.267	0.186	4.03e-27	maturing ccr7- T cells	svila
psmd8	1.03e-30	0.279627	0.256	0.179	2.86e-26	maturing ccr7- T cells	psmd8
snrpd3l	1.25e-30	0.267622	0.266	0.187	3.46e-26	maturing ccr7- T cells	snrpd3l
atp5if1a	1.66e-30	0.304147	0.355	0.275	4.6e-26	maturing ccr7- T cells	atp5if1a
eif4bb	2.5e-30	0.282132	0.314	0.235	6.95e-26	maturing ccr7- T cells	eif4bb
pa2g4a	1.64e-28	0.258374	0.252	0.177	4.56e-24	maturing ccr7- T cells	pa2g4a
eif2s2	5.75e-27	0.250033	0.408	0.33	1.6e-22	maturing ccr7- T cells	eif2s2
id3	4.66e-26	0.375123	0.425	0.341	1.29e-21	maturing ccr7- T cells	id3
si:dkeyp-85e10.3	2.93e-25	0.253676	0.45	0.37	8.15e-21	maturing ccr7- T cells	si:dkeyp-85e10.3
rel	7.21e-23	0.258475	0.288	0.217	2e-18	maturing ccr7- T cells	rel
map2k6	2.96e-21	0.294983	0.353	0.292	8.21e-17	maturing ccr7- T cells	map2k6
rrm2	0	2.58896	0.834	0.079	0	rag1/2+ cycling T cells	rrm2
hist1h4l.12	0	2.36123	0.729	0.112	0	rag1/2+ cycling T cells	hist1h4l.12
stmn1a	0	2.27514	0.891	0.227	0	rag1/2+ cycling T cells	stmn1a
hmgn2	0	2.16457	0.998	0.886	0	rag1/2+ cycling T cells	hmgn2
mki67	0	2.11485	0.67	0.05	0	rag1/2+ cycling T cells	mki67
hmgb2b	0	2.06667	0.967	0.471	0	rag1/2+ cycling T cells	hmgb2b
hmgb2a	0	1.96642	0.991	0.771	0	rag1/2+ cycling T cells	hmgb2a
tubb2b	0	1.96559	0.915	0.412	0	rag1/2+ cycling T cells	tubb2b
top2a	0	1.8551	0.561	0.031	0	rag1/2+ cycling T cells	top2a
pcna	0	1.78505	0.674	0.181	0	rag1/2+ cycling T cells	pcna
dut	0	1.7734	0.625	0.078	0	rag1/2+ cycling T cells	dut
pclaf	0	1.74123	0.685	0.109	0	rag1/2+ cycling T cells	pclaf
lbr	0	1.7183	0.751	0.209	0	rag1/2+ cycling T cells	lbr
si:dkey-108k21.10	0	1.65351	0.468	0.034	0	rag1/2+ cycling T cells	si:dkey-108k21.10
nusap1	0	1.65076	0.5	0.026	0	rag1/2+ cycling T cells	nusap1
tubb4b	0	1.6444	0.932	0.582	0	rag1/2+ cycling T cells	tubb4b
si:ch73-281n10.2	0	1.6329	0.827	0.308	0	rag1/2+ cycling T cells	si:ch73-281n10.2
tuba8l4	0	1.59769	0.931	0.585	0	rag1/2+ cycling T cells	tuba8l4
hist1h4l.7	0	1.58494	0.468	0.067	0	rag1/2+ cycling T cells	hist1h4l.7
zgc:110540	0	1.56702	0.534	0.031	0	rag1/2+ cycling T cells	zgc:110540
h3f3b.1	0	1.56377	0.931	0.64	0	rag1/2+ cycling T cells	h3f3b.1
h2afvb	0	1.54473	0.929	0.639	0	rag1/2+ cycling T cells	h2afvb
cenpf	0	1.54112	0.44	0.023	0	rag1/2+ cycling T cells	cenpf
ube2c	0	1.51212	0.494	0.033	0	rag1/2+ cycling T cells	ube2c
mibp	0	1.49508	0.555	0.048	0	rag1/2+ cycling T cells	mibp
hmga1a	0	1.41014	0.914	0.592	0	rag1/2+ cycling T cells	hmga1a
aspm	0	1.40894	0.349	0.016	0	rag1/2+ cycling T cells	aspm
si:ch211-288g17.3	0	1.39805	0.74	0.228	0	rag1/2+ cycling T cells	si:ch211-288g17.3
si:dkey-108k21.21	0	1.39182	0.438	0.031	0	rag1/2+ cycling T cells	si:dkey-108k21.21
chaf1a	0	1.38336	0.571	0.051	0	rag1/2+ cycling T cells	chaf1a
CABZ01058261.1	0	1.32164	0.501	0.031	0	rag1/2+ cycling T cells	CABZ01058261.1
calm3a	0	1.26457	0.726	0.232	0	rag1/2+ cycling T cells	calm3a
tpx2	0	1.25598	0.462	0.021	0	rag1/2+ cycling T cells	tpx2
banf1	0	1.24207	0.621	0.16	0	rag1/2+ cycling T cells	banf1
smc2	0	1.24103	0.52	0.031	0	rag1/2+ cycling T cells	smc2
cdk1	0	1.2206	0.476	0.022	0	rag1/2+ cycling T cells	cdk1
ccna2	0	1.19964	0.496	0.023	0	rag1/2+ cycling T cells	ccna2
si:ch211-113a14.12	0	1.18408	0.401	0.025	0	rag1/2+ cycling T cells	si:ch211-113a14.12
kifc1	0	1.16572	0.423	0.018	0	rag1/2+ cycling T cells	kifc1
si:ch211-113a14.18	0	1.1514	0.398	0.022	0	rag1/2+ cycling T cells	si:ch211-113a14.18
dlgap5	0	1.14809	0.465	0.024	0	rag1/2+ cycling T cells	dlgap5
si:dkey-261m9.12	0	1.14499	0.385	0.023	0	rag1/2+ cycling T cells	si:dkey-261m9.12
mxd3	0	1.13483	0.467	0.042	0	rag1/2+ cycling T cells	mxd3
ncapg	0	1.12311	0.476	0.024	0	rag1/2+ cycling T cells	ncapg
aurkb	0	1.08975	0.457	0.024	0	rag1/2+ cycling T cells	aurkb
cks1b	0	1.06964	0.472	0.036	0	rag1/2+ cycling T cells	cks1b
mad2l1	0	1.023	0.427	0.021	0	rag1/2+ cycling T cells	mad2l1
rrm1	0	1.00022	0.481	0.065	0	rag1/2+ cycling T cells	rrm1
dek	0	0.990983	0.543	0.111	0	rag1/2+ cycling T cells	dek
zgc:110425	0	0.975242	0.305	0.026	0	rag1/2+ cycling T cells	zgc:110425
zgc:194627	0	0.970217	0.288	0.009	0	rag1/2+ cycling T cells	zgc:194627
ncapd2	0	0.969651	0.446	0.025	0	rag1/2+ cycling T cells	ncapd2
kif11	0	0.95742	0.322	0.014	0	rag1/2+ cycling T cells	kif11
cdc20	0	0.953437	0.306	0.017	0	rag1/2+ cycling T cells	cdc20
hist1h2a6	0	0.941805	0.34	0.018	0	rag1/2+ cycling T cells	hist1h2a6
fbxo5	0	0.929978	0.393	0.019	0	rag1/2+ cycling T cells	fbxo5
hist1h4l.17	0	0.912943	0.297	0.023	0	rag1/2+ cycling T cells	hist1h4l.17
fen1	0	0.894796	0.398	0.054	0	rag1/2+ cycling T cells	fen1
si:ch211-113a14.24	0	0.891613	0.332	0.018	0	rag1/2+ cycling T cells	si:ch211-113a14.24
plk1	0	0.890215	0.359	0.016	0	rag1/2+ cycling T cells	plk1
cks2	0	0.867266	0.423	0.045	0	rag1/2+ cycling T cells	cks2
esco2	0	0.865711	0.306	0.018	0	rag1/2+ cycling T cells	esco2
cdca8	0	0.861718	0.363	0.016	0	rag1/2+ cycling T cells	cdca8
ccnb1	0	0.857367	0.283	0.013	0	rag1/2+ cycling T cells	ccnb1
CABZ01005379.1	0	0.826743	0.38	0.027	0	rag1/2+ cycling T cells	CABZ01005379.1
nuf2	0	0.819712	0.385	0.017	0	rag1/2+ cycling T cells	nuf2
dck	0	0.818218	0.402	0.047	0	rag1/2+ cycling T cells	dck
pbk	0	0.792363	0.39	0.019	0	rag1/2+ cycling T cells	pbk
si:ch211-161h7.4	0	0.789739	0.421	0.041	0	rag1/2+ cycling T cells	si:ch211-161h7.4
atad2	0	0.780264	0.35	0.032	0	rag1/2+ cycling T cells	atad2
pane1	0	0.763406	0.374	0.028	0	rag1/2+ cycling T cells	pane1
slc29a2	0	0.759926	0.335	0.019	0	rag1/2+ cycling T cells	slc29a2
cdc25b	0	0.755288	0.352	0.033	0	rag1/2+ cycling T cells	cdc25b
birc5a	0	0.748938	0.311	0.015	0	rag1/2+ cycling T cells	birc5a
spdl1	0	0.72935	0.341	0.019	0	rag1/2+ cycling T cells	spdl1
kif22	0	0.729163	0.423	0.04	0	rag1/2+ cycling T cells	kif22
si:dkey-6i22.5	0	0.726723	0.344	0.022	0	rag1/2+ cycling T cells	si:dkey-6i22.5
cenpe	0	0.721321	0.286	0.013	0	rag1/2+ cycling T cells	cenpe
wu:fb44b02	0	0.720172	0.353	0.04	0	rag1/2+ cycling T cells	wu:fb44b02
spc25	0	0.71392	0.335	0.019	0	rag1/2+ cycling T cells	spc25
knstrn	0	0.691466	0.333	0.013	0	rag1/2+ cycling T cells	knstrn
kif15	0	0.683811	0.354	0.025	0	rag1/2+ cycling T cells	kif15
suv39h1b	0	0.674731	0.331	0.024	0	rag1/2+ cycling T cells	suv39h1b
cdca5	0	0.673243	0.354	0.02	0	rag1/2+ cycling T cells	cdca5
si:ch211-156b7.4	0	0.65949	0.338	0.038	0	rag1/2+ cycling T cells	si:ch211-156b7.4
hist1h4l.11	0	0.655997	0.287	0.023	0	rag1/2+ cycling T cells	hist1h4l.11
kif4	0	0.652616	0.35	0.019	0	rag1/2+ cycling T cells	kif4
si:ch1073-153i20.4	0	0.645889	0.256	0.014	0	rag1/2+ cycling T cells	si:ch1073-153i20.4
zgc:86764	0	0.645629	0.318	0.015	0	rag1/2+ cycling T cells	zgc:86764
kif23	0	0.642972	0.299	0.013	0	rag1/2+ cycling T cells	kif23
ncaph	0	0.628663	0.327	0.016	0	rag1/2+ cycling T cells	ncaph
pttg1	0	0.628216	0.327	0.015	0	rag1/2+ cycling T cells	pttg1
knl1	0	0.623246	0.308	0.013	0	rag1/2+ cycling T cells	knl1
mus81	0	0.620564	0.315	0.021	0	rag1/2+ cycling T cells	mus81
spc24	0	0.618263	0.336	0.017	0	rag1/2+ cycling T cells	spc24
prc1b	0	0.613569	0.271	0.011	0	rag1/2+ cycling T cells	prc1b
ttk	0	0.605987	0.299	0.014	0	rag1/2+ cycling T cells	ttk
hmmr	0	0.600071	0.268	0.01	0	rag1/2+ cycling T cells	hmmr
cep55l	0	0.59774	0.28	0.016	0	rag1/2+ cycling T cells	cep55l
g2e3	0	0.595833	0.254	0.009	0	rag1/2+ cycling T cells	g2e3
si:dkey-25o16.4	0	0.588043	0.29	0.012	0	rag1/2+ cycling T cells	si:dkey-25o16.4
nsd2	0	0.577047	0.331	0.025	0	rag1/2+ cycling T cells	nsd2
ska1	0	0.568469	0.299	0.015	0	rag1/2+ cycling T cells	ska1
ndc80	0	0.558715	0.306	0.018	0	rag1/2+ cycling T cells	ndc80
armc1l	0	0.551548	0.272	0.018	0	rag1/2+ cycling T cells	armc1l
sgo1	0	0.52932	0.283	0.013	0	rag1/2+ cycling T cells	sgo1
hist1h4l.15	0	0.528924	0.251	0.013	0	rag1/2+ cycling T cells	hist1h4l.15
krcp	0	0.513848	0.266	0.015	0	rag1/2+ cycling T cells	krcp
kif14	0	0.502051	0.272	0.012	0	rag1/2+ cycling T cells	kif14
cenpw	0	0.495372	0.306	0.019	0	rag1/2+ cycling T cells	cenpw
primpol	0	0.484838	0.264	0.015	0	rag1/2+ cycling T cells	primpol
mis12	0	0.471714	0.271	0.02	0	rag1/2+ cycling T cells	mis12
si:ch211-244o22.2	0	0.459075	0.261	0.02	0	rag1/2+ cycling T cells	si:ch211-244o22.2
ncapd3	0	0.455903	0.259	0.016	0	rag1/2+ cycling T cells	ncapd3
si:dkey-185e18.7	0	0.431576	0.254	0.02	0	rag1/2+ cycling T cells	si:dkey-185e18.7
espl1	0	0.416357	0.259	0.012	0	rag1/2+ cycling T cells	espl1
cenpk	0	0.410179	0.256	0.018	0	rag1/2+ cycling T cells	cenpk
tmpoa	6.77e-305	0.456402	0.289	0.028	1.88e-300	rag1/2+ cycling T cells	tmpoa
slbp	1.99e-300	0.903638	0.436	0.072	5.52e-296	rag1/2+ cycling T cells	slbp
bub3	5.56e-296	0.900064	0.504	0.101	1.54e-291	rag1/2+ cycling T cells	bub3
zgc:194989	2.1e-294	1.00212	0.401	0.063	5.85e-290	rag1/2+ cycling T cells	zgc:194989
rnaseh2a	1.07e-279	0.742648	0.412	0.069	2.97e-275	rag1/2+ cycling T cells	rnaseh2a
uhrf1	4.84e-277	0.611256	0.337	0.045	1.34e-272	rag1/2+ cycling T cells	uhrf1
tuba8l	3.16e-270	1.79833	0.78	0.348	8.79e-266	rag1/2+ cycling T cells	tuba8l
dnmt1	2.24e-267	0.605208	0.33	0.045	6.22e-263	rag1/2+ cycling T cells	dnmt1
dbf4	4.14e-258	0.433354	0.27	0.029	1.15e-253	rag1/2+ cycling T cells	dbf4
smc4	2.57e-248	0.774993	0.492	0.108	7.15e-244	rag1/2+ cycling T cells	smc4
cdca7a	3.32e-245	0.751587	0.288	0.037	9.21e-241	rag1/2+ cycling T cells	cdca7a
shmt1	7.25e-244	0.594517	0.311	0.044	2.02e-239	rag1/2+ cycling T cells	shmt1
tk1	8.64e-240	0.534811	0.301	0.041	2.4e-235	rag1/2+ cycling T cells	tk1
selenoh	7.13e-238	0.815328	0.498	0.119	1.98e-233	rag1/2+ cycling T cells	selenoh
lig1	5.59e-237	0.789853	0.369	0.065	1.55e-232	rag1/2+ cycling T cells	lig1
prim2	1.27e-235	0.499848	0.288	0.038	3.53e-231	rag1/2+ cycling T cells	prim2
arl4aa	1.2e-233	0.636114	0.313	0.046	3.34e-229	rag1/2+ cycling T cells	arl4aa
atad5a	1.52e-230	0.4421	0.257	0.03	4.22e-226	rag1/2+ cycling T cells	atad5a
rpa2	9.99e-230	0.928039	0.427	0.092	2.78e-225	rag1/2+ cycling T cells	rpa2
rpa3	4.83e-225	0.704719	0.368	0.067	1.34e-220	rag1/2+ cycling T cells	rpa3
sae1	3.44e-222	0.502897	0.342	0.057	9.56e-218	rag1/2+ cycling T cells	sae1
ptmab1	2.78e-221	0.756038	0.97	0.894	7.71e-217	rag1/2+ cycling T cells	ptmab
marcksb1	6.74e-221	0.688432	0.5	0.12	1.87e-216	rag1/2+ cycling T cells	marcksb
zgc:171506	3.55e-211	0.448587	0.266	0.036	9.87e-207	rag1/2+ cycling T cells	zgc:171506
si:ch73-1a9.3	1.9e-210	1.18495	0.867	0.555	5.28e-206	rag1/2+ cycling T cells	si:ch73-1a9.3
cdk2	2.13e-209	0.413507	0.27	0.037	5.93e-205	rag1/2+ cycling T cells	cdk2
anp32b	2.26e-204	0.982081	0.726	0.32	6.28e-200	rag1/2+ cycling T cells	anp32b
si:ch211-114n24.6	5.69e-204	0.98255	0.567	0.182	1.58e-199	rag1/2+ cycling T cells	si:ch211-114n24.6
h2afva	5.75e-203	1.02265	0.684	0.285	1.6e-198	rag1/2+ cycling T cells	h2afva
polr3glb	5.58e-202	0.590395	0.453	0.107	1.55e-197	rag1/2+ cycling T cells	polr3glb
asf1bb	2.04e-201	0.520019	0.293	0.047	5.65e-197	rag1/2+ cycling T cells	asf1bb
ptgr1	4.9e-200	0.5156	0.297	0.048	1.36e-195	rag1/2+ cycling T cells	ptgr1
p2rx11	6.19e-194	0.859294	0.577	0.179	1.72e-189	rag1/2+ cycling T cells	p2rx1
ahcy	4.16e-189	0.922168	0.687	0.292	1.16e-184	rag1/2+ cycling T cells	ahcy
nucks1a	2.4e-187	0.844672	0.612	0.22	6.66e-183	rag1/2+ cycling T cells	nucks1a
lsm7	1.38e-183	0.829303	0.623	0.226	3.84e-179	rag1/2+ cycling T cells	lsm7
snrpf1	3.82e-181	0.951976	0.721	0.344	1.06e-176	rag1/2+ cycling T cells	snrpf
hmgn7	1.43e-179	0.995329	0.689	0.327	3.98e-175	rag1/2+ cycling T cells	hmgn7
vrk1	6.39e-177	0.498125	0.39	0.089	1.78e-172	rag1/2+ cycling T cells	vrk1
ddx39ab	5.34e-174	0.839946	0.654	0.269	1.48e-169	rag1/2+ cycling T cells	ddx39ab
snrpd11	6.37e-174	0.843101	0.613	0.232	1.77e-169	rag1/2+ cycling T cells	snrpd1
rfc5	7.75e-173	0.486969	0.314	0.061	2.15e-168	rag1/2+ cycling T cells	rfc5
cdkn3	1.79e-172	0.603656	0.506	0.144	4.97e-168	rag1/2+ cycling T cells	cdkn3
lmnb2	3.12e-172	0.893214	0.643	0.265	8.67e-168	rag1/2+ cycling T cells	lmnb2
mcm5	5.07e-171	0.686909	0.267	0.046	1.41e-166	rag1/2+ cycling T cells	mcm5
ckap5	9.17e-171	0.410064	0.295	0.054	2.55e-166	rag1/2+ cycling T cells	ckap5
tuba1b1	5.39e-169	0.847928	0.516	0.163	1.5e-164	rag1/2+ cycling T cells	tuba1b
hmgb1b	6.71e-169	0.921404	0.7	0.332	1.86e-164	rag1/2+ cycling T cells	hmgb1b
cenpx	1.45e-165	0.406896	0.274	0.049	4.04e-161	rag1/2+ cycling T cells	cenpx
rfc3	9.55e-165	0.584815	0.365	0.085	2.65e-160	rag1/2+ cycling T cells	rfc3
rbbp4	3.5e-164	0.941598	0.602	0.237	9.72e-160	rag1/2+ cycling T cells	rbbp4
zgc:153409	1.3e-162	1.34228	0.783	0.49	3.62e-158	rag1/2+ cycling T cells	zgc:153409
nucks1b	1e-161	0.6751	0.534	0.177	2.79e-157	rag1/2+ cycling T cells	nucks1b
aaas	3.27e-161	0.401621	0.253	0.043	9.08e-157	rag1/2+ cycling T cells	aaas
hirip3	1.76e-155	0.569539	0.393	0.101	4.88e-151	rag1/2+ cycling T cells	hirip3
rfc4	3.49e-153	0.419715	0.292	0.059	9.68e-149	rag1/2+ cycling T cells	rfc4
dnajc9	6.25e-151	0.555857	0.32	0.072	1.74e-146	rag1/2+ cycling T cells	dnajc9
usp1	2.47e-150	0.464347	0.406	0.107	6.87e-146	rag1/2+ cycling T cells	usp1
hmgn3	2.16e-149	0.536957	0.4	0.106	6.01e-145	rag1/2+ cycling T cells	hmgn3
si:ch211-222l21.11	4.24e-149	0.501715	0.983	0.921	1.18e-144	rag1/2+ cycling T cells	si:ch211-222l21.1
hat1	1.49e-147	0.44407	0.316	0.07	4.15e-143	rag1/2+ cycling T cells	hat1
ppiab1	2.5e-147	0.702595	0.873	0.71	6.94e-143	rag1/2+ cycling T cells	ppiab
seta	1.22e-146	0.825529	0.799	0.576	3.38e-142	rag1/2+ cycling T cells	seta
sub1a	4.97e-145	0.865127	0.665	0.32	1.38e-140	rag1/2+ cycling T cells	sub1a
pole4	8.45e-144	0.446866	0.3	0.065	2.35e-139	rag1/2+ cycling T cells	pole4
mier1a	1.91e-142	0.384799	0.321	0.073	5.3e-138	rag1/2+ cycling T cells	mier1a
rad21a	1.35e-141	0.810187	0.692	0.349	3.74e-137	rag1/2+ cycling T cells	rad21a
sumo3b	2.36e-140	0.749976	0.51	0.18	6.55e-136	rag1/2+ cycling T cells	sumo3b
rbb4l	9.06e-139	0.440605	0.426	0.123	2.52e-134	rag1/2+ cycling T cells	rbb4l
e2f4	1.54e-137	0.339738	0.304	0.068	4.28e-133	rag1/2+ cycling T cells	e2f4
anp32a	4.81e-136	0.814428	0.704	0.4	1.34e-131	rag1/2+ cycling T cells	anp32a
nasp	2.35e-135	0.618556	0.454	0.145	6.54e-131	rag1/2+ cycling T cells	nasp
arpp19b	1.64e-133	0.436384	0.39	0.109	4.56e-129	rag1/2+ cycling T cells	arpp19b
mcm7	2.28e-133	0.386364	0.271	0.057	6.33e-129	rag1/2+ cycling T cells	mcm7
smc1al	8.86e-133	0.722676	0.639	0.296	2.46e-128	rag1/2+ cycling T cells	smc1al
yy1b	1.25e-132	0.515718	0.393	0.112	3.47e-128	rag1/2+ cycling T cells	yy1b
snrpg1	6.58e-129	0.607061	0.516	0.186	1.83e-124	rag1/2+ cycling T cells	snrpg
emd	2.28e-128	0.480245	0.388	0.11	6.34e-124	rag1/2+ cycling T cells	emd
sinhcafl.1	1.54e-127	0.563534	0.464	0.152	4.27e-123	rag1/2+ cycling T cells	sinhcafl.1
lin37	5.37e-127	0.312898	0.255	0.052	1.49e-122	rag1/2+ cycling T cells	lin37
aldh9a1a.1	1.19e-126	0.557068	0.5	0.175	3.3e-122	rag1/2+ cycling T cells	aldh9a1a.1
vkorc1l1	2.02e-126	0.372961	0.342	0.088	5.62e-122	rag1/2+ cycling T cells	vkorc1l1
lsm3	2.59e-125	0.524396	0.48	0.165	7.19e-121	rag1/2+ cycling T cells	lsm3
dpy30	2.95e-125	0.543727	0.546	0.205	8.2e-121	rag1/2+ cycling T cells	dpy30
wdr76	1.32e-124	0.375389	0.289	0.067	3.68e-120	rag1/2+ cycling T cells	wdr76
mcm2	4.55e-124	0.634273	0.299	0.074	1.26e-119	rag1/2+ cycling T cells	mcm2
h1fx1	1.51e-122	0.751249	0.906	0.658	4.21e-118	rag1/2+ cycling T cells	h1fx
ctcf	7.17e-120	0.585385	0.529	0.203	1.99e-115	rag1/2+ cycling T cells	ctcf
cirbpa	2.35e-119	0.594972	0.886	0.769	6.54e-115	rag1/2+ cycling T cells	cirbpa
kpnb1	3.62e-118	0.522254	0.489	0.174	1.01e-113	rag1/2+ cycling T cells	kpnb1
nutf2l	1.56e-117	0.554328	0.551	0.221	4.32e-113	rag1/2+ cycling T cells	nutf2l
rangap1a	2.48e-117	0.442727	0.352	0.099	6.9e-113	rag1/2+ cycling T cells	rangap1a
atp5mc11	4.09e-117	0.68315	0.625	0.289	1.14e-112	rag1/2+ cycling T cells	atp5mc1
ppih	2.89e-116	0.396767	0.324	0.087	8.03e-112	rag1/2+ cycling T cells	ppih
hp1bp3	4.99e-116	0.512619	0.47	0.165	1.38e-111	rag1/2+ cycling T cells	hp1bp3
khsrp	6.23e-116	0.469671	0.465	0.16	1.73e-111	rag1/2+ cycling T cells	khsrp
h3f3b.1.11	1.12e-114	0.687992	0.79	0.558	3.12e-110	rag1/2+ cycling T cells	h3f3b.1.1
rpa1	2.32e-113	0.482024	0.336	0.096	6.45e-109	rag1/2+ cycling T cells	rpa1
mynn	2.12e-112	0.352351	0.285	0.07	5.88e-108	rag1/2+ cycling T cells	mynn
arl14ep	9.09e-112	0.329174	0.271	0.065	2.53e-107	rag1/2+ cycling T cells	arl14ep
calm3b	5.57e-111	0.664492	0.689	0.366	1.55e-106	rag1/2+ cycling T cells	calm3b
lin52	4.94e-110	0.346679	0.294	0.075	1.37e-105	rag1/2+ cycling T cells	lin52
smc3	6.02e-110	0.381265	0.44	0.148	1.67e-105	rag1/2+ cycling T cells	smc3
cbx3a	3.37e-109	0.717364	0.667	0.368	9.36e-105	rag1/2+ cycling T cells	cbx3a
clgn	3.79e-108	0.321884	0.273	0.067	1.05e-103	rag1/2+ cycling T cells	clgn
bahcc1b	7.66e-107	0.301383	0.378	0.113	2.13e-102	rag1/2+ cycling T cells	bahcc1b
mcm4	8.39e-107	0.550598	0.251	0.061	2.33e-102	rag1/2+ cycling T cells	mcm4
cfl11	3.64e-106	0.540443	0.894	0.754	1.01e-101	rag1/2+ cycling T cells	cfl1
msna	1.04e-105	0.703169	0.806	0.604	2.88e-101	rag1/2+ cycling T cells	msna
clns1a	8.72e-105	0.306265	0.36	0.109	2.42e-100	rag1/2+ cycling T cells	clns1a
hint1	4.68e-104	0.693667	0.619	0.308	1.3e-99	rag1/2+ cycling T cells	hint1
myef2	5.19e-104	0.291105	0.352	0.105	1.44e-99	rag1/2+ cycling T cells	myef2
dynll1	7.62e-104	0.596173	0.634	0.313	2.12e-99	rag1/2+ cycling T cells	dynll1
nnt	3.68e-103	0.272216	0.288	0.075	1.02e-98	rag1/2+ cycling T cells	nnt
eny2	5.41e-103	0.319951	0.349	0.105	1.5e-98	rag1/2+ cycling T cells	eny2
fkbp3	2.1e-102	0.532207	0.494	0.195	5.85e-98	rag1/2+ cycling T cells	fkbp3
clta	2.67e-102	0.42448	0.423	0.147	7.42e-98	rag1/2+ cycling T cells	clta
hells	8.61e-102	0.639876	0.456	0.174	2.39e-97	rag1/2+ cycling T cells	hells
KIF2A	3.28e-101	0.30954	0.282	0.074	9.11e-97	rag1/2+ cycling T cells	KIF2A
si:dkey-230p4.1	4.23e-101	0.388254	0.315	0.09	1.18e-96	rag1/2+ cycling T cells	si:dkey-230p4.1
adka	5.83e-101	0.358217	0.339	0.102	1.62e-96	rag1/2+ cycling T cells	adka
pds5b	8.7e-101	0.284427	0.318	0.091	2.42e-96	rag1/2+ cycling T cells	pds5b
snrpb1	1.88e-100	0.644886	0.623	0.315	5.21e-96	rag1/2+ cycling T cells	snrpb
stag1b	6.85e-99	0.268986	0.319	0.091	1.9e-94	rag1/2+ cycling T cells	stag1b
tfam	1.76e-98	0.412332	0.377	0.123	4.88e-94	rag1/2+ cycling T cells	tfam
snrpe1	2.44e-97	0.524659	0.558	0.248	6.79e-93	rag1/2+ cycling T cells	snrpe
hcfc1b	2.68e-97	0.342905	0.427	0.15	7.44e-93	rag1/2+ cycling T cells	hcfc1b
hdgfl2	4.24e-97	0.357405	0.407	0.138	1.18e-92	rag1/2+ cycling T cells	hdgfl2
tmpob	6.24e-96	0.305375	0.413	0.141	1.73e-91	rag1/2+ cycling T cells	tmpob
lsm6	2.66e-95	0.40425	0.467	0.177	7.38e-91	rag1/2+ cycling T cells	lsm6
ran	4.4e-95	0.470207	0.885	0.791	1.22e-90	rag1/2+ cycling T cells	ran
pagr1	1.33e-94	0.265057	0.309	0.089	3.71e-90	rag1/2+ cycling T cells	pagr1
nedd8	1.63e-94	0.348116	0.356	0.114	4.53e-90	rag1/2+ cycling T cells	nedd8
srrt	2.77e-94	0.3514	0.371	0.122	7.7e-90	rag1/2+ cycling T cells	srrt
ilf21	3.47e-94	0.541211	0.591	0.276	9.65e-90	rag1/2+ cycling T cells	ilf2
lsm5	4.57e-94	0.329337	0.421	0.149	1.27e-89	rag1/2+ cycling T cells	lsm5
rpn1	8.93e-94	0.369809	0.363	0.118	2.48e-89	rag1/2+ cycling T cells	rpn1
slc7a10a	2.42e-93	0.30063	0.272	0.074	6.72e-89	rag1/2+ cycling T cells	slc7a10a
psma6a	2.94e-93	0.353236	0.421	0.15	8.18e-89	rag1/2+ cycling T cells	psma6a
hcfc1a	1.46e-92	0.347034	0.418	0.149	4.06e-88	rag1/2+ cycling T cells	hcfc1a
cnbpa	3.75e-92	0.640664	0.525	0.236	1.04e-87	rag1/2+ cycling T cells	cnbpa
hspa4b	7.45e-92	0.385455	0.388	0.134	2.07e-87	rag1/2+ cycling T cells	hspa4b
h2afy2	7.83e-92	0.412064	0.459	0.178	2.18e-87	rag1/2+ cycling T cells	h2afy2
mif	1.67e-90	0.512028	0.529	0.235	4.63e-86	rag1/2+ cycling T cells	mif
tfdp21	7e-90	0.449389	0.508	0.211	1.94e-85	rag1/2+ cycling T cells	tfdp2
cnih1	8.67e-90	0.314541	0.353	0.116	2.41e-85	rag1/2+ cycling T cells	cnih1
anp32e	1.2e-89	0.34207	0.442	0.164	3.33e-85	rag1/2+ cycling T cells	anp32e
nutf2	1.37e-89	0.304932	0.339	0.108	3.81e-85	rag1/2+ cycling T cells	nutf2
ezh2	4.2e-89	0.328503	0.36	0.119	1.17e-84	rag1/2+ cycling T cells	ezh2
ywhaqb	1.21e-88	0.498542	0.58	0.277	3.37e-84	rag1/2+ cycling T cells	ywhaqb
si:zfos-169g10.3	1.43e-88	0.329665	0.287	0.084	3.96e-84	rag1/2+ cycling T cells	si:zfos-169g10.3
cd2bp2	6.47e-88	0.376533	0.309	0.095	1.8e-83	rag1/2+ cycling T cells	cd2bp2
magoh	7.53e-88	0.466557	0.504	0.215	2.09e-83	rag1/2+ cycling T cells	magoh
sf3b4	2.99e-87	0.292728	0.302	0.091	8.31e-83	rag1/2+ cycling T cells	sf3b4
slc29a1a	3.93e-87	0.304408	0.378	0.129	1.09e-82	rag1/2+ cycling T cells	slc29a1a
lsm8	7.08e-87	0.372522	0.452	0.175	1.97e-82	rag1/2+ cycling T cells	lsm8
psip1b	1.48e-86	0.405642	0.44	0.169	4.1e-82	rag1/2+ cycling T cells	psip1b
snrpc	5.04e-86	0.321593	0.483	0.193	1.4e-81	rag1/2+ cycling T cells	snrpc
taf15	2.46e-85	0.480402	0.458	0.187	6.84e-81	rag1/2+ cycling T cells	taf15
ndufa10	5.2e-85	0.321595	0.37	0.128	1.45e-80	rag1/2+ cycling T cells	ndufa10
ctdspl3	5.86e-83	0.291078	0.257	0.072	1.63e-78	rag1/2+ cycling T cells	ctdspl3
smarca5	8.99e-83	0.336775	0.304	0.096	2.5e-78	rag1/2+ cycling T cells	smarca5
tprg1	1.73e-80	0.376226	0.346	0.12	4.81e-76	rag1/2+ cycling T cells	tprg1
pcnt	2.26e-80	0.250386	0.28	0.084	6.28e-76	rag1/2+ cycling T cells	pcnt
uchl5	3.88e-80	0.289433	0.298	0.093	1.08e-75	rag1/2+ cycling T cells	uchl5
u2af1	1.26e-79	0.459937	0.552	0.256	3.51e-75	rag1/2+ cycling T cells	u2af1
ndufc2	3.34e-79	0.346913	0.372	0.136	9.27e-75	rag1/2+ cycling T cells	ndufc2
cxcr4b	6.52e-79	0.509393	0.862	0.551	1.81e-74	rag1/2+ cycling T cells	cxcr4b
nrf1	7.01e-79	0.281893	0.395	0.146	1.95e-74	rag1/2+ cycling T cells	nrf1
snrpd21	8.61e-79	0.520336	0.553	0.264	2.39e-74	rag1/2+ cycling T cells	snrpd2
cmpk	3.68e-78	0.290173	0.301	0.097	1.02e-73	rag1/2+ cycling T cells	cmpk
prpf19	1.02e-76	0.331362	0.334	0.116	2.82e-72	rag1/2+ cycling T cells	prpf19
baz1b	1.19e-76	0.595059	0.55	0.278	3.31e-72	rag1/2+ cycling T cells	baz1b
ppm1g	2.07e-76	0.40443	0.46	0.196	5.74e-72	rag1/2+ cycling T cells	ppm1g
actl6a	2.81e-76	0.271463	0.364	0.131	7.8e-72	rag1/2+ cycling T cells	actl6a
nup50	6e-76	0.384254	0.341	0.121	1.67e-71	rag1/2+ cycling T cells	nup50
mcm6	6.16e-76	0.548461	0.296	0.103	1.71e-71	rag1/2+ cycling T cells	mcm6
ptges3b	2.61e-75	0.425164	0.37	0.14	7.24e-71	rag1/2+ cycling T cells	ptges3b
cox5ab	3e-75	0.386164	0.504	0.225	8.32e-71	rag1/2+ cycling T cells	cox5ab
smarcc1a	3.75e-75	0.281451	0.393	0.149	1.04e-70	rag1/2+ cycling T cells	smarcc1a
sox4a.1	6.13e-75	0.388086	0.262	0.081	1.7e-70	rag1/2+ cycling T cells	sox4a.1
hmgn61	1.71e-74	0.537954	0.752	0.582	4.75e-70	rag1/2+ cycling T cells	hmgn6
ss18l2	1.88e-74	0.255065	0.267	0.083	5.21e-70	rag1/2+ cycling T cells	ss18l2
psmd14	4.65e-74	0.363099	0.418	0.166	1.29e-69	rag1/2+ cycling T cells	psmd14
ndufs4	4.9e-74	0.301701	0.319	0.109	1.36e-69	rag1/2+ cycling T cells	ndufs4
creb1a	1.14e-73	0.376982	0.522	0.235	3.18e-69	rag1/2+ cycling T cells	creb1a
cbx5	1.6e-73	0.427793	0.524	0.246	4.46e-69	rag1/2+ cycling T cells	cbx5
slc39a7	5.26e-73	0.258613	0.289	0.094	1.46e-68	rag1/2+ cycling T cells	slc39a7
sptan1	1.51e-72	0.265441	0.27	0.085	4.19e-68	rag1/2+ cycling T cells	sptan1
si:ch211-51e12.7	1.93e-72	0.326773	0.463	0.197	5.37e-68	rag1/2+ cycling T cells	si:ch211-51e12.7
nono	2.06e-72	0.470368	0.511	0.239	5.71e-68	rag1/2+ cycling T cells	nono
ndufa12	6.63e-72	0.295686	0.403	0.16	1.84e-67	rag1/2+ cycling T cells	ndufa12
ssrp1a	9.46e-72	0.367016	0.323	0.117	2.63e-67	rag1/2+ cycling T cells	ssrp1a
pole3	9.82e-72	0.300839	0.338	0.122	2.73e-67	rag1/2+ cycling T cells	pole3
rassf1	2.57e-71	0.348736	0.321	0.114	7.13e-67	rag1/2+ cycling T cells	rassf1
morf4l1	3.88e-71	0.479567	0.66	0.383	1.08e-66	rag1/2+ cycling T cells	morf4l1
ada	4.77e-71	0.34772	0.386	0.151	1.33e-66	rag1/2+ cycling T cells	ada
cdc14b	1.5e-70	0.524025	0.334	0.127	4.17e-66	rag1/2+ cycling T cells	cdc14b
ppid	2.28e-70	0.252419	0.291	0.098	6.33e-66	rag1/2+ cycling T cells	ppid
smim15	1.9e-69	0.288413	0.339	0.123	5.29e-65	rag1/2+ cycling T cells	smim15
api5	3.19e-69	0.361301	0.412	0.17	8.87e-65	rag1/2+ cycling T cells	api5
psma5	4.42e-69	0.408416	0.509	0.241	1.23e-64	rag1/2+ cycling T cells	psma5
srsf1a	6.7e-69	0.361452	0.471	0.211	1.86e-64	rag1/2+ cycling T cells	srsf1a
terfa	1.58e-68	0.304426	0.352	0.132	4.38e-64	rag1/2+ cycling T cells	terfa
psmb7	5.71e-68	0.282513	0.363	0.138	1.59e-63	rag1/2+ cycling T cells	psmb7
eif4e1c	7.6e-68	0.333816	0.338	0.125	2.11e-63	rag1/2+ cycling T cells	eif4e1c
btg3	9.33e-68	0.293426	0.436	0.183	2.59e-63	rag1/2+ cycling T cells	btg3
ppig	2.38e-67	0.296732	0.352	0.135	6.62e-63	rag1/2+ cycling T cells	ppig
kpnb3	1.37e-66	0.310833	0.267	0.089	3.8e-62	rag1/2+ cycling T cells	kpnb3
psmd4a	6.05e-66	0.287965	0.307	0.109	1.68e-61	rag1/2+ cycling T cells	psmd4a
hnrnpl2	1.77e-65	0.278407	0.433	0.184	4.91e-61	rag1/2+ cycling T cells	hnrnpl2
gstr	7.51e-65	0.288046	0.374	0.149	2.09e-60	rag1/2+ cycling T cells	gstr
snrpa	9.42e-65	0.321611	0.294	0.104	2.62e-60	rag1/2+ cycling T cells	snrpa
EGFP1	9.65e-65	0.425812	0.581	0.312	2.68e-60	rag1/2+ cycling T cells	EGFP
actb1	1.35e-64	0.505035	0.88	0.655	3.74e-60	rag1/2+ cycling T cells	actb1
nudt21	1.75e-64	0.312861	0.386	0.156	4.86e-60	rag1/2+ cycling T cells	nudt21
rhocb	3.55e-64	0.301096	0.274	0.094	9.87e-60	rag1/2+ cycling T cells	rhocb
tma7	8.06e-64	0.541315	0.655	0.411	2.24e-59	rag1/2+ cycling T cells	tma7
ywhaqa	1.11e-63	0.475213	0.568	0.309	3.09e-59	rag1/2+ cycling T cells	ywhaqa
mdh1aa	5.16e-63	0.450149	0.596	0.331	1.43e-58	rag1/2+ cycling T cells	mdh1aa
hnrnpa1b	5.41e-63	0.470782	0.62	0.355	1.5e-58	rag1/2+ cycling T cells	hnrnpa1b
tmem258	6.23e-63	0.422128	0.556	0.291	1.73e-58	rag1/2+ cycling T cells	tmem258
phf5a	9.39e-63	0.286243	0.392	0.163	2.61e-58	rag1/2+ cycling T cells	phf5a
gatd3a	1.04e-62	0.253745	0.258	0.086	2.89e-58	rag1/2+ cycling T cells	gatd3a
snrpa1	1.19e-61	0.254042	0.373	0.151	3.31e-57	rag1/2+ cycling T cells	snrpa1
neil1	4.22e-61	0.262411	0.348	0.137	1.17e-56	rag1/2+ cycling T cells	neil1
psma31	5.17e-61	0.460736	0.611	0.346	1.44e-56	rag1/2+ cycling T cells	psma3
sinhcafl	2.52e-60	0.298226	0.407	0.175	7e-56	rag1/2+ cycling T cells	sinhcafl
sec11a	3.09e-60	0.373521	0.548	0.276	8.59e-56	rag1/2+ cycling T cells	sec11a
cbx1a	3.76e-60	0.270393	0.337	0.132	1.05e-55	rag1/2+ cycling T cells	cbx1a
grap2a	8.2e-58	0.397384	0.587	0.317	2.28e-53	rag1/2+ cycling T cells	grap2a
tcea1	9.03e-58	0.306418	0.372	0.155	2.51e-53	rag1/2+ cycling T cells	tcea1
supt16h	1.6e-57	0.386693	0.422	0.197	4.44e-53	rag1/2+ cycling T cells	supt16h
denr	1.91e-57	0.352107	0.43	0.197	5.3e-53	rag1/2+ cycling T cells	denr
ost4	1.92e-57	0.284747	0.38	0.16	5.34e-53	rag1/2+ cycling T cells	ost4
BRAFv600e1	4.93e-57	0.357768	0.55	0.296	1.37e-52	rag1/2+ cycling T cells	BRAFv600e
hnrnpa0b	5.69e-57	0.454984	0.702	0.496	1.58e-52	rag1/2+ cycling T cells	hnrnpa0b
calm2a1	1.03e-56	0.344419	0.537	0.274	2.85e-52	rag1/2+ cycling T cells	calm2a
ddost	1.33e-56	0.273749	0.362	0.149	3.7e-52	rag1/2+ cycling T cells	ddost
cstf2	2.51e-56	0.256915	0.335	0.135	6.98e-52	rag1/2+ cycling T cells	cstf2
psma2	3.5e-56	0.394265	0.563	0.304	9.72e-52	rag1/2+ cycling T cells	psma2
hsbp1b	8.55e-56	0.328545	0.438	0.203	2.37e-51	rag1/2+ cycling T cells	hsbp1b
eif4h	1.58e-55	0.312224	0.4	0.177	4.39e-51	rag1/2+ cycling T cells	eif4h
prpf40a	3.08e-55	0.263101	0.378	0.164	8.56e-51	rag1/2+ cycling T cells	prpf40a
rbx1	1.18e-54	0.380598	0.575	0.315	3.29e-50	rag1/2+ cycling T cells	rbx1
eif3ja	2.63e-54	0.315351	0.47	0.227	7.31e-50	rag1/2+ cycling T cells	eif3ja
srsf10b	2.97e-54	0.269014	0.307	0.121	8.24e-50	rag1/2+ cycling T cells	srsf10b
pomp	3.09e-54	0.358299	0.542	0.288	8.59e-50	rag1/2+ cycling T cells	pomp
si:ch211-66k16.27	4.05e-54	0.318306	0.432	0.198	1.13e-49	rag1/2+ cycling T cells	si:ch211-66k16.27
polr2d	1.15e-53	0.252369	0.493	0.241	3.18e-49	rag1/2+ cycling T cells	polr2d
atp5f1c	1.23e-53	0.415623	0.561	0.312	3.42e-49	rag1/2+ cycling T cells	atp5f1c
ndufs7	1.42e-52	0.329975	0.449	0.215	3.95e-48	rag1/2+ cycling T cells	ndufs7
tp53inp2	1.53e-52	0.356481	0.252	0.091	4.26e-48	rag1/2+ cycling T cells	tp53inp2
atp5f1b1	2.67e-52	0.443661	0.778	0.615	7.42e-48	rag1/2+ cycling T cells	atp5f1b
setb1	4.22e-52	0.489999	0.716	0.53	1.17e-47	rag1/2+ cycling T cells	setb
ndufs5	4.54e-52	0.345104	0.479	0.239	1.26e-47	rag1/2+ cycling T cells	ndufs5
snrnp70	3.14e-51	0.251957	0.449	0.214	8.73e-47	rag1/2+ cycling T cells	snrnp70
eif5a21	5.19e-51	0.462769	0.613	0.382	1.44e-46	rag1/2+ cycling T cells	eif5a2
lsm4	8.82e-51	0.301064	0.425	0.202	2.45e-46	rag1/2+ cycling T cells	lsm4
ndufb10	9.14e-51	0.265696	0.419	0.195	2.54e-46	rag1/2+ cycling T cells	ndufb10
ubr7	3.54e-50	0.277684	0.294	0.119	9.83e-46	rag1/2+ cycling T cells	ubr7
puf60a	7.93e-50	0.314393	0.471	0.233	2.2e-45	rag1/2+ cycling T cells	puf60a
atp5mea	8.2e-50	0.294516	0.429	0.204	2.28e-45	rag1/2+ cycling T cells	atp5mea
sept7a	1.73e-49	0.282939	0.471	0.235	4.81e-45	rag1/2+ cycling T cells	sept7a
hnrnpr	4.27e-49	0.320116	0.479	0.244	1.19e-44	rag1/2+ cycling T cells	hnrnpr
cox6b1	9.04e-49	0.425024	0.478	0.25	2.51e-44	rag1/2+ cycling T cells	cox6b1
pin1	1.48e-48	0.272908	0.485	0.246	4.12e-44	rag1/2+ cycling T cells	pin1
abce1	1.75e-48	0.29985	0.306	0.127	4.87e-44	rag1/2+ cycling T cells	abce1
adh5	2.31e-48	0.408776	0.548	0.307	6.43e-44	rag1/2+ cycling T cells	adh5
elmo1	5.06e-48	0.352658	0.533	0.299	1.41e-43	rag1/2+ cycling T cells	elmo1
COX7A2 (1 of many)	5.63e-48	0.306361	0.389	0.179	1.56e-43	rag1/2+ cycling T cells	COX7A2 (1 of many)
idh21	7.31e-48	0.37648	0.661	0.415	2.03e-43	rag1/2+ cycling T cells	idh2
atp5fa11	1.01e-47	0.440038	0.693	0.478	2.82e-43	rag1/2+ cycling T cells	atp5fa1
psmb2	1.04e-47	0.353381	0.538	0.295	2.89e-43	rag1/2+ cycling T cells	psmb2
smarca4a	1.24e-47	0.268722	0.471	0.235	3.44e-43	rag1/2+ cycling T cells	smarca4a
apex1	1.52e-47	0.359219	0.291	0.122	4.22e-43	rag1/2+ cycling T cells	apex1
hnrnpaba1	3.76e-47	0.348784	0.842	0.751	1.04e-42	rag1/2+ cycling T cells	hnrnpaba
sumo3a	5.52e-47	0.428486	0.661	0.435	1.53e-42	rag1/2+ cycling T cells	sumo3a
ivns1abpb	6.29e-47	0.255306	0.265	0.104	1.75e-42	rag1/2+ cycling T cells	ivns1abpb
slc25a55a1	7.41e-47	0.397336	0.639	0.404	2.06e-42	rag1/2+ cycling T cells	slc25a55a
ndufb8	9.92e-47	0.307526	0.502	0.265	2.76e-42	rag1/2+ cycling T cells	ndufb8
hnrnpabb1	4.49e-46	0.445912	0.756	0.591	1.25e-41	rag1/2+ cycling T cells	hnrnpabb
bud31	5.18e-46	0.254114	0.435	0.211	1.44e-41	rag1/2+ cycling T cells	bud31
ube2v1	5.23e-46	0.286356	0.484	0.249	1.45e-41	rag1/2+ cycling T cells	ube2v1
rbmx	5.24e-46	0.273679	0.429	0.214	1.46e-41	rag1/2+ cycling T cells	rbmx
srsf2a	6.2e-46	0.391013	0.624	0.388	1.72e-41	rag1/2+ cycling T cells	srsf2a
psmb1	2.26e-45	0.374048	0.561	0.327	6.29e-41	rag1/2+ cycling T cells	psmb1
uqcrc1	2.82e-45	0.267915	0.429	0.209	7.83e-41	rag1/2+ cycling T cells	uqcrc1
ndufs8a	7.52e-45	0.254673	0.369	0.17	2.09e-40	rag1/2+ cycling T cells	ndufs8a
atp5mf	7.62e-45	0.381843	0.628	0.397	2.12e-40	rag1/2+ cycling T cells	atp5mf
alyref	1.65e-44	0.387752	0.636	0.416	4.59e-40	rag1/2+ cycling T cells	alyref
zgc:193541	2.08e-44	0.395445	0.625	0.385	5.78e-40	rag1/2+ cycling T cells	zgc:193541
pa2g4b	2.86e-44	0.314318	0.463	0.247	7.94e-40	rag1/2+ cycling T cells	pa2g4b
psmb3	6.18e-44	0.355825	0.505	0.275	1.72e-39	rag1/2+ cycling T cells	psmb3
ddx39aa	9.46e-44	0.309336	0.541	0.303	2.63e-39	rag1/2+ cycling T cells	ddx39aa
ranbp1	9.81e-44	0.43183	0.612	0.387	2.73e-39	rag1/2+ cycling T cells	ranbp1
psma6l	4.39e-43	0.27809	0.351	0.161	1.22e-38	rag1/2+ cycling T cells	psma6l
meaf6	6.12e-43	0.258661	0.509	0.272	1.7e-38	rag1/2+ cycling T cells	meaf6
srsf3b	6.24e-43	0.303532	0.573	0.327	1.73e-38	rag1/2+ cycling T cells	srsf3b
srsf11	1.08e-42	0.268579	0.503	0.27	3e-38	rag1/2+ cycling T cells	srsf11
si:dkey-67c22.2	1.87e-42	0.301873	0.474	0.25	5.19e-38	rag1/2+ cycling T cells	si:dkey-67c22.2
psmb6	2.77e-42	0.297688	0.559	0.32	7.7e-38	rag1/2+ cycling T cells	psmb6
psma4	5.17e-42	0.28082	0.503	0.274	1.44e-37	rag1/2+ cycling T cells	psma4
drap1	7.48e-42	0.267375	0.504	0.268	2.08e-37	rag1/2+ cycling T cells	drap1
atp5pd	1.88e-41	0.367395	0.579	0.359	5.23e-37	rag1/2+ cycling T cells	atp5pd
eef2b	3.72e-41	0.251966	0.948	0.915	1.03e-36	rag1/2+ cycling T cells	eef2b
psma8	4.06e-41	0.391344	0.593	0.376	1.13e-36	rag1/2+ cycling T cells	psma8
arhgdia	1.05e-40	0.376637	0.712	0.536	2.92e-36	rag1/2+ cycling T cells	arhgdia
ywhaz	2.68e-40	0.364856	0.57	0.348	7.44e-36	rag1/2+ cycling T cells	ywhaz
ptmaa	3.05e-40	0.324374	0.86	0.766	8.48e-36	rag1/2+ cycling T cells	ptmaa
fam76b	3.74e-40	0.311502	0.475	0.26	1.04e-35	rag1/2+ cycling T cells	fam76b
mob3a	8.75e-40	0.320375	0.473	0.253	2.43e-35	rag1/2+ cycling T cells	mob3a
adssl	3.8e-39	0.267999	0.405	0.209	1.06e-34	rag1/2+ cycling T cells	adssl
sap18	1.33e-38	0.257864	0.455	0.24	3.69e-34	rag1/2+ cycling T cells	sap18
sarnp	2.54e-38	0.29335	0.564	0.333	7.04e-34	rag1/2+ cycling T cells	sarnp
cpsf6	5.88e-38	0.258591	0.485	0.264	1.63e-33	rag1/2+ cycling T cells	cpsf6
hdac11	7.63e-38	0.358997	0.672	0.478	2.12e-33	rag1/2+ cycling T cells	hdac1
syncrip	7.95e-38	0.382562	0.693	0.52	2.21e-33	rag1/2+ cycling T cells	syncrip
pabpn1	1.41e-37	0.297494	0.533	0.312	3.9e-33	rag1/2+ cycling T cells	pabpn1
psmb4	8.73e-37	0.270341	0.517	0.297	2.42e-32	rag1/2+ cycling T cells	psmb4
cox7a2a	1.83e-36	0.31081	0.516	0.298	5.07e-32	rag1/2+ cycling T cells	cox7a2a
mtdha	2.49e-36	0.276706	0.583	0.362	6.91e-32	rag1/2+ cycling T cells	mtdha
histh1l1	2.57e-36	0.441271	0.549	0.348	7.13e-32	rag1/2+ cycling T cells	histh1l
sod1	2.83e-36	0.387603	0.682	0.483	7.87e-32	rag1/2+ cycling T cells	sod1
rbm8a	4.05e-36	0.361803	0.638	0.438	1.12e-31	rag1/2+ cycling T cells	rbm8a
cct31	1.12e-33	0.357458	0.608	0.405	3.1e-29	rag1/2+ cycling T cells	cct3
atp5l	2.68e-33	0.352605	0.691	0.529	7.45e-29	rag1/2+ cycling T cells	atp5l
hmgb1a1	4.84e-33	0.319196	0.76	0.635	1.34e-28	rag1/2+ cycling T cells	hmgb1a
atp5f1d	1.5e-32	0.286671	0.593	0.38	4.15e-28	rag1/2+ cycling T cells	atp5f1d
tpm3	1.59e-32	0.264333	0.563	0.34	4.41e-28	rag1/2+ cycling T cells	tpm3
fam49a	3.25e-31	0.282886	0.525	0.322	9.03e-27	rag1/2+ cycling T cells	fam49a
atp5md	3.34e-31	0.287113	0.559	0.357	9.27e-27	rag1/2+ cycling T cells	atp5md
fkbp1aa1	1.62e-30	0.338207	0.691	0.544	4.5e-26	rag1/2+ cycling T cells	fkbp1aa
psmb8a	2.07e-30	0.305426	0.633	0.429	5.76e-26	rag1/2+ cycling T cells	psmb8a
cox6a1	3.63e-30	0.312404	0.623	0.423	1.01e-25	rag1/2+ cycling T cells	cox6a1
pa2g4a1	1.69e-29	0.328095	0.337	0.184	4.71e-25	rag1/2+ cycling T cells	pa2g4a
atp1b1a	2.05e-29	0.259929	0.638	0.435	5.7e-25	rag1/2+ cycling T cells	atp1b1a
atp1a1a.1	2.26e-29	0.260141	0.515	0.306	6.29e-25	rag1/2+ cycling T cells	atp1a1a.1
eif2s21	2.41e-29	0.29877	0.529	0.335	6.7e-25	rag1/2+ cycling T cells	eif2s2
khdrbs1a	6.97e-29	0.261275	0.815	0.751	1.94e-24	rag1/2+ cycling T cells	khdrbs1a
bzw1a	8.67e-29	0.259469	0.519	0.306	2.41e-24	rag1/2+ cycling T cells	bzw1a
arpc3	1.45e-28	0.331982	0.658	0.472	4.03e-24	rag1/2+ cycling T cells	arpc3
cox6c	1.85e-27	0.284955	0.619	0.418	5.13e-23	rag1/2+ cycling T cells	cox6c
prdx21	4.55e-27	0.285644	0.672	0.501	1.27e-22	rag1/2+ cycling T cells	prdx2
cct51	1.31e-26	0.302316	0.609	0.422	3.63e-22	rag1/2+ cycling T cells	cct5
cct2.1	1.12e-25	0.333906	0.558	0.376	3.1e-21	rag1/2+ cycling T cells	cct2.1
tcp11	1.68e-25	0.315769	0.518	0.34	4.66e-21	rag1/2+ cycling T cells	tcp1
zgc:56493	2.69e-25	0.293331	0.784	0.693	7.48e-21	rag1/2+ cycling T cells	zgc:56493
MYL6 (1 of many)	6.04e-25	0.33139	0.731	0.584	1.68e-20	rag1/2+ cycling T cells	MYL6 (1 of many)
COX5B	6.45e-25	0.318732	0.672	0.508	1.79e-20	rag1/2+ cycling T cells	COX5B
eif4bb1	1.58e-23	0.252879	0.411	0.242	4.38e-19	rag1/2+ cycling T cells	eif4bb
atp5pb	7.85e-23	0.278466	0.633	0.454	2.18e-18	rag1/2+ cycling T cells	atp5pb
gng5	1.43e-22	0.264923	0.613	0.435	3.98e-18	rag1/2+ cycling T cells	gng5
eif2s1b	1.57e-22	0.252564	0.455	0.284	4.36e-18	rag1/2+ cycling T cells	eif2s1b
eif3ba1	5.15e-21	0.263785	0.658	0.49	1.43e-16	rag1/2+ cycling T cells	eif3ba
eif3s6ip	7.39e-21	0.258773	0.612	0.43	2.05e-16	rag1/2+ cycling T cells	eif3s6ip
cox7c	1.17e-19	0.262534	0.653	0.502	3.25e-15	rag1/2+ cycling T cells	cox7c
fabp31	2.29e-18	0.326246	0.482	0.335	6.37e-14	rag1/2+ cycling T cells	fabp3
h2afx1	1.62e-13	0.339928	0.495	0.376	4.51e-09	rag1/2+ cycling T cells	h2afx1
hbegfb	0	1.65642	0.424	0.101	0	maturing ccr7+ T cells	hbegfb
BX897691.1	0	1.10796	0.425	0.106	0	maturing ccr7+ T cells	BX897691.1
cebpb	0	1.08381	0.874	0.437	0	maturing ccr7+ T cells	cebpb
ccr7	0	1.08247	0.441	0.047	0	maturing ccr7+ T cells	ccr7
cd28	0	0.815886	0.357	0.073	0	maturing ccr7+ T cells	cd28
rplp1	0	0.369612	0.997	0.994	0	maturing ccr7+ T cells	rplp1
rpl38	5.24e-304	0.488916	0.956	0.952	1.46e-299	maturing ccr7+ T cells	rpl38
flna	1.52e-302	0.742922	0.407	0.102	4.23e-298	maturing ccr7+ T cells	flna
rps12	1.93e-290	0.452312	0.977	0.968	5.37e-286	maturing ccr7+ T cells	rps12
rplp2l	2.9e-289	0.409621	0.986	0.976	8.07e-285	maturing ccr7+ T cells	rplp2l
si:dkey-266f7.41	3.07e-278	0.691893	0.432	0.119	8.52e-274	maturing ccr7+ T cells	si:dkey-266f7.4
rps3a	5.91e-272	0.410431	0.976	0.961	1.64e-267	maturing ccr7+ T cells	rps3a
rps5	6.21e-271	0.407216	0.978	0.966	1.73e-266	maturing ccr7+ T cells	rps5
rps7	2e-267	0.427975	0.969	0.97	5.54e-263	maturing ccr7+ T cells	rps7
rpl7	2.46e-261	0.435273	0.962	0.951	6.84e-257	maturing ccr7+ T cells	rpl7
rpl7a	1.11e-259	0.415163	0.968	0.951	3.09e-255	maturing ccr7+ T cells	rpl7a
rps24	1.99e-256	0.427271	0.971	0.954	5.53e-252	maturing ccr7+ T cells	rps24
rps8a	6.94e-254	0.412866	0.97	0.965	1.93e-249	maturing ccr7+ T cells	rps8a
rps26l	1.12e-250	0.393292	0.974	0.968	3.12e-246	maturing ccr7+ T cells	rps26l
rps4x	5.03e-242	0.421428	0.953	0.918	1.4e-237	maturing ccr7+ T cells	rps4x
zgc:136605	5.58e-242	0.639208	0.357	0.09	1.55e-237	maturing ccr7+ T cells	zgc:136605
si:dkey-109a10.21	5.74e-241	0.680444	0.73	0.347	1.6e-236	maturing ccr7+ T cells	si:dkey-109a10.2
rpl23	4.89e-237	0.381716	0.986	0.979	1.36e-232	maturing ccr7+ T cells	rpl23
rpl37.1	6.3e-221	0.351296	0.985	0.984	1.75e-216	maturing ccr7+ T cells	rpl37.1
foxp3b	4.38e-218	0.516694	0.314	0.077	1.22e-213	maturing ccr7+ T cells	foxp3b
rps25	1.58e-216	0.32055	0.973	0.968	4.38e-212	maturing ccr7+ T cells	rps25
rpsa	7.4e-216	0.340474	0.98	0.963	2.05e-211	maturing ccr7+ T cells	rpsa
rps28	1.31e-209	0.349259	0.968	0.965	3.63e-205	maturing ccr7+ T cells	rps28
rps10	8.39e-209	0.304966	0.98	0.974	2.33e-204	maturing ccr7+ T cells	rps10
rpl35a	2.12e-208	0.351719	0.97	0.955	5.88e-204	maturing ccr7+ T cells	rpl35a
rpl36a	6.73e-204	0.322763	0.98	0.976	1.87e-199	maturing ccr7+ T cells	rpl36a
rpl9	2.55e-200	0.337755	0.958	0.943	7.09e-196	maturing ccr7+ T cells	rpl9
eef1a1l11	3.95e-200	0.311142	0.992	0.986	1.1e-195	maturing ccr7+ T cells	eef1a1l1
cxcr4a	2.97e-198	0.613019	0.439	0.155	8.25e-194	maturing ccr7+ T cells	cxcr4a
rps27.1	1.15e-195	0.330205	0.962	0.972	3.2e-191	maturing ccr7+ T cells	rps27.1
rps14	1.66e-194	0.307812	0.983	0.977	4.61e-190	maturing ccr7+ T cells	rps14
rpl3	2.18e-194	0.438696	0.938	0.823	6.04e-190	maturing ccr7+ T cells	rpl3
RPL41	2.69e-194	0.296042	0.995	0.995	7.47e-190	maturing ccr7+ T cells	RPL41
rps17	2.35e-193	0.387669	0.94	0.915	6.52e-189	maturing ccr7+ T cells	rps17
rps29	3.84e-192	0.279936	0.981	0.985	1.07e-187	maturing ccr7+ T cells	rps29
cxcr4b1	1.17e-191	0.484716	0.872	0.522	3.26e-187	maturing ccr7+ T cells	cxcr4b
rpl13a	7.92e-181	0.323603	0.958	0.957	2.2e-176	maturing ccr7+ T cells	rpl13a
si:ch211-196f2.6	2.19e-180	0.523062	0.324	0.095	6.09e-176	maturing ccr7+ T cells	si:ch211-196f2.6
rps23	1.62e-179	0.274714	0.971	0.978	4.49e-175	maturing ccr7+ T cells	rps23
rpl15	1.19e-177	0.350534	0.949	0.902	3.31e-173	maturing ccr7+ T cells	rpl15
myca1	3.03e-177	0.623105	0.638	0.321	8.42e-173	maturing ccr7+ T cells	myca
rpl13	5.83e-177	0.288731	0.971	0.969	1.62e-172	maturing ccr7+ T cells	rpl13
rpl35	1.32e-176	0.357805	0.955	0.949	3.66e-172	maturing ccr7+ T cells	rpl35
rpl21	6e-176	0.290049	0.968	0.966	1.67e-171	maturing ccr7+ T cells	rpl21
rpl32	3.54e-175	0.316752	0.967	0.958	9.82e-171	maturing ccr7+ T cells	rpl32
rpl12	5.74e-175	0.357067	0.955	0.936	1.59e-170	maturing ccr7+ T cells	rpl12
rpl17	1.41e-172	0.307213	0.963	0.967	3.93e-168	maturing ccr7+ T cells	rpl17
rpl31	2.07e-169	0.292997	0.968	0.96	5.76e-165	maturing ccr7+ T cells	rpl31
rps6	5.18e-169	0.413706	0.925	0.805	1.44e-164	maturing ccr7+ T cells	rps6
rpl5b	9.62e-169	0.450797	0.913	0.761	2.67e-164	maturing ccr7+ T cells	rpl5b
zbtb16a1	1.2e-166	0.640933	0.38	0.134	3.34e-162	maturing ccr7+ T cells	zbtb16a
rpl8	6.43e-162	0.262438	0.98	0.975	1.79e-157	maturing ccr7+ T cells	rpl8
rpl18a	1.44e-161	0.3127	0.961	0.945	3.99e-157	maturing ccr7+ T cells	rpl18a
rgs131	2.23e-161	0.481516	0.818	0.489	6.2e-157	maturing ccr7+ T cells	rgs13
rpl391	2.35e-160	0.278669	0.982	0.984	6.54e-156	maturing ccr7+ T cells	rpl39
si:ch211-284f22.31	7.13e-158	0.548189	0.474	0.204	1.98e-153	maturing ccr7+ T cells	si:ch211-284f22.3
faua	8.56e-158	0.288303	0.963	0.971	2.38e-153	maturing ccr7+ T cells	faua
tefa	1.31e-157	0.532971	0.694	0.393	3.63e-153	maturing ccr7+ T cells	tefa
capgb	5.2e-155	0.514132	0.493	0.219	1.45e-150	maturing ccr7+ T cells	capgb
rpl10a	1.5e-153	0.290442	0.962	0.964	4.15e-149	maturing ccr7+ T cells	rpl10a
irf1b1	5.66e-153	0.66555	0.538	0.258	1.57e-148	maturing ccr7+ T cells	irf1b
uba52	1.4e-148	0.31456	0.947	0.93	3.9e-144	maturing ccr7+ T cells	uba52
wasb	1.48e-145	0.491212	0.742	0.459	4.1e-141	maturing ccr7+ T cells	wasb
si:ch211-226m16.2	3.89e-145	0.490008	0.623	0.326	1.08e-140	maturing ccr7+ T cells	si:ch211-226m16.2
rplp0	6.81e-141	0.272627	0.981	0.977	1.89e-136	maturing ccr7+ T cells	rplp0
eef1da	1.83e-140	0.481469	0.761	0.505	5.08e-136	maturing ccr7+ T cells	eef1da
scinlb	4.27e-138	0.49535	0.575	0.298	1.19e-133	maturing ccr7+ T cells	scinlb
si:ch211-132g1.4	1.67e-134	0.380925	0.475	0.211	4.64e-130	maturing ccr7+ T cells	si:ch211-132g1.4
rpl34	2.6e-134	0.282459	0.953	0.929	7.21e-130	maturing ccr7+ T cells	rpl34
srgn	2.29e-133	0.33712	0.682	0.373	6.36e-129	maturing ccr7+ T cells	srgn
rpl14	9.24e-133	0.271159	0.956	0.941	2.57e-128	maturing ccr7+ T cells	rpl14
rps27a	8.57e-131	0.251792	0.961	0.962	2.38e-126	maturing ccr7+ T cells	rps27a
pfn11	1.33e-130	0.401464	0.971	0.946	3.7e-126	maturing ccr7+ T cells	pfn1
rpl22l11	7.61e-127	0.426632	0.864	0.746	2.11e-122	maturing ccr7+ T cells	rpl22l1
rps2	9.24e-127	0.254064	0.979	0.97	2.57e-122	maturing ccr7+ T cells	rps2
eef1g	3.8e-126	0.292885	0.937	0.9	1.06e-121	maturing ccr7+ T cells	eef1g
il7r	1.45e-125	0.503903	0.323	0.124	4.02e-121	maturing ccr7+ T cells	il7r
rpl5a	5.58e-125	0.340425	0.897	0.789	1.55e-120	maturing ccr7+ T cells	rpl5a
ptpn4b	1.47e-124	0.562413	0.33	0.126	4.07e-120	maturing ccr7+ T cells	ptpn4b
rack1	1.8e-124	0.275971	0.954	0.91	5.01e-120	maturing ccr7+ T cells	rack1
rc3h2	3.86e-119	0.492618	0.302	0.115	1.07e-114	maturing ccr7+ T cells	rc3h2
si:dkey-260g12.1	1.15e-117	0.507198	0.34	0.137	3.21e-113	maturing ccr7+ T cells	si:dkey-260g12.1
dusp2	2.94e-116	0.633245	0.625	0.392	8.16e-112	maturing ccr7+ T cells	dusp2
rpl27	6.24e-116	0.261563	0.949	0.934	1.73e-111	maturing ccr7+ T cells	rpl27
npm1a1	1.35e-115	0.487748	0.541	0.297	3.76e-111	maturing ccr7+ T cells	npm1a
rpl23a	4.93e-114	0.305086	0.908	0.837	1.37e-109	maturing ccr7+ T cells	rpl23a
rps26	8.11e-114	0.271326	0.943	0.905	2.25e-109	maturing ccr7+ T cells	rps26
rps15	2.34e-113	0.257714	0.94	0.936	6.51e-109	maturing ccr7+ T cells	rps15
sp100.3	1.21e-109	0.449564	0.277	0.103	3.37e-105	maturing ccr7+ T cells	sp100.3
ipcef11	1.34e-108	0.327493	0.636	0.351	3.73e-104	maturing ccr7+ T cells	ipcef1
rpl4	3.17e-107	0.41108	0.88	0.697	8.81e-103	maturing ccr7+ T cells	rpl4
ldhba	1.14e-105	0.381367	0.582	0.346	3.16e-101	maturing ccr7+ T cells	ldhba
id31	4.81e-101	0.474531	0.572	0.325	1.34e-96	maturing ccr7+ T cells	id3
txnipa	1.9e-100	0.458146	0.649	0.406	5.28e-96	maturing ccr7+ T cells	txnipa
mxd	8.16e-100	0.366219	0.477	0.246	2.27e-95	maturing ccr7+ T cells	mxd
zfp36l1a	1.29e-99	0.42802	0.466	0.244	3.59e-95	maturing ccr7+ T cells	zfp36l1a
b2m	1.95e-98	0.270561	0.927	0.761	5.4e-94	maturing ccr7+ T cells	b2m
zgc:77650	2.21e-98	0.41228	0.679	0.43	6.13e-94	maturing ccr7+ T cells	zgc:77650
pno1	1.53e-97	0.370967	0.554	0.322	4.26e-93	maturing ccr7+ T cells	pno1
rsl1d1	2.63e-93	0.366711	0.549	0.315	7.29e-89	maturing ccr7+ T cells	rsl1d1
syne1b	6.26e-92	0.427618	0.324	0.146	1.74e-87	maturing ccr7+ T cells	syne1b
arpc1b1	3.6e-91	0.35914	0.816	0.576	1e-86	maturing ccr7+ T cells	arpc1b
map2k61	6.12e-88	0.359191	0.488	0.276	1.7e-83	maturing ccr7+ T cells	map2k6
ets21	3.52e-84	0.41079	0.681	0.438	9.76e-80	maturing ccr7+ T cells	ets2
nop581	1.35e-83	0.40183	0.457	0.255	3.74e-79	maturing ccr7+ T cells	nop58
rps18	2.16e-83	0.334651	0.897	0.773	5.99e-79	maturing ccr7+ T cells	rps18
nuggc.1	1.34e-81	0.399852	0.453	0.249	3.73e-77	maturing ccr7+ T cells	nuggc.1
mknk2b	1.55e-79	0.468481	0.687	0.486	4.3e-75	maturing ccr7+ T cells	mknk2b
wipf1b1	1.98e-76	0.361008	0.496	0.287	5.5e-72	maturing ccr7+ T cells	wipf1b
ybx1	3.74e-76	0.28161	0.872	0.713	1.04e-71	maturing ccr7+ T cells	ybx1
zgc:1629441	1.66e-73	0.327979	0.712	0.51	4.61e-69	maturing ccr7+ T cells	zgc:162944
tpt1	2.14e-73	0.268018	0.916	0.881	5.94e-69	maturing ccr7+ T cells	tpt1
rsl24d1	3.59e-72	0.264755	0.887	0.84	9.98e-68	maturing ccr7+ T cells	rsl24d1
ddx211	8.53e-71	0.305312	0.666	0.446	2.37e-66	maturing ccr7+ T cells	ddx21
tagapb	1.47e-69	0.345595	0.65	0.432	4.09e-65	maturing ccr7+ T cells	tagapb
litaf	1.66e-68	0.301554	0.648	0.44	4.6e-64	maturing ccr7+ T cells	litaf
cox17	2.65e-68	0.271468	0.469	0.277	7.35e-64	maturing ccr7+ T cells	cox17
si:ch211-132p1.31	2.81e-67	0.352661	0.457	0.272	7.8e-63	maturing ccr7+ T cells	si:ch211-132p1.3
gnai2b	1.9e-66	0.273727	0.665	0.449	5.27e-62	maturing ccr7+ T cells	gnai2b
myh11a	9.14e-66	0.357843	0.465	0.279	2.54e-61	maturing ccr7+ T cells	myh11a
chd71	3.52e-65	0.322408	0.325	0.166	9.79e-61	maturing ccr7+ T cells	chd7
tnfrsf181	5.4e-64	0.429763	0.274	0.129	1.5e-59	maturing ccr7+ T cells	tnfrsf18
sesn11	5.75e-63	0.310107	0.792	0.603	1.6e-58	maturing ccr7+ T cells	sesn1
rpl26	6.7e-60	0.291549	0.703	0.512	1.86e-55	maturing ccr7+ T cells	rpl26
calcoco2	3.41e-58	0.307637	0.253	0.123	9.48e-54	maturing ccr7+ T cells	calcoco2
si:ch211-217k17.7	2.55e-57	0.255673	0.293	0.151	7.09e-53	maturing ccr7+ T cells	si:ch211-217k17.7
nop561	1.06e-55	0.286478	0.577	0.39	2.93e-51	maturing ccr7+ T cells	nop56
slc44a21	1.69e-54	0.299429	0.454	0.284	4.69e-50	maturing ccr7+ T cells	slc44a2
svila1	4.99e-54	0.310815	0.333	0.183	1.39e-49	maturing ccr7+ T cells	svila
nop2	3.36e-52	0.262238	0.284	0.151	9.34e-48	maturing ccr7+ T cells	nop2
higd1a	1.21e-51	0.321066	0.658	0.477	3.37e-47	maturing ccr7+ T cells	higd1a
rpl6	1.13e-49	0.335246	0.834	0.691	3.15e-45	maturing ccr7+ T cells	rpl6
cyth1a.1	7.4e-49	0.301932	0.405	0.25	2.05e-44	maturing ccr7+ T cells	cyth1a.1
arhgef1b	7.9e-49	0.281016	0.547	0.371	2.19e-44	maturing ccr7+ T cells	arhgef1b
fbl1	1.69e-46	0.285392	0.34	0.202	4.69e-42	maturing ccr7+ T cells	fbl
actb11	2e-46	0.277758	0.803	0.649	5.56e-42	maturing ccr7+ T cells	actb1
mrps151	3.44e-46	0.300962	0.41	0.253	9.55e-42	maturing ccr7+ T cells	mrps15
nfe2l2a	1.25e-45	0.304041	0.268	0.145	3.48e-41	maturing ccr7+ T cells	nfe2l2a
cotl11	3.73e-40	0.374204	0.699	0.554	1.04e-35	maturing ccr7+ T cells	cotl1
tet31	1.79e-36	0.268177	0.269	0.156	4.97e-32	maturing ccr7+ T cells	tet3
tmem131l	1.8e-36	0.321918	0.436	0.3	5.01e-32	maturing ccr7+ T cells	tmem131l
sik11	5.39e-34	0.254397	0.746	0.555	1.5e-29	maturing ccr7+ T cells	sik1
mhc1uba	2.72e-31	0.567965	0.276	0.178	7.56e-27	maturing ccr7+ T cells	mhc1uba
chmp2a	5.09e-29	0.255195	0.457	0.333	1.41e-24	maturing ccr7+ T cells	chmp2a
fmnl1a	1.64e-28	0.302105	0.361	0.247	4.56e-24	maturing ccr7+ T cells	fmnl1a
si:dkey-172h23.2	1.24e-27	0.268516	0.29	0.189	3.44e-23	maturing ccr7+ T cells	si:dkey-172h23.2
nocta	8.79e-27	0.374544	0.346	0.243	2.44e-22	maturing ccr7+ T cells	nocta
ccl38.6	0	2.40398	0.421	0.002	0	mature T cells	ccl38.6
BX901920.1	0	2.23646	0.656	0.068	0	mature T cells	BX901920.1
her9	0	2.19684	0.679	0.106	0	mature T cells	her9
dusp21	0	2.01897	0.967	0.403	0	mature T cells	dusp2
rgs5b	0	1.90827	0.668	0.102	0	mature T cells	rgs5b
il2rb	0	1.77206	0.704	0.022	0	mature T cells	il2rb
BX248082.1	0	1.72074	0.665	0.071	0	mature T cells	BX248082.1
tnfsf14	0	1.66547	0.507	0.008	0	mature T cells	tnfsf14
syk	0	1.5633	0.698	0.074	0	mature T cells	syk
CR753876.1	0	1.55552	0.444	0.05	0	mature T cells	CR753876.1
si:dkey-183i3.6	0	1.50399	0.382	0.008	0	mature T cells	si:dkey-183i3.6
fcer1g	0	1.32704	0.437	0.04	0	mature T cells	fcer1g
BX322618.1	0	1.15209	0.426	0.039	0	mature T cells	BX322618.1
cabz01093075.1	0	1.06855	0.275	0.01	0	mature T cells	cabz01093075.1
si:ch211-153b23.7	0	0.989344	0.479	0.053	0	mature T cells	si:ch211-153b23.7
si:ch73-264p11.1	0	0.981023	0.298	0.009	0	mature T cells	si:ch73-264p11.1
samsn1b	0	0.945475	0.391	0.023	0	mature T cells	samsn1b
si:ch211-71m22.3	0	0.891862	0.381	0.008	0	mature T cells	si:ch211-71m22.3
blk	0	0.855981	0.396	0.033	0	mature T cells	blk
cxcl32b.1	0	0.830644	0.3	0.009	0	mature T cells	cxcl32b.1
si:ch211-167j9.5	0	0.821791	0.421	0.036	0	mature T cells	si:ch211-167j9.5
si:ch73-226l13.2	0	0.814174	0.293	0.013	0	mature T cells	si:ch73-226l13.2
si:ch211-93g21.1	0	0.721139	0.325	0.01	0	mature T cells	si:ch211-93g21.1
lcp2b	0	0.629965	0.281	0.013	0	mature T cells	lcp2b
ptpn4b1	8.23e-287	1.38065	0.668	0.134	2.29e-282	mature T cells	ptpn4b
cebpb1	4.59e-274	1.69495	0.981	0.479	1.28e-269	mature T cells	cebpb
si:ch211-196f2.61	6.11e-274	1.20435	0.589	0.108	1.7e-269	mature T cells	si:ch211-196f2.6
shc1	8.65e-265	0.840572	0.325	0.03	2.4e-260	mature T cells	shc1
BX908750.1	1.03e-250	0.884093	0.305	0.028	2.87e-246	mature T cells	BX908750.1
stom	4.78e-244	0.758898	0.275	0.023	1.33e-239	mature T cells	stom
srgn1	2.55e-236	1.38796	0.918	0.397	7.07e-232	mature T cells	srgn
si:dkey-33i11.9	1.97e-233	0.97226	0.447	0.066	5.48e-229	mature T cells	si:dkey-33i11.9
CR589947.3	1.93e-227	0.689029	0.281	0.026	5.37e-223	mature T cells	CR589947.3
ptpn22	6.15e-208	0.573591	0.267	0.026	1.71e-203	mature T cells	ptpn22
CR848749.2	1.38e-205	1.22603	0.396	0.061	3.83e-201	mature T cells	CR848749.2
tnfrsf9b	4.5e-201	1.04331	0.602	0.139	1.25e-196	mature T cells	tnfrsf9b
rasgrp4	2.15e-199	0.754058	0.275	0.029	5.96e-195	mature T cells	rasgrp4
tnfrsf9a	2.25e-193	1.15657	0.423	0.071	6.24e-189	mature T cells	tnfrsf9a
BX571880.1	6.11e-193	0.72187	0.251	0.025	1.7e-188	mature T cells	BX571880.1
setbp1	1.58e-188	0.656029	0.379	0.059	4.39e-184	mature T cells	setbp1
tagapa1	2.81e-183	1.2743	0.946	0.604	7.82e-179	mature T cells	tagapa
si:dkey-25e12.3	6.73e-183	1.17112	0.612	0.164	1.87e-178	mature T cells	si:dkey-25e12.3
vat1	1.94e-182	0.908797	0.391	0.066	5.39e-178	mature T cells	vat1
b2m1	5.97e-181	0.954326	0.995	0.776	1.66e-176	mature T cells	b2m
si:dkeyp-19e1.3	1.76e-168	0.815832	0.318	0.047	4.89e-164	mature T cells	si:dkeyp-19e1.3
zgc:776501	1.77e-166	1.10323	0.904	0.447	4.93e-162	mature T cells	zgc:77650
id32	5.72e-161	1.13815	0.84	0.34	1.59e-156	mature T cells	id3
si:ch211-226m16.21	7.94e-157	1.04462	0.821	0.35	2.21e-152	mature T cells	si:ch211-226m16.2
junbb	2.22e-155	0.804289	0.582	0.16	6.16e-151	mature T cells	junbb
BX120005.1	1.46e-150	1.17487	0.614	0.186	4.05e-146	mature T cells	BX120005.1
roraa	1.37e-149	0.879597	0.407	0.083	3.79e-145	mature T cells	roraa
si:ch211-136m16.8	3.75e-149	0.919904	0.311	0.049	1.04e-144	mature T cells	si:ch211-136m16.8
si:ch211-112c15.8	1.43e-144	0.609394	0.279	0.041	3.98e-140	mature T cells	si:ch211-112c15.8
si:dkey-262k9.21	2.62e-140	0.929358	0.618	0.193	7.27e-136	mature T cells	si:dkey-262k9.2
hmgb3a	5.15e-135	0.640062	0.279	0.044	1.43e-130	mature T cells	hmgb3a
s1pr5b	9.78e-134	0.60758	0.251	0.036	2.72e-129	mature T cells	s1pr5b
tnfb	5.7e-125	1.15393	0.282	0.048	1.58e-120	mature T cells	tnfb
lonrf1l	1.54e-123	1.11414	0.644	0.241	4.29e-119	mature T cells	lonrf1l
optn	1.75e-123	0.586727	0.351	0.073	4.85e-119	mature T cells	optn
aldocb	3.09e-122	0.799807	0.523	0.157	8.6e-118	mature T cells	aldocb
si:ch211-132b12.7	4.72e-121	0.505297	0.263	0.043	1.31e-116	mature T cells	si:ch211-132b12.7
si:rp71-81e14.2	1.79e-120	0.502209	0.307	0.056	4.98e-116	mature T cells	si:rp71-81e14.2
si:dkey-260g12.11	9.21e-120	0.755071	0.514	0.152	2.56e-115	mature T cells	si:dkey-260g12.1
rc3h21	2.17e-118	0.852919	0.461	0.129	6.03e-114	mature T cells	rc3h2
si:ch211-256a21.4	1.91e-116	0.83696	0.468	0.135	5.31e-112	mature T cells	si:ch211-256a21.4
chmp2a1	1.67e-115	0.827314	0.744	0.334	4.63e-111	mature T cells	chmp2a
zgc:153317	5.78e-115	0.64774	0.551	0.172	1.61e-110	mature T cells	zgc:153317
stat4	1.3e-112	0.553805	0.293	0.057	3.61e-108	mature T cells	stat4
junba	1.61e-112	0.973008	0.721	0.305	4.47e-108	mature T cells	junba
bhlhe40	4.65e-111	1.01521	0.377	0.091	1.29e-106	mature T cells	bhlhe40
si:ch211-25d12.7	2.61e-109	0.535486	0.309	0.063	7.25e-105	mature T cells	si:ch211-25d12.7
dusp5	7.21e-109	0.807149	0.337	0.074	2e-104	mature T cells	dusp5
traf1	1.48e-108	0.638755	0.353	0.083	4.1e-104	mature T cells	traf1
FP101882.1	9.31e-108	0.653084	0.332	0.074	2.59e-103	mature T cells	FP101882.1
zgc:1366051	5.64e-105	0.744534	0.425	0.116	1.57e-100	mature T cells	zgc:136605
egr3	3.06e-104	1.20603	0.512	0.175	8.51e-100	mature T cells	egr3
cst3	1.23e-103	0.513169	0.528	0.166	3.43e-99	mature T cells	cst3
chac1	1.37e-100	0.775276	0.791	0.386	3.82e-96	mature T cells	chac1
dusp1	5.28e-100	1.00973	0.854	0.463	1.47e-95	mature T cells	dusp1
pkma	4.68e-99	0.777489	0.721	0.322	1.3e-94	mature T cells	pkma
egr1	6.18e-99	1.24425	0.628	0.257	1.72e-94	mature T cells	egr1
zfp36l1a1	2.99e-97	0.767864	0.633	0.261	8.31e-93	mature T cells	zfp36l1a
susd6	1.03e-96	0.870835	0.577	0.217	2.87e-92	mature T cells	susd6
si:ch211-165d12.4	3.12e-95	0.789773	0.586	0.217	8.66e-91	mature T cells	si:ch211-165d12.4
ubb	5.21e-93	0.3342	0.511	0.167	1.45e-88	mature T cells	ubb
rplp2	1.75e-91	0.428385	0.995	0.924	4.87e-87	mature T cells	rplp2
plcg2	1.83e-90	0.565717	0.353	0.094	5.08e-86	mature T cells	plcg2
tefa1	2.29e-90	0.745201	0.814	0.42	6.37e-86	mature T cells	tefa
hck	9.22e-90	0.571797	0.267	0.056	2.56e-85	mature T cells	hck
fbrsl1	2.53e-89	0.667708	0.295	0.069	7.04e-85	mature T cells	fbrsl1
pbxip1b	3.89e-87	0.576744	0.444	0.143	1.08e-82	mature T cells	pbxip1b
hist2h2l	2.24e-86	0.593909	0.47	0.16	6.23e-82	mature T cells	hist2h2l
tagapb1	2.82e-86	0.721215	0.842	0.447	7.82e-82	mature T cells	tagapb
CABZ01084575.1	2.77e-85	0.629141	0.318	0.081	7.68e-81	mature T cells	CABZ01084575.1
b2ml	8.54e-85	0.558537	0.981	0.78	2.37e-80	mature T cells	b2ml
cytip	9.72e-84	0.57128	0.393	0.118	2.7e-79	mature T cells	cytip
ctnnb2	2.76e-83	0.582119	0.432	0.142	7.66e-79	mature T cells	ctnnb2
capgb1	6.86e-83	0.702253	0.596	0.244	1.91e-78	mature T cells	capgb
calm1b	1.92e-82	0.597921	0.679	0.3	5.32e-78	mature T cells	calm1b
il7r1	4.42e-80	0.61649	0.423	0.141	1.23e-75	mature T cells	il7r
rpl33	5.4e-79	0.469057	0.97	0.834	1.5e-74	mature T cells	rpl3
zgc:153018	1.22e-78	0.841325	0.275	0.067	3.39e-74	mature T cells	zgc:153018
rasal2	6.01e-77	0.540776	0.314	0.087	1.67e-72	mature T cells	rasal2
xbp1	2.26e-76	0.619028	0.712	0.328	6.28e-72	mature T cells	xbp1
h2afx11	2.72e-76	0.572794	0.749	0.369	7.56e-72	mature T cells	h2afx1
mhc1uba1	1.82e-75	1.18133	0.456	0.181	5.06e-71	mature T cells	mhc1uba
zfand5b	3.3e-74	0.656821	0.656	0.31	9.18e-70	mature T cells	zfand5b
mvp	4.78e-74	0.375993	0.439	0.15	1.33e-69	mature T cells	mvp
pdpk1a	2.49e-72	0.653714	0.321	0.092	6.93e-68	mature T cells	pdpk1a
zgc:152863	4.89e-69	0.658009	0.361	0.116	1.36e-64	mature T cells	zgc:152863
iscub	1.35e-68	0.394757	0.296	0.082	3.74e-64	mature T cells	iscub
mcl1a	2.55e-67	0.477609	0.979	0.871	7.09e-63	mature T cells	mcl1a
si:dkey-27i16.21	1.03e-66	0.670999	0.918	0.704	2.85e-62	mature T cells	si:dkey-27i16.2
bzw1b	2.19e-66	0.607798	0.811	0.492	6.09e-62	mature T cells	bzw1b
zgc:195175	2.6e-66	0.332598	0.261	0.068	7.22e-62	mature T cells	zgc:195175
flna1	2.18e-65	0.599819	0.386	0.135	6.04e-61	mature T cells	flna
CR855337.1	4.8e-65	0.399464	0.289	0.082	1.33e-60	mature T cells	CR855337.1
slc1a5	2.1e-64	0.797605	0.372	0.13	5.85e-60	mature T cells	slc1a5
lpin2	2.46e-64	0.51481	0.335	0.107	6.83e-60	mature T cells	lpin2
laptm5	3.09e-64	0.54747	0.839	0.549	8.58e-60	mature T cells	laptm5
rab44	3.78e-64	0.518966	0.451	0.17	1.05e-59	mature T cells	rab44
map4k5	6.34e-64	0.517413	0.307	0.093	1.76e-59	mature T cells	map4k5
jak1	1.11e-63	0.69423	0.688	0.359	3.07e-59	mature T cells	jak1
RPL411	4.57e-63	0.287409	0.998	0.995	1.27e-58	mature T cells	RPL41
ldha	2.04e-62	0.594485	0.551	0.252	5.66e-58	mature T cells	ldha
rpsa1	4.37e-62	0.317385	0.979	0.965	1.21e-57	mature T cells	rpsa
yrk	5.02e-62	0.548721	0.268	0.076	1.39e-57	mature T cells	yrk
ms4a17c.1	1.81e-60	0.26243	0.384	0.128	5.03e-56	mature T cells	ms4a17c.1
higd1a1	4.49e-60	0.567846	0.795	0.491	1.25e-55	mature T cells	higd1a
acap1	5.04e-60	0.480067	0.551	0.246	1.4e-55	mature T cells	acap1
syne1b1	3.25e-59	0.610738	0.414	0.161	9.01e-55	mature T cells	syne1b
si:dkey-206d17.12	8.27e-59	0.510708	0.526	0.232	2.3e-54	mature T cells	si:dkey-206d17.12
spry2	2.82e-58	0.344183	0.316	0.1	7.82e-54	mature T cells	spry2
tyk2	5.46e-58	0.563343	0.296	0.095	1.52e-53	mature T cells	tyk2
rpl121	1.32e-57	0.360105	0.963	0.938	3.68e-53	mature T cells	rpl12
elf1	5.02e-57	0.680574	0.658	0.348	1.39e-52	mature T cells	elf1
calcoco21	6.09e-57	0.477586	0.363	0.132	1.69e-52	mature T cells	calcoco2
tpt11	6.26e-57	0.376357	0.937	0.884	1.74e-52	mature T cells	tpt1
nfkbiaa	1.83e-56	0.861927	0.609	0.305	5.08e-52	mature T cells	nfkbiaa
spty2d1	2.5e-56	0.704305	0.461	0.195	6.93e-52	mature T cells	spty2d1
spint1a	3.84e-56	0.359948	0.539	0.231	1.07e-51	mature T cells	spint1a
eno1a1	1.47e-55	0.489168	0.535	0.249	4.08e-51	mature T cells	eno1a
prex1	2.26e-55	0.482247	0.398	0.151	6.27e-51	mature T cells	prex1
serinc5	1.4e-54	0.399623	0.251	0.073	3.9e-50	mature T cells	serinc5
wasb1	7.87e-54	0.518963	0.789	0.487	2.19e-49	mature T cells	wasb
rpl381	1.4e-53	0.325374	0.958	0.952	3.9e-49	mature T cells	rpl38
eef1db	3.23e-53	0.38952	0.546	0.254	8.98e-49	mature T cells	eef1db
fgd4b	6.48e-53	0.495934	0.314	0.107	1.8e-48	mature T cells	fgd4b
slc25a33	1.21e-52	0.443609	0.507	0.229	3.37e-48	mature T cells	slc25a33
plk31	1.25e-52	0.555464	0.926	0.658	3.47e-48	mature T cells	plk3
cmip	3.82e-52	0.685297	0.475	0.214	1.06e-47	mature T cells	cmip
rpl35a1	4.52e-52	0.321679	0.963	0.957	1.26e-47	mature T cells	rpl35a
ier2a	7.12e-52	0.533443	0.535	0.25	1.98e-47	mature T cells	ier2a
eef1a1l12	8.96e-52	0.283272	0.996	0.987	2.49e-47	mature T cells	eef1a1l1
adipor2	9.02e-52	0.857503	0.347	0.133	2.51e-47	mature T cells	adipor2
tob1b	1.49e-51	0.583942	0.398	0.157	4.14e-47	mature T cells	tob1b
notch2	1.62e-51	0.517032	0.423	0.181	4.5e-47	mature T cells	notch2
rpl37.11	2.56e-51	0.297015	0.988	0.984	7.1e-47	mature T cells	rpl37.1
dip2ba	6.42e-51	0.439045	0.332	0.12	1.78e-46	mature T cells	dip2ba
vmp1	1.7e-50	1.46193	0.256	0.083	4.73e-46	mature T cells	vmp1
fam49a1	4.36e-50	0.489356	0.612	0.324	1.21e-45	mature T cells	fam49a
rps21	1.23e-49	0.287239	0.972	0.971	3.42e-45	mature T cells	rps2
tnfaip3	1.25e-49	0.36588	0.261	0.082	3.48e-45	mature T cells	tnfaip3
si:dkey-79d12.5	1.45e-49	0.430356	0.254	0.079	4.04e-45	mature T cells	si:dkey-79d12.5
lcp2a	1.53e-48	0.418216	0.509	0.233	4.26e-44	mature T cells	lcp2a
xiap	3.57e-48	0.446394	0.395	0.161	9.91e-44	mature T cells	xiap
ccdc88b	4.96e-48	0.402012	0.375	0.15	1.38e-43	mature T cells	ccdc88b
rps241	1.37e-47	0.315423	0.97	0.956	3.81e-43	mature T cells	rps24
dock10	2.17e-47	0.480662	0.284	0.098	6.01e-43	mature T cells	dock10
rps61	2.51e-47	0.36644	0.93	0.817	6.96e-43	mature T cells	rps6
hmgn31	8.14e-47	0.512285	0.314	0.118	2.26e-42	mature T cells	hmgn3
nr4a11	8.98e-47	0.619955	0.921	0.753	2.5e-42	mature T cells	nr4a1
traf3ip2l	9.11e-47	0.432494	0.251	0.08	2.53e-42	mature T cells	traf3ip2l
rpl22	6.35e-46	0.308301	0.921	0.886	1.76e-41	mature T cells	rpl22
rpl5b1	1.67e-45	0.358675	0.926	0.777	4.64e-41	mature T cells	rpl5b
rpl7a1	3.09e-45	0.304689	0.968	0.953	8.58e-41	mature T cells	rpl7a
foxo1a	1.62e-44	0.460328	0.307	0.112	4.5e-40	mature T cells	foxo1a
gapdhs	2.92e-44	0.436873	0.804	0.508	8.1e-40	mature T cells	gapdhs
si:ch211-195b13.1	3.43e-44	0.620416	0.379	0.164	9.52e-40	mature T cells	si:ch211-195b13.1
sat1a.2	3.74e-44	0.441351	0.923	0.772	1.04e-39	mature T cells	sat1a.2
rpl141	1.94e-43	0.261661	0.965	0.942	5.38e-39	mature T cells	rpl14
rpl351	4.25e-43	0.303546	0.956	0.95	1.18e-38	mature T cells	rpl35
pnp5a	5.08e-43	0.536825	0.414	0.186	1.41e-38	mature T cells	pnp5a
mych	9.16e-43	0.438197	0.679	0.405	2.55e-38	mature T cells	mych
rps26l1	1.11e-42	0.295982	0.958	0.97	3.09e-38	mature T cells	rps26l
rpl36a1	1.27e-42	0.251275	0.977	0.976	3.53e-38	mature T cells	rpl36a
grasp	3.28e-42	0.495079	0.482	0.233	9.1e-38	mature T cells	grasp
tnip1	3.54e-42	0.489898	0.533	0.278	9.83e-38	mature T cells	tnip1
uba521	4.3e-42	0.300745	0.958	0.932	1.19e-37	mature T cells	uba52
nr4a31	2.32e-41	0.934016	0.609	0.355	6.43e-37	mature T cells	nr4a3
foxn2b	2.52e-41	0.434007	0.353	0.148	7e-37	mature T cells	foxn2b
cox171	2.64e-41	0.398177	0.561	0.293	7.32e-37	mature T cells	cox17
sik2b	2.78e-41	0.435159	0.353	0.149	7.72e-37	mature T cells	sik2b
CT027638.1	3.65e-41	0.643658	0.765	0.469	1.01e-36	mature T cells	CT027638.1
icn	4.17e-41	1.1115	0.275	0.101	1.16e-36	mature T cells	icn
si:ch73-63e15.2	6.2e-41	0.29561	0.284	0.104	1.72e-36	mature T cells	si:ch73-63e15.2
rpl5a1	6.59e-41	0.342207	0.928	0.799	1.83e-36	mature T cells	rpl5a
rpl41	8.99e-41	0.410079	0.909	0.715	2.5e-36	mature T cells	rpl4
tap2a	1.02e-40	0.330775	0.318	0.126	2.83e-36	mature T cells	tap2a
si:dkey-172h23.21	1.58e-40	0.456151	0.419	0.194	4.38e-36	mature T cells	si:dkey-172h23.2
fosl2	1.7e-40	0.564121	0.593	0.33	4.73e-36	mature T cells	fosl2
slc7a3b	1.96e-40	0.519714	0.381	0.17	5.45e-36	mature T cells	slc7a3b
nocta1	2.33e-40	0.467553	0.496	0.248	6.48e-36	mature T cells	nocta
zgc:64051	3.22e-40	0.404751	0.814	0.539	8.95e-36	mature T cells	zgc:64051
nfkbie	1.46e-39	0.329144	0.558	0.288	4.05e-35	mature T cells	nfkbie
pgam1a	1.68e-39	0.433469	0.586	0.323	4.67e-35	mature T cells	pgam1a
rps181	1.97e-39	0.367204	0.942	0.784	5.48e-35	mature T cells	rps18
rnf213a	2e-39	0.358634	0.602	0.325	5.56e-35	mature T cells	rnf213a
rsl24d11	7.89e-39	0.325736	0.921	0.843	2.19e-34	mature T cells	rsl24d1
cry-dash	1.79e-38	0.311739	0.298	0.117	4.97e-34	mature T cells	cry-dash
eef1da1	2.67e-38	0.437719	0.76	0.533	7.42e-34	mature T cells	eef1da
ppiaa	3.4e-38	0.432774	0.975	0.807	9.44e-34	mature T cells	ppiaa
rel1	1.16e-37	0.513533	0.458	0.224	3.23e-33	mature T cells	rel
tnikb	4.44e-37	0.285691	0.26	0.096	1.23e-32	mature T cells	tnikb
rps121	6.46e-37	0.304005	0.958	0.97	1.79e-32	mature T cells	rps12
rps4x1	8.86e-37	0.299504	0.935	0.922	2.46e-32	mature T cells	rps4x
chmp4ba	1.06e-36	0.364921	0.423	0.203	2.95e-32	mature T cells	chmp4ba
tmem131l1	1.89e-36	0.401419	0.558	0.31	5.24e-32	mature T cells	tmem131l
bcl10	2.64e-36	0.335222	0.265	0.1	7.32e-32	mature T cells	bcl10
ip6k2b	7.69e-36	0.416404	0.505	0.263	2.14e-31	mature T cells	ip6k2b
sqstm1	1.06e-35	0.271333	0.432	0.205	2.95e-31	mature T cells	sqstm1
dedd1	2.36e-35	0.399727	0.619	0.349	6.56e-31	mature T cells	dedd1
rps171	2.67e-35	0.295015	0.932	0.918	7.41e-31	mature T cells	rps17
fam49bb	5.88e-35	0.288278	0.279	0.11	1.63e-30	mature T cells	fam49bb
cyth1a.11	1.24e-34	0.4172	0.493	0.263	3.45e-30	mature T cells	cyth1a.1
pnrc2	2.8e-34	0.429512	0.984	0.917	7.79e-30	mature T cells	pnrc2
rps27.2	3.21e-34	0.306176	0.893	0.745	8.92e-30	mature T cells	rps27.2
chmp4bb	3.27e-34	0.281727	0.475	0.244	9.09e-30	mature T cells	chmp4bb
CU499336.21	4.88e-34	0.326734	0.375	0.171	1.36e-29	mature T cells	CU499336.2
myh11a1	1.85e-33	0.394079	0.54	0.296	5.13e-29	mature T cells	myh11a
csk	1.95e-33	0.340728	0.486	0.255	5.41e-29	mature T cells	csk
myca2	2.36e-33	0.372286	0.618	0.356	6.55e-29	mature T cells	myca
per2	2.39e-33	0.342138	0.293	0.12	6.65e-29	mature T cells	per2
cry5	2.58e-33	0.315894	0.254	0.099	7.16e-29	mature T cells	cry5
mbnl3	3.59e-33	0.455005	0.302	0.132	9.98e-29	mature T cells	mbnl3
rpl61	3.61e-33	0.381571	0.919	0.703	1e-28	mature T cells	rpl6
pim1	9.74e-33	0.442137	0.402	0.197	2.71e-28	mature T cells	pim1
pik3cg	9.8e-33	0.412334	0.361	0.171	2.72e-28	mature T cells	pik3cg
ivns1abpa	1.66e-32	0.297422	0.26	0.102	4.62e-28	mature T cells	ivns1abpa
rbpjb	2.12e-32	0.289136	0.265	0.105	5.89e-28	mature T cells	rbpjb
rplp2l1	2.23e-32	0.252547	0.991	0.976	6.21e-28	mature T cells	rplp2l
si:ch1073-392o20.2	7.13e-32	0.393835	0.284	0.12	1.98e-27	mature T cells	si:ch1073-392o20.2
ube2al	2.55e-31	0.423325	0.596	0.358	7.08e-27	mature T cells	ube2al
sik12	2.77e-31	0.433466	0.84	0.571	7.69e-27	mature T cells	sik1
ccnl1b	4.42e-31	0.312205	0.442	0.228	1.23e-26	mature T cells	ccnl1b
hcst	8.46e-31	0.278711	0.272	0.111	2.35e-26	mature T cells	hcst
rasal3	9.29e-31	0.296293	0.439	0.224	2.58e-26	mature T cells	rasal3
slc3a2b	9.97e-31	0.313569	0.279	0.118	2.77e-26	mature T cells	slc3a2b
prkar1aa	1.04e-30	0.330053	0.421	0.217	2.9e-26	mature T cells	prkar1aa
rpl71	1.41e-30	0.264989	0.963	0.952	3.92e-26	mature T cells	rpl7
per3	2.92e-30	0.339516	0.461	0.246	8.1e-26	mature T cells	per3
BX936337.1	4.78e-30	0.312975	0.693	0.435	1.33e-25	mature T cells	BX936337.1
cd99	8.18e-30	0.273852	0.511	0.28	2.27e-25	mature T cells	cd99
fmnl1a1	8.25e-30	0.369253	0.472	0.255	2.29e-25	mature T cells	fmnl1a
slc20a1b	9.03e-30	0.422367	0.432	0.231	2.51e-25	mature T cells	slc20a1b
mknk2b1	1.97e-29	0.453267	0.746	0.505	5.46e-25	mature T cells	mknk2b
prelid3b	3.16e-29	0.333164	0.709	0.474	8.79e-25	mature T cells	prelid3b
lrba	3.98e-29	0.274256	0.339	0.159	1.1e-24	mature T cells	lrba
rsrp11	1.22e-28	0.381686	0.733	0.459	3.4e-24	mature T cells	rsrp1
mef2d	4.7e-28	0.502239	0.375	0.195	1.3e-23	mature T cells	mef2d
ldhba1	9.45e-28	0.255288	0.618	0.37	2.63e-23	mature T cells	ldhba
mhc1uka	1.55e-27	0.292415	0.56	0.334	4.32e-23	mature T cells	mhc1uka
xpr1b	2.35e-27	0.406262	0.321	0.153	6.52e-23	mature T cells	xpr1b
slc25a25a	7.43e-27	0.307582	0.316	0.15	2.06e-22	mature T cells	slc25a25a
npm1a2	1.23e-26	0.355262	0.561	0.322	3.41e-22	mature T cells	npm1a
nab1a1	2.86e-26	0.373103	0.312	0.145	7.96e-22	mature T cells	nab1a
ier2b	3.11e-26	0.402627	0.867	0.665	8.64e-22	mature T cells	ier2b
etnk1	1.05e-25	0.397741	0.344	0.174	2.91e-21	mature T cells	etnk1
arpc1b2	2.75e-25	0.325425	0.881	0.599	7.64e-21	mature T cells	arpc1b
pim2	1.98e-24	0.397082	0.277	0.131	5.51e-20	mature T cells	pim2
si:dkey-112a7.4	6.16e-24	0.308286	0.607	0.394	1.71e-19	mature T cells	si:dkey-112a7.4
reep5	9.29e-24	0.427115	0.521	0.318	2.58e-19	mature T cells	reep5
birc2	9.55e-24	0.312193	0.377	0.204	2.65e-19	mature T cells	birc2
prkacba	1.25e-23	0.285021	0.458	0.263	3.48e-19	mature T cells	prkacba
si:dkey-109a10.22	1.54e-23	0.309842	0.598	0.393	4.28e-19	mature T cells	si:dkey-109a10.2
dap1b	1.78e-23	0.28949	0.765	0.537	4.94e-19	mature T cells	dap1b
stk17b	1.22e-22	0.274394	0.304	0.152	3.39e-18	mature T cells	stk17b
eif4g1a	1.57e-22	0.306605	0.377	0.208	4.35e-18	mature T cells	eif4g1a
wipf1a	1.67e-22	0.26208	0.412	0.232	4.63e-18	mature T cells	wipf1a
ptmaa1	3.73e-22	0.29916	0.939	0.766	1.04e-17	mature T cells	ptmaa
rgs132	6.66e-22	0.334714	0.804	0.525	1.85e-17	mature T cells	rgs13
actr2a	2.78e-21	0.319321	0.47	0.283	7.72e-17	mature T cells	actr2a
gadd45ba1	7.95e-21	0.38947	0.689	0.498	2.21e-16	mature T cells	gadd45ba
hspa8	1.24e-20	0.290999	0.958	0.837	3.44e-16	mature T cells	hspa8
ywhaqa1	1.51e-20	0.271954	0.521	0.318	4.2e-16	mature T cells	ywhaqa
il16	2.38e-20	0.312166	0.305	0.161	6.62e-16	mature T cells	il16
mrps152	3.43e-20	0.29126	0.449	0.268	9.52e-16	mature T cells	mrps15
sdcbp2	4.35e-20	0.259215	0.551	0.353	1.21e-15	mature T cells	sdcbp2
zgc:1629442	4.89e-20	0.259889	0.758	0.53	1.36e-15	mature T cells	zgc:162944
mapkapk2a	7.83e-20	0.272132	0.328	0.177	2.18e-15	mature T cells	mapkapk2a
tktb	8.07e-20	0.274216	0.272	0.138	2.24e-15	mature T cells	tktb
brd2a1	1.9e-19	0.285422	0.675	0.453	5.29e-15	mature T cells	brd2a
rhoab	3.55e-19	0.260301	0.618	0.411	9.86e-15	mature T cells	rhoab
nr1d2a	9.06e-19	0.310854	0.468	0.298	2.52e-14	mature T cells	nr1d2a
nfkbiab	1.14e-17	0.280561	0.772	0.561	3.15e-13	mature T cells	nfkbiab
cep85l	1.08e-16	0.290932	0.289	0.161	3e-12	mature T cells	cep85l
atf4a	2.27e-16	0.311033	0.491	0.323	6.3e-12	mature T cells	atf4a
relb	3.28e-16	0.27238	0.358	0.213	9.1e-12	mature T cells	relb
zgc:158463	3.85e-16	0.378861	0.939	0.785	1.07e-11	mature T cells	zgc:158463
sept9b	2.92e-14	0.266789	0.623	0.434	8.11e-10	mature T cells	sept9b
txnipa1	8.72e-14	0.398654	0.593	0.434	2.42e-09	mature T cells	txnipa
tet32	3.3e-12	0.318923	0.281	0.167	9.17e-08	mature T cells	tet3
mt-co1	4.48e-12	0.343049	0.996	0.977	1.24e-07	mature T cells	mt-co1
ddx3xa	1.99e-11	0.282859	0.421	0.285	5.52e-07	mature T cells	ddx3xa
ptpn61	1.69e-07	0.32016	0.561	0.459	0.00468742	mature T cells	ptpn6
igic1s1	0	3.45755	0.917	0.004	0	B cells	igic1s1
CU571382.1	0	3.30884	0.867	0.006	0	B cells	CU571382.1
si:ch211-198c19.3	0	2.95541	0.592	0.008	0	B cells	si:ch211-198c19.3
zgc:153659	0	2.69746	0.867	0.003	0	B cells	zgc:153659
zgc:194275	0	2.61456	0.859	0.004	0	B cells	zgc:194275
igl1c3	0	2.49306	0.838	0.002	0	B cells	igl1c3
igl3v5	0	2.26055	0.802	0.002	0	B cells	igl3v5
BX571825.5	0	2.06584	0.694	0.001	0	B cells	BX571825.5
si:dkey-24p1.1	0	2.01306	0.796	0.017	0	B cells	si:dkey-24p1.1
ighz	0	1.92943	0.466	0.002	0	B cells	ighz
ncf1	0	1.86821	0.807	0.069	0	B cells	ncf1
igl4v8	0	1.86073	0.721	0.001	0	B cells	igl4v8
ighv1-4	0	1.83355	0.337	0.005	0	B cells	ighv1-4
syk1	0	1.78154	0.788	0.073	0	B cells	syk
bhlhe401	0	1.66442	0.645	0.082	0	B cells	bhlhe40
blnk	0	1.56984	0.565	0.011	0	B cells	blnk
CT573342.2	0	1.52092	0.555	0.002	0	B cells	CT573342.2
spi1b	0	1.45461	0.628	0.036	0	B cells	spi1b
cd7al	0	1.34117	0.516	0.03	0	B cells	cd7al
swap70a	0	1.33584	0.461	0.005	0	B cells	swap70a
atp11a	0	1.32294	0.447	0.039	0	B cells	atp11a
BX571825.4	0	1.31983	0.308	0.001	0	B cells	BX571825.4
ebf3a	0	1.26389	0.42	0.002	0	B cells	ebf3a
hck1	0	1.25679	0.464	0.05	0	B cells	hck
CU207301.2	0	1.25474	0.48	0.001	0	B cells	CU207301.2
mef2cb	0	1.24061	0.424	0.018	0	B cells	mef2cb
dapp1	0	1.15722	0.428	0.011	0	B cells	dapp1
sftpba	0	1.15135	0.428	0.011	0	B cells	sftpba
illr1	0	1.13509	0.322	0.002	0	B cells	illr1
zgc:153659.1	0	1.11277	0.378	0.001	0	B cells	zgc:153659.1
plekho1b	0	1.07038	0.424	0.033	0	B cells	plekho1b
pou2f2a	0	1.06182	0.397	0.012	0	B cells	pou2f2a
lmo2	0	1.05297	0.428	0.035	0	B cells	lmo2
cd37	0	1.04652	0.374	0.001	0	B cells	cd37
prmt2	0	1.0071	0.318	0.006	0	B cells	prmt2
ptprja	0	0.984593	0.328	0.014	0	B cells	ptprja
xirp2a	0	0.961895	0.287	0.008	0	B cells	xirp2a
cd79b	0	0.950312	0.36	0.001	0	B cells	cd79b
cd79a	0	0.948437	0.364	0.003	0	B cells	cd79a
CT027980.1	0	0.933348	0.279	0.004	0	B cells	CT027980.1
si:dkey-237j10.2	0	0.908287	0.326	0.017	0	B cells	si:dkey-237j10.2
mpeg1.1	0	0.895995	0.449	0.027	0	B cells	mpeg1.1
ccr2.1	0	0.893268	0.303	0.016	0	B cells	ccr2.1
pax5	0	0.840908	0.312	0.001	0	B cells	pax5
BX571825.3	0	0.794032	0.254	0	0	B cells	BX571825.3
bpifcl	0	0.752855	0.27	0.013	0	B cells	bpifcl
ccr2	0	0.735732	0.256	0.01	0	B cells	ccr2
cd74a	4.27e-305	1.2875	0.992	0.476	1.19e-300	B cells	cd74a
cd83	2.49e-300	1.50123	0.461	0.053	6.93e-296	B cells	cd83
cyba	2.63e-300	1.08629	0.541	0.074	7.3e-296	B cells	cyba
gpr137ba	4.8e-297	0.779277	0.264	0.015	1.33e-292	B cells	gpr137ba
si:ch211-198c19.1	1.5e-291	0.712532	0.272	0.016	4.15e-287	B cells	si:ch211-198c19.1
tspan2a	2.94e-284	0.999042	0.441	0.052	8.18e-280	B cells	tspan2a
ccl35.1	1.56e-260	1.85891	0.378	0.039	4.33e-256	B cells	ccl35.1
si:busm1-266f07.2	1.36e-251	1.04236	0.925	0.358	3.78e-247	B cells	si:busm1-266f07.2
cxcr4b2	6.69e-248	1.54225	0.987	0.556	1.86e-243	B cells	cxcr4b
csf2rb	1.35e-234	1.01327	0.303	0.028	3.74e-230	B cells	csf2rb
si:ch211-102c2.4	4.05e-213	0.641343	0.341	0.038	1.12e-208	B cells	si:ch211-102c2.4
lyn	5.87e-213	0.868367	0.331	0.038	1.63e-208	B cells	lyn
ncf2	9.34e-200	0.837391	0.389	0.055	2.59e-195	B cells	ncf2
cd74b	4.32e-185	0.834422	0.933	0.428	1.2e-180	B cells	cd74b
si:ch211-199g17.2	1.05e-173	1.17578	0.501	0.11	2.93e-169	B cells	si:ch211-199g17.2
tspan36	7.4e-165	0.715163	0.264	0.03	2.06e-160	B cells	tspan36
si:ch211-153b23.71	8.13e-163	0.687841	0.366	0.059	2.26e-158	B cells	si:ch211-153b23.7
dusp22	1.77e-160	1.35392	0.867	0.409	4.93e-156	B cells	dusp2
dap1b1	2.33e-160	1.23291	0.865	0.534	6.48e-156	B cells	dap1b
zgc:776502	2.53e-157	1.08606	0.904	0.449	7.04e-153	B cells	zgc:77650
si:ch211-25d12.71	2.78e-144	0.826063	0.351	0.062	7.72e-140	B cells	si:ch211-25d12.7
cxcr4a1	2.51e-141	1.20387	0.592	0.181	6.98e-137	B cells	cxcr4a
mhc2dab	1.02e-139	0.668237	0.576	0.166	2.82e-135	B cells	mhc2dab
hdac9b	1.56e-135	0.727596	0.283	0.043	4.34e-131	B cells	hdac9b
smox	7.97e-132	0.77766	0.326	0.058	2.21e-127	B cells	smox
b3gnt3.4	1.47e-115	0.797469	0.31	0.059	4.09e-111	B cells	b3gnt3.4
BX248082.11	1.33e-111	0.660519	0.383	0.084	3.71e-107	B cells	BX248082.1
rgs133	2.91e-109	0.869229	0.911	0.522	8.09e-105	B cells	rgs13
rpl352	3.07e-106	0.501227	0.96	0.95	8.53e-102	B cells	rpl35
kctd5a	1.86e-105	0.979092	0.809	0.466	5.17e-101	B cells	kctd5a
grasp1	2e-104	1.01029	0.603	0.23	5.55e-100	B cells	grasp
xbp11	6.37e-100	0.902482	0.728	0.329	1.77e-95	B cells	xbp1
mrap2a	7.5e-98	0.864934	0.279	0.054	2.08e-93	B cells	mrap2a
ciita	9.57e-96	0.721217	0.258	0.049	2.66e-91	B cells	ciita
skap2	1.19e-92	0.606551	0.274	0.056	3.32e-88	B cells	skap2
RPL412	2.66e-92	0.374695	0.996	0.995	7.39e-88	B cells	RPL41
rps22	3.88e-90	0.416095	0.985	0.971	1.08e-85	B cells	rps2
si:ch73-234b20.5	3.06e-88	0.791857	0.568	0.229	8.49e-84	B cells	si:ch73-234b20.5
ier2a1	1.53e-87	1.03292	0.59	0.249	4.25e-83	B cells	ier2a
rpl321	2.68e-85	0.412817	0.965	0.959	7.45e-81	B cells	rpl32
rpl122	1.05e-81	0.453424	0.965	0.938	2.91e-77	B cells	rpl12
rps15a	8.61e-81	0.358589	0.969	0.974	2.39e-76	B cells	rps15a
rpl36a2	7.23e-79	0.376006	0.969	0.977	2.01e-74	B cells	rpl36a
plcg21	5.65e-77	0.730104	0.335	0.096	1.57e-72	B cells	plcg2
dusp11	2.19e-76	0.836615	0.788	0.467	6.08e-72	B cells	dusp1
znf576.1	2.62e-76	0.659973	0.268	0.063	7.29e-72	B cells	znf576.1
wasa	2.75e-75	0.760938	0.68	0.348	7.65e-71	B cells	wasa
iscub1	4.03e-75	0.621499	0.31	0.082	1.12e-70	B cells	iscub
gm2a	1.52e-74	0.462282	0.343	0.096	4.23e-70	B cells	gm2a
rps242	2.39e-73	0.401786	0.96	0.956	6.63e-69	B cells	rps24
rps26l2	5.72e-72	0.365317	0.971	0.969	1.59e-67	B cells	rps26l
rpl231	2.1e-70	0.364014	0.983	0.98	5.84e-66	B cells	rpl23
rpl221	2.31e-70	0.428844	0.931	0.885	6.4e-66	B cells	rpl22
cited4a1	8.13e-69	0.694947	0.559	0.238	2.26e-64	B cells	cited4a
egr11	2.29e-68	1.06642	0.565	0.261	6.36e-64	B cells	egr1
zgc:103700	2.23e-67	0.448131	0.312	0.088	6.19e-63	B cells	zgc:103700
card11	3.51e-65	0.563275	0.262	0.068	9.74e-61	B cells	card11
rps291	1.45e-64	0.302775	0.981	0.985	4.02e-60	B cells	rps29
si:ch211-195b13.11	2.31e-64	0.897507	0.426	0.163	6.42e-60	B cells	si:ch211-195b13.1
BX901920.11	3.29e-63	0.386369	0.304	0.083	9.13e-59	B cells	BX901920.1
rps261	4.04e-63	0.382683	0.938	0.909	1.12e-58	B cells	rps26
rps172	6.98e-63	0.409429	0.954	0.917	1.94e-58	B cells	rps17
npl	1.76e-62	0.562475	0.279	0.077	4.89e-58	B cells	npl
rps4x2	9.42e-61	0.388551	0.961	0.922	2.62e-56	B cells	rps4x
rps281	3.8e-60	0.331796	0.967	0.965	1.06e-55	B cells	rps28
ifi30	1.02e-59	0.534491	0.472	0.195	2.83e-55	B cells	ifi30
rpl37.12	7.51e-59	0.312066	0.983	0.984	2.09e-54	B cells	rpl37.1
zgc:1584631	6.32e-58	1.04407	0.938	0.786	1.75e-53	B cells	zgc:158463
rpl131	3.34e-57	0.301254	0.967	0.97	9.28e-53	B cells	rpl13
ldha1	3.59e-57	0.80342	0.532	0.254	9.97e-53	B cells	ldha
rps251	8.66e-56	0.301516	0.973	0.968	2.4e-51	B cells	rps25
hsp70l	9.21e-55	1.08636	0.283	0.086	2.56e-50	B cells	hsp70l
rpl382	6.9e-54	0.326284	0.958	0.952	1.92e-49	B cells	rpl38
pik3ap1	2.59e-53	0.567788	0.277	0.086	7.2e-49	B cells	pik3ap1
rps27a1	6.98e-51	0.298236	0.952	0.962	1.94e-46	B cells	rps27a
rpl35a2	2.5e-50	0.303404	0.958	0.957	6.93e-46	B cells	rpl35a
rpsa2	3.31e-50	0.293911	0.971	0.965	9.21e-46	B cells	rpsa
actb2	4.61e-50	0.458554	0.994	0.967	1.28e-45	B cells	actb2
egr31	8.17e-50	1.08597	0.412	0.18	2.27e-45	B cells	egr3
ralgps21	1.07e-49	0.508347	0.489	0.215	2.98e-45	B cells	ralgps2
rplp2l2	5.8e-49	0.296623	0.981	0.977	1.61e-44	B cells	rplp2l
mych1	1.71e-48	0.694483	0.665	0.407	4.76e-44	B cells	mych
pim11	1.47e-46	0.628756	0.437	0.197	4.09e-42	B cells	pim1
fosab	3.08e-46	0.684136	0.871	0.684	8.57e-42	B cells	fosab
rpl311	7.48e-46	0.274606	0.956	0.962	2.08e-41	B cells	rpl31
uba522	2.7e-45	0.305877	0.958	0.932	7.5e-41	B cells	uba52
pdpk1a1	1.46e-44	0.406931	0.279	0.094	4.06e-40	B cells	pdpk1a
pik3r11	6.24e-44	0.553547	0.721	0.452	1.73e-39	B cells	pik3r1
pacsin2	1.65e-43	0.516196	0.281	0.1	4.59e-39	B cells	pacsin2
rps27.11	1.09e-42	0.266024	0.958	0.971	3.03e-38	B cells	rps27.1
rpl392	1.12e-42	0.258037	0.971	0.984	3.1e-38	B cells	rpl39
rpl72	1.48e-42	0.294495	0.956	0.953	4.12e-38	B cells	rpl7
cst31	2.27e-42	0.388437	0.403	0.172	6.32e-38	B cells	cst3
si:dkey-206d17.121	3.61e-42	0.763267	0.468	0.235	1e-37	B cells	si:dkey-206d17.12
sec61g	3.93e-41	0.480252	0.817	0.627	1.09e-36	B cells	sec61g
thrap3a	4.15e-41	0.467829	0.272	0.093	1.15e-36	B cells	thrap3a
rpl24	5.55e-41	0.250887	0.961	0.972	1.54e-36	B cells	rpl24
sat1a.21	2.69e-40	0.480925	0.915	0.773	7.48e-36	B cells	sat1a.2
rpl18a1	3.17e-40	0.275165	0.958	0.947	8.8e-36	B cells	rpl18a
nfe2l2a1	3.38e-40	0.598893	0.362	0.155	9.39e-36	B cells	nfe2l2a
zgc:92066	7.57e-40	0.627981	0.825	0.677	2.1e-35	B cells	zgc:92066
rps122	1.68e-39	0.288519	0.979	0.969	4.67e-35	B cells	rps12
rpl271	9.16e-39	0.2673	0.95	0.935	2.54e-34	B cells	rpl27
rps151	1.48e-37	0.266034	0.925	0.937	4.1e-33	B cells	rps15
rsl24d12	2.52e-37	0.38153	0.894	0.845	7e-33	B cells	rsl24d1
rsrp12	1.88e-36	0.687722	0.699	0.461	5.22e-32	B cells	rsrp1
rpl341	2.32e-36	0.262169	0.956	0.931	6.44e-32	B cells	rpl34
rsl1d11	6.7e-36	0.539292	0.568	0.34	1.86e-31	B cells	rsl1d1
lamtor3	8.16e-36	0.505085	0.252	0.094	2.27e-31	B cells	lamtor3
ubb1	1.1e-35	0.417257	0.378	0.173	3.06e-31	B cells	ubb
rpl5b2	2.27e-35	0.34678	0.911	0.778	6.31e-31	B cells	rpl5b
rpl151	3.04e-34	0.269994	0.95	0.907	8.45e-30	B cells	rpl15
klf13	4.77e-34	0.667535	0.455	0.24	1.33e-29	B cells	klf13
rpl7a2	9.54e-33	0.256849	0.96	0.953	2.65e-28	B cells	rpl7a
btf3	4.08e-32	0.268257	0.94	0.91	1.13e-27	B cells	btf3
hcst1	4.81e-30	0.405982	0.27	0.112	1.34e-25	B cells	hcst
klf12a	2.15e-29	0.459626	0.256	0.104	5.98e-25	B cells	klf12a
ccr9a1	2.51e-29	0.457826	0.96	0.922	6.97e-25	B cells	ccr9a
rpl36	9.31e-29	0.29873	0.954	0.835	2.59e-24	B cells	rpl3
calm3a.1	2.45e-28	0.440293	0.266	0.115	6.79e-24	B cells	calm3a.1
chmp2a2	1.07e-27	0.523035	0.539	0.343	2.99e-23	B cells	chmp2a
stk17b1	1.93e-27	0.340663	0.32	0.152	5.37e-23	B cells	stk17b
rps62	3.41e-27	0.286811	0.929	0.818	9.47e-23	B cells	rps6
BX120005.11	9.39e-27	0.504039	0.376	0.197	2.61e-22	B cells	BX120005.1
CR383676.1	2.42e-26	0.321781	1	0.996	6.71e-22	B cells	CR383676.1
tefa2	5.52e-26	0.49245	0.624	0.429	1.53e-21	B cells	tefa
gpx1a	6.01e-26	0.280487	0.281	0.126	1.67e-21	B cells	gpx1a
tagapa2	2.19e-25	0.403406	0.78	0.612	6.08e-21	B cells	tagapa
sh3kbp1	5.81e-25	0.360873	0.401	0.221	1.61e-20	B cells	sh3kbp1
CT027638.11	2.29e-24	0.700652	0.659	0.474	6.35e-20	B cells	CT027638.1
si:ch211-119e14.1	2.89e-24	0.393406	0.857	0.647	8.03e-20	B cells	si:ch211-119e14.1
ppdpfb	3.51e-24	0.423474	0.495	0.315	9.74e-20	B cells	ppdpfb
gnai2a	2.42e-23	0.380702	0.572	0.374	6.71e-19	B cells	gnai2a
chmp4ba1	2.43e-23	0.481729	0.372	0.205	6.74e-19	B cells	chmp4ba
nfkb2	6.72e-23	0.467898	0.32	0.168	1.87e-18	B cells	nfkb2
gabarapb	8.41e-23	0.330203	0.622	0.435	2.34e-18	B cells	gabarapb
nfkbiab1	8.62e-23	0.376212	0.755	0.562	2.4e-18	B cells	nfkbiab
CU019662.1	1.61e-22	0.38504	0.408	0.236	4.48e-18	B cells	CU019662.1
slc7a3b1	5.87e-22	0.629206	0.324	0.173	1.63e-17	B cells	slc7a3b
zgc:640511	9.59e-22	0.386711	0.713	0.544	2.66e-17	B cells	zgc:64051
ptmaa2	1.04e-21	0.255471	0.882	0.769	2.88e-17	B cells	ptmaa
btg21	2.31e-21	0.272546	0.954	0.841	6.41e-17	B cells	btg2
mknk2b2	2.33e-21	0.333981	0.696	0.507	6.48e-17	B cells	mknk2b
ccni1	1.9e-20	0.305699	0.881	0.79	5.28e-16	B cells	ccni
eef1da2	4.29e-20	0.388194	0.705	0.536	1.19e-15	B cells	eef1da
h2afx12	6.42e-20	0.336107	0.572	0.377	1.78e-15	B cells	h2afx1
calm1a	8.41e-20	0.466217	0.453	0.297	2.33e-15	B cells	calm1a
celf2	8.88e-20	0.50837	0.472	0.309	2.47e-15	B cells	celf2
crip1	1.08e-19	0.357137	0.688	0.519	3e-15	B cells	crip1
rps27.21	1.15e-19	0.263366	0.869	0.747	3.21e-15	B cells	rps27.2
mbnl31	2.57e-19	0.476713	0.262	0.134	7.15e-15	B cells	mbnl3
rpl261	1.41e-18	0.293076	0.719	0.533	3.91e-14	B cells	rpl26
slc25a25a1	2.08e-18	0.493648	0.283	0.152	5.76e-14	B cells	slc25a25a
2021-09-12	3.49e-18	0.345448	0.422	0.269	9.7e-14	B cells	2021-09-12
ddit4	5.28e-18	0.501284	0.308	0.17	1.47e-13	B cells	ddit4
si:ch211-226m16.22	1.66e-17	0.304522	0.541	0.362	4.62e-13	B cells	si:ch211-226m16.2
ip6k2b1	2.1e-17	0.332459	0.428	0.267	5.83e-13	B cells	ip6k2b
cmip1	4.37e-17	0.342046	0.364	0.219	1.21e-12	B cells	cmip
jpt2	8.3e-17	0.333604	0.353	0.218	2.31e-12	B cells	jpt2
si:dkey-25e12.31	1.31e-16	0.491222	0.31	0.177	3.63e-12	B cells	si:dkey-25e12.3
ube2e1	1.34e-15	0.312252	0.41	0.272	3.71e-11	B cells	ube2e1
chac11	1.73e-15	0.394169	0.539	0.397	4.8e-11	B cells	chac1
ddx212	1.85e-15	0.298143	0.634	0.472	5.14e-11	B cells	ddx21
eef1db1	5.07e-15	0.306391	0.395	0.261	1.41e-10	B cells	eef1db
hcls1	1.26e-14	0.27996	0.385	0.248	3.49e-10	B cells	hcls1
sqstm11	3.81e-14	0.271823	0.341	0.209	1.06e-09	B cells	sqstm1
mgst3b	2.37e-13	0.279045	0.281	0.167	6.59e-09	B cells	mgst3b
rpl62	3.23e-13	0.295864	0.846	0.706	8.96e-09	B cells	rpl6
tmc81	8.54e-13	0.324047	0.299	0.184	2.37e-08	B cells	tmc8
dnajb1b1	1.8e-12	0.334092	0.493	0.351	4.99e-08	B cells	dnajb1b
stat2	2.55e-12	0.386323	0.279	0.17	7.07e-08	B cells	stat2
ier2b1	3.77e-12	0.341075	0.786	0.669	1.05e-07	B cells	ier2b
csk1	2.26e-11	0.323356	0.374	0.26	6.28e-07	B cells	csk
arhgap15	2.59e-11	0.290776	0.322	0.21	7.18e-07	B cells	arhgap15
slc44a22	2.99e-09	0.323797	0.414	0.304	8.31e-05	B cells	slc44a2
jund	3.8e-08	0.404836	0.43	0.328	0.00105587	B cells	jund
pnisr	9.73e-08	0.349351	0.312	0.223	0.00270216	B cells	pnisr
si:dkey-172h23.22	1.9e-07	0.256256	0.287	0.2	0.00528489	B cells	si:dkey-172h23.2
etnk11	2.15e-07	0.308795	0.256	0.178	0.00596283	B cells	etnk1
ddit31	9.91e-07	0.274699	0.549	0.45	0.0275199	B cells	ddit3
fmnl1a2	2.34e-06	0.297454	0.337	0.261	0.0649783	B cells	fmnl1a
jdp2b	1.4e-05	0.392462	0.651	0.586	0.38947	B cells	jdp2b
pgam1a1	2.29e-05	0.269382	0.395	0.331	0.635868	B cells	pgam1a
chmp4bb1	0.000134082	0.305573	0.304	0.251	1	B cells	chmp4bb
apoeb	0	4.75913	0.605	0.026	0	thymic epithelial cells	apoeb
cfd	0	4.50183	0.572	0.019	0	thymic epithelial cells	cfd
cldni	0	3.48774	0.521	0.071	0	thymic epithelial cells	cldni
sparc	0	3.43048	0.535	0.011	0	thymic epithelial cells	sparc
tmsb1	0	3.31274	0.796	0.053	0	thymic epithelial cells	tmsb1
epcam	0	3.31268	0.781	0.013	0	thymic epithelial cells	epcam
ponzr3	0	3.24426	0.451	0.019	0	thymic epithelial cells	ponzr3
zgc:111983	0	3.19538	0.289	0.007	0	thymic epithelial cells	zgc:111983
rhbg	0	3.15594	0.605	0.008	0	thymic epithelial cells	rhbg
si:dkey-112a7.5	0	2.83618	0.423	0.006	0	thymic epithelial cells	si:dkey-112a7.5
zgc:153911	0	2.79083	0.563	0.009	0	thymic epithelial cells	zgc:153911
si:ch211-117m20.5	0	2.78154	0.282	0.008	0	thymic epithelial cells	si:ch211-117m20.5
krt18	0	2.7442	0.584	0.011	0	thymic epithelial cells	krt18
ponzr4	0	2.68816	0.36	0.012	0	thymic epithelial cells	ponzr4
cldnb	0	2.67741	0.402	0.013	0	thymic epithelial cells	cldnb
cldne	0	2.63425	0.328	0.004	0	thymic epithelial cells	cldne
si:dkey-247k7.2	0	2.60748	0.421	0.011	0	thymic epithelial cells	si:dkey-247k7.2
si:ch211-195b11.3	0	2.58767	0.468	0.018	0	thymic epithelial cells	si:ch211-195b11.3
icn1	0	2.56218	0.84	0.078	0	thymic epithelial cells	icn
ubb2	0	2.49096	0.735	0.158	0	thymic epithelial cells	ubb
cfl1l	0	2.48612	0.67	0.017	0	thymic epithelial cells	cfl1l
krt8	0	2.44186	0.742	0.049	0	thymic epithelial cells	krt8
hsd11b2	0	2.42057	0.484	0.008	0	thymic epithelial cells	hsd11b2
s100a10b	0	2.34423	0.579	0.015	0	thymic epithelial cells	s100a10b
thy1	0	2.33458	0.495	0.015	0	thymic epithelial cells	thy1
wu:fj16a03	0	2.306	0.288	0.005	0	thymic epithelial cells	wu:fj16a03
cd9b	0	2.26489	0.705	0.009	0	thymic epithelial cells	cd9b
id1	0	2.23596	0.584	0.089	0	thymic epithelial cells	id1
f3a	0	2.2246	0.504	0.006	0	thymic epithelial cells	f3a
epas1b	0	2.21587	0.561	0.006	0	thymic epithelial cells	epas1b
tagln2	0	2.16252	0.614	0.079	0	thymic epithelial cells	tagln2
si:ch1073-406l10.2	0	2.09554	0.419	0.003	0	thymic epithelial cells	si:ch1073-406l10.2
ahnak	0	2.03412	0.568	0.026	0	thymic epithelial cells	ahnak
krt91	0	2.00446	0.446	0.014	0	thymic epithelial cells	krt91
ptgs2a	0	1.99989	0.495	0.004	0	thymic epithelial cells	ptgs2a
epgn	0	1.9913	0.349	0.003	0	thymic epithelial cells	epgn
cebpd	0	1.97605	0.542	0.021	0	thymic epithelial cells	cebpd
krt5	0	1.96225	0.477	0.012	0	thymic epithelial cells	krt5
krt4	0	1.93421	0.363	0.014	0	thymic epithelial cells	krt4
cldnh	0	1.93142	0.253	0.011	0	thymic epithelial cells	cldnh
phlda2	0	1.92273	0.512	0.054	0	thymic epithelial cells	phlda2
sult2st1	0	1.90245	0.532	0.011	0	thymic epithelial cells	sult2st1
tfpia	0	1.87135	0.54	0.004	0	thymic epithelial cells	tfpia
cdh1	0	1.86726	0.64	0.008	0	thymic epithelial cells	cdh1
fosl1a	0	1.86525	0.46	0.044	0	thymic epithelial cells	fosl1a
zgc:158343	0	1.80065	0.454	0.014	0	thymic epithelial cells	zgc:158343
spint2	0	1.77771	0.593	0.008	0	thymic epithelial cells	spint2
aqp3a	0	1.76236	0.432	0.031	0	thymic epithelial cells	aqp3a
col4a3	0	1.75276	0.346	0.001	0	thymic epithelial cells	col4a3
col4a4	0	1.75012	0.335	0.002	0	thymic epithelial cells	col4a4
epas1a	0	1.70943	0.507	0.004	0	thymic epithelial cells	epas1a
ccl20b	0	1.69213	0.314	0.003	0	thymic epithelial cells	ccl20b
ackr3b	0	1.68526	0.374	0.004	0	thymic epithelial cells	ackr3b
hbegfa	0	1.6759	0.437	0.038	0	thymic epithelial cells	hbegfa
tmem176l.4	0	1.64028	0.458	0.016	0	thymic epithelial cells	tmem176l.4
myh9a	0	1.60292	0.495	0.018	0	thymic epithelial cells	myh9a
spaca4l	0	1.5854	0.421	0.003	0	thymic epithelial cells	spaca4l
gata2a	0	1.53692	0.344	0.004	0	thymic epithelial cells	gata2a
f11r.1	0	1.49704	0.572	0.028	0	thymic epithelial cells	f11r.1
slco2b1	0	1.48567	0.381	0.004	0	thymic epithelial cells	slco2b1
cldn1	0	1.48458	0.326	0.002	0	thymic epithelial cells	cldn1
anxa2a	0	1.43623	0.326	0.007	0	thymic epithelial cells	anxa2a
cldn7b	0	1.41861	0.481	0.009	0	thymic epithelial cells	cldn7b
angptl4	0	1.35676	0.344	0.003	0	thymic epithelial cells	angptl4
s100v2	0	1.35483	0.496	0.01	0	thymic epithelial cells	s100v2
irs2b	0	1.35444	0.477	0.026	0	thymic epithelial cells	irs2b
rpz5	0	1.35272	0.396	0.014	0	thymic epithelial cells	rpz5
cxl34b.11	0	1.32678	0.298	0.001	0	thymic epithelial cells	cxl34b.11
elf3	0	1.32398	0.307	0.007	0	thymic epithelial cells	elf3
cd44a	0	1.26622	0.267	0.002	0	thymic epithelial cells	cd44a
ptprfb	0	1.247	0.523	0.013	0	thymic epithelial cells	ptprfb
si:zfos-2372e4.1	0	1.24654	0.298	0.004	0	thymic epithelial cells	si:zfos-2372e4.1
perp	0	1.21134	0.47	0.028	0	thymic epithelial cells	perp
eppk1	0	1.2087	0.254	0.002	0	thymic epithelial cells	eppk1
mgst1.2	0	1.19834	0.382	0.011	0	thymic epithelial cells	mgst1.2
sox11b	0	1.19754	0.346	0.023	0	thymic epithelial cells	sox11b
gpa33a	0	1.19303	0.482	0.004	0	thymic epithelial cells	gpa33a
si:dkey-16l2.20	0	1.19084	0.377	0.006	0	thymic epithelial cells	si:dkey-16l2.20
pkp3a	0	1.17194	0.398	0.004	0	thymic epithelial cells	pkp3a
net1	0	1.17171	0.426	0.026	0	thymic epithelial cells	net1
oclna	0	1.16379	0.474	0.012	0	thymic epithelial cells	oclna
bcam	0	1.1511	0.33	0.004	0	thymic epithelial cells	bcam
fat2	0	1.14533	0.344	0.002	0	thymic epithelial cells	fat2
si:rp71-77l1.1	0	1.14088	0.353	0.007	0	thymic epithelial cells	si:rp71-77l1.1
anxa5b	0	1.11117	0.361	0.012	0	thymic epithelial cells	anxa5b
zgc:110339	0	1.09169	0.426	0.041	0	thymic epithelial cells	zgc:110339
tnks1bp1	0	1.07511	0.274	0.006	0	thymic epithelial cells	tnks1bp1
selenow2b	0	1.06413	0.254	0.006	0	thymic epithelial cells	selenow2b
ca6	0	1.04769	0.314	0.005	0	thymic epithelial cells	ca6
jupa	0	1.00541	0.5	0.058	0	thymic epithelial cells	jupa
aplp2	0	1.00296	0.395	0.011	0	thymic epithelial cells	aplp2
nqo1	0	0.991692	0.253	0.009	0	thymic epithelial cells	nqo1
s100v1	0	0.989982	0.34	0.003	0	thymic epithelial cells	s100v1
lama5	0	0.981984	0.27	0.003	0	thymic epithelial cells	lama5
selenop	0	0.97501	0.274	0.004	0	thymic epithelial cells	selenop
klf3	0	0.973681	0.368	0.005	0	thymic epithelial cells	klf3
CABZ01068358.1	0	0.967342	0.261	0.007	0	thymic epithelial cells	CABZ01068358.1
hpgd	0	0.965554	0.282	0.002	0	thymic epithelial cells	hpgd
s100u	0	0.957847	0.388	0.007	0	thymic epithelial cells	s100u
col4a5	0	0.949653	0.275	0.001	0	thymic epithelial cells	col4a5
zgc:92313	0	0.948881	0.388	0.004	0	thymic epithelial cells	zgc:92313
htra1b	0	0.942139	0.275	0.002	0	thymic epithelial cells	htra1b
slc20a2	0	0.936908	0.3	0.004	0	thymic epithelial cells	slc20a2
zgc:92161	0	0.936466	0.388	0.009	0	thymic epithelial cells	zgc:92161
chl1a	0	0.926873	0.293	0.004	0	thymic epithelial cells	chl1a
agrn	0	0.906229	0.261	0.002	0	thymic epithelial cells	agrn
tp63	0	0.90217	0.296	0.007	0	thymic epithelial cells	tp63
zgc:195173	0	0.901551	0.346	0.005	0	thymic epithelial cells	zgc:195173
caspb	0	0.899364	0.307	0.008	0	thymic epithelial cells	caspb
ak1	0	0.872333	0.407	0.032	0	thymic epithelial cells	ak1
clstn1	0	0.861193	0.268	0.013	0	thymic epithelial cells	clstn1
cx35.4	0	0.858483	0.34	0.001	0	thymic epithelial cells	cx35.4
yap1	0	0.857243	0.312	0.005	0	thymic epithelial cells	yap1
zgc:92380	0	0.846481	0.275	0.005	0	thymic epithelial cells	zgc:92380
si:dkeyp-94b4.1	0	0.84143	0.333	0.022	0	thymic epithelial cells	si:dkeyp-94b4.1
zfhx3	0	0.830777	0.386	0.029	0	thymic epithelial cells	zfhx3
CABZ01080702.1	0	0.815058	0.272	0.004	0	thymic epithelial cells	CABZ01080702.1
cd151l	0	0.814593	0.312	0.001	0	thymic epithelial cells	cd151l
wls	0	0.811837	0.328	0.008	0	thymic epithelial cells	wls
slc16a12b	0	0.809563	0.286	0.008	0	thymic epithelial cells	slc16a12b
lsr	0	0.804034	0.361	0.005	0	thymic epithelial cells	lsr
akap12b	0	0.802074	0.284	0.011	0	thymic epithelial cells	akap12b
zgc:86896	0	0.795067	0.26	0.009	0	thymic epithelial cells	zgc:86896
rgs12b	0	0.792193	0.251	0.005	0	thymic epithelial cells	rgs12b
egfra	0	0.790457	0.254	0.002	0	thymic epithelial cells	egfra
slc38a5b	0	0.777003	0.307	0.013	0	thymic epithelial cells	slc38a5b
ctnnd1	0	0.775225	0.386	0.015	0	thymic epithelial cells	ctnnd1
dnmbp	0	0.768415	0.256	0.006	0	thymic epithelial cells	dnmbp
eps8l1b	0	0.754798	0.281	0.002	0	thymic epithelial cells	eps8l1b
pdlim1	0	0.748662	0.298	0.016	0	thymic epithelial cells	pdlim1
fxyd1	0	0.730751	0.321	0.016	0	thymic epithelial cells	fxyd1
st14a	0	0.72996	0.309	0.006	0	thymic epithelial cells	st14a
acvrl1	0	0.722787	0.253	0.002	0	thymic epithelial cells	acvrl1
ankrd22	0	0.72038	0.307	0.015	0	thymic epithelial cells	ankrd22
abtb2b	0	0.706918	0.258	0.006	0	thymic epithelial cells	abtb2b
ctsk	0	0.687866	0.321	0.018	0	thymic epithelial cells	ctsk
gipc2	0	0.639523	0.256	0.004	0	thymic epithelial cells	gipc2
dnase1l4.1	0	0.634363	0.289	0.01	0	thymic epithelial cells	dnase1l4.1
mpzl2b	0	0.627018	0.256	0.003	0	thymic epithelial cells	mpzl2b
pls3	0	0.621803	0.26	0.002	0	thymic epithelial cells	pls3
tmem54a	0	0.620964	0.328	0.007	0	thymic epithelial cells	tmem54a
ctnna1	0	0.551057	0.275	0.005	0	thymic epithelial cells	ctnna1
zgc:77486.1	1.65e-304	0.599548	0.265	0.015	4.57e-300	thymic epithelial cells	zgc:77486.1
atp2b2.1	5.64e-294	0.554696	0.258	0.015	1.57e-289	thymic epithelial cells	atp2b2.1
zfp36l1b	2.48e-274	0.923354	0.316	0.027	6.88e-270	thymic epithelial cells	zfp36l1b
vaspb	1.78e-273	0.726847	0.33	0.03	4.95e-269	thymic epithelial cells	vaspb
osbpl3a	1.01e-260	0.681	0.275	0.021	2.82e-256	thymic epithelial cells	osbpl3a
rnf128a	1.21e-259	1.06957	0.388	0.045	3.36e-255	thymic epithelial cells	rnf128a
gsto2	1.12e-251	0.945017	0.433	0.06	3.11e-247	thymic epithelial cells	gsto2
rhoca	3.14e-249	0.678302	0.314	0.03	8.72e-245	thymic epithelial cells	rhoca
prr13	3.44e-248	0.664162	0.326	0.033	9.55e-244	thymic epithelial cells	prr13
tax1bp3	4.59e-247	0.477579	0.268	0.021	1.27e-242	thymic epithelial cells	tax1bp3
si:ch211-286b5.5	1.32e-243	0.729855	0.389	0.049	3.67e-239	thymic epithelial cells	si:ch211-286b5.5
mcl1b	2.47e-242	1.73395	0.63	0.147	6.86e-238	thymic epithelial cells	mcl1b
sdc4	3.19e-239	1.72025	0.723	0.205	8.86e-235	thymic epithelial cells	sdc4
ctsla	1.32e-235	0.802099	0.263	0.021	3.67e-231	thymic epithelial cells	ctsla
tuba8l2	1.13e-231	0.66771	0.289	0.027	3.15e-227	thymic epithelial cells	tuba8l2
hopx	5.41e-227	0.750747	0.267	0.023	1.5e-222	thymic epithelial cells	hopx
plecb	9.86e-227	0.685208	0.27	0.024	2.74e-222	thymic epithelial cells	plecb
junbb1	4.53e-224	1.86639	0.621	0.158	1.26e-219	thymic epithelial cells	junbb
si:ch211-207n23.2	7.33e-224	2.05944	0.312	0.034	2.04e-219	thymic epithelial cells	si:ch211-207n23.2
ctsd	9.4e-224	0.902355	0.398	0.056	2.61e-219	thymic epithelial cells	ctsd
timp2a	5.17e-222	0.936463	0.318	0.035	1.44e-217	thymic epithelial cells	timp2a
atf3	3.12e-211	1.43603	0.379	0.054	8.66e-207	thymic epithelial cells	atf3
anxa1a	2.52e-207	1.29546	0.337	0.043	7e-203	thymic epithelial cells	anxa1a
pfn2	4.43e-200	1.03034	0.54	0.119	1.23e-195	thymic epithelial cells	pfn2
coro1ca	2.61e-199	0.635252	0.309	0.036	7.26e-195	thymic epithelial cells	coro1ca
gstp1	2.41e-181	1.47046	0.596	0.166	6.7e-177	thymic epithelial cells	gstp1
cst32	7.5e-174	1.16822	0.591	0.163	2.08e-169	thymic epithelial cells	cst3
lgmn	2.35e-168	0.660675	0.342	0.053	6.52e-164	thymic epithelial cells	lgmn
glulb	3.56e-167	1.08673	0.498	0.115	9.88e-163	thymic epithelial cells	glulb
zfp36l2	1.35e-166	0.903299	0.339	0.053	3.76e-162	thymic epithelial cells	zfp36l2
sgk1	9.78e-166	0.685446	0.267	0.033	2.72e-161	thymic epithelial cells	sgk1
nfe2l2a2	8.04e-162	1.02491	0.554	0.146	2.23e-157	thymic epithelial cells	nfe2l2a
cyp3c1	4.11e-159	0.573234	0.275	0.036	1.14e-154	thymic epithelial cells	cyp3c1
hmgb3a1	1.65e-156	0.629863	0.298	0.043	4.59e-152	thymic epithelial cells	hmgb3a
socs3a	3.37e-155	1.89299	0.712	0.309	9.37e-151	thymic epithelial cells	socs3a
tdh	7.85e-148	1.14045	0.558	0.165	2.18e-143	thymic epithelial cells	tdh
tgfbr2b	3.81e-140	0.754997	0.254	0.036	1.06e-135	thymic epithelial cells	tgfbr2b
tspan15	4.36e-140	0.485048	0.267	0.038	1.21e-135	thymic epithelial cells	tspan15
dhrs13l1	2.69e-139	0.658635	0.332	0.059	7.46e-135	thymic epithelial cells	dhrs13l1
gata3	2.99e-136	1.18116	0.521	0.15	8.31e-132	thymic epithelial cells	gata3
arpc1a	1.04e-135	0.712748	0.451	0.11	2.89e-131	thymic epithelial cells	arpc1a
klf2a	5.73e-131	0.838076	0.261	0.039	1.59e-126	thymic epithelial cells	klf2a
actn1	4.06e-130	0.612884	0.272	0.043	1.13e-125	thymic epithelial cells	actn1
si:ch73-335l21.4	5.41e-130	2.15796	0.575	0.209	1.5e-125	thymic epithelial cells	si:ch73-335l21.4
junba1	1.63e-129	1.70704	0.682	0.306	4.54e-125	thymic epithelial cells	junba
tob1b1	2.92e-129	1.11109	0.521	0.152	8.12e-125	thymic epithelial cells	tob1b
zgc:92242	1.08e-128	0.912356	0.393	0.089	2.99e-124	thymic epithelial cells	zgc:92242
zgc:174863	1.14e-126	0.938926	0.542	0.169	3.18e-122	thymic epithelial cells	zgc:174863
fosab1	1.63e-125	1.88464	0.851	0.684	4.53e-121	thymic epithelial cells	fosab
spint1a1	4.23e-119	0.851813	0.633	0.228	1.17e-114	thymic epithelial cells	spint1a
appa	4.07e-117	0.753201	0.33	0.068	1.13e-112	thymic epithelial cells	appa
si:ch211-79k12.1	4.33e-115	1.97038	0.467	0.138	1.2e-110	thymic epithelial cells	si:ch211-79k12.1
sult1st1	1.71e-104	0.505264	0.275	0.053	4.74e-100	thymic epithelial cells	sult1st1
elovl1b	4.71e-102	0.719241	0.368	0.094	1.31e-97	thymic epithelial cells	elovl1b
fosb	2.7e-98	1.77016	0.584	0.261	7.5e-94	thymic epithelial cells	fosb
ctsz	3.68e-98	0.519404	0.298	0.065	1.02e-93	thymic epithelial cells	ctsz
phactr4a	9.42e-97	0.57581	0.349	0.086	2.62e-92	thymic epithelial cells	phactr4a
ifi301	3.45e-96	0.99399	0.525	0.192	9.57e-92	thymic epithelial cells	ifi30
si:dkey-262k9.22	8.55e-96	1.00718	0.537	0.196	2.38e-91	thymic epithelial cells	si:dkey-262k9.2
ier5l	3.42e-95	0.546385	0.263	0.052	9.51e-91	thymic epithelial cells	ier5l
egr12	4.28e-95	1.14546	0.605	0.258	1.19e-90	thymic epithelial cells	egr1
pim12	1.7e-94	0.94632	0.523	0.192	4.72e-90	thymic epithelial cells	pim1
bhlhe402	1.69e-93	0.454256	0.365	0.092	4.7e-89	thymic epithelial cells	bhlhe40
fuca1.1	3.51e-93	0.821305	0.275	0.059	9.75e-89	thymic epithelial cells	fuca1.1
hsp70l1	4.44e-93	1.86396	0.33	0.083	1.23e-88	thymic epithelial cells	hsp70l
waslb	7.74e-92	0.508922	0.321	0.076	2.15e-87	thymic epithelial cells	waslb
UBB	5.82e-86	1.21158	0.725	0.434	1.62e-81	thymic epithelial cells	UBB
2021-06-01	9.02e-86	1.25733	0.825	0.609	2.5e-81	thymic epithelial cells	jun
mid1ip1l	1.66e-82	0.958871	0.384	0.121	4.6e-78	thymic epithelial cells	mid1ip1l
hsp70.2	2.79e-82	1.89228	0.282	0.069	7.76e-78	thymic epithelial cells	hsp70.2
serinc2	5.04e-82	0.598407	0.486	0.172	1.4e-77	thymic epithelial cells	serinc2
ahr2	5.95e-81	0.540538	0.428	0.137	1.65e-76	thymic epithelial cells	ahr2
anxa4	7.13e-81	0.578388	0.375	0.114	1.98e-76	thymic epithelial cells	anxa4
ctss2.2	1.44e-79	0.552504	0.302	0.076	3.99e-75	thymic epithelial cells	ctss2.2
ccng2	1.45e-79	1.13848	0.542	0.226	4.01e-75	thymic epithelial cells	ccng2
sptlc2b	4.94e-79	0.537106	0.291	0.072	1.37e-74	thymic epithelial cells	sptlc2b
wsb1	5.88e-78	0.497723	0.274	0.066	1.63e-73	thymic epithelial cells	wsb1
tspo	3.02e-77	0.416884	0.268	0.063	8.38e-73	thymic epithelial cells	tspo
map1lc3a	3.05e-76	0.370913	0.312	0.081	8.46e-72	thymic epithelial cells	map1lc3a
b2ml1	3.91e-74	0.742235	0.884	0.784	1.09e-69	thymic epithelial cells	b2ml
mxi1	4.89e-73	0.448221	0.279	0.069	1.36e-68	thymic epithelial cells	mxi1
xbp12	7.55e-73	0.727157	0.663	0.33	2.1e-68	thymic epithelial cells	xbp1
acvr2aa	2.2e-69	0.379377	0.265	0.066	6.1e-65	thymic epithelial cells	acvr2aa
smdt1b	4.41e-68	0.415955	0.311	0.089	1.23e-63	thymic epithelial cells	smdt1b
ivns1abpa1	7.91e-66	0.605154	0.323	0.099	2.2e-61	thymic epithelial cells	ivns1abpa
mgst3b1	5.79e-65	0.538351	0.428	0.161	1.61e-60	thymic epithelial cells	mgst3b
cast	5.94e-65	0.539073	0.319	0.097	1.65e-60	thymic epithelial cells	cast
id2a	2.3e-64	0.650412	0.388	0.133	6.39e-60	thymic epithelial cells	id2a
fkbp5	3.4e-63	0.871328	0.637	0.347	9.45e-59	thymic epithelial cells	fkbp5
ctnnb1	4.77e-62	0.534776	0.426	0.163	1.32e-57	thymic epithelial cells	ctnnb1
CU929259.1	8.75e-62	0.475274	0.326	0.102	2.43e-57	thymic epithelial cells	CU929259.1
cnn2	1.21e-61	0.799502	0.454	0.189	3.36e-57	thymic epithelial cells	cnn2
jund1	2.08e-61	0.822701	0.616	0.32	5.79e-57	thymic epithelial cells	jund
slc20a1b1	9.64e-61	0.926611	0.505	0.228	2.68e-56	thymic epithelial cells	slc20a1b
ier2a2	7.57e-59	0.812351	0.526	0.251	2.1e-54	thymic epithelial cells	ier2a
mvp1	3.56e-58	0.523423	0.402	0.152	9.88e-54	thymic epithelial cells	mvp
rhocb1	4.01e-58	0.45548	0.305	0.098	1.11e-53	thymic epithelial cells	rhocb
tmem198b	1.27e-56	0.332989	0.258	0.072	3.53e-52	thymic epithelial cells	tmem198b
chmp5b	1.85e-56	0.611682	0.514	0.241	5.14e-52	thymic epithelial cells	chmp5b
selenow1	3.92e-56	0.757905	0.719	0.497	1.09e-51	thymic epithelial cells	selenow1
ubl3a	2.84e-55	0.56195	0.423	0.172	7.89e-51	thymic epithelial cells	ubl3a
CR383676.11	3.21e-55	0.515212	0.961	0.998	8.91e-51	thymic epithelial cells	CR383676.1
ppp1r10	1.02e-54	0.604346	0.46	0.193	2.83e-50	thymic epithelial cells	ppp1r10
pmaip1	3.69e-54	0.53133	0.467	0.199	1.03e-49	thymic epithelial cells	pmaip1
itm2ba1	6.69e-54	0.732863	0.754	0.556	1.86e-49	thymic epithelial cells	itm2ba
fuca2	1.15e-53	0.585114	0.288	0.092	3.18e-49	thymic epithelial cells	fuca2
canx	6.28e-53	0.42352	0.261	0.08	1.75e-48	thymic epithelial cells	canx
maff	2.04e-52	0.477367	0.375	0.143	5.65e-48	thymic epithelial cells	maff
rab11a	7.27e-52	0.393956	0.3	0.1	2.02e-47	thymic epithelial cells	rab11a
jdp2b1	5.35e-51	1.24074	0.723	0.583	1.49e-46	thymic epithelial cells	jdp2b
tpm31	1.21e-50	0.693905	0.605	0.344	3.37e-46	thymic epithelial cells	tpm3
btg22	1.59e-50	0.79527	0.849	0.845	4.42e-46	thymic epithelial cells	btg2
mhc1zba	3.89e-50	0.635321	0.888	0.839	1.08e-45	thymic epithelial cells	mhc1zba
CABZ01029938.1	5.15e-50	0.395965	0.267	0.083	1.43e-45	thymic epithelial cells	CABZ01029938.1
cd74b1	3.01e-49	0.581065	0.704	0.435	8.37e-45	thymic epithelial cells	cd74b
snap23.1	2.5e-47	0.442754	0.37	0.148	6.95e-43	thymic epithelial cells	snap23.1
zgc:920661	5.15e-47	0.827744	0.809	0.677	1.43e-42	thymic epithelial cells	zgc:92066
dag1	7.02e-47	0.470979	0.386	0.155	1.95e-42	thymic epithelial cells	dag1
alas1	1.94e-46	0.619866	0.4	0.171	5.38e-42	thymic epithelial cells	alas1
si:dkey-7j14.6	2.2e-46	0.534372	0.47	0.22	6.12e-42	thymic epithelial cells	si:dkey-7j14.6
cyba1	4.53e-46	0.378217	0.263	0.083	1.26e-41	thymic epithelial cells	cyba
si:busm1-266f07.21	5.64e-46	0.332224	0.637	0.368	1.57e-41	thymic epithelial cells	si:busm1-266f07.2
si:ch211-212k18.7	5.79e-46	0.666087	0.493	0.24	1.61e-41	thymic epithelial cells	si:ch211-212k18.7
reep3b	9.58e-46	0.339935	0.323	0.119	2.66e-41	thymic epithelial cells	reep3b
actb12	1.55e-45	0.660123	0.849	0.663	4.31e-41	thymic epithelial cells	actb1
hsp70.3	2e-45	1.35303	0.319	0.124	5.55e-41	thymic epithelial cells	hsp70.3
b2m2	3.56e-45	0.577829	0.884	0.78	9.88e-41	thymic epithelial cells	b2m
ddit32	3.83e-45	0.900349	0.684	0.445	1.06e-40	thymic epithelial cells	ddit3
si:ch73-46j18.5	3.51e-44	0.441683	0.37	0.149	9.74e-40	thymic epithelial cells	si:ch73-46j18.5
si:ch73-158p21.3	1.11e-41	0.411511	0.289	0.106	3.07e-37	thymic epithelial cells	si:ch73-158p21.3
ccng1	4e-41	0.463368	0.526	0.271	1.11e-36	thymic epithelial cells	ccng1
cpeb4b	5.19e-41	0.443293	0.27	0.096	1.44e-36	thymic epithelial cells	cpeb4b
gsk3b	1.28e-40	0.462066	0.274	0.1	3.55e-36	thymic epithelial cells	gsk3b
gstr1	4.38e-40	0.421569	0.365	0.156	1.22e-35	thymic epithelial cells	gstr
adipor21	1.47e-39	0.439599	0.333	0.134	4.08e-35	thymic epithelial cells	adipor2
grinab	3.87e-39	0.329847	0.396	0.173	1.07e-34	thymic epithelial cells	grinab
sqstm12	4e-39	0.654593	0.432	0.205	1.11e-34	thymic epithelial cells	sqstm1
ip6k2b2	3.13e-38	0.614964	0.5	0.264	8.68e-34	thymic epithelial cells	ip6k2b
smad7	1.07e-37	0.514009	0.311	0.125	2.97e-33	thymic epithelial cells	smad7
ier2b2	1.53e-37	0.699779	0.784	0.669	4.25e-33	thymic epithelial cells	ier2b
qkia	5.74e-37	0.442394	0.458	0.226	1.59e-32	thymic epithelial cells	qkia
aff4	1.04e-36	0.35836	0.286	0.11	2.9e-32	thymic epithelial cells	aff4
mhc1uka1	1.61e-36	0.69605	0.558	0.334	4.47e-32	thymic epithelial cells	mhc1uka
ywhaz1	3.15e-36	0.467874	0.588	0.354	8.76e-32	thymic epithelial cells	ywhaz
pycard	4.97e-36	0.359103	0.279	0.108	1.38e-31	thymic epithelial cells	pycard
chac12	5.72e-36	0.784662	0.609	0.394	1.59e-31	thymic epithelial cells	chac1
calr3a	7.1e-36	0.351624	0.263	0.099	1.97e-31	thymic epithelial cells	calr3a
calm3a1	1.66e-35	0.48778	0.491	0.256	4.6e-31	thymic epithelial cells	calm3a
selenot2	5.11e-35	0.432875	0.291	0.118	1.42e-30	thymic epithelial cells	selenot2
bzw1b1	1.33e-34	0.680993	0.691	0.497	3.71e-30	thymic epithelial cells	bzw1b
fam107b	1.9e-34	0.502028	0.304	0.129	5.27e-30	thymic epithelial cells	fam107b
ivns1abpb1	1.9e-33	0.583594	0.267	0.109	5.29e-29	thymic epithelial cells	ivns1abpb
acsl4b	2.19e-33	0.5789	0.316	0.134	6.09e-29	thymic epithelial cells	acsl4b
ifrd1	3.2e-33	0.477111	0.579	0.344	8.89e-29	thymic epithelial cells	ifrd1
prelid3b1	1.03e-32	0.654722	0.663	0.476	2.85e-28	thymic epithelial cells	prelid3b
pfn2l	1.11e-32	0.308631	0.265	0.103	3.09e-28	thymic epithelial cells	pfn2l
cycsb	1.16e-32	0.573597	0.512	0.292	3.22e-28	thymic epithelial cells	cycsb
si:ch73-63e15.21	4.81e-32	0.294732	0.267	0.105	1.33e-27	thymic epithelial cells	si:ch73-63e15.2
chmp2bb	5.04e-32	0.339984	0.286	0.119	1.4e-27	thymic epithelial cells	chmp2bb
slc25a25a2	7.46e-32	0.418928	0.335	0.149	2.07e-27	thymic epithelial cells	slc25a25a
si:ch1073-392o20.21	1.84e-31	0.291376	0.288	0.12	5.12e-27	thymic epithelial cells	si:ch1073-392o20.2
nr1d2a1	5.52e-31	0.51206	0.514	0.296	1.53e-26	thymic epithelial cells	nr1d2a
p4hb	1.29e-30	0.379408	0.367	0.177	3.59e-26	thymic epithelial cells	p4hb
chmp1b	1.42e-30	0.503689	0.514	0.301	3.93e-26	thymic epithelial cells	chmp1b
pnp5a1	6.84e-30	0.68371	0.372	0.188	1.9e-25	thymic epithelial cells	pnp5a
atp1b1a1	7.27e-30	0.657967	0.626	0.442	2.02e-25	thymic epithelial cells	atp1b1a
tubb4b1	8.87e-30	0.296972	0.796	0.597	2.46e-25	thymic epithelial cells	tubb4b
emd1	3.51e-29	0.295441	0.286	0.122	9.76e-25	thymic epithelial cells	emd
zbtb16a2	6.72e-28	0.750029	0.325	0.163	1.87e-23	thymic epithelial cells	zbtb16a
csnk1db	8.09e-28	0.296164	0.404	0.203	2.25e-23	thymic epithelial cells	csnk1db
hspa5	1.28e-27	0.566362	0.454	0.255	3.56e-23	thymic epithelial cells	hspa5
si:dkey-42i9.6	1.87e-27	0.313861	0.286	0.124	5.18e-23	thymic epithelial cells	si:dkey-42i9.6
ulk2	3.22e-27	0.338732	0.27	0.117	8.94e-23	thymic epithelial cells	ulk2
pak2a	6.14e-27	0.504535	0.414	0.232	1.71e-22	thymic epithelial cells	pak2a
ppib	6.15e-27	0.401228	0.468	0.271	1.71e-22	thymic epithelial cells	ppib
lamp2	1.2e-26	0.336376	0.286	0.128	3.33e-22	thymic epithelial cells	lamp2
cebpg	1.34e-26	0.306722	0.254	0.107	3.72e-22	thymic epithelial cells	cebpg
capns1a	1.38e-26	0.339826	0.43	0.232	3.84e-22	thymic epithelial cells	capns1a
mtpn	2.91e-26	0.337032	0.409	0.215	8.09e-22	thymic epithelial cells	mtpn
mfge8b	7.41e-26	0.438198	0.286	0.132	2.06e-21	thymic epithelial cells	mfge8b
rhoab1	1.73e-25	0.473151	0.616	0.411	4.8e-21	thymic epithelial cells	rhoab
pfkfb4b	1.75e-25	0.449246	0.26	0.114	4.87e-21	thymic epithelial cells	pfkfb4b
rnaseka	2.95e-25	0.277107	0.293	0.134	8.19e-21	thymic epithelial cells	rnaseka
vps4b	4.87e-25	0.344734	0.472	0.274	1.35e-20	thymic epithelial cells	vps4b
zfand5b1	1.04e-24	0.403336	0.519	0.315	2.88e-20	thymic epithelial cells	zfand5b
ier5	1.42e-24	0.529389	0.665	0.521	3.94e-20	thymic epithelial cells	ier5
ybx11	2.61e-24	0.364631	0.853	0.731	7.26e-20	thymic epithelial cells	ybx1
rca2.1	3.49e-24	0.334499	0.358	0.181	9.71e-20	thymic epithelial cells	rca2.1
tob1a	4.66e-24	0.500373	0.589	0.391	1.3e-19	thymic epithelial cells	tob1a
atf4b	8.67e-24	0.399865	0.761	0.664	2.41e-19	thymic epithelial cells	atf4b
sdcbp21	2.43e-23	0.405018	0.554	0.353	6.75e-19	thymic epithelial cells	sdcbp2
eef1db2	4.95e-23	0.419654	0.435	0.259	1.37e-18	thymic epithelial cells	eef1db
mhc2dab1	1.17e-22	0.31518	0.33	0.175	3.26e-18	thymic epithelial cells	mhc2dab
tax1bp1b	1.87e-22	0.31221	0.411	0.225	5.18e-18	thymic epithelial cells	tax1bp1b
higd1a2	2.72e-22	0.437071	0.663	0.496	7.55e-18	thymic epithelial cells	higd1a
hif1ab	1.07e-21	0.333051	0.496	0.304	2.98e-17	thymic epithelial cells	hif1ab
reep51	1.5e-21	0.25842	0.518	0.318	4.17e-17	thymic epithelial cells	reep5
prdx5	3.32e-21	0.609322	0.523	0.338	9.23e-17	thymic epithelial cells	prdx5
wbp2nl	3.94e-21	0.26403	0.437	0.249	1.1e-16	thymic epithelial cells	wbp2nl
bsg	4.83e-21	0.347794	0.588	0.394	1.34e-16	thymic epithelial cells	bsg
rsrp13	6.51e-21	0.489246	0.633	0.463	1.81e-16	thymic epithelial cells	rsrp1
pim21	6.65e-21	0.749529	0.272	0.131	1.85e-16	thymic epithelial cells	pim2
csrnp1b	1.01e-20	0.350432	0.374	0.204	2.79e-16	thymic epithelial cells	csrnp1b
serpine2	5.06e-20	0.334973	0.258	0.128	1.41e-15	thymic epithelial cells	serpine2
mt-co11	2.17e-18	0.287614	0.958	0.979	6.03e-14	thymic epithelial cells	mt-co1
txnipa2	9.4e-18	0.404332	0.607	0.433	2.61e-13	thymic epithelial cells	txnipa
h2afx13	8.7e-17	0.266849	0.56	0.377	2.42e-12	thymic epithelial cells	h2afx1
si:ch211-195b13.12	7.34e-16	0.377136	0.298	0.167	2.04e-11	thymic epithelial cells	si:ch211-195b13.1
dnajb1b2	7.58e-16	0.850848	0.491	0.351	2.11e-11	thymic epithelial cells	dnajb1b
klf131	3.9e-15	0.264722	0.396	0.242	1.08e-10	thymic epithelial cells	klf13
MYL6 (1 of many)1	5.13e-15	0.435254	0.711	0.589	1.42e-10	thymic epithelial cells	MYL6 (1 of many)
jpt1b	8.54e-15	0.276763	0.305	0.175	2.37e-10	thymic epithelial cells	jpt1b
ppdpfb1	9.87e-15	0.449689	0.465	0.316	2.74e-10	thymic epithelial cells	ppdpfb
mef2aa	2.26e-14	0.258082	0.307	0.176	6.27e-10	thymic epithelial cells	mef2aa
pbxip1b1	2.42e-14	0.288188	0.27	0.15	6.73e-10	thymic epithelial cells	pbxip1b
calm1a1	2.48e-14	0.320076	0.449	0.296	6.88e-10	thymic epithelial cells	calm1a
mpc1	2.57e-14	0.250422	0.318	0.185	7.13e-10	thymic epithelial cells	mpc1
BX284696.1	2.6e-14	0.627306	0.367	0.237	7.24e-10	thymic epithelial cells	BX284696.1
chmp4bb2	2.71e-14	0.253275	0.396	0.247	7.54e-10	thymic epithelial cells	chmp4bb
flna2	4.61e-14	0.318974	0.254	0.141	1.28e-09	thymic epithelial cells	flna
cd63	7.81e-14	0.374248	0.735	0.606	2.17e-09	thymic epithelial cells	cd63
dbi	8.1e-14	0.314175	0.328	0.2	2.25e-09	thymic epithelial cells	dbi
gapdhs1	1.47e-13	0.311512	0.651	0.515	4.1e-09	thymic epithelial cells	gapdhs
calm3b1	2.43e-13	0.252742	0.551	0.381	6.74e-09	thymic epithelial cells	calm3b
itsn2b	4.42e-13	0.316404	0.258	0.147	1.23e-08	thymic epithelial cells	itsn2b
vamp8	7.24e-13	0.316804	0.272	0.159	2.01e-08	thymic epithelial cells	vamp8
tnfrsf182	1.02e-12	0.391314	0.258	0.145	2.83e-08	thymic epithelial cells	tnfrsf18
atp6ap2	1.33e-12	0.279631	0.251	0.139	3.7e-08	thymic epithelial cells	atp6ap2
xiap1	1.79e-12	0.309559	0.284	0.166	4.98e-08	thymic epithelial cells	xiap
sec61g1	3.9e-12	0.273863	0.735	0.63	1.08e-07	thymic epithelial cells	sec61g
CT027638.12	1.53e-11	0.385734	0.614	0.476	4.26e-07	thymic epithelial cells	CT027638.1
ezrb	2.89e-11	0.323607	0.396	0.271	8.02e-07	thymic epithelial cells	ezrb
aldh9a1a.11	2.97e-11	0.414921	0.307	0.192	8.24e-07	thymic epithelial cells	aldh9a1a.1
mcl1a1	2.52e-10	0.395219	0.851	0.876	7e-06	thymic epithelial cells	mcl1a
cnp	3.75e-10	0.261248	0.316	0.208	1.04e-05	thymic epithelial cells	cnp
myl12.1	7.98e-10	0.251974	0.725	0.611	2.22e-05	thymic epithelial cells	myl12.1
hsp90aa1.2	2.54e-09	1.05981	0.281	0.187	7.04e-05	thymic epithelial cells	hsp90aa1.2
mycb1	4.03e-09	0.443624	0.432	0.32	0.000112051	thymic epithelial cells	mycb
gadd45ba2	9.99e-09	0.2774	0.625	0.501	0.000277624	thymic epithelial cells	gadd45ba
marcksl1b1	1.63e-08	0.313885	0.295	0.194	0.000452881	thymic epithelial cells	marcksl1b
uqcrh	1.77e-08	0.250023	0.382	0.268	0.000490531	thymic epithelial cells	uqcrh
gadd45ga1	5.27e-08	0.45463	0.395	0.289	0.00146466	thymic epithelial cells	gadd45ga
klf6a	6.86e-08	0.51602	0.66	0.589	0.00190603	thymic epithelial cells	klf6a
nfkbiab2	8.36e-07	0.270974	0.66	0.565	0.023211	thymic epithelial cells	nfkbiab
zgc:776503	9.62e-06	0.269459	0.572	0.461	0.267104	thymic epithelial cells	zgc:77650
atp5mc12	0.000261892	0.277843	0.395	0.308	1	thymic epithelial cells	atp5mc1
rap1b	0.00162428	0.285952	0.496	0.405	1	thymic epithelial cells	rap1b
midn1	0.00289644	0.254288	0.704	0.708	1	thymic epithelial cells	midn
ccl35.11	0	3.7762	0.907	0.038	0	dendritic-like cells (1)	ccl35.1
sftpbb	0	3.74868	0.845	0.072	0	dendritic-like cells (1)	sftpbb
epdl1	0	3.69903	0.934	0.031	0	dendritic-like cells (1)	epdl1
ccl35.2	0	3.51673	0.735	0.013	0	dendritic-like cells (1)	ccl35.2
mpeg1.11	0	3.05737	0.858	0.029	0	dendritic-like cells (1)	mpeg1.1
si:dkey-33i11.91	0	2.90496	0.867	0.069	0	dendritic-like cells (1)	si:dkey-33i11.9
lygl1	0	2.72527	0.925	0.02	0	dendritic-like cells (1)	lygl1
zgc:1037001	0	2.58414	0.876	0.084	0	dendritic-like cells (1)	zgc:103700
zgc:77517	0	2.44295	0.858	0.051	0	dendritic-like cells (1)	zgc:77517
grn1	0	2.42598	0.655	0.011	0	dendritic-like cells (1)	grn1
si:ch73-158p21.31	0	2.36641	0.885	0.101	0	dendritic-like cells (1)	si:ch73-158p21.3
gm2a1	0	2.2534	0.854	0.093	0	dendritic-like cells (1)	gm2a
krt81	0	2.16714	0.845	0.064	0	dendritic-like cells (1)	krt8
tnfb1	0	2.1417	0.704	0.047	0	dendritic-like cells (1)	tnfb
ctss2.21	0	2.11003	0.898	0.072	0	dendritic-like cells (1)	ctss2.2
zgc:123107	0	2.09718	0.801	0.035	0	dendritic-like cells (1)	zgc:123107
acp5a	0	1.99519	0.783	0.008	0	dendritic-like cells (1)	acp5a
dusp51	0	1.98435	0.765	0.074	0	dendritic-like cells (1)	dusp5
aif1l	0	1.94575	0.757	0.028	0	dendritic-like cells (1)	aif1l
tnfa	0	1.92172	0.611	0.006	0	dendritic-like cells (1)	tnfa
cyba2	0	1.87817	0.85	0.078	0	dendritic-like cells (1)	cyba
dnase1l1	0	1.82694	0.695	0.02	0	dendritic-like cells (1)	dnase1l1
prdx1	0	1.82617	0.588	0.018	0	dendritic-like cells (1)	prdx1
ahnak1	0	1.75212	0.73	0.037	0	dendritic-like cells (1)	ahnak
syngr3b	0	1.74754	0.743	0.002	0	dendritic-like cells (1)	syngr3b
ccl19a.1	0	1.70956	0.252	0.003	0	dendritic-like cells (1)	ccl19a.1
si:dkey-192g7.3	0	1.68517	0.735	0.037	0	dendritic-like cells (1)	si:dkey-192g7.3
grna	0	1.66577	0.783	0.048	0	dendritic-like cells (1)	grna
spi1a	0	1.65721	0.77	0.01	0	dendritic-like cells (1)	spi1a
cyb561a3a	0	1.62043	0.788	0.045	0	dendritic-like cells (1)	cyb561a3a
tmsb11	0	1.6161	0.858	0.07	0	dendritic-like cells (1)	tmsb1
arhgef15	0	1.59852	0.721	0.003	0	dendritic-like cells (1)	arhgef15
spock3	0	1.58067	0.735	0.011	0	dendritic-like cells (1)	spock3
si:ch211-1o7.3	0	1.57061	0.673	0.006	0	dendritic-like cells (1)	si:ch211-1o7.3
cd831	0	1.54574	0.681	0.058	0	dendritic-like cells (1)	cd83
zgc:198419	0	1.52996	0.518	0.016	0	dendritic-like cells (1)	zgc:198419
spi1b1	0	1.50973	0.717	0.047	0	dendritic-like cells (1)	spi1b
tcima	0	1.50724	0.655	0.028	0	dendritic-like cells (1)	tcima
aqp3a1	0	1.48352	0.571	0.038	0	dendritic-like cells (1)	aqp3a
sgk3	0	1.47711	0.708	0.013	0	dendritic-like cells (1)	sgk3
mknk2a	0	1.46323	0.487	0.005	0	dendritic-like cells (1)	mknk2a
rnaset2l	0	1.44811	0.743	0.019	0	dendritic-like cells (1)	rnaset2l
pleca	0	1.41163	0.558	0.012	0	dendritic-like cells (1)	pleca
si:ch211-153b23.72	0	1.37578	0.721	0.06	0	dendritic-like cells (1)	si:ch211-153b23.7
plecb1	0	1.3712	0.655	0.023	0	dendritic-like cells (1)	plecb
sult5a1	0	1.35842	0.513	0.016	0	dendritic-like cells (1)	sult5a1
si:ch211-152p11.4	0	1.34896	0.677	0.017	0	dendritic-like cells (1)	si:ch211-152p11.4
AL831768.1	0	1.34371	0.553	0.002	0	dendritic-like cells (1)	AL831768.1
BX322618.11	0	1.32189	0.655	0.045	0	dendritic-like cells (1)	BX322618.1
AL831726.2	0	1.29491	0.624	0.004	0	dendritic-like cells (1)	AL831726.2
fcer1g1	0	1.29038	0.664	0.046	0	dendritic-like cells (1)	fcer1g
kctd12.2	0	1.28336	0.673	0.046	0	dendritic-like cells (1)	kctd12.2
hdac9b1	0	1.28025	0.668	0.042	0	dendritic-like cells (1)	hdac9b
ctsa	0	1.2746	0.721	0.065	0	dendritic-like cells (1)	ctsa
bach1b	0	1.27257	0.611	0.013	0	dendritic-like cells (1)	bach1b
CU928222.3	0	1.25202	0.562	0.002	0	dendritic-like cells (1)	CU928222.3
irf8	0	1.24685	0.593	0.015	0	dendritic-like cells (1)	irf8
gstm.3	0	1.24526	0.487	0.022	0	dendritic-like cells (1)	gstm.3
clic2	0	1.22509	0.473	0.01	0	dendritic-like cells (1)	clic2
fcer1gl	0	1.20474	0.659	0.023	0	dendritic-like cells (1)	fcer1gl
[truncated: 4,753 more rows]
