# Supplementary material for: Single-cell analyses reveal early thymic progenitors and pre-B cells in zebrafish
Source: J Exp Med. 2022 Aug 8;219(9):e20220038. doi: 10.1084/jem.20220038 (PMC9365674; doi:10.1084/jem.20220038)
Supplement: Table S2 — shows differentially expressed genes for adult and juvenile zebrafish thymi. [file jem_20220038_tables2.xls]

## Sheet: Table S2 title
Table S2. Differentially expressed genes for adult and juvenile zebrafish thymi

## Sheet: By_clusters_res_1
	p_val	avg_logFC	pct.1	pct.2	p_val_adj	cluster	gene
ascc1	0	1.43162	0.958	0.618	0	0	ascc1
h2afx	0	0.944764	0.967	0.62	0	0	h2afx
rorc	0	0.933702	0.721	0.337	0	0	rorc
znrf1	0	0.919158	0.886	0.495	0	0	znrf1
arpp21	0	0.906095	0.75	0.401	0	0	arpp21
h1fx	0	0.881144	0.778	0.576	0	0	h1fx
trib3	0	0.875935	0.72	0.424	0	0	trib3
tiparp	0	0.854675	0.821	0.54	0	0	tiparp
cd8a	0	0.806737	0.861	0.536	0	0	cd8a
cd4-1	0	0.790084	0.665	0.344	0	0	cd4-1
sla2	0	0.716556	0.821	0.602	0	0	sla2
si:dkey-11f4.20	0	0.715963	0.76	0.54	0	0	si:dkey-11f4.20
nap1l1	0	0.705219	0.795	0.605	0	0	nap1l1
cyldb	0	0.703065	0.647	0.348	0	0	cyldb
pde4ba	0	0.691591	0.921	0.791	0	0	pde4ba
zgc:171686	0	0.681867	0.724	0.42	0	0	zgc:171686
grap2b	0	0.681779	0.911	0.752	0	0	grap2b
ccr9b	0	0.67124	0.783	0.542	0	0	ccr9b
zgc:162730	0	0.650655	0.992	0.917	0	0	zgc:162730
lck	0	0.601643	0.937	0.705	0	0	lck
cd8b	0	0.597495	0.862	0.514	0	0	cd8b
FP236356.1	0	0.59556	0.922	0.795	0	0	FP236356.1
bcl2l10	0	0.590557	0.883	0.696	0	0	bcl2l10
btg1	0	0.576124	0.981	0.929	0	0	btg1
marcksl1a	0	0.525523	0.963	0.839	0	0	marcksl1a
CR936442.1	0	0.466619	1	0.939	0	0	CR936442.1
ucp2	0	0.458709	0.958	0.926	0	0	ucp2
btg2	2.19476e-294	0.560297	0.868	0.723	6.09638e-290	0	btg2
nr4a1	4.51783e-242	0.6535	0.778	0.599	1.25492e-237	0	nr4a1
ssr2	9.1809e-217	0.621273	0.722	0.618	2.55018e-212	0	ssr2
bcl11ba	1.83129e-212	0.45191	0.863	0.728	5.08678e-208	0	bcl11ba
naca	8.19412e-211	0.282951	0.987	0.953	2.27608e-206	0	naca
si:ch211-106j24.1	4.94188e-208	0.650714	0.523	0.308	1.37271e-203	0	si:ch211-106j24.1
EGFP	8.62846e-206	0.529678	0.761	0.571	2.39673e-201	0	EGFP
antxr2a	3.09117e-202	0.671725	0.559	0.361	8.58634e-198	0	antxr2a
si:cabz01074946.1	4.19089e-200	0.638401	0.63	0.457	1.1641e-195	0	si:cabz01074946.1
rgcc	1.09956e-199	0.760024	0.469	0.267	3.05425e-195	0	rgcc
si:dkeyp-75h12.7	3.42856e-196	0.584223	0.531	0.303	9.52352e-192	0	si:dkeyp-75h12.7
gng2	1.717e-187	0.550407	0.64	0.461	4.76932e-183	0	gng2
romo1	6.90106e-185	0.45137	0.792	0.769	1.91691e-180	0	romo1
satb1b	1.93287e-178	0.489193	0.676	0.497	5.36893e-174	0	satb1b
BRAFv600e	1.08264e-171	0.617983	0.651	0.476	3.00725e-167	0	BRAFv600e
sox12	2.15576e-169	0.564753	0.621	0.462	5.98804e-165	0	sox12
midn	1.44193e-165	0.450825	0.811	0.74	4.00526e-161	0	midn
pdgfab	9.13811e-160	0.575303	0.489	0.294	2.53829e-155	0	pdgfab
ccr9a	6.09461e-153	0.305618	0.972	0.917	1.6929e-148	0	ccr9a
hmbsa	1.54101e-151	0.724165	0.441	0.275	4.28045e-147	0	hmbsa
ccni	6.20206e-151	0.386645	0.837	0.838	1.72275e-146	0	ccni
ddx5	9.5228e-150	0.321566	0.902	0.89	2.64515e-145	0	ddx5
si:dkey-183p4.10	2.67094e-148	0.575566	0.654	0.56	7.41908e-144	0	si:dkey-183p4.10
tsc22d3	3.48456e-138	0.6336	0.666	0.56	9.67906e-134	0	tsc22d3
si:dkey-266f7.10	3.25143e-137	0.43093	0.734	0.608	9.03149e-133	0	si:dkey-266f7.10
vsir	7.31289e-137	0.662247	0.572	0.461	2.0313e-132	0	vsir
si:dkey-17o15.2	5.71897e-135	0.562019	0.422	0.249	1.58856e-130	0	si:dkey-17o15.2
rrm2b	1.13571e-132	0.665349	0.428	0.275	3.15465e-128	0	rrm2b
tnrc6c1	1.58795e-129	0.545934	0.625	0.545	4.41086e-125	0	tnrc6c1
tenm3	2.37059e-128	0.537608	0.521	0.363	6.58479e-124	0	tenm3
si:dkey-42i9.4	1.19107e-126	0.332197	0.839	0.784	3.30844e-122	0	si:dkey-42i9.4
ccdc50	1.76312e-125	0.641898	0.445	0.302	4.89742e-121	0	ccdc50
itm2bb	3.22957e-122	0.337868	0.805	0.787	8.97079e-118	0	itm2bb
uck2a	9.4964e-118	0.468842	0.679	0.606	2.63782e-113	0	uck2a
h1f0	2.269e-114	0.779659	0.345	0.195	6.3026e-110	0	h1f0
adgrg1.1	1.53737e-109	0.422223	0.668	0.578	4.27036e-105	0	adgrg1.1
skap1	1.06502e-103	0.55357	0.584	0.509	2.9583e-99	0	skap1
rasa4	1.07325e-97	0.352424	0.54	0.383	2.98116e-93	0	rasa4
fth1a	1.86313e-92	0.290722	0.737	0.706	5.17521e-88	0	fth1a
arg2	1.60105e-88	0.533491	0.639	0.561	4.44724e-84	0	arg2
ncaldb	2.70775e-88	0.351442	0.713	0.68	7.52131e-84	0	ncaldb
nsa2	7.27843e-88	0.318635	0.787	0.796	2.02173e-83	0	nsa2
runx3	2.49579e-86	0.290136	0.733	0.664	6.93256e-82	0	runx3
sh3d21	1.26869e-83	0.533975	0.401	0.289	3.52405e-79	0	sh3d21
eif1b	1.64414e-80	0.296923	0.77	0.8	4.56691e-76	0	eif1b
myb	2.73572e-80	0.402396	0.546	0.416	7.59901e-76	0	myb
prkd3	2.34723e-79	0.504523	0.374	0.259	6.51989e-75	0	prkd3
dclre1c	1.16183e-78	0.516082	0.269	0.158	3.22721e-74	0	dclre1c
sumo2b	6.32094e-76	0.380111	0.684	0.698	1.75577e-71	0	sumo2b
sat1a.2	2.84951e-73	0.274244	0.83	0.835	7.91509e-69	0	sat1a.2
si:ch211-196l7.4	3.55096e-72	0.358896	0.728	0.752	9.86351e-68	0	si:ch211-196l7.4
anapc16	1.93396e-70	0.548181	0.498	0.46	5.37195e-66	0	anapc16
csrnp1a	3.11666e-70	0.488932	0.528	0.455	8.65714e-66	0	csrnp1a
tgif1	1.59004e-66	0.500355	0.499	0.431	4.41665e-62	0	tgif1
fam117aa	3.91345e-66	0.439309	0.318	0.208	1.08704e-61	0	fam117aa
cox6b2	2.46766e-65	0.325173	0.731	0.759	6.85442e-61	0	cox6b2
cd4-2.1	2.51854e-64	0.498849	0.282	0.179	6.99574e-60	0	cd4-2.1
polm	3.21648e-64	0.48318	0.269	0.17	8.93442e-60	0	polm
pja2	3.84213e-63	0.537793	0.267	0.17	1.06723e-58	0	pja2
sesn1	4.26109e-62	0.387552	0.648	0.614	1.1836e-57	0	sesn1
desi2	1.72653e-54	0.444442	0.398	0.311	4.79579e-50	0	desi2
man1a1	5.81374e-54	0.441575	0.356	0.266	1.61488e-49	0	man1a1
ftr69	6.18316e-53	0.512717	0.348	0.257	1.7175e-48	0	ftr69
zswim5	1.98682e-52	0.477921	0.444	0.385	5.51878e-48	0	zswim5
klf6a	9.62898e-52	0.373611	0.581	0.557	2.67464e-47	0	klf6a
msi2a	2.09728e-47	0.440001	0.412	0.342	5.82561e-43	0	msi2a
esyt2a	3.77369e-47	0.487664	0.325	0.252	1.04822e-42	0	esyt2a
histh1l	5.19919e-47	0.518682	0.352	0.266	1.44418e-42	0	histh1l
oaz1a	7.98028e-47	0.282561	0.708	0.757	2.21668e-42	0	oaz1a
sec61g	5.64465e-46	0.278442	0.688	0.732	1.56791e-41	0	sec61g
irf2bpl	4.8003e-45	0.516598	0.331	0.259	1.33338e-40	0	irf2bpl
ppp1r18	3.78476e-43	0.476268	0.46	0.44	1.05129e-38	0	ppp1r18
si:ch211-147a11.3	7.18822e-42	0.615535	0.314	0.246	1.99667e-37	0	si:ch211-147a11.3
ptpn6	9.14349e-42	0.438475	0.448	0.414	2.53979e-37	0	ptpn6
cdkn1bb	1.26562e-41	0.328368	0.633	0.663	3.51552e-37	0	cdkn1bb
si:ch1073-220m6.1	5.47864e-40	0.41243	0.449	0.409	1.5218e-35	0	si:ch1073-220m6.1
si:ch73-109i22.2	5.21559e-39	0.337851	0.441	0.382	1.44873e-34	0	si:ch73-109i22.2
si:ch211-105j21.9	1.25709e-38	0.438496	0.494	0.478	3.49181e-34	0	si:ch211-105j21.9
ccnd2a	7.04745e-38	0.367614	0.491	0.465	1.95757e-33	0	ccnd2a
ncor2	1.21112e-36	0.400294	0.457	0.427	3.36413e-32	0	ncor2
tagapa	1.66705e-36	0.44172	0.494	0.445	4.63056e-32	0	tagapa
bach2b	7.99051e-36	0.364113	0.428	0.374	2.21952e-31	0	bach2b
gadd45ba	1.39186e-35	0.372563	0.48	0.434	3.86616e-31	0	gadd45ba
ier2b	1.51637e-35	0.355667	0.513	0.474	4.21203e-31	0	ier2b
stk17al	2.7486e-35	0.281583	0.614	0.578	7.6348e-31	0	stk17al
psph	4.22664e-35	0.488554	0.283	0.219	1.17403e-30	0	psph
arl5c	7.48803e-35	0.37228	0.557	0.544	2.07995e-30	0	arl5c
nr4a2b	1.60976e-33	0.410679	0.349	0.281	4.47143e-29	0	nr4a2b
arid4a	3.54855e-33	0.468776	0.419	0.394	9.85682e-29	0	arid4a
tox	5.7094e-33	0.437069	0.453	0.434	1.5859e-28	0	tox
gadd45ga	2.66841e-32	0.435118	0.369	0.312	7.41205e-28	0	gadd45ga
bcl2l1	5.59201e-32	0.465794	0.265	0.206	1.55329e-27	0	bcl2l1
top1l	8.53657e-32	0.298054	0.601	0.622	2.3712e-27	0	top1l
atp5f1e	1.55878e-30	0.251223	0.657	0.704	4.32983e-26	0	atp5f1e
tpst1l	3.51535e-30	0.357612	0.374	0.318	9.7646e-26	0	tpst1l
cited4b	4.25508e-30	0.443504	0.354	0.308	1.18193e-25	0	cited4b
pik3c3	7.34207e-30	0.393472	0.263	0.201	2.03941e-25	0	pik3c3
eif3g	3.96145e-29	0.260911	0.629	0.685	1.10037e-24	0	eif3g
kdm6bb	9.40544e-29	0.304948	0.594	0.619	2.61255e-24	0	kdm6bb
cblb	6.26394e-28	0.363689	0.293	0.235	1.73993e-23	0	cblb
si:dkey-19b23.10	8.59619e-28	0.42396	0.374	0.335	2.38776e-23	0	si:dkey-19b23.10
zyg11	7.99274e-27	0.447476	0.392	0.372	2.22014e-22	0	zyg11
ier5	8.78226e-27	0.33079	0.537	0.565	2.43945e-22	0	ier5
si:dkey-217l24.1	3.50419e-26	0.352561	0.269	0.212	9.7336e-22	0	si:dkey-217l24.1
ralgps2	8.59491e-24	0.426055	0.315	0.274	2.38741e-19	0	ralgps2
BX005450.1	3.01891e-23	0.46057	0.297	0.254	8.38563e-19	0	BX005450.1
rsrp1	2.15609e-21	0.313353	0.449	0.44	5.98898e-17	0	rsrp1
SERP1	2.32407e-20	0.344032	0.49	0.532	6.45558e-16	0	SERP1
dok2	1.13199e-19	0.422455	0.328	0.302	3.14432e-15	0	dok2
brd2a	1.6006e-19	0.314712	0.527	0.576	4.44599e-15	0	brd2a
ip6k2a	3.41127e-19	0.380888	0.417	0.418	9.47547e-15	0	ip6k2a
nr1d2b	5.23825e-19	0.335384	0.381	0.363	1.45503e-14	0	nr1d2b
cd226	1.07655e-17	0.346963	0.396	0.382	2.99035e-13	0	cd226
kdm6ba	1.81578e-17	0.277148	0.508	0.536	5.0437e-13	0	kdm6ba
rps6ka1	1.90962e-17	0.327	0.413	0.408	5.30435e-13	0	rps6ka1
si:rp71-68n21.9	6.30095e-16	0.411115	0.292	0.27	1.75021e-11	0	si:rp71-68n21.9
fam53b	9.33349e-15	0.398772	0.423	0.461	2.59256e-10	0	fam53b
ddit3	1.02858e-14	0.33736	0.465	0.481	2.85708e-10	0	ddit3
plk3	8.76564e-14	0.387623	0.466	0.47	2.43483e-09	0	plk3
tob1a	7.68494e-13	0.405484	0.365	0.365	2.13465e-08	0	tob1a
cdc42ep4a	1.9619e-12	0.327468	0.269	0.245	5.44957e-08	0	cdc42ep4a
scin	5.32897e-12	0.377888	0.294	0.284	1.48023e-07	0	scin
ly75	1.17108e-11	0.343705	0.267	0.245	3.25291e-07	0	ly75
itgae.2	7.15102e-10	0.291327	0.426	0.45	1.98634e-05	0	itgae.2
zap70	1.95212e-09	0.264093	0.487	0.532	5.42241e-05	0	zap70
itk	1.28084e-08	0.354141	0.261	0.25	0.000355778	0	itk
mfng	2.25407e-08	0.36753	0.263	0.256	0.000626112	0	mfng
si:ch211-260e23.9	2.34601e-08	0.321129	0.316	0.315	0.000651651	0	si:ch211-260e23.9
cited4a	3.85598e-08	0.293367	0.281	0.268	0.00107108	0	cited4a
hmgb1a	6.90563e-08	0.259839	0.496	0.539	0.00191818	0	hmgb1a
mycb	7.40711e-08	0.334418	0.284	0.271	0.00205747	0	mycb
si:ch211-150o23.2	1.60206e-07	0.319665	0.396	0.426	0.00445004	0	si:ch211-150o23.2
si:ch211-114c12.2	2.53202e-07	0.33999	0.306	0.311	0.0070332	0	si:ch211-114c12.2
otud6b	3.76258e-05	0.285405	0.28	0.283	1	0	otud6b
ano6	0.000138373	0.300743	0.269	0.272	1	0	ano6
AKAP13	0.000203048	0.316574	0.307	0.326	1	0	AKAP13
si:dkey-1h24.6	0.000349852	0.263424	0.32	0.331	1	0	si:dkey-1h24.6
nrip1b	0.00104266	0.254787	0.266	0.272	1	0	nrip1b
plcg1	0.00185713	0.284121	0.296	0.319	1	0	plcg1
chd4b	0.00968694	0.252753	0.306	0.397	1	0	chd4b
rag1	0	1.70751	0.967	0.408	0	1	rag1
zgc:194312	0	1.13653	0.642	0.323	0	1	zgc:194312
si:dkey-17o15.21	0	1.12094	0.584	0.234	0	1	si:dkey-17o15.2
zgc:1716861	0	1.00974	0.813	0.414	0	1	zgc:171686
ndrg2	0	0.982211	0.558	0.256	0	1	ndrg2
cd8b1	0	0.95328	0.947	0.508	0	1	cd8b
bcl2l101	0	0.9069	0.921	0.693	0	1	bcl2l10
cyldb1	0	0.887736	0.731	0.342	0	1	cyldb
tpst1l1	0	0.878124	0.569	0.3	0	1	tpst1l
btg11	0	0.82439	0.992	0.929	0	1	btg1
EGFP1	0	0.822157	0.858	0.563	0	1	EGFP
cd4-11	0	0.814736	0.663	0.346	0	1	cd4-1
znrf11	0	0.802413	0.844	0.502	0	1	znrf1
ccr9b1	0	0.761881	0.804	0.542	0	1	ccr9b
cd8a1	0	0.759336	0.86	0.538	0	1	cd8a
si:dkey-42i9.41	0	0.734505	0.919	0.777	0	1	si:dkey-42i9.4
rnf130	0	0.732087	0.782	0.61	0	1	rnf130
si:dkey-266f7.101	0	0.713096	0.828	0.599	0	1	si:dkey-266f7.10
marcksl1a1	0	0.703364	0.979	0.839	0	1	marcksl1a
CR936442.11	0	0.659329	1	0.94	0	1	CR936442.1
lck1	0	0.655397	0.944	0.706	0	1	lck
h2afx1	0	0.626718	0.931	0.626	0	1	h2afx
si:ch211-222l21.1	0	0.425738	0.996	0.938	0	1	si:ch211-222l21.1
si:dkeyp-75h12.71	2.96519e-305	0.745663	0.589	0.299	8.2364e-301	1	si:dkeyp-75h12.7
si:ch73-109i22.21	5.71484e-304	0.808685	0.614	0.366	1.58741e-299	1	si:ch73-109i22.2
BRAFv600e1	2.70774e-275	0.674991	0.716	0.471	7.52128e-271	1	BRAFv600e
si:cabz01074946.11	3.61074e-268	0.734857	0.668	0.454	1.00296e-263	1	si:cabz01074946.1
rasa41	1.50504e-263	0.637689	0.638	0.375	4.18055e-259	1	rasa4
grap2b1	4.52939e-259	0.528096	0.875	0.757	1.25813e-254	1	grap2b
myb1	4.53809e-250	0.632574	0.661	0.406	1.26055e-245	1	myb
rpl19	3.14422e-240	0.280934	0.996	0.978	8.73371e-236	1	rpl19
nap1l11	8.61605e-240	0.582954	0.771	0.608	2.39328e-235	1	nap1l1
ncaldb1	3.96607e-229	0.563336	0.783	0.673	1.10165e-224	1	ncaldb
si:dkey-11f4.201	1.26293e-216	0.602361	0.72	0.545	3.50805e-212	1	si:dkey-11f4.20
oaz1b	9.76226e-211	0.459866	0.852	0.809	2.71166e-206	1	oaz1b
uck2a1	1.70543e-210	0.596227	0.726	0.602	4.73718e-206	1	uck2a
nme2b.1	1.47131e-208	0.29586	0.985	0.947	4.08686e-204	1	nme2b.1
naca1	1.43779e-204	0.282269	0.987	0.953	3.99374e-200	1	naca
itm2bb1	6.31778e-204	0.456215	0.835	0.784	1.75489e-199	1	itm2bb
desi21	7.53876e-193	0.752791	0.496	0.302	2.09404e-188	1	desi2
fth1a1	5.17588e-190	0.469393	0.787	0.701	1.43771e-185	1	fth1a
fam117aa1	1.90483e-186	0.694742	0.398	0.201	5.29105e-182	1	fam117aa
cd4-2.11	4.91354e-186	0.712063	0.362	0.172	1.36483e-181	1	cd4-2.1
h3f3b.1.2	3.47286e-176	0.537131	0.726	0.661	9.64656e-172	1	h3f3b.1.2
ssr21	2.37455e-175	0.580788	0.71	0.62	6.5958e-171	1	ssr2
rorc1	1.12196e-163	0.505503	0.583	0.352	3.11645e-159	1	rorc
gpr55a	3.13704e-154	0.68868	0.482	0.324	8.71376e-150	1	gpr55a
romo11	1.44059e-153	0.428852	0.79	0.769	4.00154e-149	1	romo1
rag2	3.77939e-146	0.635601	0.267	0.119	1.0498e-141	1	rag2
wdr32	4.31324e-146	0.652383	0.293	0.138	1.19809e-141	1	wdr32
pnrc2	5.20778e-146	0.254452	0.973	0.957	1.44656e-141	1	pnrc2
arpp211	7.9751e-144	0.519842	0.61	0.417	2.21524e-139	1	arpp21
gng21	1.68262e-137	0.538097	0.614	0.465	4.6738e-133	1	gng2
nsa21	5.19086e-117	0.362536	0.81	0.794	1.44186e-112	1	nsa2
tenm31	1.57819e-111	0.521242	0.517	0.364	4.38373e-107	1	tenm3
hs3st3b1b	1.04613e-109	0.591244	0.329	0.19	2.90583e-105	1	hs3st3b1b
runx31	2.74684e-109	0.367987	0.755	0.662	7.62989e-105	1	runx3
cox6b21	3.00609e-108	0.378404	0.778	0.755	8.35002e-104	1	cox6b2
zgc:1627301	3.97556e-108	0.287383	0.979	0.919	1.10429e-103	1	zgc:162730
antxr2a1	2.40329e-107	0.541058	0.508	0.367	6.67563e-103	1	antxr2a
pik3c31	5.83557e-107	0.616484	0.334	0.195	1.62095e-102	1	pik3c3
ccni1	5.2232e-102	0.317238	0.831	0.838	1.45085e-97	1	ccni
top1l1	3.62831e-95	0.433817	0.662	0.616	1.00784e-90	1	top1l
rrm2b1	4.85629e-95	0.637529	0.405	0.278	1.34893e-90	1	rrm2b
ubc	1.46236e-88	0.268446	0.904	0.891	4.062e-84	1	ubc
gab2	4.58174e-87	0.569421	0.345	0.223	1.27267e-82	1	gab2
rgcc1	1.31804e-86	0.550738	0.405	0.274	3.66113e-82	1	rgcc
sh3d211	5.33569e-86	0.590283	0.405	0.29	1.48209e-81	1	sh3d21
ccdc501	1.47313e-85	0.570035	0.423	0.305	4.09191e-81	1	ccdc50
nfkbiaa	1.63253e-79	0.449797	0.625	0.544	4.53467e-75	1	nfkbiaa
si:ch211-106j24.11	3.1136e-77	0.438573	0.446	0.317	8.64865e-73	1	si:ch211-106j24.1
hmbsa1	7.09565e-76	0.61106	0.393	0.281	1.97096e-71	1	hmbsa
FP236356.11	2.34047e-75	0.290068	0.855	0.802	6.50111e-71	1	FP236356.1
cited4b1	1.47452e-74	0.60533	0.406	0.304	4.09576e-70	1	cited4b
si:ch211-196l7.41	1.94795e-72	0.349772	0.741	0.751	5.41082e-68	1	si:ch211-196l7.4
si:dkey-217l24.11	5.97837e-72	0.515356	0.319	0.207	1.66061e-67	1	si:dkey-217l24.1
zgc:194659	2.1585e-71	0.548739	0.325	0.215	5.99566e-67	1	zgc:194659
pja21	2.69206e-69	0.57146	0.276	0.17	7.47775e-65	1	pja2
eif1b1	5.90845e-69	0.308175	0.773	0.8	1.64119e-64	1	eif1b
si:ch211-105j21.91	8.32032e-66	0.434425	0.533	0.474	2.31113e-61	1	si:ch211-105j21.9
alcamb	1.73151e-64	0.400916	0.457	0.353	4.80961e-60	1	alcamb
oaz1a1	1.82697e-64	0.305742	0.737	0.754	5.07477e-60	1	oaz1a
bcl11ba1	6.76925e-62	0.264583	0.793	0.736	1.8803e-57	1	bcl11ba
rps6ka11	7.68093e-62	0.533029	0.466	0.402	2.13353e-57	1	rps6ka1
sumo2b1	1.33453e-61	0.349811	0.675	0.699	3.70693e-57	1	sumo2b
nck1b	2.07996e-60	0.505543	0.259	0.163	5.7775e-56	1	nck1b
prdm2b	4.11891e-60	0.52951	0.258	0.162	1.14411e-55	1	prdm2b
relb	4.45092e-59	0.492652	0.463	0.4	1.23633e-54	1	relb
cited4a1	9.11516e-59	0.512211	0.353	0.261	2.53192e-54	1	cited4a
rbm38	4.22529e-54	0.494999	0.277	0.187	1.17366e-49	1	rbm38
hivep2a	2.26741e-53	0.252391	0.677	0.627	6.29817e-49	1	hivep2a
gadd45ga1	3.61528e-53	0.479384	0.398	0.309	1.00422e-48	1	gadd45ga
cdkn1bb1	1.69975e-50	0.301407	0.658	0.661	4.7214e-46	1	cdkn1bb
hivep1	3.02984e-49	0.542494	0.431	0.377	8.41599e-45	1	hivep1
tgif11	3.43398e-49	0.390278	0.493	0.432	9.53858e-45	1	tgif1
nfkb2	3.51528e-49	0.536454	0.405	0.347	9.7644e-45	1	nfkb2
arid4a1	3.99817e-47	0.494387	0.441	0.392	1.11057e-42	1	arid4a
sec61g1	3.54665e-46	0.294141	0.69	0.732	9.85154e-42	1	sec61g
im:7142702	6.26511e-43	0.432154	0.256	0.176	1.74026e-38	1	im:7142702
hbp1	2.06812e-42	0.512143	0.31	0.241	5.74462e-38	1	hbp1
ly751	3.36947e-41	0.490668	0.312	0.24	9.35938e-37	1	ly75
gnb1a	2.22493e-38	0.330872	0.633	0.669	6.1802e-34	1	gnb1a
zgc:111986	3.89138e-36	0.356052	0.577	0.613	1.08091e-31	1	zgc:111986
psph1	4.12854e-36	0.539271	0.287	0.219	1.14679e-31	1	psph
atp5f1e1	1.39773e-32	0.268118	0.666	0.702	3.88248e-28	1	atp5f1e
prkar2aa	5.16064e-32	0.323123	0.539	0.525	1.43347e-27	1	prkar2aa
serf2	5.65751e-31	0.273029	0.605	0.659	1.57149e-26	1	serf2
bach2b1	8.00216e-31	0.32567	0.426	0.374	2.22276e-26	1	bach2b
man1a11	9.09263e-31	0.394841	0.332	0.269	2.52566e-26	1	man1a1
prkd31	4.36697e-28	0.368746	0.324	0.265	1.21301e-23	1	prkd3
map3k14a	1.33097e-27	0.45524	0.331	0.291	3.69703e-23	1	map3k14a
mknk2b	8.10578e-27	0.283675	0.529	0.532	2.25154e-22	1	mknk2b
arl6ip1	2.72035e-26	0.329443	0.513	0.547	7.55631e-22	1	arl6ip1
eif3g1	2.00603e-24	0.250171	0.622	0.685	5.57215e-20	1	eif3g
ip6k2a1	3.11244e-24	0.373971	0.431	0.417	8.64544e-20	1	ip6k2a
si:ch211-260e23.91	1.51135e-23	0.393426	0.349	0.312	4.19808e-19	1	si:ch211-260e23.9
ncor21	7.89194e-23	0.364773	0.44	0.429	2.19214e-18	1	ncor2
dap1b	1.61725e-22	0.293389	0.532	0.549	4.49223e-18	1	dap1b
map3k4	2.94294e-22	0.357427	0.265	0.212	8.1746e-18	1	map3k4
ctdsp2	3.32754e-22	0.435648	0.267	0.223	9.2429e-18	1	ctdsp2
ranbp9	6.7086e-21	0.367703	0.369	0.339	1.86345e-16	1	ranbp9
zgc:92606	6.79091e-21	0.408044	0.349	0.328	1.88631e-16	1	zgc:92606
ddit31	1.48761e-20	0.275871	0.487	0.478	4.13214e-16	1	ddit3
si:dkey-1h24.61	2.46745e-19	0.368381	0.359	0.327	6.85384e-15	1	si:dkey-1h24.6
zswim51	2.60004e-19	0.349682	0.405	0.389	7.22214e-15	1	zswim5
n4bp2	1.73112e-18	0.331565	0.412	0.405	4.80854e-14	1	n4bp2
ralgps21	3.96905e-18	0.399689	0.308	0.275	1.10248e-13	1	ralgps2
kmt2bb	8.51753e-18	0.288768	0.525	0.574	2.36591e-13	1	kmt2bb
cdc42ep4a1	1.36703e-16	0.344147	0.279	0.244	3.7972e-12	1	cdc42ep4a
mark2b	1.38815e-15	0.368162	0.26	0.228	3.85588e-11	1	mark2b
cblb1	3.55133e-15	0.326777	0.274	0.237	9.86453e-11	1	cblb
gabarapb	5.21384e-15	0.312988	0.467	0.51	1.44825e-10	1	gabarapb
cry1ba	2.76749e-14	0.355747	0.319	0.298	7.68726e-10	1	cry1ba
csnk1a1	1.09661e-13	0.259186	0.516	0.58	3.04605e-09	1	csnk1a1
papola	1.65411e-13	0.346857	0.411	0.438	4.59463e-09	1	papola
irf2	1.23156e-12	0.411372	0.313	0.309	3.4209e-08	1	irf2
ptp4a3	3.67478e-12	0.370579	0.318	0.305	1.02074e-07	1	ptp4a3
xpc	1.05119e-10	0.407686	0.34	0.341	2.91988e-06	1	xpc
msi2a1	2.74253e-10	0.275065	0.36	0.348	7.61791e-06	1	msi2a
ankrd12	6.25606e-10	0.340895	0.43	0.471	1.73774e-05	1	ankrd12
herpud1	8.09122e-10	0.35326	0.322	0.325	2.2475e-05	1	herpud1
rbm39a	1.84478e-09	0.287244	0.44	0.487	5.12424e-05	1	rbm39a
spint1a	1.86519e-09	0.289643	0.44	0.464	5.18095e-05	1	spint1a
rbbp6	1.23652e-08	0.332873	0.421	0.465	0.000343469	1	rbbp6
otud6b1	2.60375e-08	0.278437	0.292	0.282	0.000723243	1	otud6b
gpr184	2.99998e-08	0.279419	0.389	0.402	0.000833305	1	gpr184
si:ch211-147a11.31	4.8515e-08	0.431743	0.264	0.251	0.0013476	1	si:ch211-147a11.3
capza1a	5.30967e-08	0.267651	0.487	0.559	0.00147487	1	capza1a
kansl1b	1.33285e-07	0.298899	0.337	0.347	0.00370226	1	kansl1b
SERP11	2.67991e-07	0.282921	0.465	0.535	0.007444	1	SERP1
crebbpb	6.27309e-07	0.33905	0.282	0.284	0.0174247	1	crebbpb
dcaf7	1.36666e-06	0.326169	0.333	0.357	0.0379616	1	dcaf7
tnrc6c11	2.54544e-06	0.261588	0.496	0.558	0.0707047	1	tnrc6c1
chd9	2.7407e-06	0.299819	0.303	0.309	0.0761284	1	chd9
pabpc1b	3.2559e-06	0.312741	0.286	0.287	0.0904392	1	pabpc1b
cux1a	1.4746e-05	0.25686	0.341	0.352	0.409601	1	cux1a
fbxl3a	0.000406936	0.290675	0.257	0.265	1	1	fbxl3a
ccnd2a1	0.000550683	0.271418	0.424	0.471	1	1	ccnd2a
gbp	0.00109312	0.3022	0.333	0.366	1	1	gbp
tp53	0.00137348	0.277246	0.381	0.444	1	1	tp53
nrip1b1	0.00195358	0.257605	0.265	0.272	1	1	nrip1b
ikzf1	0.00207603	0.320699	0.314	0.346	1	1	ikzf1
ppp2r5eb	0.00547944	0.27974	0.346	0.389	1	1	ppp2r5eb
ndrg21	0	1.04626	0.582	0.255	0	2	ndrg2
EGFP2	0	0.851353	0.888	0.561	0	2	EGFP
pdgfab1	0	0.832259	0.641	0.281	0	2	pdgfab
cd8b2	0	0.717825	0.882	0.515	0	2	cd8b
rnf1301	0	0.714332	0.826	0.606	0	2	rnf130
lck2	0	0.700501	0.961	0.705	0	2	lck
BRAFv600e2	0	0.662262	0.773	0.466	0	2	BRAFv600e
si:dkey-42i9.42	0	0.642389	0.927	0.777	0	2	si:dkey-42i9.4
bcl2l102	0	0.628951	0.902	0.696	0	2	bcl2l10
h2afx2	0	0.597563	0.94	0.626	0	2	h2afx
CR936442.12	0	0.445118	1	0.94	0	2	CR936442.1
naca2	0	0.344872	0.992	0.953	0	2	naca
slc25a5	0	0.305781	0.997	0.975	0	2	slc25a5
marcksl1a2	6.33299e-304	0.464349	0.97	0.84	1.75911e-299	2	marcksl1a
rpl191	1.94867e-297	0.317437	0.998	0.978	5.41283e-293	2	rpl19
nme2b.11	4.9466e-278	0.345151	0.99	0.946	1.37402e-273	2	nme2b.1
prkar2aa1	8.21798e-272	0.76797	0.699	0.51	2.28271e-267	2	prkar2aa
cyldb2	8.78499e-252	0.56755	0.649	0.351	2.44021e-247	2	cyldb
ssr22	7.5043e-248	0.614632	0.762	0.615	2.08447e-243	2	ssr2
cox6b22	2.95989e-228	0.499424	0.846	0.748	8.22169e-224	2	cox6b2
oaz1b1	2.7312e-227	0.453903	0.879	0.807	7.58644e-223	2	oaz1b
ipo4	1.14635e-225	0.748177	0.499	0.279	3.18422e-221	2	ipo4
itm2bb2	3.68679e-221	0.488694	0.861	0.782	1.02408e-216	2	itm2bb
cd8a2	2.56875e-219	0.41741	0.827	0.542	7.13522e-215	2	cd8a
romo12	1.01787e-214	0.457809	0.838	0.765	2.82734e-210	2	romo1
si:dkey-266f7.102	6.5207e-213	0.495997	0.805	0.602	1.81125e-208	2	si:dkey-266f7.10
nap1l12	2.83156e-209	0.493005	0.789	0.607	7.86524e-205	2	nap1l1
cirbpb	3.7063e-199	0.355211	0.982	0.942	1.0295e-194	2	cirbpb
adgrg1.11	3.7687e-197	0.491276	0.753	0.571	1.04683e-192	2	adgrg1.1
tpt1	2.32954e-184	0.290408	0.978	0.933	6.47075e-180	2	tpt1
rasa42	2.38203e-176	0.461426	0.615	0.377	6.61656e-172	2	rasa4
ranbp91	3.31667e-175	0.73719	0.507	0.326	9.21273e-171	2	ranbp9
myb2	6.89314e-165	0.534719	0.626	0.41	1.91471e-160	2	myb
rorc2	2.26408e-158	0.417144	0.601	0.351	6.28893e-154	2	rorc
zgc:1716862	3.32645e-153	0.390989	0.665	0.429	9.23989e-149	2	zgc:171686
zgc:1627302	8.71891e-151	0.298024	0.986	0.919	2.42185e-146	2	zgc:162730
ftr691	2.33415e-145	0.629378	0.432	0.25	6.48356e-141	2	ftr69
alcamb1	1.92849e-143	0.525726	0.529	0.346	5.35677e-139	2	alcamb
si:dkeyp-75h12.72	4.7317e-134	0.431964	0.516	0.306	1.31432e-129	2	si:dkeyp-75h12.7
hivep2a1	7.44344e-131	0.350758	0.762	0.619	2.06756e-126	2	hivep2a
sox121	1.36892e-130	0.433712	0.635	0.462	3.80246e-126	2	sox12
ucp21	8.22829e-125	0.261864	0.959	0.927	2.28557e-120	2	ucp2
btf3	1.42248e-124	0.25208	0.977	0.936	3.95122e-120	2	btf3
gng22	5.46586e-123	0.547045	0.61	0.466	1.51825e-118	2	gng2
slc25a3b	8.36345e-121	0.311736	0.859	0.82	2.32311e-116	2	slc25a3b
ccni2	1.0426e-119	0.321925	0.866	0.835	2.89602e-115	2	ccni
nsa22	1.75376e-119	0.355204	0.832	0.792	4.87143e-115	2	nsa2
eif3m	1.06509e-118	0.331774	0.832	0.777	2.9585e-114	2	eif3m
top1l2	2.89836e-118	0.437402	0.696	0.613	8.05078e-114	2	top1l
tmem263	1.01988e-107	0.66042	0.402	0.262	2.83291e-103	2	tmem263
trib31	9.92254e-107	0.341848	0.613	0.437	2.75618e-102	2	trib3
map3k41	1.54747e-101	0.522866	0.348	0.205	4.29841e-97	2	map3k4
spint1a1	2.63231e-99	0.551115	0.557	0.453	7.31176e-95	2	spint1a
ppp2r5eb1	2.46687e-94	0.55008	0.484	0.376	6.85224e-90	2	ppp2r5eb
h3f3b.1.21	1.16385e-79	0.323181	0.705	0.663	3.23282e-75	2	h3f3b.1.2
mark2b1	8.43551e-79	0.529133	0.337	0.221	2.34313e-74	2	mark2b
sec61g2	1.42045e-74	0.310955	0.749	0.726	3.94559e-70	2	sec61g
crema	9.60916e-74	0.427609	0.557	0.458	2.66914e-69	2	crema
zgc:1943121	1.74204e-73	0.411175	0.462	0.341	4.83886e-69	2	zgc:194312
bcl11ba2	1.05319e-72	0.255143	0.824	0.733	2.92545e-68	2	bcl11ba
tiparp1	2.67045e-70	0.285248	0.675	0.557	7.41771e-66	2	tiparp
si:dkey-17o15.22	6.24544e-70	0.317709	0.393	0.253	1.7348e-65	2	si:dkey-17o15.2
hivep11	7.88694e-68	0.579964	0.459	0.375	2.19076e-63	2	hivep1
tpst1l2	4.63888e-67	0.402553	0.432	0.313	1.28854e-62	2	tpst1l
tenm32	5.83605e-66	0.305778	0.496	0.366	1.62108e-61	2	tenm3
atp5f1e2	2.44712e-64	0.336388	0.723	0.697	6.79736e-60	2	atp5f1e
kpna3	2.15869e-61	0.509569	0.403	0.312	5.99621e-57	2	kpna3
ncaldb2	1.4274e-60	0.285393	0.711	0.68	3.96489e-56	2	ncaldb
sept9b	4.53597e-59	0.367726	0.604	0.55	1.25996e-54	2	sept9b
si:dkey-1h24.62	1.0098e-58	0.433418	0.423	0.321	2.80492e-54	2	si:dkey-1h24.6
ponzr1	4.17684e-57	0.372211	0.683	0.64	1.1602e-52	2	ponzr1
mef2ca	2.33699e-56	0.420957	0.255	0.158	6.49146e-52	2	mef2ca
uck2a2	1.23295e-54	0.255492	0.665	0.608	3.42476e-50	2	uck2a
eif3g2	8.37657e-54	0.297386	0.681	0.679	2.32676e-49	2	eif3g
bach2b2	3.00534e-53	0.34843	0.466	0.371	8.34792e-49	2	bach2b
gadd45ga2	2.15492e-51	0.344011	0.409	0.308	5.98572e-47	2	gadd45ga
cox7b	3.02136e-51	0.278931	0.71	0.686	8.39243e-47	2	cox7b
hdlbpa	8.23233e-50	0.432784	0.455	0.392	2.28669e-45	2	hdlbpa
sumo2b2	5.25168e-45	0.281408	0.688	0.698	1.45876e-40	2	sumo2b
zgc:1119861	6.82286e-45	0.32897	0.614	0.61	1.89519e-40	2	zgc:111986
si:ch73-109i22.22	1.11269e-44	0.279748	0.47	0.38	3.09071e-40	2	si:ch73-109i22.2
eif2s3	6.0702e-42	0.269728	0.648	0.642	1.68612e-37	2	eif2s3
PDE3B	4.62569e-41	0.487625	0.327	0.256	1.28488e-36	2	PDE3B
prkd32	1.00698e-36	0.288273	0.348	0.263	2.7971e-32	2	prkd3
nrip1b2	5.5334e-36	0.379531	0.336	0.265	1.53701e-31	2	nrip1b
cox5aa	6.21563e-34	0.269514	0.616	0.621	1.72651e-29	2	cox5aa
ssr3	9.90376e-33	0.466783	0.444	0.423	2.75097e-28	2	ssr3
tgif12	9.72685e-31	0.256182	0.489	0.432	2.70183e-26	2	tgif1
sh3d212	4.38948e-30	0.287324	0.363	0.294	1.21927e-25	2	sh3d21
ola1	4.07975e-28	0.256756	0.572	0.583	1.13323e-23	2	ola1
cry1bb	2.78691e-27	0.318389	0.256	0.191	7.74121e-23	2	cry1bb
SERP12	9.49948e-26	0.308583	0.521	0.529	2.63867e-21	2	SERP1
gab21	3.20376e-25	0.270653	0.292	0.228	8.89908e-21	2	gab2
fam208ab	3.59518e-24	0.356711	0.272	0.218	9.98633e-20	2	fam208ab
zfand5a	1.01507e-22	0.408468	0.345	0.306	2.81957e-18	2	zfand5a
cited4b2	6.01884e-18	0.262457	0.351	0.309	1.67185e-13	2	cited4b
ptp4a31	1.05663e-16	0.338211	0.335	0.304	2.93501e-12	2	ptp4a3
itpkb	1.67253e-16	0.310238	0.27	0.232	4.64579e-12	2	itpkb
pabpc1b1	5.78606e-16	0.301954	0.317	0.284	1.6072e-11	2	pabpc1b
kansl1b1	2.32502e-14	0.278399	0.362	0.345	6.45822e-10	2	kansl1b
psph2	1.31055e-13	0.395672	0.257	0.222	3.64033e-09	2	psph
rel	1.86452e-13	0.357533	0.373	0.365	5.17908e-09	2	rel
ip6k2a2	2.50859e-13	0.25614	0.426	0.418	6.96812e-09	2	ip6k2a
sik2b	5.08699e-13	0.338205	0.294	0.274	1.41301e-08	2	sik2b
si:ch211-114c12.21	1.22232e-10	0.284634	0.325	0.31	3.39524e-06	2	si:ch211-114c12.2
calm2a	2.45296e-08	0.264568	0.389	0.402	0.000681358	2	calm2a
chd91	2.45337e-08	0.266321	0.316	0.308	0.000681471	2	chd9
xpc1	8.12943e-08	0.256949	0.343	0.34	0.00225811	2	xpc
elf2b	7.35164e-07	0.256589	0.344	0.349	0.0204206	2	elf2b
rbm14b	2.22363e-06	0.256888	0.264	0.258	0.0617658	2	rbm14b
dnaja2l	2.38136e-05	0.279079	0.319	0.337	0.66147	2	dnaja2l
carhsp1	0.000187983	0.288005	0.272	0.282	1	2	carhsp1
dtnbp1a	0	1.80242	0.839	0.329	0	3	dtnbp1a
ipcef1	0	1.36368	0.762	0.295	0	3	ipcef1
id3	0	1.08799	0.528	0.226	0	3	id3
jun	0	1.00579	0.754	0.452	0	3	jun
satb1b1	0	0.964528	0.801	0.491	0	3	satb1b
stk17al1	0	0.955926	0.833	0.562	0	3	stk17al
sh2d1ab	0	0.848292	0.495	0.207	0	3	sh2d1ab
tmsb4x	2.54125e-293	0.348368	0.999	0.974	7.05883e-289	3	tmsb4x
si:dkey-27i16.2	1.23442e-249	0.563814	0.909	0.705	3.42886e-245	3	si:dkey-27i16.2
ets2	3.71985e-229	0.853635	0.616	0.379	1.03326e-224	3	ets2
ms4a17a.6	2.33224e-228	0.854773	0.417	0.193	6.47825e-224	3	ms4a17a.6
arpc1b	2.93008e-220	0.486797	0.836	0.587	8.13888e-216	3	arpc1b
rgs13	9.94198e-210	0.831192	0.66	0.434	2.76158e-205	3	rgs13
si:dkey-262k9.4	4.91566e-208	0.512208	0.875	0.734	1.36542e-203	3	si:dkey-262k9.4
si:dkey-109a10.2	5.24847e-175	0.679167	0.536	0.31	1.45787e-170	3	si:dkey-109a10.2
FP236356.12	1.65535e-161	0.403617	0.938	0.797	4.59808e-157	3	FP236356.1
nab1a	5.49379e-161	0.817954	0.378	0.18	1.52601e-156	3	nab1a
coro1a	1.43452e-159	0.428109	0.923	0.796	3.98465e-155	3	coro1a
si:dkey-266f7.4	9.03393e-146	0.593168	0.284	0.121	2.50935e-141	3	si:dkey-266f7.4
mibp2	5.62274e-137	0.376706	0.867	0.752	1.56183e-132	3	mibp2
tet3	2.71779e-133	0.665901	0.297	0.141	7.5492e-129	3	tet3
abi3a	1.52406e-126	0.605349	0.353	0.187	4.23339e-122	3	abi3a
marcksl1b	1.16768e-125	0.422603	0.367	0.187	3.24346e-121	3	marcksl1b
h3f3d	4.48661e-118	0.265286	0.958	0.894	1.24624e-113	3	h3f3d
zgc:175214	6.42131e-115	0.606296	0.402	0.241	1.78365e-110	3	zgc:175214
si:ch211-119e14.1	9.13853e-114	0.464467	0.754	0.609	2.53841e-109	3	si:ch211-119e14.1
tox2	1.78898e-110	0.461172	0.661	0.493	4.96926e-106	3	tox2
mrps15	3.02737e-109	0.656074	0.381	0.232	8.40914e-105	3	mrps15
b3gnt5a	6.35708e-106	0.430925	0.756	0.59	1.76581e-101	3	b3gnt5a
cotl1	3.8719e-102	0.320866	0.704	0.53	1.0755e-97	3	cotl1
arhgdig	3.96035e-93	0.313975	0.838	0.705	1.10007e-88	3	arhgdig
skap11	2.19126e-90	0.424086	0.645	0.506	6.08666e-86	3	skap1
hmgn6	1.69421e-88	0.343649	0.769	0.612	4.706e-84	3	hmgn6
atrx	9.37594e-88	0.342548	0.72	0.601	2.60435e-83	3	atrx
rnf1302	5.06629e-87	0.306637	0.775	0.613	1.40726e-82	3	rnf130
lcp1	2.60417e-84	0.362244	0.664	0.51	7.23362e-80	3	lcp1
chd7	2.45142e-78	0.501569	0.263	0.144	6.8093e-74	3	chd7
si:dkey-171c9.3	1.19402e-77	0.520802	0.436	0.309	3.31662e-73	3	si:dkey-171c9.3
fkbp1aa	1.57159e-77	0.401666	0.723	0.603	4.3654e-73	3	fkbp1aa
zap701	1.20825e-76	0.349145	0.647	0.518	3.35616e-72	3	zap70
itgae.21	1.98301e-76	0.452838	0.56	0.439	5.50821e-72	3	itgae.2
si:dkeyp-85e10.3	2.65449e-69	0.471185	0.45	0.326	7.37337e-65	3	si:dkeyp-85e10.3
si:ch73-361p23.3	3.73849e-68	0.497903	0.334	0.213	1.03844e-63	3	si:ch73-361p23.3
hnrnpabb	6.45991e-68	0.275296	0.745	0.623	1.79437e-63	3	hnrnpabb
si:ch211-284f22.3	2.83231e-67	0.52087	0.325	0.212	7.8673e-63	3	si:ch211-284f22.3
si:dkey-185m8.2	6.58556e-64	0.501592	0.517	0.416	1.82927e-59	3	si:dkey-185m8.2
ttc3	6.79472e-64	0.481854	0.327	0.215	1.88737e-59	3	ttc3
cyth4a	3.48897e-63	0.451654	0.29	0.176	9.6913e-59	3	cyth4a
ywhah	1.764e-62	0.465695	0.376	0.264	4.89987e-58	3	ywhah
CU499336.2	2.78175e-57	0.436084	0.254	0.154	7.72688e-53	3	CU499336.2
BX511111.1	2.91151e-57	0.53135	0.353	0.252	8.08729e-53	3	BX511111.1
wipf1b	1.69522e-55	0.436512	0.411	0.309	4.70881e-51	3	wipf1b
marcksb	8.08754e-54	0.435217	0.268	0.171	2.24648e-49	3	marcksb
svila	8.01099e-50	0.435773	0.35	0.258	2.22521e-45	3	svila
setb	5.46075e-49	0.258893	0.638	0.528	1.51683e-44	3	setb
gstp1	1.31368e-48	0.357252	0.267	0.169	3.64902e-44	3	gstp1
themis	1.69317e-48	0.373971	0.488	0.397	4.70312e-44	3	themis
rab6bb	6.75394e-48	0.436245	0.27	0.175	1.87604e-43	3	rab6bb
fabp3	1.47001e-47	0.334809	0.493	0.392	4.08324e-43	3	fabp3
cd2261	6.07367e-47	0.335152	0.484	0.376	1.68708e-42	3	cd226
tcf7	5.03276e-46	0.343778	0.372	0.272	1.39795e-41	3	tcf7
zgc:162944	3.03288e-45	0.29005	0.628	0.543	8.42442e-41	3	zgc:162944
def6a	8.43351e-45	0.396987	0.398	0.314	2.34257e-40	3	def6a
plk31	6.74472e-44	0.384432	0.554	0.463	1.87348e-39	3	plk3
sh3bp5la	8.03868e-43	0.419356	0.343	0.254	2.2329e-38	3	sh3bp5la
arg21	6.18663e-42	0.30131	0.652	0.561	1.71846e-37	3	arg2
arhgef1b	1.35823e-40	0.334115	0.477	0.408	3.77276e-36	3	arhgef1b
nop56	1.4182e-39	0.276235	0.579	0.485	3.93932e-35	3	nop56
gnai2b	2.87539e-39	0.339128	0.458	0.378	7.98697e-35	3	gnai2b
si:ch211-226m16.2	7.85899e-39	0.393136	0.403	0.318	2.18299e-34	3	si:ch211-226m16.2
gpr1841	1.31391e-38	0.319518	0.481	0.395	3.64964e-34	3	gpr184
p2rx1	1.44255e-38	0.415418	0.293	0.205	4.00696e-34	3	p2rx1
nr4a2b1	7.0423e-38	0.536777	0.373	0.281	1.95614e-33	3	nr4a2b
slc44a2	5.71892e-35	0.34522	0.376	0.304	1.58854e-30	3	slc44a2
dgkaa	7.52304e-35	0.362278	0.323	0.243	2.08967e-30	3	dgkaa
stat1a	1.50761e-34	0.401656	0.496	0.445	4.18768e-30	3	stat1a
myca	2.27127e-34	0.41611	0.412	0.334	6.30892e-30	3	myca
ptprea	4.00557e-32	0.324264	0.324	0.25	1.11263e-27	3	ptprea
si:dkey-19b23.101	6.57048e-32	0.314742	0.415	0.333	1.82508e-27	3	si:dkey-19b23.10
irf1b	3.94158e-31	0.570255	0.294	0.223	1.09485e-26	3	irf1b
si:ch211-132p1.3	1.06318e-30	0.406389	0.34	0.273	2.9532e-26	3	si:ch211-132p1.3
nuggc.1	1.64953e-30	0.347436	0.333	0.261	4.58189e-26	3	nuggc.1
RASSF5	4.54467e-29	0.314017	0.394	0.33	1.26237e-24	3	RASSF5
mxd	7.75329e-29	0.32457	0.305	0.233	2.15363e-24	3	mxd
crema1	1.08284e-28	0.366142	0.515	0.462	3.0078e-24	3	crema
ifi35	5.54109e-28	0.392667	0.289	0.227	1.53915e-23	3	ifi35
tmc8	5.31505e-26	0.320317	0.264	0.2	1.47636e-21	3	tmc8
calr3b	7.7901e-26	0.435177	0.269	0.209	2.16386e-21	3	calr3b
tagapb	8.68163e-26	0.31271	0.455	0.402	2.4115e-21	3	tagapb
bccip	5.1214e-25	0.275469	0.393	0.342	1.42257e-20	3	bccip
zfp36l1a	2.87685e-24	0.324735	0.274	0.211	7.99103e-20	3	zfp36l1a
si:dkey-262k9.2	9.93623e-24	0.298678	0.255	0.186	2.75999e-19	3	si:dkey-262k9.2
tuba1b	1.30473e-23	0.285845	0.284	0.222	3.62415e-19	3	tuba1b
rpl26	3.6651e-23	0.262283	0.487	0.449	1.01806e-18	3	rpl26
grk4	1.11111e-22	0.311193	0.322	0.266	3.08632e-18	3	grk4
hnrnpr	1.73052e-22	0.28394	0.357	0.309	4.80686e-18	3	hnrnpr
si:ch211-165d12.4	3.64505e-22	0.356364	0.254	0.19	1.01249e-17	3	si:ch211-165d12.4
acap1	1.12698e-21	0.296057	0.377	0.333	3.13043e-17	3	acap1
grb2b	8.10022e-20	0.287224	0.428	0.396	2.25e-15	3	grb2b
hif1al	1.1416e-18	0.328495	0.368	0.325	3.17101e-14	3	hif1al
cd99	4.12891e-18	0.296548	0.273	0.221	1.14689e-13	3	cd99
sinhcafl.1	5.78631e-17	0.285888	0.26	0.214	1.60726e-12	3	sinhcafl.1
il10rb	6.38624e-17	0.278928	0.444	0.422	1.77391e-12	3	il10rb
rsl1d1	1.43215e-16	0.255781	0.398	0.358	3.97809e-12	3	rsl1d1
dok21	6.69008e-16	0.279695	0.347	0.301	1.8583e-11	3	dok2
grasp	9.25537e-16	0.265721	0.255	0.204	2.57086e-11	3	grasp
chd6	2.70105e-15	0.281135	0.26	0.214	7.5027e-11	3	chd6
si:ch211-66k16.27	4.48525e-14	0.300831	0.265	0.233	1.24587e-09	3	si:ch211-66k16.27
mfng1	6.47653e-14	0.288083	0.294	0.253	1.79899e-09	3	mfng
FERMT3 (1 of many)	1.01665e-13	0.260141	0.367	0.344	2.82396e-09	3	FERMT3 (1 of many)
arhgef3l	1.10636e-13	0.266168	0.282	0.241	3.07313e-09	3	arhgef3l
si:dkey-118j18.2	5.46324e-13	0.276923	0.259	0.223	1.51752e-08	3	si:dkey-118j18.2
zgc:56304	2.25814e-12	0.259487	0.302	0.279	6.27245e-08	3	zgc:56304
nop10	1.5693e-11	0.263952	0.275	0.245	4.35905e-07	3	nop10
map2k6	1.60828e-10	0.292682	0.308	0.285	4.46731e-06	3	map2k6
hbegfb	0	1.5993	0.33	0.06	0	4	hbegfb
ccr7	0	0.940925	0.39	0.038	0	4	ccr7
BX897691.1	0	0.876749	0.364	0.072	0	4	BX897691.1
il7r	0	0.800641	0.454	0.116	0	4	il7r
zgc:136605	0	0.752763	0.407	0.082	0	4	zgc:136605
cd28	0	0.724926	0.344	0.075	0	4	cd28
si:dkey-266f7.41	0	0.711752	0.481	0.114	0	4	si:dkey-266f7.4
b2m	0	0.641176	0.879	0.471	0	4	b2m
foxp3b	0	0.638828	0.404	0.067	0	4	foxp3b
flna	0	0.586242	0.35	0.07	0	4	flna
socs3a	0	0.566607	0.505	0.154	0	4	socs3a
rps12	0	0.556815	0.998	0.965	0	4	rps12
rpl38	0	0.549543	0.997	0.96	0	4	rpl38
rps26l	0	0.547345	0.997	0.966	0	4	rps26l
rps24	0	0.545347	0.998	0.956	0	4	rps24
rps7	0	0.541724	1	0.96	0	4	rps7
rps5	0	0.531999	0.999	0.964	0	4	rps5
rps8a	0	0.531658	0.998	0.962	0	4	rps8a
rpl23	0	0.528824	0.999	0.972	0	4	rpl23
rpl7	0	0.516276	0.997	0.954	0	4	rpl7
rps3a	0	0.488884	0.996	0.961	0	4	rps3a
rps4x	0	0.488088	0.99	0.934	0	4	rps4x
rpl7a	0	0.475015	0.994	0.957	0	4	rpl7a
rps27.1	0	0.454764	0.997	0.963	0	4	rps27.1
rpl35	0	0.448995	0.995	0.946	0	4	rpl35
rps28	0	0.448236	0.998	0.965	0	4	rps28
rpl10a	0	0.447111	0.998	0.955	0	4	rpl10a
rplp2l	0	0.445965	0.999	0.972	0	4	rplp2l
rpl17	0	0.441601	0.999	0.959	0	4	rpl17
rpl35a	0	0.428575	0.996	0.959	0	4	rpl35a
rpl36a	0	0.423203	0.998	0.97	0	4	rpl36a
rpl13a	0	0.410764	0.995	0.963	0	4	rpl13a
faua	0	0.409273	0.998	0.963	0	4	faua
RPL41	0	0.4079	1	0.983	0	4	RPL41
rpl37.1	0	0.40505	0.999	0.978	0	4	rpl37.1
rps17	0	0.400994	0.992	0.938	0	4	rps17
rpl39	0	0.399834	1	0.974	0	4	rpl39
rpl12	0	0.394649	0.995	0.96	0	4	rpl12
rpl18a	0	0.390023	0.995	0.947	0	4	rpl18a
rplp1	0	0.38682	1	0.983	0	4	rplp1
rps14	0	0.374401	0.999	0.975	0	4	rps14
rps11	0	0.365845	0.995	0.954	0	4	rps11
rpl21	0	0.365397	0.999	0.965	0	4	rpl21
rps23	0	0.365361	0.998	0.971	0	4	rps23
rpl13	0	0.362155	0.996	0.967	0	4	rpl13
rps25	0	0.332655	0.995	0.969	0	4	rps25
rpl28	0	0.330937	0.996	0.972	0	4	rpl28
rps15a	0	0.323406	0.999	0.964	0	4	rps15a
rpl8	0	0.318103	0.999	0.973	0	4	rpl8
rps29	0	0.301578	1	0.977	0	4	rps29
rpsa	7.58237e-303	0.346993	0.998	0.978	2.10616e-298	4	rpsa
rps10	2.06112e-301	0.300219	0.995	0.973	5.72517e-297	4	rps10
rpl9	2.72074e-300	0.362463	0.995	0.953	7.55741e-296	4	rpl9
eef1a1l1	5.60134e-288	0.32023	1	0.981	1.55588e-283	4	eef1a1l1
zbtb16a	4.66912e-285	0.756056	0.366	0.1	1.29694e-280	4	zbtb16a
rpl32	1.24048e-284	0.331599	0.995	0.964	3.44569e-280	4	rpl32
rps27a	1.93818e-284	0.319013	0.994	0.968	5.38368e-280	4	rps27a
dtnbp1a1	5.18357e-273	0.452247	0.747	0.345	1.43984e-268	4	dtnbp1a
cxcr4b	1.17086e-261	0.641343	0.807	0.429	3.25229e-257	4	cxcr4b
si:dkey-109a10.21	2.44249e-261	0.710508	0.673	0.307	6.78449e-257	4	si:dkey-109a10.2
eef1da	1.5756e-260	0.612362	0.88	0.575	4.37654e-256	4	eef1da
si:ch211-132g1.4	2.4947e-258	0.534966	0.466	0.161	6.92954e-254	4	si:ch211-132g1.4
rps13	2.66953e-254	0.303905	0.996	0.965	7.41515e-250	4	rps13
rps2	3.54389e-251	0.309692	0.997	0.971	9.84387e-247	4	rps2
rpl31	2.15497e-250	0.306652	0.998	0.962	5.98587e-246	4	rpl31
zgc:171772	1.62195e-245	0.276334	0.999	0.969	4.50529e-241	4	zgc:171772
rpl11	3.90259e-245	0.294221	0.998	0.965	1.08402e-240	4	rpl11
rps9	5.50928e-244	0.271943	0.997	0.969	1.53031e-239	4	rps9
capgb	8.7364e-241	0.488604	0.515	0.195	2.42671e-236	4	capgb
rsl24d1	4.82896e-236	0.432048	0.967	0.87	1.34134e-231	4	rsl24d1
rpl22l1	1.48426e-234	0.486436	0.958	0.806	4.12282e-230	4	rpl22l1
si:ch211-226m16.21	1.90465e-232	0.607283	0.644	0.307	5.29054e-228	4	si:ch211-226m16.2
cxcr4a	4.47348e-232	0.57225	0.404	0.135	1.2426e-227	4	cxcr4a
rpl34	9.88767e-230	0.327362	0.99	0.945	2.7465e-225	4	rpl34
cebpb	1.98897e-228	0.845921	0.786	0.477	5.52478e-224	4	cebpb
rpl24	4.26817e-226	0.273594	0.998	0.968	1.18557e-221	4	rpl24
si:ch211-132p1.31	2.10088e-225	0.690029	0.564	0.262	5.83561e-221	4	si:ch211-132p1.3
rpl27	8.77582e-225	0.300113	0.984	0.947	2.43766e-220	4	rpl27
rps16	1.6155e-223	0.289961	0.994	0.96	4.48736e-219	4	rps16
ipcef11	7.38248e-217	0.554062	0.649	0.311	2.05063e-212	4	ipcef1
eef1g	1.8789e-216	0.34169	0.984	0.925	5.21902e-212	4	eef1g
srgn	4.38825e-215	0.452346	0.728	0.371	1.21892e-210	4	srgn
rgs131	4.87015e-215	0.519075	0.795	0.431	1.35278e-210	4	rgs13
zfp36l1a1	8.45586e-215	0.549992	0.493	0.2	2.34878e-210	4	zfp36l1a
uba52	2.28345e-214	0.313155	0.992	0.948	6.34273e-210	4	uba52
npm1a	1.05849e-212	0.544775	0.671	0.321	2.94017e-208	4	npm1a
rsl1d11	7.04908e-211	0.5866	0.668	0.344	1.95802e-206	4	rsl1d1
tefa	6.04474e-210	0.60284	0.707	0.39	1.67905e-205	4	tefa
ddx21	1.48707e-208	0.566247	0.796	0.469	4.13064e-204	4	ddx21
rpl261	4.9961e-205	0.593783	0.743	0.435	1.38777e-200	4	rpl26
rps15	1.08599e-200	0.304192	0.994	0.942	3.01655e-196	4	rps15
rpl14	1.12597e-198	0.288525	0.991	0.954	3.12762e-194	4	rpl14
rps26	2.27214e-193	0.298844	0.992	0.932	6.31131e-189	4	rps26
rpl10	2.16008e-192	0.26474	0.996	0.966	6.00006e-188	4	rpl10
id31	5.51837e-191	0.610544	0.535	0.232	1.53284e-186	4	id3
irf1b1	3.76259e-189	0.644273	0.488	0.214	1.04513e-184	4	irf1b
gtpbp4	1.19394e-186	0.443312	0.915	0.696	3.31641e-182	4	gtpbp4
eef1b2	3.66117e-185	0.396311	0.974	0.867	1.01696e-180	4	eef1b2
sp100.3	1.57172e-181	0.39045	0.251	0.07	4.36577e-177	4	sp100.3
ccr9a1	8.50617e-181	0.394636	0.973	0.919	2.36276e-176	4	ccr9a
si:ch211-196f2.6	1.92117e-179	0.442592	0.314	0.103	5.33643e-175	4	si:ch211-196f2.6
gnai2b1	2.95626e-179	0.492591	0.673	0.368	8.21162e-175	4	gnai2b
rpl5b	3.57009e-176	0.375448	0.963	0.84	9.91663e-172	4	rpl5b
wasb	1.73377e-174	0.496137	0.801	0.506	4.8159e-170	4	wasb
rpl15	9.3272e-172	0.311674	0.989	0.934	2.59082e-167	4	rpl15
scinlb	5.73923e-169	0.487604	0.563	0.272	1.59419e-164	4	scinlb
myca1	2.41344e-165	0.606883	0.609	0.325	6.70382e-161	4	myca
rpl18	1.36241e-162	0.259895	0.991	0.95	3.78437e-158	4	rpl18
pfn1	4.8857e-161	0.324521	0.99	0.943	1.3571e-156	4	pfn1
rpl3	1.73542e-156	0.344217	0.975	0.872	4.82049e-152	4	rpl3
rrp8	7.82066e-149	0.499764	0.309	0.116	2.17235e-144	4	rrp8
b2ml	2.72618e-148	0.367153	0.925	0.734	7.5725e-144	4	b2ml
roraa	3.77966e-148	0.416836	0.276	0.095	1.04988e-143	4	roraa
si:dkey-260g12.1	2.04243e-144	0.447431	0.279	0.096	5.67327e-140	4	si:dkey-260g12.1
ldhba	2.84671e-143	0.428141	0.649	0.364	7.90731e-139	4	ldhba
pno1	2.39961e-142	0.444555	0.668	0.4	6.66538e-138	4	pno1
si:ch211-284f22.31	4.99603e-142	0.489184	0.44	0.208	1.38775e-137	4	si:ch211-284f22.3
litaf	1.6655e-138	0.416359	0.72	0.448	4.62626e-134	4	litaf
txnipa	5.55957e-138	0.466969	0.713	0.45	1.54428e-133	4	txnipa
si:dkeyp-85e10.31	4.64736e-136	0.385286	0.598	0.32	1.2909e-131	4	si:dkeyp-85e10.3
mxd1	6.20241e-135	0.333971	0.472	0.225	1.72284e-130	4	mxd
h2afx11	1.46672e-134	0.417926	0.564	0.295	4.07411e-130	4	h2afx1
rpl29	3.84103e-127	0.253013	0.989	0.944	1.06692e-122	4	rpl29
rpl5a	1.27859e-123	0.306854	0.968	0.852	3.55153e-119	4	rpl5a
cox17	1.46235e-122	0.399136	0.558	0.309	4.06198e-118	4	cox17
stk17al2	9.40261e-122	0.370441	0.829	0.568	2.61176e-117	4	stk17al
si:dkey-185m8.21	1.28011e-117	0.362503	0.681	0.409	3.55576e-113	4	si:dkey-185m8.2
laptm5	3.42665e-116	0.336853	0.788	0.529	9.51822e-112	4	laptm5
zgc:1629441	1.40761e-114	0.372744	0.804	0.535	3.90991e-110	4	zgc:162944
ets21	4.76359e-112	0.420914	0.637	0.383	1.32318e-107	4	ets2
arpc1b1	1.15789e-111	0.302751	0.869	0.59	3.21628e-107	4	arpc1b
CR847785.1	2.50378e-109	0.331692	0.279	0.112	6.95476e-105	4	CR847785.1
chd71	9.70786e-108	0.325706	0.326	0.143	2.69655e-103	4	chd7
calcoco2	8.81884e-105	0.346114	0.251	0.099	2.44961e-100	4	calcoco2
rc3h2	2.84974e-104	0.350576	0.289	0.123	7.91572e-100	4	rc3h2
def6b	7.37058e-103	0.269402	0.3	0.126	2.04733e-98	4	def6b
mhc1uka	1.64081e-102	0.308918	0.33	0.145	4.55769e-98	4	mhc1uka
zgc:77650	3.08409e-101	0.45521	0.642	0.423	8.56667e-97	4	zgc:77650
il10rb1	1.34099e-97	0.30016	0.65	0.411	3.72487e-93	4	il10rb
abi3a1	3.30091e-97	0.335843	0.384	0.189	9.16893e-93	4	abi3a
ms4a17a.61	9.10861e-97	0.309729	0.394	0.199	2.5301e-92	4	ms4a17a.6
map2k61	9.32365e-97	0.430467	0.478	0.276	2.58983e-92	4	map2k6
foxo1a	4.84253e-96	0.307726	0.31	0.137	1.34511e-91	4	foxo1a
BX120005.1	8.86929e-95	0.250143	0.271	0.111	2.46362e-90	4	BX120005.1
si:ch211-217k17.7	9.24552e-95	0.380816	0.364	0.184	2.56813e-90	4	si:ch211-217k17.7
si:dkey-171c9.31	2.59091e-90	0.31162	0.523	0.306	7.19678e-86	4	si:dkey-171c9.3
ifi351	9.12931e-90	0.297919	0.411	0.222	2.53585e-85	4	ifi35
dennd2da	1.15327e-89	0.353214	0.26	0.113	3.20345e-85	4	dennd2da
nuggc.11	1.30119e-89	0.332063	0.462	0.255	3.61431e-85	4	nuggc.1
rps6	1.6423e-85	0.259486	0.966	0.879	4.56182e-81	4	rps6
sesn11	2.21378e-85	0.357352	0.814	0.606	6.14921e-81	4	sesn1
rab6bb1	1.04563e-84	0.272624	0.351	0.173	2.90445e-80	4	rab6bb
ttc31	1.64893e-82	0.254951	0.397	0.213	4.58023e-78	4	ttc3
dusp2	2.07385e-82	0.725696	0.471	0.296	5.76053e-78	4	dusp2
hist2h2l	3.82931e-81	0.328098	0.269	0.123	1.06367e-76	4	hist2h2l
nop58	3.78032e-78	0.317341	0.566	0.344	1.05006e-73	4	nop58
CU499336.21	4.33276e-76	0.290571	0.308	0.153	1.20351e-71	4	CU499336.2
tagapb1	9.21135e-74	0.28924	0.594	0.395	2.55864e-69	4	tagapb
wipf1b1	1.42895e-71	0.301007	0.496	0.306	3.96919e-67	4	wipf1b
eno1a	1.22804e-69	0.259872	0.436	0.256	3.41112e-65	4	eno1a
mibp21	5.04236e-68	0.273442	0.91	0.752	1.40062e-63	4	mibp2
higd1a	4.89581e-67	0.334241	0.696	0.492	1.35991e-62	4	higd1a
dusp1	5.58399e-67	0.276827	0.515	0.326	1.55106e-62	4	dusp1
psmb9a	4.85223e-66	0.298484	0.37	0.214	1.3478e-61	4	psmb9a
sh3kbp1	1.69425e-65	0.293453	0.32	0.171	4.70613e-61	4	sh3kbp1
mknk2b1	3.75085e-62	0.378326	0.699	0.522	1.04187e-57	4	mknk2b
pinx1	3.48956e-58	0.256927	0.416	0.256	9.69296e-54	4	pinx1
hif1al1	5.6805e-55	0.278595	0.484	0.32	1.57787e-50	4	hif1al
mak16	7.51092e-55	0.260912	0.311	0.178	2.08631e-50	4	mak16
mych	1.0885e-54	0.265204	0.498	0.329	3.02352e-50	4	mych
twistnb	1.98292e-52	0.316405	0.291	0.165	5.50796e-48	4	twistnb
psmb12	6.09604e-49	0.253857	0.385	0.245	1.6933e-44	4	psmb12
hspe1	7.716e-47	0.266248	0.33	0.198	2.14327e-42	4	hspe1
c1qbp	1.0582e-45	0.279675	0.377	0.239	2.93937e-41	4	c1qbp
utp3	8.26272e-43	0.259667	0.276	0.163	2.29514e-38	4	utp3
nab1a1	0	1.84207	0.583	0.175	0	5	nab1a
si:dkey-27i16.21	0	1.0843	0.937	0.709	0	5	si:dkey-27i16.2
arg22	0	1.06714	0.851	0.554	0	5	arg2
hivep2a2	5.48986e-286	0.898625	0.872	0.62	1.52492e-281	5	hivep2a
si:dkey-19b23.102	3.37281e-261	1.0322	0.634	0.324	9.36865e-257	5	si:dkey-19b23.10
ms4a17c.1	1.20343e-248	1.36729	0.343	0.097	3.34276e-244	5	ms4a17c.1
sla21	2.27259e-248	1.17285	0.822	0.613	6.31259e-244	5	sla2
nr4a3	2.17479e-247	1.16364	0.596	0.295	6.04093e-243	5	nr4a3
nr4a11	1.0595e-242	0.983131	0.848	0.604	2.94297e-238	5	nr4a1
midn1	4.88946e-238	0.731158	0.9	0.739	1.35815e-233	5	midn
2021-06-01	2.49187e-208	0.945831	0.74	0.461	6.92167e-204	5	jun
CR936442.13	1.70504e-183	0.419803	1	0.942	4.7361e-179	5	CR936442.1
alcamb2	3.73064e-176	0.825788	0.613	0.349	1.03626e-171	5	alcamb
cep170aa	3.70392e-172	0.852682	0.367	0.139	1.02884e-167	5	cep170aa
zgc:158852	1.32772e-168	0.946362	0.406	0.172	3.688e-164	5	zgc:158852
h2afx3	1.61361e-163	0.665098	0.887	0.641	4.48212e-159	5	h2afx
lrrc15	1.53894e-162	0.848131	0.285	0.092	4.27472e-158	5	lrrc15
nr4a2b2	1.08193e-160	1.02638	0.528	0.276	3.00528e-156	5	nr4a2b
si:ch211-222l21.11	6.96301e-158	0.492319	0.998	0.941	1.93412e-153	5	si:ch211-222l21.1
FP236356.13	5.37485e-148	0.55646	0.907	0.802	1.49297e-143	5	FP236356.1
pde4ba1	1.65819e-141	0.530407	0.897	0.798	4.60596e-137	5	pde4ba
adgrg1.12	1.12563e-139	0.622175	0.759	0.578	3.12667e-135	5	adgrg1.1
jmjd1cb	4.95345e-129	0.832608	0.346	0.15	1.37592e-124	5	jmjd1cb
ccr9b2	1.93824e-120	0.584127	0.751	0.556	5.38386e-116	5	ccr9b
tiparp2	3.57169e-116	0.494001	0.761	0.557	9.92108e-112	5	tiparp
sox122	8.18898e-114	0.584185	0.669	0.467	2.27465e-109	5	sox12
plk32	2.65998e-110	0.884148	0.635	0.461	7.38863e-106	5	plk3
myb3	3.24754e-108	0.815712	0.609	0.42	9.02069e-104	5	myb
tcf12	1.35011e-106	0.77938	0.33	0.149	3.7502e-102	5	tcf12
gadd45ba1	5.47976e-104	0.830026	0.603	0.43	1.52211e-99	5	gadd45ba
zgc:1627303	3.31687e-103	0.356467	0.975	0.922	9.21328e-99	5	zgc:162730
kdm6bb1	4.29509e-102	0.575436	0.726	0.611	1.19305e-97	5	kdm6bb
btg21	8.60564e-102	0.491386	0.84	0.732	2.39039e-97	5	btg2
sh3bp5la1	1.04995e-93	0.867421	0.419	0.253	2.91644e-89	5	sh3bp5la
lck3	3.46323e-93	0.467674	0.858	0.721	9.61981e-89	5	lck
tgif13	1.78644e-91	0.623552	0.593	0.43	4.9622e-87	5	tgif1
pnp5a	1.06595e-89	0.916036	0.349	0.189	2.96089e-85	5	pnp5a
gng23	7.26029e-89	0.54541	0.648	0.47	2.01669e-84	5	gng2
si:ch1073-220m6.11	4.43494e-88	0.62566	0.555	0.406	1.23189e-83	5	si:ch1073-220m6.1
ptmab	1.48623e-84	0.302596	0.975	0.923	4.12831e-80	5	ptmab
pdgfab2	1.44381e-83	0.514681	0.509	0.302	4.01048e-79	5	pdgfab
ddx51	6.6231e-83	0.313269	0.915	0.89	1.8397e-78	5	ddx5
ascc11	1.24068e-75	0.423616	0.792	0.643	3.44622e-71	5	ascc1
marcksl1a3	1.25248e-74	0.280264	0.946	0.846	3.47902e-70	5	marcksl1a
cd2262	1.93099e-74	0.676058	0.521	0.377	5.3637e-70	5	cd226
znrf12	5.78196e-73	0.352416	0.722	0.523	1.60605e-68	5	znrf1
skap12	3.97681e-72	0.588814	0.619	0.511	1.10464e-67	5	skap1
ucp22	7.50852e-71	0.269183	0.949	0.928	2.08564e-66	5	ucp2
si:ch211-150o23.21	1.43021e-70	0.677182	0.54	0.417	3.9727e-66	5	si:ch211-150o23.2
tox21	2.37754e-67	0.533637	0.612	0.5	6.60409e-63	5	tox2
si:dkey-266f7.103	4.40934e-66	0.376094	0.75	0.613	1.22478e-61	5	si:dkey-266f7.10
tagapa1	2.01613e-64	0.581614	0.587	0.443	5.60021e-60	5	tagapa
coro1a1	2.39454e-64	0.363423	0.869	0.802	6.65132e-60	5	coro1a
trib32	5.15253e-60	0.428733	0.596	0.445	1.43122e-55	5	trib3
oaz1b2	2.78275e-58	0.28199	0.836	0.812	7.72964e-54	5	oaz1b
vsir1	4.64185e-56	0.546449	0.567	0.466	1.28937e-51	5	vsir
ftr692	5.30074e-56	0.612262	0.399	0.259	1.47239e-51	5	ftr69
zap702	8.31542e-56	0.481518	0.606	0.524	2.30977e-51	5	zap70
satb1b2	1.80388e-55	0.400479	0.645	0.507	5.01065e-51	5	satb1b
csrnp1a1	1.08303e-51	0.499149	0.564	0.457	3.00833e-47	5	csrnp1a
dok22	3.28461e-49	0.600436	0.413	0.299	9.12365e-45	5	dok2
msi2a2	1.7288e-47	0.5346	0.462	0.343	4.8021e-43	5	msi2a
oaz1a2	3.4632e-46	0.307686	0.757	0.752	9.61972e-42	5	oaz1a
ncaldb3	3.55131e-46	0.362881	0.719	0.681	9.86448e-42	5	ncaldb
sat1a.21	5.8504e-45	0.26941	0.857	0.833	1.62507e-40	5	sat1a.2
top1l3	9.4576e-42	0.385798	0.666	0.617	2.62704e-37	5	top1l
arhgdig1	1.44816e-39	0.280627	0.785	0.711	4.02256e-35	5	arhgdig
ywhah1	4.95659e-38	0.617142	0.36	0.268	1.37679e-33	5	ywhah
sec61a1l	4.75154e-37	0.595211	0.33	0.237	1.31983e-32	5	sec61a1l
si:ch211-105j21.92	5.59159e-37	0.444128	0.545	0.476	1.55318e-32	5	si:ch211-105j21.9
ier51	1.24399e-36	0.399914	0.603	0.561	3.45543e-32	5	ier5
si:dkey-11f4.202	4.13662e-36	0.304545	0.648	0.557	1.14903e-31	5	si:dkey-11f4.20
grk41	8.44037e-35	0.611351	0.351	0.266	2.34448e-30	5	grk4
BX005450.11	2.21163e-33	0.507801	0.351	0.254	6.14324e-29	5	BX005450.1
rnf1303	1.85348e-32	0.255539	0.692	0.622	5.14841e-28	5	rnf130
si:dkey-262k9.41	4.29494e-32	0.288761	0.756	0.744	1.193e-27	5	si:dkey-262k9.4
ier2b1	1.22411e-31	0.385081	0.557	0.473	3.40021e-27	5	ier2b
mycb1	9.51855e-31	0.511428	0.361	0.268	2.64397e-26	5	mycb
ano61	1.46551e-30	0.542786	0.356	0.267	4.07075e-26	5	ano6
bach2b3	1.13771e-29	0.381512	0.463	0.375	3.16021e-25	5	bach2b
crema2	1.5351e-28	0.566078	0.507	0.464	4.26405e-24	5	crema
per1b	3.617e-27	0.417968	0.492	0.447	1.00469e-22	5	per1b
b3gnt5a1	5.60731e-27	0.390609	0.659	0.6	1.55754e-22	5	b3gnt5a
rel1	1.28178e-26	0.589739	0.42	0.363	3.56039e-22	5	rel
bcl2l11	1.18434e-25	0.441061	0.291	0.207	3.28974e-21	5	bcl2l1
si:ch211-132g1.1	4.40135e-24	0.418474	0.255	0.176	1.22256e-19	5	si:ch211-132g1.1
si:ch73-361p23.31	7.04107e-24	0.534169	0.293	0.219	1.9558e-19	5	si:ch73-361p23.3
ppp1r181	7.10809e-24	0.415351	0.478	0.44	1.97441e-19	5	ppp1r18
tob1a1	1.47708e-23	0.422735	0.425	0.362	4.10289e-19	5	tob1a
rsrp11	1.91756e-22	0.351477	0.492	0.438	5.32642e-18	5	rsrp1
si:dkey-183p4.101	2.82894e-22	0.340388	0.592	0.568	7.85794e-18	5	si:dkey-183p4.10
nfkbie	3.02457e-22	0.453278	0.485	0.445	8.40135e-18	5	nfkbie
dusp6	2.54617e-21	0.57238	0.273	0.204	7.0725e-17	5	dusp6
si:dkey-109a10.22	3.08576e-21	0.532911	0.387	0.323	8.57133e-17	5	si:dkey-109a10.2
cd82b	3.73388e-21	0.458586	0.3	0.234	1.03716e-16	5	cd82b
dap1b1	9.52931e-21	0.296971	0.572	0.546	2.64696e-16	5	dap1b
rspry1	1.49212e-20	0.421178	0.275	0.203	4.14465e-16	5	rspry1
itgae.22	1.6175e-20	0.386385	0.483	0.446	4.49293e-16	5	itgae.2
calr3b1	5.18376e-20	0.641632	0.269	0.211	1.43989e-15	5	calr3b
atrx1	5.21903e-20	0.301295	0.601	0.61	1.44969e-15	5	atrx
marcksl1b1	5.39831e-20	0.258944	0.273	0.196	1.49949e-15	5	marcksl1b
gab22	5.94428e-20	0.346731	0.306	0.23	1.65114e-15	5	gab2
mphosph8	9.48776e-20	0.457686	0.46	0.44	2.63541e-15	5	mphosph8
si:ch211-165d12.41	1.7261e-19	0.4655	0.263	0.191	4.7946e-15	5	si:ch211-165d12.4
ddit32	2.14801e-19	0.385947	0.512	0.477	5.96654e-15	5	ddit3
ponzr11	1.0757e-18	0.304275	0.649	0.644	2.98797e-14	5	ponzr1
ehbp1l1b	1.88522e-18	0.475778	0.303	0.241	5.23658e-14	5	ehbp1l1b
cblb2	3.25278e-18	0.384035	0.306	0.237	9.03525e-14	5	cblb
ccdc502	1.69328e-16	0.331506	0.374	0.313	4.70341e-12	5	ccdc50
tsc22d31	4.58284e-16	0.293559	0.587	0.569	1.27297e-11	5	tsc22d3
tcf3b	1.28867e-15	0.405896	0.283	0.228	3.57954e-11	5	tcf3b
si:ch211-119e14.11	2.09214e-15	0.25708	0.626	0.619	5.81134e-11	5	si:ch211-119e14.1
si:dkey-118j18.21	6.61726e-15	0.44449	0.271	0.223	1.83808e-10	5	si:dkey-118j18.2
EGFP3	1.1783e-14	0.259393	0.627	0.587	3.27296e-10	5	EGFP
atp2b1a	5.01412e-14	0.39968	0.322	0.277	1.39277e-09	5	atp2b1a
klf7b	7.34369e-14	0.391809	0.286	0.234	2.03986e-09	5	klf7b
n4bp1	1.13063e-13	0.458295	0.371	0.336	3.14055e-09	5	n4bp1
plekho2	1.4316e-13	0.357936	0.304	0.247	3.97656e-09	5	plekho2
ptprc	4.19723e-13	0.251451	0.593	0.6	1.16587e-08	5	ptprc
hdlbpa1	6.69346e-13	0.334594	0.416	0.397	1.85924e-08	5	hdlbpa
itk1	1.19372e-12	0.318775	0.297	0.249	3.31581e-08	5	itk
klf6a1	1.22039e-12	0.258723	0.562	0.559	3.38988e-08	5	klf6a
si:dkey-171c9.32	1.23175e-12	0.40485	0.347	0.316	3.42142e-08	5	si:dkey-171c9.3
BRAFv600e3	1.53436e-12	0.3649	0.521	0.491	4.26198e-08	5	BRAFv600e
xbp1	3.63049e-12	0.317226	0.379	0.336	1.00844e-07	5	xbp1
ptpn11b	4.74542e-12	0.522041	0.272	0.237	1.31814e-07	5	ptpn11b
sh2d1ab1	7.35397e-12	0.3725	0.273	0.226	2.04271e-07	5	sh2d1ab
tln1	1.51195e-11	0.301137	0.526	0.556	4.19974e-07	5	tln1
ipo41	4.36542e-11	0.2817	0.342	0.296	1.21258e-06	5	ipo4
spint1a2	6.56005e-11	0.3913	0.459	0.463	1.82219e-06	5	spint1a
gadd45ga3	1.49799e-10	0.286802	0.358	0.315	4.16097e-06	5	gadd45ga
gnai2b2	4.89692e-10	0.40471	0.392	0.384	1.36022e-05	5	gnai2b
n4bp21	4.98058e-10	0.363185	0.414	0.405	1.38345e-05	5	n4bp2
si:dkey-1h24.63	8.92955e-10	0.460425	0.357	0.329	2.48036e-05	5	si:dkey-1h24.6
stk17al3	1.77116e-09	0.289821	0.572	0.582	4.91975e-05	5	stk17al
mxd2	2.49427e-08	0.393004	0.264	0.237	0.000692832	5	mxd
cux1a1	5.7943e-08	0.304623	0.37	0.351	0.00160948	5	cux1a
ip6k2a3	9.12037e-08	0.311679	0.417	0.418	0.00253337	5	ip6k2a
mia2	1.15879e-07	0.33058	0.319	0.3	0.00321877	5	mia2
si:dkeyp-85e10.32	1.21609e-07	0.402342	0.347	0.334	0.00337792	5	si:dkeyp-85e10.3
tcf71	1.51639e-07	0.354159	0.299	0.279	0.00421209	5	tcf7
arih2	3.00394e-07	0.334752	0.284	0.262	0.00834405	5	arih2
myca2	2.41161e-06	0.33259	0.353	0.339	0.0669874	5	myca
ywhabl	5.04244e-06	0.302868	0.459	0.499	0.140064	5	ywhabl
pik3r1	5.20403e-06	0.382841	0.358	0.359	0.144552	5	pik3r1
ptpn61	7.26751e-06	0.270007	0.408	0.417	0.20187	5	ptpn6
ptp4a2b	5.12602e-05	0.257159	0.434	0.471	1	5	ptp4a2b
hif1ab	8.97499e-05	0.292771	0.382	0.405	1	5	hif1ab
jund	0.000151357	0.302053	0.301	0.288	1	5	jund
mfng2	0.000245871	0.335582	0.264	0.256	1	5	mfng
FQ976914.1	0.000290035	0.307495	0.255	0.245	1	5	FQ976914.1
fosl2	0.000525156	0.259129	0.317	0.314	1	5	fosl2
klf13	0.00238541	0.273266	0.293	0.294	1	5	klf13
fnbp4	0.00271769	0.299293	0.264	0.263	1	5	fnbp4
zgc:158463	0	1.72803	0.892	0.463	0	6	zgc:158463
CR936442.14	0	1.20395	0.998	0.942	0	6	CR936442.1
mt-co3	0	0.819158	1	0.993	0	6	mt-co3
mt-co2	0	0.8083	0.999	0.992	0	6	mt-co2
mt-cyb	0	0.725549	0.983	0.973	0	6	mt-cyb
pnrc21	3.41331e-286	0.688483	0.954	0.959	9.48114e-282	6	pnrc2
CR383676.1	1.1653e-270	0.441829	1	0.996	3.23684e-266	6	CR383676.1
mt-co1	1.89923e-261	0.585658	0.988	0.986	5.2755e-257	6	mt-co1
CT027638.1	4.34948e-220	1.53163	0.628	0.396	1.20816e-215	6	CT027638.1
runx32	3.35058e-190	1.04057	0.765	0.666	9.30689e-186	6	runx3
lck4	7.66848e-163	0.709169	0.829	0.722	2.13007e-158	6	lck
rasa43	2.94021e-160	1.1154	0.587	0.389	8.16702e-156	6	rasa4
hivep2a3	1.2426e-151	0.891999	0.724	0.627	3.45156e-147	6	hivep2a
btg12	2.78478e-148	0.520218	0.927	0.935	7.7353e-144	6	btg1
bcl11ba3	2.14849e-139	0.75384	0.787	0.739	5.96786e-135	6	bcl11ba
rag11	8.42864e-124	0.639013	0.701	0.446	2.34122e-119	6	rag1
mt-atp6	9.22166e-123	0.561319	0.94	0.954	2.5615e-118	6	mt-atp6
si:dkeyp-75h12.73	1.80192e-106	0.930133	0.501	0.316	5.00518e-102	6	si:dkeyp-75h12.7
cdkn1bb2	3.76461e-100	0.974969	0.663	0.66	1.0457e-95	6	cdkn1bb
relb1	8.9968e-90	1.36175	0.504	0.401	2.49904e-85	6	relb
pde4ba2	1.49691e-88	0.651941	0.793	0.804	4.15797e-84	6	pde4ba
ndrg22	1.03011e-84	1.09462	0.432	0.276	2.86133e-80	6	ndrg2
midn2	1.28648e-81	0.646358	0.733	0.747	3.57346e-77	6	midn
marcksl1a4	1.60671e-74	0.409158	0.853	0.851	4.46295e-70	6	marcksl1a
tiparp3	4.72892e-71	0.799639	0.621	0.564	1.31355e-66	6	tiparp
si:dkey-266f7.104	4.09346e-68	0.598357	0.668	0.617	1.13704e-63	6	si:dkey-266f7.10
alcamb3	7.06116e-65	0.962033	0.462	0.357	1.96138e-60	6	alcamb
sox123	1.01951e-63	0.791235	0.544	0.473	2.8319e-59	6	sox12
tenm33	2.38892e-57	0.834768	0.471	0.373	6.6357e-53	6	tenm3
cyldb3	5.51844e-56	0.660542	0.497	0.37	1.53286e-51	6	cyldb
si:ch73-109i22.23	8.02998e-55	0.85395	0.468	0.384	2.23049e-50	6	si:ch73-109i22.2
adgrg1.13	1.46083e-52	0.685729	0.593	0.586	4.05775e-48	6	adgrg1.1
si:ch211-222l21.12	2.95515e-51	0.262883	0.955	0.943	8.20851e-47	6	si:ch211-222l21.1
trib33	4.51041e-51	0.751025	0.519	0.449	1.25286e-46	6	trib3
si:ch211-106j24.12	1.5246e-49	0.829622	0.423	0.324	4.23489e-45	6	si:ch211-106j24.1
mt-nd1	1.59951e-45	0.537997	0.717	0.804	4.44296e-41	6	mt-nd1
FP236356.14	6.78776e-44	0.393497	0.765	0.809	1.88544e-39	6	FP236356.1
atf4a	5.50193e-43	1.00237	0.474	0.459	1.52827e-38	6	atf4a
per1b1	7.19806e-43	0.932646	0.474	0.448	1.9994e-38	6	per1b
nr1d2b1	8.94333e-43	0.9284	0.424	0.361	2.48419e-38	6	nr1d2b
ucp23	1.16212e-42	0.325196	0.841	0.934	3.22801e-38	6	ucp2
map3k42	1.43804e-41	0.911076	0.308	0.212	3.99444e-37	6	map3k4
mt-nd4	3.04276e-40	0.510411	0.688	0.805	8.45186e-36	6	mt-nd4
rps18	5.53916e-39	0.354842	0.813	0.874	1.53861e-34	6	rps18
man1a12	9.06048e-39	0.835755	0.358	0.27	2.51673e-34	6	man1a1
acin1a	3.10653e-37	0.711343	0.584	0.67	8.629e-33	6	acin1a
myb4	3.8766e-36	0.655741	0.49	0.426	1.0768e-31	6	myb
bach2b4	7.97175e-36	0.750286	0.435	0.376	2.21431e-31	6	bach2b
itm2bb3	7.9796e-36	0.487036	0.667	0.795	2.21649e-31	6	itm2bb
cry1ba1	2.70225e-35	0.978561	0.363	0.297	7.50605e-31	6	cry1ba
nfkbiaa1	2.89269e-32	0.730315	0.558	0.551	8.03503e-28	6	nfkbiaa
hs3st3b1b1	1.1082e-31	0.885073	0.279	0.198	3.07826e-27	6	hs3st3b1b
cd8b3	1.20179e-30	0.288907	0.645	0.542	3.33821e-26	6	cd8b
arpp212	1.57202e-30	0.567866	0.487	0.432	4.3666e-26	6	arpp21
znrf13	1.92432e-30	0.420536	0.579	0.53	5.34519e-26	6	znrf1
pdgfab3	2.82245e-29	0.602614	0.383	0.309	7.83992e-25	6	pdgfab
ss18	1.57222e-26	0.250118	0.192	0.378	4.36716e-22	6	ss18
cct8	3.46578e-25	0.261614	0.177	0.351	9.62689e-21	6	cct8
fam117aa2	8.66457e-24	0.742798	0.284	0.215	2.40676e-19	6	fam117aa
gab23	9.16383e-24	0.860492	0.291	0.231	2.54544e-19	6	gab2
mt-nd2	2.83035e-23	0.531337	0.592	0.706	7.86187e-19	6	mt-nd2
rpl6	7.27679e-23	0.321	0.753	0.834	2.02127e-18	6	rpl6
grap2b2	7.49817e-22	0.326312	0.681	0.772	2.08277e-17	6	grap2b
sfpq	2.15348e-21	0.916323	0.362	0.34	5.98171e-17	6	sfpq
tp531	2.65526e-21	0.292358	0.248	0.448	7.37551e-17	6	tp53
ipo7	2.96528e-21	0.250332	0.184	0.343	8.23665e-17	6	ipo7
acap11	4.02654e-21	0.305952	0.182	0.344	1.11845e-16	6	acap1
csde1	6.50381e-21	0.28844	0.187	0.351	1.80656e-16	6	csde1
cd4-12	1.49485e-20	0.584918	0.421	0.372	4.15224e-16	6	cd4-1
rab14	2.74756e-20	0.284782	0.133	0.262	7.6319e-16	6	rab14
rorc3	2.89722e-20	0.470219	0.427	0.37	8.0476e-16	6	rorc
eif4a1b	5.77812e-20	0.261884	0.278	0.496	1.60499e-15	6	eif4a1b
BX284696.1	6.88857e-20	0.256954	0.136	0.263	1.91344e-15	6	BX284696.1
pdcl	4.12677e-19	0.265089	0.136	0.262	1.14629e-14	6	pdcl
si:ch211-212k18.4	4.46668e-19	0.252276	0.138	0.263	1.24071e-14	6	si:ch211-212k18.4
hnrpkl	4.94251e-19	0.286903	0.144	0.274	1.37288e-14	6	hnrpkl
tnrc6b	1.34139e-18	0.307586	0.156	0.294	3.72598e-14	6	tnrc6b
atp6v0ca	2.00509e-18	0.257839	0.248	0.437	5.56953e-14	6	atp6v0ca
acin1b	3.53577e-18	0.292711	0.19	0.343	9.82132e-14	6	acin1b
si:dkey-42i9.43	3.86037e-18	0.340652	0.676	0.795	1.07229e-13	6	si:dkey-42i9.4
phf20b	4.29217e-18	0.2901	0.195	0.347	1.19224e-13	6	phf20b
rnf1304	6.85587e-18	0.494774	0.565	0.628	1.90436e-13	6	rnf130
slc44a21	7.80811e-18	0.261688	0.175	0.315	2.16886e-13	6	slc44a2
usp9	9.09316e-18	0.271908	0.15	0.279	2.52581e-13	6	usp9
prkcbb	1.37722e-17	0.831172	0.404	0.418	3.82551e-13	6	prkcbb
rnf10	2.27551e-17	0.284044	0.251	0.44	6.32068e-13	6	rnf10
atp2a3	6.77359e-17	0.265325	0.139	0.258	1.8815e-12	6	atp2a3
mycbp2	6.94868e-17	0.290738	0.164	0.296	1.93014e-12	6	mycbp2
qkia	1.17547e-16	0.307277	0.173	0.31	3.26511e-12	6	qkia
mef2d	1.34682e-16	0.277734	0.142	0.261	3.74107e-12	6	mef2d
crebzf	4.42246e-16	0.280433	0.172	0.303	1.22843e-11	6	crebzf
cblb3	5.47262e-16	0.751775	0.282	0.238	1.52013e-11	6	cblb
gbp1	5.53651e-16	0.256132	0.218	0.37	1.53788e-11	6	gbp
kansl1b2	6.47307e-16	0.825117	0.354	0.346	1.79802e-11	6	kansl1b
EGFP4	7.46819e-16	0.260851	0.613	0.588	2.07444e-11	6	EGFP
gpatch8	7.74264e-16	0.276936	0.155	0.276	2.15067e-11	6	gpatch8
ccnl1b	1.00318e-15	0.31454	0.148	0.268	2.78653e-11	6	ccnl1b
chtopa	1.83737e-15	0.256934	0.172	0.301	5.10366e-11	6	chtopa
arhgef1b1	1.91979e-15	0.316148	0.245	0.421	5.33261e-11	6	arhgef1b
otud6b2	3.4737e-15	0.810791	0.309	0.282	9.6489e-11	6	otud6b
celf2	1.0841e-14	0.351511	0.203	0.349	3.0113e-10	6	celf2
kdm5c	1.13258e-14	0.267165	0.184	0.315	3.14596e-10	6	kdm5c
ptp4a2b1	1.26354e-14	0.265353	0.285	0.478	3.50972e-10	6	ptp4a2b
sf1	1.26856e-14	0.359744	0.226	0.388	3.52367e-10	6	sf1
antxr2a2	2.59996e-14	0.59237	0.393	0.379	7.22191e-10	6	antxr2a
mphosph81	2.60187e-14	0.255254	0.27	0.45	7.2272e-10	6	mphosph8
ppp1caa	3.08345e-14	0.310094	0.258	0.435	8.5649e-10	6	ppp1caa
ifrd1	3.63114e-14	0.296366	0.261	0.434	1.00862e-09	6	ifrd1
adam10a	4.1971e-14	0.290438	0.162	0.28	1.16583e-09	6	adam10a
jak1	4.73895e-14	0.266772	0.237	0.396	1.31634e-09	6	jak1
ptena	1.18248e-13	0.304633	0.224	0.375	3.28458e-09	6	ptena
birc2	1.99989e-13	0.32393	0.156	0.269	5.55511e-09	6	birc2
mark2b2	2.06759e-13	0.7914	0.263	0.229	5.74314e-09	6	mark2b
brd4	4.08972e-13	0.30558	0.188	0.32	1.136e-08	6	brd4
ranbp92	5.29745e-13	0.717416	0.349	0.341	1.47147e-08	6	ranbp9
dnajc7	6.93593e-13	0.363985	0.212	0.356	1.92659e-08	6	dnajc7
tnip1	9.47219e-13	0.278408	0.228	0.375	2.63109e-08	6	tnip1
ncor22	1.16546e-12	0.647175	0.406	0.431	3.23729e-08	6	ncor2
kmt2bb1	1.33985e-12	0.600792	0.482	0.574	3.7217e-08	6	kmt2bb
chd4a	1.76673e-12	0.269167	0.316	0.518	4.90745e-08	6	chd4a
cyth1b	1.89608e-12	0.275466	0.151	0.256	5.26673e-08	6	cyth1b
plekho21	2.05831e-12	0.689285	0.28	0.249	5.71737e-08	6	plekho2
BX784026.1	3.7011e-12	0.310259	0.154	0.261	1.02805e-07	6	BX784026.1
ewsr1b	4.19548e-12	0.332738	0.283	0.465	1.16538e-07	6	ewsr1b
myh11a	4.35051e-12	0.318929	0.234	0.383	1.20844e-07	6	myh11a
akap8l	4.94529e-12	0.352042	0.182	0.305	1.37365e-07	6	akap8l
hnrnpub	5.54675e-12	0.324498	0.254	0.42	1.54072e-07	6	hnrnpub
pho	6.83185e-12	0.349099	0.213	0.341	1.89768e-07	6	pho
hdlbpa2	9.90506e-12	0.776435	0.377	0.399	2.75133e-07	6	hdlbpa
mt-nd5	1.93907e-11	0.354501	0.296	0.483	5.38615e-07	6	mt-nd5
cyfip2	1.98349e-11	0.297236	0.182	0.298	5.50955e-07	6	cyfip2
slc29a1a	2.67398e-11	0.756488	0.267	0.241	7.42752e-07	6	slc29a1a
atf7ip	3.89013e-11	0.296095	0.247	0.393	1.08056e-06	6	atf7ip
serinc1	5.30511e-11	0.305806	0.212	0.342	1.4736e-06	6	serinc1
zswim52	8.70875e-11	0.716491	0.375	0.391	2.41903e-06	6	zswim5
arih21	1.45539e-10	0.314409	0.165	0.268	4.04265e-06	6	arih2
hmha1b	1.46723e-10	0.713183	0.442	0.522	4.07552e-06	6	hmha1b
stat1a1	1.77531e-10	0.351137	0.287	0.457	4.93129e-06	6	stat1a
cyth1a.1	2.43367e-10	0.376841	0.187	0.303	6.76e-06	6	cyth1a.1
prkd33	2.91056e-10	0.636606	0.293	0.269	8.08467e-06	6	prkd3
ptp4a32	2.95828e-10	0.257941	0.199	0.312	8.21722e-06	6	ptp4a3
mef2aa	4.73803e-10	0.326809	0.176	0.282	1.31608e-05	6	mef2aa
p2ry10	5.01697e-10	0.391473	0.154	0.253	1.39356e-05	6	p2ry10
thoc2	5.30599e-10	0.347182	0.273	0.438	1.47385e-05	6	thoc2
ppp6r3	5.97158e-10	0.404441	0.2	0.322	1.65873e-05	6	ppp6r3
tpst1l3	1.24776e-09	0.565539	0.333	0.323	3.46591e-05	6	tpst1l
cirbpa	1.59255e-09	0.286932	0.701	0.827	4.42362e-05	6	cirbpa
gpr55a1	2.45726e-09	0.267732	0.225	0.344	6.82552e-05	6	gpr55a
n4bp22	5.56447e-09	0.305182	0.267	0.412	0.000154564	6	n4bp2
itk2	6.56746e-09	0.29362	0.164	0.256	0.000182424	6	itk
tnrc6a	7.23393e-09	0.381704	0.194	0.305	0.000200937	6	tnrc6a
bptf	8.24382e-09	0.415494	0.198	0.311	0.000228989	6	bptf
sik1	8.96593e-09	0.333088	0.292	0.433	0.000249047	6	sik1
ubap2l	1.36003e-08	0.393234	0.178	0.281	0.000377775	6	ubap2l
zbtb20	1.37167e-08	0.394479	0.256	0.395	0.00038101	6	zbtb20
chd92	1.50953e-08	0.768726	0.306	0.309	0.000419302	6	chd9
nrip1b3	1.57651e-08	0.68132	0.283	0.27	0.000437908	6	nrip1b
atp2b1a1	1.85534e-08	0.305001	0.185	0.284	0.000515357	6	atp2b1a
brd1b	2.09278e-08	0.399826	0.176	0.274	0.000581312	6	brd1b
dido1	3.43416e-08	0.349816	0.285	0.439	0.000953907	6	dido1
ndfip2	3.84505e-08	0.416699	0.182	0.282	0.00106804	6	ndfip2
uba1	3.95778e-08	0.40595	0.253	0.394	0.00109935	6	uba1
hivep12	7.23244e-08	0.781772	0.357	0.383	0.00200896	6	hivep1
fam120c	9.97074e-08	0.448285	0.213	0.332	0.00276957	6	fam120c
hif1ab1	1.18537e-07	0.326864	0.27	0.41	0.0032926	6	hif1ab
BX548015.2	4.33587e-07	0.358233	0.19	0.285	0.0120438	6	BX548015.2
nipblb	5.57854e-07	0.402841	0.172	0.261	0.0154955	6	nipblb
elf1	5.70734e-07	0.43492	0.254	0.387	0.0158533	6	elf1
tnrc6c12	6.33933e-07	0.613396	0.459	0.558	0.0176088	6	tnrc6c1
sesn12	6.71351e-07	0.417808	0.525	0.622	0.0186481	6	sesn1
rps6ka12	6.84056e-07	0.656619	0.372	0.41	0.019001	6	rps6ka1
pde7a	7.7849e-07	0.325893	0.302	0.455	0.0216241	6	pde7a
si:ch1073-220m6.12	7.80539e-07	0.296709	0.284	0.419	0.021681	6	si:ch1073-220m6.1
rbm5	9.22775e-07	0.343136	0.204	0.305	0.0256319	6	rbm5
sept9b1	9.38069e-07	0.573838	0.465	0.559	0.0260567	6	sept9b
kdm6ba1	1.25934e-06	0.603242	0.445	0.538	0.0349806	6	kdm6ba
n4bp11	1.31905e-06	0.335542	0.231	0.343	0.0366394	6	n4bp1
jund1	1.47483e-06	0.689946	0.291	0.288	0.0409663	6	jund
cux1a2	1.67631e-06	0.643102	0.333	0.352	0.0465629	6	cux1a
sf3b1	2.54387e-06	0.451456	0.277	0.421	0.0706612	6	sf3b1
dock8	3.21684e-06	0.409244	0.173	0.258	0.0893542	6	dock8
map3k14a1	3.28842e-06	0.357992	0.204	0.299	0.0913426	6	map3k14a
hectd1	3.47663e-06	0.442893	0.196	0.294	0.0965703	6	hectd1
sla22	4.02906e-06	0.313889	0.555	0.626	0.111915	6	sla2
znf1035	5.35326e-06	0.404075	0.212	0.311	0.148697	6	znf1035
zgc:1716863	5.36159e-06	0.301718	0.441	0.45	0.148929	6	zgc:171686
zgc:1119862	6.99064e-06	0.269406	0.405	0.62	0.194179	6	zgc:111986
cry1aa	8.55111e-06	0.399507	0.212	0.31	0.237524	6	cry1aa
xpc2	9.65177e-06	0.36267	0.237	0.346	0.268097	6	xpc
brdt	1.07366e-05	0.435704	0.236	0.347	0.298231	6	brdt
ddit33	1.12272e-05	0.495697	0.424	0.482	0.311859	6	ddit3
kpna31	1.3897e-05	0.652996	0.305	0.321	0.386018	6	kpna3
ano62	1.54077e-05	0.255682	0.195	0.275	0.427981	6	ano6
ammecr1	1.70537e-05	0.449354	0.232	0.345	0.4737	6	ammecr1
brd2a1	2.02435e-05	0.504337	0.463	0.576	0.562305	6	brd2a
zyg111	2.22515e-05	0.332647	0.262	0.379	0.618079	6	zyg11
tcf72	2.30098e-05	0.332576	0.198	0.284	0.639144	6	tcf7
prkar1aa	2.49772e-05	0.495699	0.208	0.305	0.693792	6	prkar1aa
zgc:1752141	3.71752e-05	0.506889	0.176	0.257	1	6	zgc:175214
stag2b	3.97563e-05	0.457821	0.248	0.366	1	6	stag2b
ccr9b3	4.53847e-05	0.377394	0.499	0.568	1	6	ccr9b
elf2b1	4.83959e-05	0.393198	0.245	0.353	1	6	elf2b
cited4a2	5.38813e-05	0.300431	0.195	0.273	1	6	cited4a
h3f3c	5.53014e-05	0.253946	0.45	0.68	1	6	h3f3c
tox22	6.74293e-05	0.281557	0.354	0.513	1	6	tox2
ccnl1a	7.14208e-05	0.434541	0.205	0.294	1	6	ccnl1a
cmip	8.10196e-05	0.414495	0.266	0.384	1	6	cmip
atrx2	0.000144184	0.261982	0.416	0.619	1	6	atrx
spen	0.000165051	0.45054	0.192	0.273	1	6	spen
arid4a2	0.000175947	0.349588	0.282	0.402	1	6	arid4a
plcg11	0.0002988	0.659735	0.293	0.318	1	6	plcg1
gadd45ga4	0.000325887	0.25743	0.238	0.321	1	6	gadd45ga
grb2b1	0.000386429	0.475577	0.278	0.404	1	6	grb2b
ftr693	0.000387421	0.525865	0.267	0.265	1	6	ftr69
caprin1b	0.000400622	0.446121	0.26	0.376	1	6	caprin1b
vsir2	0.000443543	0.287113	0.339	0.478	1	6	vsir
u2surp	0.000533197	0.416209	0.297	0.429	1	6	u2surp
kmt2ca	0.00094006	0.470137	0.205	0.286	1	6	kmt2ca
pptc7a	0.00110275	0.465003	0.184	0.253	1	6	pptc7a
mia21	0.0012012	0.364984	0.222	0.305	1	6	mia2
pabpc1b2	0.00149413	0.693172	0.269	0.288	1	6	pabpc1b
hnrnpm	0.0016936	0.484514	0.234	0.328	1	6	hnrnpm
si:ch211-114c12.22	0.00169411	0.660581	0.286	0.312	1	6	si:ch211-114c12.2
ankrd11	0.00194673	0.415682	0.322	0.46	1	6	ankrd11
rsrp12	0.00200423	0.552677	0.382	0.443	1	6	rsrp1
csnk1a11	0.00273429	0.393307	0.388	0.584	1	6	csnk1a1
rel2	0.00423088	0.614156	0.322	0.368	1	6	rel
top1l4	0.00455521	0.397568	0.493	0.626	1	6	top1l
prkar2aa2	0.0047228	0.470645	0.431	0.531	1	6	prkar2aa
si:ch211-196l7.42	0.00711649	0.315163	0.563	0.759	1	6	si:ch211-196l7.4
zgc:1943122	0.00795319	0.31488	0.271	0.355	1	6	zgc:194312
waca	0.00870786	0.498888	0.191	0.257	1	6	waca
mt-nd3	0.00943318	0.459776	0.331	0.476	1	6	mt-nd3
ip6k2a4	0.00996374	0.339083	0.308	0.424	1	6	ip6k2a
tnfrsf18	0	1.89695	0.715	0.103	0	7	tnfrsf18
dtnbp1a2	0	1.49045	0.942	0.341	0	7	dtnbp1a
si:ch211-161c3.6	0	1.06125	0.595	0.162	0	7	si:ch211-161c3.6
npm1a1	0	1.04693	0.842	0.317	0	7	npm1a
ipcef12	0	1.01591	0.882	0.304	0	7	ipcef1
zgc:1366051	0	0.899604	0.415	0.086	0	7	zgc:136605
anks1b	0	0.885367	0.439	0.042	0	7	anks1b
rgs132	0	0.858679	0.864	0.432	0	7	rgs13
srgn1	0	0.816195	0.862	0.369	0	7	srgn
cd281	0	0.797227	0.39	0.076	0	7	cd28
cotl11	0	0.77678	0.937	0.525	0	7	cotl1
zbtb16a1	0	0.745144	0.447	0.099	0	7	zbtb16a
si:ch211-132p1.32	0	0.685849	0.691	0.26	0	7	si:ch211-132p1.3
sh2d1ab2	0	0.647758	0.637	0.21	0	7	sh2d1ab
foxp3b1	0	0.586902	0.42	0.07	0	7	foxp3b
rps3a1	0	0.428642	0.999	0.962	0	7	rps3a
rps71	0	0.410991	1	0.961	0	7	rps7
rps51	0	0.405599	0.999	0.964	0	7	rps5
rps8a1	0	0.401846	0.999	0.962	0	7	rps8a
rpl231	0	0.383026	1	0.972	0	7	rpl23
rplp2l1	0	0.363539	1	0.973	0	7	rplp2l
rpl391	0	0.362695	1	0.974	0	7	rpl39
RPL411	0	0.331919	1	0.983	0	7	RPL41
mrps151	6.0297e-308	0.697937	0.625	0.226	1.67487e-303	7	mrps15
foxp3a	3.90173e-307	0.47619	0.29	0.051	1.08378e-302	7	foxp3a
c1qbp1	8.109e-301	0.693052	0.622	0.229	2.25244e-296	7	c1qbp
si:ch73-361p23.32	3.39655e-300	0.68956	0.599	0.205	9.4346e-296	7	si:ch73-361p23.3
ndufa4	5.66138e-300	0.461305	0.339	0.072	1.57256e-295	7	ndufa4
rps281	4.94981e-292	0.344145	0.999	0.965	1.37491e-287	7	rps28
zgc:1629442	1.62778e-291	0.662514	0.932	0.532	4.52148e-287	7	zgc:162944
ms4a17a.62	9.00725e-290	0.657536	0.567	0.193	2.50194e-285	7	ms4a17a.6
rps26l1	4.4268e-287	0.354249	1	0.966	1.22963e-282	7	rps26l
rps121	3.60784e-285	0.399334	1	0.966	1.00215e-280	7	rps12
eno1a1	2.00197e-282	0.599535	0.647	0.248	5.56086e-278	7	eno1a
nop101	4.83724e-280	0.615703	0.617	0.231	1.34364e-275	7	nop10
rpl381	8.64588e-274	0.38764	0.998	0.96	2.40157e-269	7	rpl38
rpl171	1.01202e-271	0.361972	1	0.959	2.81109e-267	7	rpl17
nop581	1.50804e-271	0.672662	0.758	0.338	4.18889e-267	7	nop58
arpc1b2	5.13719e-270	0.581534	0.97	0.589	1.42696e-265	7	arpc1b
fbl	9.62637e-269	0.638623	0.644	0.254	2.67392e-264	7	fbl
si:dkey-262k9.21	4.13786e-265	0.582924	0.535	0.176	1.14937e-260	7	si:dkey-262k9.2
eef1a1l11	4.81098e-258	0.324993	1	0.982	1.33634e-253	7	eef1a1l1
snu13b	6.2776e-255	0.621911	0.595	0.229	1.74373e-250	7	snu13b
actb1	2.23802e-253	0.621946	0.949	0.606	6.21655e-249	7	actb1
rsl1d12	8.92459e-253	0.575279	0.759	0.344	2.47898e-248	7	rsl1d1
rps241	1.62538e-250	0.369318	0.999	0.956	4.51483e-246	7	rps24
rps231	7.15653e-249	0.297314	1	0.972	1.98787e-244	7	rps23
apex1	3.24536e-247	0.562652	0.501	0.172	9.01465e-243	7	apex1
rpl71	3.70369e-247	0.363455	0.999	0.954	1.02877e-242	7	rpl7
hspe11	5.92261e-247	0.565097	0.531	0.19	1.64512e-242	7	hspe1
si:dkey-266f7.42	3.03995e-242	0.43102	0.422	0.12	8.44407e-238	7	si:dkey-266f7.4
pes	4.78771e-233	0.517774	0.466	0.156	1.32988e-228	7	pes
rpl10a1	5.40847e-231	0.331543	0.999	0.955	1.50231e-226	7	rpl10a
tet31	3.62831e-230	0.452451	0.441	0.139	1.00784e-225	7	tet3
hspd1	5.3097e-228	0.560691	0.54	0.204	1.47487e-223	7	hspd1
pfn11	1.61453e-226	0.470971	0.996	0.943	4.48467e-222	7	pfn1
si:ch211-284f22.32	5.65328e-225	0.58857	0.542	0.206	1.57031e-220	7	si:ch211-284f22.3
nhp2	9.32052e-225	0.506828	0.567	0.223	2.58896e-220	7	nhp2
nop2	7.68361e-224	0.541328	0.536	0.202	2.13428e-219	7	nop2
rps4x1	3.40399e-220	0.371183	0.997	0.934	9.45525e-216	7	rps4x
rpl7a1	6.49007e-216	0.330077	0.997	0.957	1.80275e-211	7	rpl7a
fabp31	1.55135e-215	0.578695	0.775	0.383	4.30917e-211	7	fabp3
abi3a2	1.40595e-213	0.476562	0.515	0.185	3.90531e-209	7	abi3a
rpl13a1	1.4821e-212	0.306094	0.999	0.963	4.11683e-208	7	rpl13a
eef1b21	4.32151e-212	0.44598	0.986	0.868	1.20038e-207	7	eef1b2
gstm.1	2.8844e-210	0.448908	0.473	0.168	8.012e-206	7	gstm.1
rpl281	2.45169e-209	0.273869	1	0.972	6.81006e-205	7	rpl28
ldhba1	3.75648e-208	0.488497	0.751	0.362	1.04344e-203	7	ldhba
lcp11	2.07362e-206	0.533633	0.886	0.505	5.75988e-202	7	lcp1
crip1	1.97868e-203	0.52266	0.888	0.522	5.49618e-199	7	crip1
ets22	4.51392e-202	0.669486	0.742	0.381	1.25383e-197	7	ets2
rpl91	1.45188e-201	0.319665	0.999	0.953	4.03288e-197	7	rpl9
prmt1	1.71819e-200	0.513171	0.688	0.323	4.77261e-196	7	prmt1
rpl35a1	4.78239e-200	0.311978	0.999	0.959	1.3284e-195	7	rpl35a
gnl3	2.74349e-198	0.464177	0.499	0.191	7.62059e-194	7	gnl3
atp5mc1	1.41212e-196	0.522319	0.717	0.347	3.92244e-192	7	atp5mc1
CU499336.22	3.34557e-196	0.438998	0.436	0.149	9.29299e-192	7	CU499336.2
cdk6	4.43298e-196	0.46571	0.406	0.136	1.23135e-191	7	cdk6
cox6b1	4.73214e-193	0.485015	0.552	0.231	1.31445e-188	7	cox6b1
ddx27	1.17769e-191	0.451331	0.4	0.136	3.27126e-187	7	ddx27
grwd1	5.72761e-191	0.413763	0.365	0.116	1.59096e-186	7	grwd1
ddx211	6.65394e-191	0.497737	0.86	0.47	1.84826e-186	7	ddx21
rpl36a1	1.00285e-190	0.277202	1	0.971	2.78562e-186	7	rpl36a
dkc1	1.73846e-190	0.513997	0.553	0.227	4.82893e-186	7	dkc1
cremb	5.58871e-190	0.448442	0.258	0.062	1.55237e-185	7	cremb
cox171	1.28519e-189	0.491016	0.656	0.308	3.56988e-185	7	cox17
si:ch211-217k17.71	1.53079e-189	0.485165	0.474	0.181	4.25208e-185	7	si:ch211-217k17.7
irf1b2	1.31057e-188	0.740356	0.524	0.215	3.64038e-184	7	irf1b
faua1	1.71061e-186	0.280133	1	0.963	4.75156e-182	7	faua
socs3a1	5.52784e-186	0.322968	0.46	0.159	1.53547e-181	7	socs3a
nop561	7.51713e-186	0.543221	0.831	0.477	2.08803e-181	7	nop56
cct7	6.29108e-185	0.503749	0.837	0.468	1.74747e-180	7	cct7
twistnb1	2.75237e-183	0.486718	0.435	0.16	7.64526e-179	7	twistnb
mrpl12	3.24406e-183	0.447789	0.483	0.192	9.01102e-179	7	mrpl12
rrp1	1.96351e-182	0.454454	0.466	0.179	5.45405e-178	7	rrp1
rrs1	5.53412e-181	0.39055	0.403	0.14	1.53721e-176	7	rrs1
rps131	5.72508e-181	0.268244	0.999	0.965	1.59026e-176	7	rps13
setb1	3.17781e-180	0.482818	0.889	0.52	8.827e-176	7	setb
ddx18	3.44468e-178	0.437728	0.429	0.158	9.56828e-174	7	ddx18
2021-06-02	5.17553e-178	0.523017	0.823	0.459	1.43761e-173	7	jun
mibp22	1.03303e-176	0.44484	0.966	0.751	2.86945e-172	7	mibp2
il7r1	4.06835e-176	0.434426	0.375	0.123	1.13006e-171	7	il7r
nip7	2.16453e-174	0.40266	0.362	0.121	6.01241e-170	7	nip7
tsr2	2.25445e-174	0.388477	0.358	0.119	6.26219e-170	7	tsr2
bms1	2.4111e-173	0.409822	0.377	0.128	6.69732e-169	7	bms1
pa2g4a	3.55654e-173	0.461586	0.527	0.223	9.879e-169	7	pa2g4a
nifk	8.07842e-173	0.394083	0.371	0.127	2.24394e-168	7	nifk
tcp1	1.29989e-170	0.459082	0.769	0.401	3.6107e-166	7	tcp1
tmsb4x1	2.86146e-170	0.310094	0.999	0.975	7.94829e-166	7	tmsb4x
bccip1	1.26454e-168	0.408523	0.679	0.331	3.51252e-164	7	bccip
eif6	1.87828e-168	0.434679	0.572	0.261	5.21729e-164	7	eif6
pno11	2.39008e-168	0.458626	0.753	0.399	6.63893e-164	7	pno1
snrpb	2.73823e-168	0.450609	0.757	0.387	7.60597e-164	7	snrpb
coro1a2	6.46716e-168	0.489264	0.971	0.797	1.79638e-163	7	coro1a
mybbp1a	9.68699e-168	0.407501	0.37	0.127	2.69076e-163	7	mybbp1a
cfl1	1.22383e-166	0.435254	0.987	0.767	3.39944e-162	7	cfl1
myca3	3.03625e-166	0.53225	0.664	0.326	8.43378e-162	7	myca
bxdc2	2.07907e-165	0.418762	0.435	0.168	5.77505e-161	7	bxdc2
btr25	1.34328e-164	0.45044	0.262	0.07	3.73122e-160	7	btr25
tomm20a	2.21242e-164	0.42767	0.499	0.21	6.14544e-160	7	tomm20a
ddx24	4.53776e-163	0.43888	0.407	0.154	1.26045e-158	7	ddx24
psme1	7.30401e-162	0.427846	0.587	0.276	2.02884e-157	7	psme1
rrp81	1.05887e-161	0.372118	0.35	0.116	2.94123e-157	7	rrp8
ppa1b	4.62326e-161	0.431771	0.467	0.193	1.2842e-156	7	ppa1b
hbegfb1	1.01071e-160	0.963398	0.252	0.066	2.80745e-156	7	hbegfb
snrpe	1.91872e-159	0.43657	0.639	0.306	5.32962e-155	7	snrpe
RPS17	3.76256e-159	0.332006	0.993	0.917	1.04512e-154	7	RPS17
ifi352	7.11301e-159	0.383502	0.514	0.219	1.97578e-154	7	ifi35
psme2	3.44748e-158	0.40346	0.653	0.322	9.57606e-154	7	psme2
wdr43	4.55035e-158	0.407407	0.522	0.227	1.26395e-153	7	wdr43
hint1	1.64555e-157	0.442338	0.678	0.339	4.57085e-153	7	hint1
snrpd2	2.47909e-156	0.456035	0.661	0.335	6.88617e-152	7	snrpd2
b2m1	2.91577e-156	0.37215	0.858	0.476	8.09913e-152	7	b2m
atp5mc3a	9.7966e-156	0.415704	0.736	0.397	2.7212e-151	7	atp5mc3a
idh2	1.72322e-155	0.449742	0.853	0.493	4.7866e-151	7	idh2
tnfrsf9b	1.90081e-155	0.708038	0.419	0.163	5.27989e-151	7	tnfrsf9b
rpsa1	2.52812e-154	0.253301	0.998	0.978	7.02236e-150	7	rpsa
rpl131	1.13476e-153	0.257947	0.999	0.967	3.15203e-149	7	rpl13
wipf1b2	4.69044e-153	0.403442	0.631	0.302	1.30286e-148	7	wipf1b
rps27.11	8.99178e-153	0.255654	0.999	0.963	2.49765e-148	7	rps27.1
rpl18a1	2.92364e-152	0.284972	0.997	0.947	8.12098e-148	7	rpl18a
rpl262	7.61866e-152	0.470832	0.774	0.437	2.11623e-147	7	rpl26
abcf1	9.99106e-152	0.404579	0.569	0.261	2.77522e-147	7	abcf1
atp5if1a	2.14043e-150	0.428308	0.668	0.343	5.94546e-146	7	atp5if1a
ssb	3.63666e-149	0.410174	0.435	0.179	1.01016e-144	7	ssb
knop1	6.07378e-148	0.403032	0.362	0.132	1.68711e-143	7	knop1
cycsb	9.45073e-148	0.448287	0.698	0.373	2.62513e-143	7	cycsb
si:dkey-260g12.11	3.4882e-147	0.412848	0.305	0.097	9.68917e-143	7	si:dkey-260g12.1
eif5a2	4.6127e-146	0.432216	0.795	0.443	1.28127e-141	7	eif5a2
snrpg	9.1868e-146	0.444964	0.555	0.261	2.55182e-141	7	snrpg
zgc:165573	3.1638e-143	0.286076	0.264	0.076	8.7881e-139	7	zgc:165573
zgc:86811	2.31137e-142	0.311335	0.32	0.112	6.42029e-138	7	zgc:86811
eif4ebp3	3.97583e-142	0.325851	0.296	0.097	1.10437e-137	7	eif4ebp3
si:dkey-109a10.23	4.23826e-142	0.332888	0.654	0.311	1.17726e-137	7	si:dkey-109a10.2
ebna1bp2	6.43297e-142	0.422222	0.415	0.171	1.78689e-137	7	ebna1bp2
BX511111.11	1.18576e-141	0.44412	0.532	0.247	3.29368e-137	7	BX511111.1
eif4bb	2.19647e-141	0.398856	0.625	0.317	6.10115e-137	7	eif4bb
ranbp1	1.58899e-140	0.379827	0.771	0.419	4.41374e-136	7	ranbp1
rpl22l11	5.49454e-140	0.403671	0.981	0.807	1.52622e-135	7	rpl22l1
rcl1	8.48298e-140	0.311764	0.265	0.082	2.35632e-135	7	rcl1
bysl	1.26367e-138	0.388803	0.542	0.258	3.51009e-134	7	bysl
pdcd11	2.94563e-138	0.339299	0.358	0.134	8.18208e-134	7	pdcd11
psma6l	6.93803e-138	0.347148	0.33	0.12	1.92718e-133	7	psma6l
prps1a	1.35817e-137	0.383462	0.512	0.237	3.77258e-133	7	prps1a
tma7	1.06978e-136	0.382645	0.777	0.427	2.97154e-132	7	tma7
rpf2	3.77878e-136	0.361452	0.35	0.131	1.04963e-131	7	rpf2
eef1da1	4.35247e-136	0.393078	0.898	0.578	1.20899e-131	7	eef1da
eif3ba	4.51488e-136	0.384603	0.88	0.552	1.2541e-131	7	eif3ba
psma3	3.11966e-135	0.35271	0.725	0.389	8.66548e-131	7	psma3
BX897691.11	7.8239e-134	0.452003	0.263	0.08	2.17325e-129	7	BX897691.1
esf1	1.10217e-133	0.373057	0.394	0.157	3.0615e-129	7	esf1
npm3	1.43145e-133	0.366022	0.447	0.196	3.97613e-129	7	npm3
pinx11	1.79329e-133	0.391404	0.533	0.253	4.98124e-129	7	pinx1
psmb10	1.83761e-133	0.340379	0.413	0.174	5.10433e-129	7	psmb10
cish	5.44479e-132	0.336595	0.261	0.081	1.5124e-127	7	cish
snrpf	3.66834e-131	0.386636	0.748	0.406	1.01896e-126	7	snrpf
odc1	7.47027e-131	0.3722	0.299	0.103	2.07502e-126	7	odc1
mrpl54	1.62892e-130	0.336902	0.343	0.131	4.52464e-126	7	mrpl54
chd72	5.2943e-130	0.279065	0.377	0.143	1.4706e-125	7	chd7
gars	1.26475e-129	0.389222	0.506	0.243	3.51308e-125	7	gars
actb2	3.31033e-129	0.262908	0.999	0.956	9.1951e-125	7	actb2
sub1a	2.15668e-128	0.318314	0.7	0.36	5.99062e-124	7	sub1a
eif4a1a	2.77801e-127	0.395348	0.848	0.523	7.71647e-123	7	eif4a1a
rbm28	3.76925e-127	0.359303	0.482	0.223	1.04698e-122	7	rbm28
pwp1	2.95091e-126	0.350435	0.3	0.107	8.19676e-122	7	pwp1
utp31	6.16841e-126	0.344591	0.388	0.16	1.7134e-121	7	utp3
selplg	8.47512e-126	0.305568	0.272	0.088	2.35413e-121	7	selplg
rpl7l1	7.97724e-125	0.332822	0.514	0.247	2.21584e-120	7	rpl7l1
uqcrh	2.17538e-124	0.321037	0.59	0.301	6.04254e-120	7	uqcrh
gar1	2.20849e-124	0.331948	0.32	0.121	6.13451e-120	7	gar1
myg1	4.50027e-124	0.361227	0.434	0.197	1.25004e-119	7	myg1
psmb3	1.04728e-123	0.358082	0.637	0.337	2.90902e-119	7	psmb3
mak161	1.51223e-123	0.341149	0.408	0.175	4.20053e-119	7	mak16
rpl291	6.39808e-123	0.267108	0.999	0.944	1.7772e-118	7	rpl29
snrpd1	9.15385e-123	0.34804	0.643	0.329	2.54266e-118	7	snrpd1
pgam1a	1.34033e-122	0.358886	0.658	0.355	3.72303e-118	7	pgam1a
nop16	4.53165e-122	0.318696	0.324	0.124	1.25876e-117	7	nop16
capgb1	5.3048e-122	0.278206	0.469	0.2	1.47352e-117	7	capgb
atp5if1b	5.68472e-122	0.32117	0.735	0.416	1.57905e-117	7	atp5if1b
polr3h	2.01544e-121	0.266428	0.272	0.093	5.59828e-117	7	polr3h
nolc1	6.66311e-120	0.317519	0.393	0.166	1.85081e-115	7	nolc1
higd1a1	1.26034e-118	0.35128	0.819	0.488	3.50086e-114	7	higd1a
nab1a2	1.6801e-117	0.359624	0.433	0.184	4.66682e-113	7	nab1a
cct2.1	2.03996e-115	0.363703	0.757	0.44	5.66641e-111	7	cct2.1
pprc1	2.64033e-115	0.274934	0.276	0.096	7.33404e-111	7	pprc1
si:ch211-132g1.41	4.77381e-115	0.290854	0.405	0.167	1.32602e-110	7	si:ch211-132g1.4
cct5	2.32195e-114	0.381843	0.827	0.511	6.44967e-110	7	cct5
fam207a	2.50779e-113	0.308722	0.307	0.117	6.96588e-109	7	fam207a
sf3a2	4.48739e-112	0.320643	0.528	0.27	1.24646e-107	7	sf3a2
hnrnpabb1	1.70401e-111	0.346949	0.917	0.619	4.73324e-107	7	hnrnpabb
eif2s2	3.75218e-111	0.349327	0.71	0.403	1.04224e-106	7	eif2s2
snrpd3l	6.53705e-111	0.341788	0.49	0.246	1.8158e-106	7	snrpd3l
foxo1a1	8.43394e-111	0.446329	0.342	0.138	2.3427e-106	7	foxo1a
slc38a5a	9.38817e-111	0.343868	0.393	0.172	2.60775e-106	7	slc38a5a
psmb9a1	5.95349e-110	0.348472	0.448	0.212	1.6537e-105	7	psmb9a
mphosph10	6.66669e-110	0.303966	0.353	0.146	1.85181e-105	7	mphosph10
gspt1l	7.92249e-110	0.316062	0.546	0.283	2.20063e-105	7	gspt1l
yars	1.19143e-109	0.281971	0.265	0.095	3.30945e-105	7	yars
tmx1	2.7786e-109	0.275643	0.365	0.155	7.71811e-105	7	tmx1
cct3	5.9142e-109	0.356584	0.821	0.49	1.64279e-104	7	cct3
stk17al4	2.70354e-108	0.405091	0.852	0.57	7.50962e-104	7	stk17al
pum3	7.17751e-108	0.310686	0.294	0.113	1.9937e-103	7	pum3
hspa9	9.08311e-108	0.320302	0.431	0.203	2.52302e-103	7	hspa9
hypk	4.86472e-107	0.32903	0.519	0.269	1.35127e-102	7	hypk
sdcbp2	1.32715e-106	0.284756	0.653	0.362	3.68643e-102	7	sdcbp2
myl12.1	1.47825e-106	0.312021	0.918	0.604	4.10615e-102	7	myl12.1
denr	1.59115e-106	0.34176	0.481	0.242	4.41975e-102	7	denr
phb	2.06475e-106	0.30009	0.363	0.158	5.73525e-102	7	phb
cnbpa	3.33625e-106	0.292529	0.539	0.272	9.26709e-102	7	cnbpa
ncl	2.02071e-105	0.391475	0.898	0.633	5.61293e-101	7	ncl
eif1axb	7.81004e-105	0.303079	0.614	0.339	2.16939e-100	7	eif1axb
calm3b	1.70149e-104	0.287305	0.733	0.41	4.72623e-100	7	calm3b
trmt112	1.79337e-103	0.314851	0.301	0.121	4.98144e-99	7	trmt112
kars	2.20896e-103	0.312203	0.507	0.26	6.13584e-99	7	kars
psma5	7.24278e-103	0.286754	0.58	0.304	2.01183e-98	7	psma5
eef1db	3.40125e-102	0.350866	0.502	0.259	9.44767e-98	7	eef1db
cox5ab	7.80786e-102	0.312768	0.555	0.294	2.16879e-97	7	cox5ab
arhgdig2	2.4992e-101	0.309966	0.951	0.704	6.94203e-97	7	arhgdig
b3gnt5a2	4.84761e-101	0.327024	0.876	0.59	1.34652e-96	7	b3gnt5a
scgn	7.83884e-101	0.265842	0.332	0.134	2.17739e-96	7	scgn
nars	8.61974e-101	0.321766	0.421	0.202	2.39431e-96	7	nars
ttc32	1.19715e-100	0.251431	0.448	0.213	3.32532e-96	7	ttc3
cd3eap	1.87486e-100	0.335139	0.328	0.139	5.2078e-96	7	cd3eap
lyar	3.15449e-100	0.313402	0.287	0.113	8.76224e-96	7	lyar
phf11	8.17784e-100	0.321787	0.267	0.099	2.27156e-95	7	phf11
adkb	9.90224e-100	0.27028	0.302	0.121	2.75054e-95	7	adkb
ddx39ab	1.51016e-99	0.265155	0.669	0.36	4.19476e-95	7	ddx39ab
dgkaa1	2.37771e-99	0.277775	0.486	0.238	6.60458e-95	7	dgkaa
ndufb9	3.70461e-99	0.301112	0.611	0.345	1.02903e-94	7	ndufb9
ilf2	3.85753e-98	0.273831	0.656	0.358	1.07151e-93	7	ilf2
sars	4.56696e-98	0.311446	0.394	0.188	1.26857e-93	7	sars
psmd7	9.52437e-98	0.287271	0.53	0.281	2.64558e-93	7	psmd7
cbx3a	2.13171e-97	0.259911	0.724	0.405	5.92124e-93	7	cbx3a
ybx1	4.33891e-97	0.301645	0.971	0.748	1.20522e-92	7	ybx1
cmc1	7.61541e-97	0.287859	0.334	0.145	2.11533e-92	7	cmc1
eif2s1b	1.17104e-96	0.297752	0.643	0.359	3.2528e-92	7	eif2s1b
gstp11	7.51087e-96	0.351782	0.372	0.167	2.0863e-91	7	gstp1
abce1	1.57626e-95	0.320706	0.431	0.213	4.37838e-91	7	abce1
pdcd6	6.63936e-95	0.285511	0.373	0.171	1.84422e-90	7	pdcd6
rbm19	9.39735e-95	0.288125	0.334	0.144	2.6103e-90	7	rbm19
rac2	4.67544e-94	0.319062	0.948	0.704	1.2987e-89	7	rac2
hsd17b10	5.71263e-94	0.26572	0.277	0.112	1.5868e-89	7	hsd17b10
p2rx11	5.81304e-94	0.347705	0.426	0.202	1.61469e-89	7	p2rx1
gapdhs	7.80114e-94	0.305595	0.866	0.564	2.16692e-89	7	gapdhs
pa2g4b	1.22838e-93	0.299357	0.574	0.313	3.41207e-89	7	pa2g4b
qars	1.42996e-93	0.250904	0.256	0.098	3.972e-89	7	qars
tomm40	2.55896e-93	0.275023	0.443	0.222	7.10803e-89	7	tomm40
psmb121	9.16693e-93	0.301921	0.47	0.243	2.5463e-88	7	psmb12
ppan	2.3974e-92	0.263778	0.324	0.139	6.65926e-88	7	ppan
psmb1	7.24988e-92	0.26332	0.706	0.403	2.0138e-87	7	psmb1
si:ch73-308l14.2	9.0396e-92	0.329998	0.3	0.125	2.51093e-87	7	si:ch73-308l14.2
psma2	1.72129e-90	0.276581	0.684	0.389	4.78124e-86	7	psma2
dbi	1.8601e-90	0.289252	0.48	0.251	5.16679e-86	7	dbi
cxcr4b1	8.62754e-90	0.255638	0.729	0.437	2.39647e-85	7	cxcr4b
fkbp1aa1	1.986e-89	0.342884	0.896	0.599	5.5165e-85	7	fkbp1aa
psmd8	3.35364e-89	0.265813	0.483	0.252	9.31541e-85	7	psmd8
ywhabl1	5.3378e-89	0.292764	0.781	0.484	1.48268e-84	7	ywhabl
si:ch211-196f2.61	1.12006e-87	0.325679	0.275	0.108	3.1112e-83	7	si:ch211-196f2.6
atp5fa1	1.17374e-87	0.326091	0.882	0.59	3.2603e-83	7	atp5fa1
h2afx12	1.36379e-87	0.341009	0.548	0.298	3.7882e-83	7	h2afx1
srsf10b	9.38555e-87	0.263867	0.39	0.191	2.60703e-82	7	srsf10b
polr2eb	1.03234e-85	0.281414	0.353	0.169	2.86753e-81	7	polr2eb
atp5f1b	2.83847e-84	0.30699	0.934	0.693	7.88441e-80	7	atp5f1b
cox7a2a	8.10808e-84	0.288589	0.623	0.364	2.25218e-79	7	cox7a2a
ppt1	1.09917e-83	0.294788	0.672	0.415	3.05317e-79	7	ppt1
sdad1	1.13679e-83	0.26463	0.299	0.13	3.15767e-79	7	sdad1
nocta	2.87732e-83	0.373574	0.338	0.153	7.99234e-79	7	nocta
clic1	3.65609e-83	0.25519	0.575	0.326	1.01555e-78	7	clic1
capza1b	4.3306e-83	0.275615	0.785	0.487	1.20291e-78	7	capza1b
ppiab	1.80179e-82	0.304328	0.961	0.747	5.00483e-78	7	ppiab
cct6a	1.96238e-82	0.270055	0.837	0.532	5.45089e-78	7	cct6a
psme3	3.3624e-82	0.280365	0.304	0.137	9.33975e-78	7	psme3
noc2l	6.3255e-82	0.255082	0.266	0.11	1.75703e-77	7	noc2l
lsm6	8.95514e-82	0.281799	0.452	0.239	2.48747e-77	7	lsm6
rpl33	1.23351e-81	0.262304	0.991	0.872	3.42632e-77	7	rpl3
rpl5b1	4.03914e-81	0.253257	0.977	0.841	1.12195e-76	7	rpl5b
tktb	4.26534e-81	0.26593	0.379	0.188	1.18478e-76	7	tktb
ptges3b	2.39505e-80	0.268877	0.46	0.243	6.65273e-76	7	ptges3b
snrpa1	1.545e-75	0.254271	0.379	0.193	4.29154e-71	7	snrpa1
cox7c	2.31975e-75	0.261962	0.868	0.576	6.44357e-71	7	cox7c
calr3b2	3.36973e-74	0.250532	0.398	0.205	9.36009e-70	7	calr3b
si:dkey-239h2.3	9.93303e-74	0.299069	0.324	0.155	2.7591e-69	7	si:dkey-239h2.3
cct4	2.75798e-71	0.254184	0.878	0.604	7.66083e-67	7	cct4
mif	8.54354e-71	0.280837	0.53	0.307	2.37314e-66	7	mif
marcksb1	4.11571e-69	0.262104	0.345	0.171	1.14322e-64	7	marcksb
map2k62	1.34192e-68	0.30374	0.48	0.278	3.72746e-64	7	map2k6
eif3ha	5.28369e-68	0.251557	0.788	0.517	1.46765e-63	7	eif3ha
aimp1	2.96648e-63	0.259635	0.309	0.156	8.23999e-59	7	aimp1
stat2	1.21219e-56	0.261376	0.305	0.154	3.3671e-52	7	stat2
nr4a2b3	8.50604e-41	0.270403	0.448	0.281	2.36272e-36	7	nr4a2b
hist1h4l.12	0	2.93096	0.994	0.092	0	8	hist1h4l.12
rrm2	0	2.62859	0.988	0.085	0	8	rrm2
mki67	0	2.3325	0.985	0.078	0	8	mki67
hist1h4l.7	0	2.25536	0.956	0.068	0	8	hist1h4l.7
si:dkey-108k21.10	0	2.18081	0.952	0.04	0	8	si:dkey-108k21.10
stmn1a	0	2.10372	0.969	0.229	0	8	stmn1a
zgc:153409	0	2.08543	0.988	0.532	0	8	zgc:153409
tubb2b	0	2.0469	0.997	0.485	0	8	tubb2b
pclaf	0	2.01655	0.955	0.138	0	8	pclaf
hmgb2a	0	2.01518	1	0.744	0	8	hmgb2a
hmgn2	0	1.96521	1	0.8	0	8	hmgn2
top2a	0	1.95215	0.932	0.047	0	8	top2a
hmgb2b	0	1.94988	0.999	0.5	0	8	hmgb2b
si:ch73-281n10.2	0	1.80735	0.989	0.344	0	8	si:ch73-281n10.2
tuba8l4	0	1.78992	0.997	0.538	0	8	tuba8l4
h3f3b.1	0	1.76868	0.999	0.733	0	8	h3f3b.1
pcna	0	1.74762	0.821	0.215	0	8	pcna
hist1h4l.17	0	1.74621	0.877	0.042	0	8	hist1h4l.17
h2afvb	0	1.74598	0.996	0.715	0	8	h2afvb
dut	0	1.67028	0.827	0.124	0	8	dut
lbr	0	1.66111	0.987	0.213	0	8	lbr
zgc:194989	0	1.65578	0.906	0.061	0	8	zgc:194989
tuba8l	0	1.63485	0.979	0.394	0	8	tuba8l
zgc:110540	0	1.62085	0.829	0.045	0	8	zgc:110540
mibp	0	1.54668	0.886	0.065	0	8	mibp
chaf1a	0	1.5257	0.898	0.092	0	8	chaf1a
banf1	0	1.49103	0.91	0.201	0	8	banf1
smc2	0	1.46945	0.93	0.056	0	8	smc2
si:dkey-261m9.12	0	1.4514	0.872	0.029	0	8	si:dkey-261m9.12
nusap1	0	1.44665	0.832	0.042	0	8	nusap1
si:ch211-114n24.6	0	1.44518	0.857	0.216	0	8	si:ch211-114n24.6
hmga1a	0	1.43801	0.999	0.69	0	8	hmga1a
CABZ01058261.1	0	1.43617	0.912	0.056	0	8	CABZ01058261.1
hist1h2a6	0	1.42536	0.859	0.028	0	8	hist1h2a6
tubb4b	0	1.41814	0.997	0.636	0	8	tubb4b
tpx2	0	1.36833	0.866	0.041	0	8	tpx2
rrm1	0	1.34962	0.849	0.107	0	8	rrm1
si:ch211-113a14.12	0	1.33596	0.838	0.033	0	8	si:ch211-113a14.12
mxd3	0	1.32911	0.878	0.076	0	8	mxd3
cenpf	0	1.32533	0.727	0.04	0	8	cenpf
si:ch211-288g17.3	0	1.3055	0.975	0.261	0	8	si:ch211-288g17.3
ncapg	0	1.30349	0.902	0.048	0	8	ncapg
dlgap5	0	1.30294	0.866	0.049	0	8	dlgap5
calm3a	0	1.28619	0.978	0.292	0	8	calm3a
si:dkey-108k21.21	0	1.259	0.781	0.031	0	8	si:dkey-108k21.21
zgc:110425	0	1.25505	0.592	0.026	0	8	zgc:110425
dek	0	1.21218	0.895	0.122	0	8	dek
cks1b	0	1.19008	0.86	0.048	0	8	cks1b
anp32b	0	1.18616	0.965	0.334	0	8	anp32b
aspm	0	1.16225	0.569	0.035	0	8	aspm
aurkb	0	1.15722	0.874	0.044	0	8	aurkb
ccna2	0	1.15592	0.837	0.038	0	8	ccna2
h2afva	0	1.15538	0.962	0.367	0	8	h2afva
slbp	0	1.15357	0.73	0.09	0	8	slbp
ube2c	0	1.15138	0.738	0.047	0	8	ube2c
si:ch211-113a14.18	0	1.14622	0.771	0.027	0	8	si:ch211-113a14.18
ncapd2	0	1.13567	0.867	0.052	0	8	ncapd2
fbxo5	0	1.12794	0.76	0.029	0	8	fbxo5
histh1l1	0	1.11446	0.836	0.251	0	8	histh1l
cdk1	0	1.08049	0.771	0.039	0	8	cdk1
nuf2	0	1.07895	0.828	0.035	0	8	nuf2
rbbp4	0	1.04759	0.894	0.291	0	8	rbbp4
hmgb1b	0	1.04384	0.97	0.373	0	8	hmgb1b
kifc1	0	1.03482	0.744	0.036	0	8	kifc1
mad2l1	0	1.01441	0.791	0.038	0	8	mad2l1
bub3	0	1.0122	0.882	0.136	0	8	bub3
dck	0	1.00093	0.69	0.057	0	8	dck
krcp	0	0.999651	0.724	0.029	0	8	krcp
snrpf1	0	0.993221	0.968	0.397	0	8	snrpf
si:ch211-113a14.24	0	0.978009	0.698	0.022	0	8	si:ch211-113a14.24
hmgn7	0	0.976152	0.938	0.355	0	8	hmgn7
CABZ01005379.1	0	0.975953	0.725	0.051	0	8	CABZ01005379.1
seta	0	0.969762	0.986	0.578	0	8	seta
esco2	0	0.968749	0.58	0.032	0	8	esco2
lmnb2	0	0.95738	0.945	0.292	0	8	lmnb2
si:ch211-113a14.19.2	0	0.955266	0.711	0.02	0	8	si:ch211-113a14.19.2
slc29a2	0	0.953565	0.655	0.03	0	8	slc29a2
ddx39ab1	0	0.939016	0.945	0.348	0	8	ddx39ab
si:ch211-161h7.4	0	0.936151	0.785	0.056	0	8	si:ch211-161h7.4
plk1	0	0.931908	0.691	0.033	0	8	plk1
cks2	0	0.930084	0.765	0.062	0	8	cks2
anp32a	0	0.890676	0.964	0.461	0	8	anp32a
hist1h4l.11	0	0.885504	0.704	0.027	0	8	hist1h4l.11
sub1a1	0	0.875121	0.927	0.351	0	8	sub1a
pbk	0	0.87363	0.74	0.04	0	8	pbk
si:ch73-1a9.3	0	0.872385	0.98	0.574	0	8	si:ch73-1a9.3
smc1al	0	0.868979	0.948	0.338	0	8	smc1al
cdca8	0	0.867872	0.653	0.03	0	8	cdca8
snrpd11	0	0.867681	0.921	0.318	0	8	snrpd1
ahcy	0	0.858783	0.947	0.386	0	8	ahcy
cenpe	0	0.85603	0.627	0.028	0	8	cenpe
kpna2	0	0.852449	0.494	0.045	0	8	kpna2
lsm7	0	0.850043	0.922	0.26	0	8	lsm7
smc4	0	0.846696	0.885	0.192	0	8	smc4
wu:fb44b02	0	0.837122	0.692	0.057	0	8	wu:fb44b02
nucks1a	0	0.833483	0.904	0.252	0	8	nucks1a
dnmt1	0	0.832114	0.615	0.084	0	8	dnmt1
spdl1	0	0.83161	0.686	0.036	0	8	spdl1
si:ch1073-153i20.4	0	0.826754	0.631	0.019	0	8	si:ch1073-153i20.4
lig1	0	0.825794	0.577	0.094	0	8	lig1
nucks1b	0	0.824883	0.834	0.205	0	8	nucks1b
atad2	0	0.812343	0.635	0.047	0	8	atad2
rad21a	0	0.808381	0.973	0.428	0	8	rad21a
tuba1b1	0	0.806594	0.842	0.2	0	8	tuba1b
rpa2	0	0.801538	0.577	0.111	0	8	rpa2
ncaph	0	0.797665	0.716	0.03	0	8	ncaph
baz1b	0	0.788863	0.887	0.325	0	8	baz1b
nasp	0	0.772372	0.753	0.184	0	8	nasp
dynll1	0	0.772195	0.907	0.322	0	8	dynll1
kif11	0	0.770702	0.544	0.028	0	8	kif11
HIST2H3C (1 of many)	0	0.768988	0.614	0.017	0	8	HIST2H3C (1 of many)
tk1	0	0.768174	0.702	0.065	0	8	tk1
slc7a3a	0	0.763163	0.646	0.092	0	8	slc7a3a
kif22	0	0.762494	0.744	0.057	0	8	kif22
si:dkey-23a13.17	0	0.762062	0.639	0.02	0	8	si:dkey-23a13.17
cdca5	0	0.761709	0.711	0.035	0	8	cdca5
nsd2	0	0.753999	0.676	0.046	0	8	nsd2
hist1h4l.21	0	0.751519	0.586	0.021	0	8	hist1h4l.21
cirbpa1	0	0.750097	0.997	0.814	0	8	cirbpa
cbx3a1	0	0.74528	0.939	0.396	0	8	cbx3a
ska1	0	0.743676	0.693	0.039	0	8	ska1
pane1	0	0.731415	0.704	0.05	0	8	pane1
spc25	0	0.729517	0.68	0.034	0	8	spc25
ppiab1	0	0.728163	0.988	0.746	0	8	ppiab
fen1	0	0.721368	0.566	0.084	0	8	fen1
rnaseh2a	0	0.716986	0.681	0.099	0	8	rnaseh2a
kif4	0	0.71624	0.651	0.03	0	8	kif4
birc5a	0	0.711437	0.563	0.034	0	8	birc5a
si:ch211-69g19.2	0	0.71105	0.355	0.021	0	8	si:ch211-69g19.2
zgc:86764	0	0.71021	0.618	0.027	0	8	zgc:86764
snrpb1	0	0.709053	0.925	0.38	0	8	snrpb
rpa3	0	0.705424	0.59	0.1	0	8	rpa3
atp5mc11	0	0.703631	0.919	0.339	0	8	atp5mc1
CU457819.1	0	0.69956	0.586	0.017	0	8	CU457819.1
kif15	0	0.695201	0.651	0.044	0	8	kif15
msna	0	0.69422	0.99	0.659	0	8	msna
primpol	0	0.689184	0.606	0.028	0	8	primpol
ywhaqb	0	0.683828	0.927	0.356	0	8	ywhaqb
si:ch1073-153i20.5	0	0.682981	0.559	0.014	0	8	si:ch1073-153i20.5
marcksb2	0	0.681628	0.795	0.152	0	8	marcksb
zgc:194627	0	0.678473	0.444	0.02	0	8	zgc:194627
hist1h2a4.1	0	0.675679	0.568	0.016	0	8	hist1h2a4.1
nutf2l	0	0.675085	0.89	0.302	0	8	nutf2l
cep55l	0	0.672314	0.618	0.034	0	8	cep55l
hist1h4l.15	0	0.671713	0.537	0.014	0	8	hist1h4l.15
sumo3b	0	0.671129	0.721	0.215	0	8	sumo3b
ctcf	0	0.668248	0.868	0.246	0	8	ctcf
ptmab1	0	0.666506	0.997	0.923	0	8	ptmab
cdc20	0	0.666368	0.454	0.032	0	8	cdc20
h3f3b.1.1	0	0.661336	0.979	0.633	0	8	h3f3b.1.1
rrm2.1	0	0.66063	0.34	0.014	0	8	rrm2.1
spc24	0	0.657021	0.649	0.031	0	8	spc24
ccne2	0	0.656542	0.41	0.029	0	8	ccne2
cdc25b	0	0.646616	0.658	0.06	0	8	cdc25b
mus81	0	0.64636	0.641	0.04	0	8	mus81
selenoh	0	0.646243	0.743	0.166	0	8	selenoh
sgo1	0	0.63951	0.595	0.027	0	8	sgo1
suv39h1b	0	0.638691	0.599	0.038	0	8	suv39h1b
mis12	0	0.637297	0.619	0.034	0	8	mis12
ccnb1	0	0.6364	0.404	0.024	0	8	ccnb1
kpnb1	0	0.635896	0.848	0.264	0	8	kpnb1
calm3b1	0	0.632517	0.941	0.401	0	8	calm3b
knl1	0	0.632251	0.568	0.024	0	8	knl1
hist2h3c	0	0.624403	0.552	0.016	0	8	hist2h3c
prim2	0	0.622986	0.578	0.07	0	8	prim2
e2f8	0	0.622849	0.523	0.021	0	8	e2f8
cnbpa1	0	0.620043	0.771	0.262	0	8	cnbpa
hmgn3	0	0.619639	0.742	0.151	0	8	hmgn3
uhrf1	0	0.616286	0.58	0.086	0	8	uhrf1
ska2	0	0.613518	0.663	0.136	0	8	ska2
ndc80	0	0.612949	0.58	0.028	0	8	ndc80
rfc3	0	0.610204	0.633	0.121	0	8	rfc3
hist1h2a4.3	0	0.607824	0.512	0.015	0	8	hist1h2a4.3
p2rx12	0	0.605021	0.721	0.19	0	8	p2rx1
zgc:173552	0	0.603432	0.536	0.015	0	8	zgc:173552
g2e3	0	0.602316	0.461	0.022	0	8	g2e3
pttg1	0	0.600027	0.593	0.037	0	8	pttg1
hmmr	0	0.599563	0.494	0.022	0	8	hmmr
zgc:171759.4	0	0.599401	0.541	0.015	0	8	zgc:171759.4
si:dkey-6i22.5	0	0.598099	0.564	0.036	0	8	si:dkey-6i22.5
kif23	0	0.595766	0.531	0.023	0	8	kif23
cenpk	0	0.59455	0.609	0.034	0	8	cenpk
smc3	0	0.593185	0.797	0.19	0	8	smc3
snrpe1	0	0.593124	0.852	0.297	0	8	snrpe
shmt1	0	0.592474	0.567	0.077	0	8	shmt1
rfc5	0	0.590292	0.561	0.089	0	8	rfc5
tmpoa	0	0.590267	0.594	0.046	0	8	tmpoa
taf15	0	0.587497	0.783	0.253	0	8	taf15
sinhcafl.11	0	0.586391	0.798	0.193	0	8	sinhcafl.1
ttk	0	0.585587	0.55	0.032	0	8	ttk
knstrn	0	0.581012	0.554	0.026	0	8	knstrn
vrk1	0	0.578603	0.705	0.124	0	8	vrk1
asf1ba	0	0.576257	0.523	0.034	0	8	asf1ba
hist1h2a3.1	0	0.572749	0.517	0.012	0	8	hist1h2a3.1
asf1bb	0	0.563693	0.498	0.059	0	8	asf1bb
zgc:153405	0	0.560768	0.507	0.015	0	8	zgc:153405
plk4	0	0.550563	0.559	0.026	0	8	plk4
elmo1	0	0.54805	0.92	0.363	0	8	elmo1
ilf21	0	0.54677	0.895	0.348	0	8	ilf2
mier1a	0	0.545992	0.63	0.083	0	8	mier1a
si:dkey-25o16.4	0	0.545031	0.513	0.024	0	8	si:dkey-25o16.4
espl1	0	0.544226	0.528	0.023	0	8	espl1
armc1l	0	0.543183	0.525	0.036	0	8	armc1l
dpy30	0	0.543018	0.866	0.275	0	8	dpy30
hcfc1b	0	0.541657	0.81	0.221	0	8	hcfc1b
hist1h2a10	0	0.539096	0.456	0.014	0	8	hist1h2a10
ncapd3	0	0.538846	0.534	0.029	0	8	ncapd3
snrpg1	0	0.533941	0.78	0.251	0	8	snrpg
tfdp2	0	0.533218	0.827	0.265	0	8	tfdp2
ncaph2	0	0.532871	0.547	0.03	0	8	ncaph2
si:ch211-222l21.13	0	0.53218	1	0.941	0	8	si:ch211-222l21.1
atad5a	0	0.528424	0.505	0.041	0	8	atad5a
tyms	0	0.526617	0.434	0.047	0	8	tyms
ywhaqa	0	0.526407	0.872	0.34	0	8	ywhaqa
hist1h4l.18	0	0.522948	0.488	0.011	0	8	hist1h4l.18
si:ch211-156b7.4	0	0.52132	0.493	0.062	0	8	si:ch211-156b7.4
rad51	0	0.520676	0.57	0.067	0	8	rad51
hirip3	0	0.520442	0.546	0.101	0	8	hirip3
haus4	0	0.52038	0.517	0.023	0	8	haus4
khsrp	0	0.514554	0.789	0.215	0	8	khsrp
cd2bp2	0	0.510021	0.652	0.11	0	8	cd2bp2
si:ch211-244o22.2	0	0.509802	0.513	0.037	0	8	si:ch211-244o22.2
kif14	0	0.509332	0.474	0.021	0	8	kif14
polr3glb	0	0.509291	0.713	0.132	0	8	polr3glb
srrt	0	0.508725	0.699	0.177	0	8	srrt
usp1	0	0.508507	0.616	0.111	0	8	usp1
psmb7	0	0.508432	0.78	0.232	0	8	psmb7
kif2c	0	0.50465	0.46	0.021	0	8	kif2c
fam76b	0	0.503921	0.855	0.29	0	8	fam76b
fli1b	0	0.499673	0.819	0.25	0	8	fli1b
hist1h2a11.3	0	0.499174	0.444	0.013	0	8	hist1h2a11.3
h2afy2	0	0.499024	0.799	0.246	0	8	h2afy2
zgc:173587	0	0.498215	0.509	0.032	0	8	zgc:173587
rbb4l	0	0.497524	0.715	0.163	0	8	rbb4l
rpa1	0	0.497355	0.546	0.122	0	8	rpa1
tacc3	0	0.495359	0.414	0.023	0	8	tacc3
hat1	0	0.494066	0.617	0.107	0	8	hat1
yy1b	0	0.491042	0.655	0.133	0	8	yy1b
srsf1a	0	0.490591	0.817	0.272	0	8	srsf1a
creb1a	0	0.490071	0.841	0.255	0	8	creb1a
zgc:113983	0	0.48996	0.457	0.016	0	8	zgc:113983
u2af1	0	0.489877	0.883	0.311	0	8	u2af1
wdr76	0	0.488769	0.588	0.088	0	8	wdr76
si:dkey-185e18.7	0	0.486142	0.463	0.032	0	8	si:dkey-185e18.7
mif1	0	0.486134	0.818	0.295	0	8	mif
dnajc9	0	0.485885	0.503	0.105	0	8	dnajc9
cenpw	0	0.485744	0.519	0.038	0	8	cenpw
clta	0	0.483773	0.75	0.203	0	8	clta
prc1b	0	0.481856	0.43	0.021	0	8	prc1b
mybl2b	0	0.48179	0.44	0.026	0	8	mybl2b
si:ch73-368j24.11	0	0.481455	0.451	0.013	0	8	si:ch73-368j24.11
cenpx	0	0.480243	0.57	0.081	0	8	cenpx
psma51	0	0.479356	0.835	0.294	0	8	psma5
ube2t	0	0.479059	0.442	0.033	0	8	ube2t
si:ch211-113a14.19.1	0	0.478054	0.446	0.011	0	8	si:ch211-113a14.19.1
fkbp3	0	0.476587	0.743	0.222	0	8	fkbp3
cdc14b	0	0.475005	0.586	0.152	0	8	cdc14b
neil3	0	0.474719	0.489	0.029	0	8	neil3
cbx5	0	0.473452	0.786	0.251	0	8	cbx5
gata3	0	0.469526	0.588	0.161	0	8	gata3
lsm61	0	0.469292	0.769	0.226	0	8	lsm6
si:ch73-36p18.1	0	0.465804	0.427	0.009	0	8	si:ch73-36p18.1
cdkn3	0	0.463918	0.649	0.153	0	8	cdkn3
chtf18	0	0.462988	0.439	0.034	0	8	chtf18
hpf1	0	0.458188	0.469	0.062	0	8	hpf1
cenph	0	0.457047	0.45	0.025	0	8	cenph
CR762436.2	0	0.456258	0.448	0.012	0	8	CR762436.2
psma6a	0	0.455882	0.756	0.203	0	8	psma6a
rfc4	0	0.454086	0.474	0.089	0	8	rfc4
nono	0	0.453001	0.82	0.293	0	8	nono
lsm5	0	0.450865	0.766	0.204	0	8	lsm5
pola1	0	0.449567	0.427	0.067	0	8	pola1
hist1h2a11.2	0	0.449488	0.429	0.012	0	8	hist1h2a11.2
hist1h2a10.1	0	0.448836	0.433	0.014	0	8	hist1h2a10.1
lsm3	0	0.448109	0.731	0.194	0	8	lsm3
hcfc1a	0	0.447321	0.733	0.2	0	8	hcfc1a
ccnb3	0	0.446557	0.343	0.033	0	8	ccnb3
si:ch211-51e12.7	0	0.444548	0.753	0.213	0	8	si:ch211-51e12.7
ckap5	0	0.444328	0.493	0.052	0	8	ckap5
tmpob	0	0.442571	0.7	0.146	0	8	tmpob
kif20bb	0	0.442102	0.421	0.023	0	8	kif20bb
arl4aa	0	0.441512	0.331	0.06	0	8	arl4aa
si:ch211-113a14.19	0	0.441362	0.434	0.012	0	8	si:ch211-113a14.19
sae1	0	0.440223	0.561	0.092	0	8	sae1
depdc1a	0	0.439969	0.394	0.018	0	8	depdc1a
eif3ja	0	0.438007	0.809	0.282	0	8	eif3ja
pole4	0	0.436643	0.516	0.098	0	8	pole4
si:dkey-108k21.19	0	0.432012	0.411	0.012	0	8	si:dkey-108k21.19
lsm8	0	0.426107	0.724	0.196	0	8	lsm8
grap2a	0	0.425441	0.871	0.324	0	8	grap2a
si:ch1073-159d7.7	0	0.424734	0.431	0.012	0	8	si:ch1073-159d7.7
ercc6l	0	0.421076	0.422	0.029	0	8	ercc6l
anp32e	0	0.419531	0.724	0.191	0	8	anp32e
HIST2H3A (1 of many).3	0	0.415481	0.409	0.01	0	8	HIST2H3A (1 of many).3
mis18bp1	0	0.415429	0.418	0.018	0	8	mis18bp1
kmt5ab	0	0.415364	0.295	0.019	0	8	kmt5ab
cox5ab1	0	0.41433	0.811	0.284	0	8	cox5ab
cdk2	0	0.414257	0.47	0.048	0	8	cdk2
kif18a	0	0.412942	0.429	0.019	0	8	kif18a
ppm1g	0	0.412864	0.724	0.23	0	8	ppm1g
si:ch211-225g23.1	0	0.411829	0.439	0.02	0	8	si:ch211-225g23.1
lin37	0	0.408394	0.539	0.068	0	8	lin37
ndufc2	0	0.408392	0.7	0.2	0	8	ndufc2
kif20a	0	0.407809	0.383	0.019	0	8	kif20a
dbf4	0	0.401692	0.454	0.036	0	8	dbf4
pds5b	0	0.400728	0.637	0.133	0	8	pds5b
ppig	0	0.399861	0.631	0.179	0	8	ppig
si:dkey-23a13.22	0	0.399746	0.378	0.019	0	8	si:dkey-23a13.22
adka	0	0.399384	0.56	0.124	0	8	adka
cdc6	0	0.398226	0.345	0.026	0	8	cdc6
chaf1b	0	0.397274	0.404	0.038	0	8	chaf1b
sp4	0	0.392317	0.675	0.175	0	8	sp4
hist1h2a11.4	0	0.392275	0.351	0.011	0	8	hist1h2a11.4
ckap2l	0	0.391761	0.385	0.019	0	8	ckap2l
sec11a	0	0.391439	0.845	0.293	0	8	sec11a
si:dkey-23a13.21	0	0.390972	0.376	0.011	0	8	si:dkey-23a13.21
pagr1	0	0.389204	0.594	0.114	0	8	pagr1
xrcc1	0	0.389079	0.499	0.074	0	8	xrcc1
hist1h2a11.1	0	0.388328	0.386	0.011	0	8	hist1h2a11.1
orc4	0	0.388164	0.389	0.067	0	8	orc4
nedd8	0	0.387622	0.608	0.134	0	8	nedd8
hist1h2a5	0	0.387166	0.371	0.012	0	8	hist1h2a5
hist1h2a2	0	0.387137	0.377	0.01	0	8	hist1h2a2
hist1h2a3.4	0	0.383661	0.359	0.012	0	8	hist1h2a3.4
tfam	0	0.383352	0.643	0.154	0	8	tfam
paxip1	0	0.383338	0.496	0.088	0	8	paxip1
nutf2	0	0.382929	0.627	0.148	0	8	nutf2
ndufa12	0	0.38226	0.69	0.187	0	8	ndufa12
rassf1	0	0.379524	0.666	0.19	0	8	rassf1
ctdspl2b	0	0.379511	0.47	0.07	0	8	ctdspl2b
snrpc	0	0.378706	0.768	0.244	0	8	snrpc
nnt	0	0.377313	0.608	0.139	0	8	nnt
hdgfl2	0	0.376988	0.664	0.164	0	8	hdgfl2
rangap1a	0	0.373419	0.624	0.147	0	8	rangap1a
smarca5	0	0.373278	0.676	0.203	0	8	smarca5
emd	0	0.37257	0.473	0.087	0	8	emd
dhfr	0	0.371616	0.403	0.05	0	8	dhfr
dclre1b	0	0.370693	0.41	0.032	0	8	dclre1b
ptgr1	0	0.369408	0.433	0.058	0	8	ptgr1
clgn	0	0.366155	0.521	0.088	0	8	clgn
lin52	0	0.366048	0.552	0.082	0	8	lin52
cmpk	0	0.365171	0.595	0.132	0	8	cmpk
eny2	0	0.363077	0.611	0.157	0	8	eny2
arpp19b	0	0.361463	0.602	0.126	0	8	arpp19b
myef2	0	0.358706	0.648	0.151	0	8	myef2
xpo1b	0	0.358294	0.678	0.16	0	8	xpo1b
hp1bp3	0	0.357839	0.653	0.185	0	8	hp1bp3
psip1b	0	0.357515	0.691	0.204	0	8	psip1b
ss18l2	0	0.357229	0.506	0.106	0	8	ss18l2
psmd1	0	0.355171	0.703	0.218	0	8	psmd1
sinhcafl	0	0.35367	0.749	0.224	0	8	sinhcafl
psmd14	0	0.352953	0.731	0.235	0	8	psmd14
dtymk	0	0.350758	0.376	0.023	0	8	dtymk
fam83d	0	0.3489	0.32	0.018	0	8	fam83d
vkorc1l1	0	0.347971	0.55	0.095	0	8	vkorc1l1
hspa4b	0	0.345437	0.658	0.194	0	8	hspa4b
nup50	0	0.345085	0.588	0.149	0	8	nup50
api5	0	0.344202	0.669	0.196	0	8	api5
ndufa10	0	0.342977	0.653	0.17	0	8	ndufa10
gabpa	0	0.342206	0.725	0.201	0	8	gabpa
ndufs7	0	0.3409	0.756	0.252	0	8	ndufs7
mcm7	0	0.340738	0.454	0.103	0	8	mcm7
bub1bb	0	0.3407	0.329	0.02	0	8	bub1bb
ncapg2	0	0.340619	0.374	0.019	0	8	ncapg2
CU457819.4	0	0.338829	0.345	0.009	0	8	CU457819.4
mynn	0	0.338604	0.497	0.08	0	8	mynn
srek1ip1	0	0.338535	0.45	0.073	0	8	srek1ip1
racgap1	0	0.338199	0.344	0.016	0	8	racgap1
eme1	0	0.338123	0.364	0.021	0	8	eme1
ankrd10a	0	0.338076	0.492	0.079	0	8	ankrd10a
uchl5	0	0.335099	0.554	0.12	0	8	uchl5
si:dkeyp-26a9.2	0	0.334784	0.348	0.017	0	8	si:dkeyp-26a9.2
gins3	0	0.331735	0.393	0.03	0	8	gins3
cenpp	0	0.329831	0.36	0.019	0	8	cenpp
cse1l	0	0.328915	0.502	0.088	0	8	cse1l
hist1h2a1	0	0.328332	0.331	0.01	0	8	hist1h2a1
ezh2	0	0.328264	0.621	0.152	0	8	ezh2
oip5	0	0.327912	0.305	0.016	0	8	oip5
hsbp1b	0	0.327668	0.704	0.227	0	8	hsbp1b
rpn1	0	0.327407	0.608	0.163	0	8	rpn1
hist1h4l.10	0	0.327006	0.33	0.009	0	8	hist1h4l.10
brd3a	0	0.326817	0.786	0.258	0	8	brd3a
aaas	0	0.325422	0.411	0.056	0	8	aaas
xrcc5	0	0.32443	0.445	0.063	0	8	xrcc5
BX682558.1	0	0.323061	0.349	0.02	0	8	BX682558.1
cenpn	0	0.322745	0.372	0.021	0	8	cenpn
mad1l1	0	0.32251	0.455	0.068	0	8	mad1l1
ppih	0	0.322391	0.555	0.126	0	8	ppih
aurka	0	0.321698	0.278	0.015	0	8	aurka
ube2s	0	0.321572	0.403	0.056	0	8	ube2s
uba2	0	0.321475	0.512	0.101	0	8	uba2
swi5	0	0.320495	0.369	0.031	0	8	swi5
tprb	0	0.319439	0.596	0.154	0	8	tprb
si:dkey-108k21.14	0	0.31783	0.314	0.007	0	8	si:dkey-108k21.14
zgc:85936	0	0.316788	0.383	0.036	0	8	zgc:85936
CU459186.2	0	0.316454	0.316	0.009	0	8	CU459186.2
psmd13	0	0.314809	0.706	0.226	0	8	psmd13
prpf19	0	0.31472	0.581	0.163	0	8	prpf19
dscc1	0	0.313416	0.347	0.035	0	8	dscc1
e2f4	0	0.313309	0.526	0.1	0	8	e2f4
ska3	0	0.313223	0.347	0.018	0	8	ska3
arhgap11a	0	0.31116	0.326	0.023	0	8	arhgap11a
chtf8	0	0.308241	0.36	0.04	0	8	chtf8
net1	0	0.307462	0.362	0.034	0	8	net1
pole3	0	0.307256	0.605	0.154	0	8	pole3
e2f7	0	0.307199	0.267	0.012	0	8	e2f7
haus7	0	0.305581	0.385	0.033	0	8	haus7
txnl1	0	0.304974	0.645	0.173	0	8	txnl1
melk	0	0.304255	0.293	0.014	0	8	melk
si:dkey-92i17.2	0	0.30398	0.373	0.062	0	8	si:dkey-92i17.2
rnaseh2b	0	0.303005	0.41	0.062	0	8	rnaseh2b
prkdc	0	0.302928	0.431	0.067	0	8	prkdc
nrf1	0	0.302388	0.667	0.183	0	8	nrf1
eed	0	0.301891	0.521	0.126	0	8	eed
FQ312024.1	0	0.301043	0.276	0.006	0	8	FQ312024.1
lin54	0	0.300468	0.412	0.048	0	8	lin54
si:dkey-230p4.1	0	0.300322	0.43	0.098	0	8	si:dkey-230p4.1
si:ch211-266i6.3	0	0.299214	0.294	0.011	0	8	si:ch211-266i6.3
clns1a	0	0.298839	0.611	0.161	0	8	clns1a
si:ch211-113a14.11	0	0.298493	0.289	0.007	0	8	si:ch211-113a14.11
cdkn2c	0	0.298355	0.272	0.017	0	8	cdkn2c
pole2	0	0.294389	0.336	0.026	0	8	pole2
psmd4a	0	0.29409	0.562	0.15	0	8	psmd4a
sptan1	0	0.29393	0.54	0.124	0	8	sptan1
si:ch211-63o20.7	0	0.293163	0.345	0.023	0	8	si:ch211-63o20.7
igf2bp1	0	0.293127	0.506	0.118	0	8	igf2bp1
cstf2	0	0.292285	0.634	0.181	0	8	cstf2
si:ch211-11k18.4	0	0.291969	0.377	0.045	0	8	si:ch211-11k18.4
ect2	0	0.291731	0.295	0.014	0	8	ect2
tfdp1b	0	0.291701	0.41	0.052	0	8	tfdp1b
epb41a	0	0.29127	0.367	0.034	0	8	epb41a
neil1	0	0.290867	0.59	0.152	0	8	neil1
cep57l1	0	0.289934	0.367	0.039	0	8	cep57l1
rfc2	0	0.289242	0.369	0.071	0	8	rfc2
hist1h4l.24	0	0.288807	0.291	0.007	0	8	hist1h4l.24
nup93	0	0.288321	0.464	0.089	0	8	nup93
hist1h4l.20	0	0.287081	0.298	0.008	0	8	hist1h4l.20
CABZ01072848.1	0	0.285909	0.307	0.018	0	8	CABZ01072848.1
hist1h2a4.4	0	0.285367	0.291	0.008	0	8	hist1h2a4.4
MZT1	0	0.283023	0.49	0.099	0	8	MZT1
trdc	0	0.28293	0.338	0.05	0	8	trdc
pcnt	0	0.281765	0.493	0.1	0	8	pcnt
arl14ep	0	0.281722	0.454	0.093	0	8	arl14ep
si:ch211-113a14.22.2	0	0.281266	0.272	0.008	0	8	si:ch211-113a14.22.2
rhocb	0	0.279734	0.515	0.119	0	8	rhocb
KIF2A	0	0.27949	0.508	0.109	0	8	KIF2A
raver1	0	0.278218	0.279	0.018	0	8	raver1
nfyc	0	0.277847	0.53	0.119	0	8	nfyc
dnph1	0	0.27772	0.33	0.05	0	8	dnph1
stag1b	0	0.277512	0.508	0.099	0	8	stag1b
ctdspl3	0	0.277374	0.494	0.087	0	8	ctdspl3
mtfr2	0	0.277176	0.258	0.022	0	8	mtfr2
wee1	0	0.277077	0.318	0.035	0	8	wee1
rad52	0	0.276778	0.308	0.02	0	8	rad52
nsl1	0	0.276195	0.302	0.016	0	8	nsl1
mtf2	0	0.276103	0.309	0.021	0	8	mtf2
cdc27	0	0.273863	0.57	0.137	0	8	cdc27
thap12a	0	0.273814	0.407	0.056	0	8	thap12a
acp1	0	0.272494	0.492	0.107	0	8	acp1
sf3b4	0	0.272032	0.541	0.139	0	8	sf3b4
hist1h2a4	0	0.271793	0.3	0.01	0	8	hist1h2a4
recql4	0	0.270937	0.252	0.016	0	8	recql4
mfsd2ab	0	0.270795	0.311	0.036	0	8	mfsd2ab
anln	0	0.270578	0.282	0.016	0	8	anln
sdf2l1	0	0.270301	0.445	0.087	0	8	sdf2l1
wdr82	0	0.269936	0.524	0.123	0	8	wdr82
ipo9	0	0.267952	0.372	0.054	0	8	ipo9
aff3	0	0.266732	0.374	0.07	0	8	aff3
bub1ba	0	0.266264	0.273	0.016	0	8	bub1ba
dbf4b	0	0.265194	0.282	0.013	0	8	dbf4b
nup205	0	0.264871	0.424	0.074	0	8	nup205
nup37	0	0.264848	0.378	0.073	0	8	nup37
rad1	0	0.264503	0.372	0.042	0	8	rad1
rangap1b	0	0.264211	0.436	0.097	0	8	rangap1b
rae1	0	0.263421	0.472	0.094	0	8	rae1
pola2	0	0.263126	0.323	0.038	0	8	pola2
prim1	0	0.262895	0.294	0.033	0	8	prim1
rad54l	0	0.262758	0.301	0.016	0	8	rad54l
pold1	0	0.260799	0.383	0.068	0	8	pold1
aif1l	0	0.260229	0.36	0.035	0	8	aif1l
kntc1	0	0.259689	0.292	0.018	0	8	kntc1
si:ch211-218c6.8	0	0.259613	0.561	0.142	0	8	si:ch211-218c6.8
gmnn	0	0.259094	0.368	0.054	0	8	gmnn
xrcc6	0	0.257312	0.472	0.092	0	8	xrcc6
cenpo	0	0.257299	0.305	0.018	0	8	cenpo
rida	0	0.256816	0.39	0.083	0	8	rida
brd3b	0	0.256708	0.7	0.212	0	8	brd3b
hist1h4l.22	0	0.256683	0.258	0.008	0	8	hist1h4l.22
foxm1	0	0.256631	0.278	0.011	0	8	foxm1
hnrnpa0a	0	0.254228	0.637	0.186	0	8	hnrnpa0a
cdc45	0	0.252731	0.302	0.021	0	8	cdc45
traip	0	0.252141	0.29	0.018	0	8	traip
zgc:171506	0	0.251881	0.27	0.034	0	8	zgc:171506
kat7b	0	0.251747	0.559	0.145	0	8	kat7b
zgc:171759.3	0	0.25153	0.257	0.011	0	8	zgc:171759.3
pole	0	0.250214	0.282	0.034	0	8	pole
diablob	2.21423e-303	0.252927	0.348	0.07	6.15047e-299	8	diablob
tars	1.11508e-301	0.464497	0.599	0.183	3.09735e-297	8	tars
pycard	3.09891e-301	0.410905	0.542	0.154	8.60785e-297	8	pycard
morf4l1	8.20831e-300	0.523056	0.916	0.407	2.28002e-295	8	morf4l1
sumo3a	1.23262e-299	0.562134	0.95	0.478	3.42385e-295	8	sumo3a
smarcc1a	3.64337e-299	0.288861	0.696	0.224	1.01202e-294	8	smarcc1a
znf576.2	6.72302e-297	0.253259	0.683	0.216	1.86745e-292	8	znf576.2
snrpa11	2.28397e-296	0.253866	0.616	0.183	6.34419e-292	8	snrpa1
ptges3b1	3.30264e-296	0.370328	0.704	0.233	9.17373e-292	8	ptges3b
fam49a	1.54505e-295	0.380518	0.804	0.287	4.29167e-291	8	fam49a
tdh	2.26319e-294	0.325407	0.701	0.228	6.28647e-290	8	tdh
hnrnpl2	3.41585e-293	0.290987	0.724	0.238	9.48819e-289	8	hnrnpl2
hnrnpa1b	8.40919e-293	0.538702	0.921	0.425	2.33582e-288	8	hnrnpa1b
si:ch211-66k16.271	1.43545e-292	0.299373	0.68	0.216	3.98726e-288	8	si:ch211-66k16.27
psmd3	2.61005e-291	0.319093	0.674	0.217	7.24993e-287	8	psmd3
meaf6	4.37779e-290	0.346338	0.849	0.323	1.21602e-285	8	meaf6
psmc1a	1.16676e-289	0.253329	0.503	0.136	3.2409e-285	8	psmc1a
slc7a10a	4.19847e-289	0.256279	0.441	0.108	1.16621e-284	8	slc7a10a
hint11	4.69334e-288	0.500654	0.836	0.333	1.30367e-283	8	hint1
nsfl1c	1.22494e-286	0.255456	0.658	0.207	3.40252e-282	8	nsfl1c
pomp	2.47198e-285	0.473874	0.874	0.365	6.86643e-281	8	pomp
hnrnpl	1.60115e-284	0.269016	0.683	0.22	4.44751e-280	8	hnrnpl
ndufs2	3.46745e-284	0.252211	0.666	0.212	9.63153e-280	8	ndufs2
mob3a	3.76818e-284	0.330136	0.768	0.27	1.04669e-279	8	mob3a
prpf39	2.7968e-283	0.26332	0.693	0.228	7.76867e-279	8	prpf39
hnrnpk	1.0403e-281	0.27986	0.765	0.268	2.88965e-277	8	hnrnpk
cxcr4b2	1.18494e-281	0.477624	0.963	0.427	3.2914e-277	8	cxcr4b
psmc5	2.72152e-280	0.257106	0.659	0.209	7.55955e-276	8	psmc5
ndufb10	1.00095e-279	0.272835	0.68	0.225	2.78034e-275	8	ndufb10
ndufv3	1.37834e-279	0.258084	0.6	0.184	3.82861e-275	8	ndufv3
zgc:158803	4.38039e-279	0.266808	0.665	0.215	1.21674e-274	8	zgc:158803
magoh	1.28347e-278	0.398168	0.762	0.283	3.56509e-274	8	magoh
hmgn61	6.99906e-278	0.579298	0.97	0.609	1.94413e-273	8	hmgn6
si:rp71-45k5.4	1.13211e-275	0.281079	0.734	0.252	3.14466e-271	8	si:rp71-45k5.4
sept7a	4.13326e-274	0.303568	0.785	0.283	1.1481e-269	8	sept7a
phf5a	5.71704e-274	0.266594	0.642	0.206	1.58802e-269	8	phf5a
calm1b	2.79235e-272	0.394701	0.84	0.325	7.7563e-268	8	calm1b
nup62l	5.86239e-272	0.263135	0.577	0.176	1.6284e-267	8	nup62l
ran	4.09253e-271	0.4921	0.993	0.833	1.13678e-266	8	ran
ptp4a33	1.21508e-270	0.305996	0.792	0.286	3.37513e-266	8	ptp4a3
psma31	1.47796e-270	0.435829	0.897	0.383	4.10532e-266	8	psma3
ssrp1a	6.27736e-269	0.389002	0.506	0.148	1.74366e-264	8	ssrp1a
hnrnpr1	1.06764e-268	0.328445	0.784	0.292	2.96559e-264	8	hnrnpr
prpf40a	1.45426e-268	0.261652	0.689	0.23	4.03949e-264	8	prpf40a
slc29a1a1	4.37668e-266	0.26141	0.677	0.224	1.21571e-261	8	slc29a1a
iqgap1	9.1128e-266	0.25799	0.676	0.225	2.53126e-261	8	iqgap1
polr2d	1.19632e-265	0.323612	0.802	0.301	3.32301e-261	8	polr2d
srsf2a	8.44129e-264	0.486416	0.909	0.425	2.34474e-259	8	srsf2a
ddx39aa	1.05159e-263	0.389107	0.869	0.359	2.92101e-259	8	ddx39aa
ube2ib	6.60628e-263	0.299877	0.751	0.273	1.83503e-258	8	ube2ib
psmd81	7.17532e-262	0.262747	0.711	0.242	1.99309e-257	8	psmd8
tma71	1.97571e-261	0.516332	0.901	0.422	5.48794e-257	8	tma7
jpt2	6.34135e-260	0.254967	0.689	0.232	1.76144e-255	8	jpt2
rbx1	1.14476e-259	0.378641	0.884	0.371	3.1798e-255	8	rbx1
tmem258	5.55926e-258	0.380789	0.893	0.378	1.5442e-253	8	tmem258
atp1b1a	2.31823e-256	0.481321	0.951	0.469	6.43936e-252	8	atp1b1a
lsm4	7.22852e-256	0.26527	0.696	0.241	2.00786e-251	8	lsm4
pdap1a	3.38967e-255	0.323507	0.758	0.279	9.41547e-251	8	pdap1a
chac1	2.63631e-254	0.620285	0.869	0.415	7.32287e-250	8	chac1
zgc:136908	1.67637e-253	0.375444	0.575	0.184	4.65645e-249	8	zgc:136908
psmb31	8.75758e-253	0.383815	0.823	0.33	2.43259e-248	8	psmb3
aldh9a1a.1	1.29953e-252	0.271786	0.684	0.229	3.60969e-248	8	aldh9a1a.1
kpnb3	1.11932e-251	0.309661	0.521	0.157	3.10913e-247	8	kpnb3
rbmx	1.03673e-249	0.287443	0.74	0.269	2.87972e-245	8	rbmx
supt16h	4.07365e-248	0.35211	0.631	0.217	1.13154e-243	8	supt16h
setb2	5.5422e-247	0.553889	0.955	0.518	1.53946e-242	8	setb
psmb11	1.40658e-245	0.433868	0.894	0.395	3.90705e-241	8	psmb1
ube2v1	1.77272e-244	0.292111	0.767	0.288	4.92408e-240	8	ube2v1
h1fx1	2.00598e-242	0.790246	0.95	0.58	5.57202e-238	8	h1fx
mthfd2	3.50791e-242	0.269584	0.452	0.128	9.74392e-238	8	mthfd2
ndufb8	6.90252e-242	0.296779	0.811	0.316	1.91731e-237	8	ndufb8
eif4h	1.52729e-241	0.273296	0.663	0.231	4.24235e-237	8	eif4h
psmc4	1.93071e-239	0.267151	0.721	0.262	5.36294e-235	8	psmc4
[truncated: 13,994 more rows]

## Sheet: By_cellType
	p_val	avg_logFC	pct.1	pct.2	p_val_adj	cluster	gene
rag1	0	1.95947	0.79	0.225	0	rag1/2+ T cells	rag1
cyldb	0	1.53477	0.657	0.179	0	rag1/2+ T cells	cyldb
cd8b	0	1.47353	0.854	0.331	0	rag1/2+ T cells	cd8b
si:dkeyp-75h12.7	0	1.47316	0.56	0.16	0	rag1/2+ T cells	si:dkeyp-75h12.7
znrf1	0	1.38922	0.783	0.356	0	rag1/2+ T cells	znrf1
h2afx	0	1.38303	0.907	0.474	0	rag1/2+ T cells	h2afx
CR936442.1	0	1.37903	1	0.906	0	rag1/2+ T cells	CR936442.1
zgc:171686	0	1.36655	0.699	0.274	0	rag1/2+ T cells	zgc:171686
lck	0	1.33123	0.93	0.585	0	rag1/2+ T cells	lck
ndrg2	0	1.32709	0.425	0.183	0	rag1/2+ T cells	ndrg2
si:dkey-17o15.2	0	1.29502	0.446	0.138	0	rag1/2+ T cells	si:dkey-17o15.2
rorc	0	1.27339	0.618	0.201	0	rag1/2+ T cells	rorc
rasa4	0	1.26997	0.613	0.247	0	rag1/2+ T cells	rasa4
EGFP	0	1.2645	0.784	0.452	0	rag1/2+ T cells	EGFP
arpp21	0	1.26102	0.631	0.296	0	rag1/2+ T cells	arpp21
bcl2l10	0	1.23196	0.858	0.612	0	rag1/2+ T cells	bcl2l10
cd8a	0	1.21301	0.802	0.401	0	rag1/2+ T cells	cd8a
cd4-1	0	1.18232	0.568	0.238	0	rag1/2+ T cells	cd4-1
trib3	0	1.1564	0.612	0.34	0	rag1/2+ T cells	trib3
pdgfab	0	1.13583	0.504	0.177	0	rag1/2+ T cells	pdgfab
ascc1	0	1.12807	0.769	0.566	0	rag1/2+ T cells	ascc1
tenm3	0	1.11626	0.531	0.27	0	rag1/2+ T cells	tenm3
nap1l1	0	1.11182	0.756	0.529	0	rag1/2+ T cells	nap1l1
BRAFv600e	0	1.09298	0.661	0.374	0	rag1/2+ T cells	BRAFv600e
tiparp	0	1.07638	0.697	0.476	0	rag1/2+ T cells	tiparp
si:dkey-266f7.10	0	1.07541	0.778	0.509	0	rag1/2+ T cells	si:dkey-266f7.10
si:ch211-106j24.1	0	1.07399	0.482	0.221	0	rag1/2+ T cells	si:ch211-106j24.1
btg1	0	1.03156	0.967	0.911	0	rag1/2+ T cells	btg1
marcksl1a	0	1.00904	0.953	0.78	0	rag1/2+ T cells	marcksl1a
tpst1l	0	1.00254	0.441	0.241	0	rag1/2+ T cells	tpst1l
antxr2a	0	1.00019	0.505	0.291	0	rag1/2+ T cells	antxr2a
si:ch73-109i22.2	0	0.999643	0.505	0.305	0	rag1/2+ T cells	si:ch73-109i22.2
myb	0	0.992924	0.592	0.314	0	rag1/2+ T cells	myb
ssr2	0	0.991855	0.688	0.586	0	rag1/2+ T cells	ssr2
hmbsa	0	0.989926	0.382	0.226	0	rag1/2+ T cells	hmbsa
si:dkey-42i9.4	0	0.972105	0.863	0.738	0	rag1/2+ T cells	si:dkey-42i9.4
ccr9b	0	0.962956	0.708	0.465	0	rag1/2+ T cells	ccr9b
fam117aa	0	0.95266	0.341	0.132	0	rag1/2+ T cells	fam117aa
grap2b	0	0.941177	0.856	0.705	0	rag1/2+ T cells	grap2b
gng2	0	0.93187	0.597	0.395	0	rag1/2+ T cells	gng2
si:cabz01074946.1	0	0.919614	0.577	0.401	0	rag1/2+ T cells	si:cabz01074946.1
sox12	0	0.905965	0.594	0.394	0	rag1/2+ T cells	sox12
rgcc	0	0.897071	0.385	0.216	0	rag1/2+ T cells	rgcc
zgc:194312	0	0.894078	0.438	0.291	0	rag1/2+ T cells	zgc:194312
man1a1	0	0.874087	0.364	0.211	0	rag1/2+ T cells	man1a1
si:dkey-11f4.20	0	0.871187	0.662	0.49	0	rag1/2+ T cells	si:dkey-11f4.20
prkd3	0	0.840846	0.365	0.204	0	rag1/2+ T cells	prkd3
sh3d21	0	0.827975	0.381	0.243	0	rag1/2+ T cells	sh3d21
bcl11ba	0	0.820779	0.836	0.674	0	rag1/2+ T cells	bcl11ba
desi2	0	0.814334	0.405	0.26	0	rag1/2+ T cells	desi2
cdkn1bb	0	0.812916	0.675	0.651	0	rag1/2+ T cells	cdkn1bb
pik3c3	0	0.809118	0.287	0.151	0	rag1/2+ T cells	pik3c3
runx3	0	0.801699	0.759	0.609	0	rag1/2+ T cells	runx3
itm2bb	0	0.800414	0.817	0.769	0	rag1/2+ T cells	itm2bb
uck2a	0	0.79703	0.669	0.574	0	rag1/2+ T cells	uck2a
adgrg1.1	0	0.782574	0.665	0.531	0	rag1/2+ T cells	adgrg1.1
rnf130	0	0.778331	0.685	0.583	0	rag1/2+ T cells	rnf130
bach2b	0	0.77503	0.459	0.323	0	rag1/2+ T cells	bach2b
hivep2a	0	0.762751	0.719	0.57	0	rag1/2+ T cells	hivep2a
pde4ba	0	0.743684	0.828	0.785	0	rag1/2+ T cells	pde4ba
alcamb	0	0.741064	0.446	0.303	0	rag1/2+ T cells	alcamb
tgif1	0	0.7228	0.491	0.4	0	rag1/2+ T cells	tgif1
zgc:162730	0	0.721786	0.972	0.891	0	rag1/2+ T cells	zgc:162730
prkar2aa	0	0.708513	0.555	0.506	0	rag1/2+ T cells	prkar2aa
FP236356.1	0	0.697399	0.869	0.764	0	rag1/2+ T cells	FP236356.1
top1l	0	0.664438	0.639	0.606	0	rag1/2+ T cells	top1l
ncaldb	0	0.628154	0.705	0.668	0	rag1/2+ T cells	ncaldb
sla2	0	0.614485	0.693	0.573	0	rag1/2+ T cells	sla2
romo1	0	0.59096	0.751	0.785	0	rag1/2+ T cells	romo1
midn	0	0.579817	0.776	0.726	0	rag1/2+ T cells	midn
si:ch211-196l7.4	0	0.56581	0.725	0.768	0	rag1/2+ T cells	si:ch211-196l7.4
ucp2	0	0.557961	0.936	0.925	0	rag1/2+ T cells	ucp2
ccni	0	0.525088	0.818	0.851	0	rag1/2+ T cells	ccni
oaz1b	0	0.512644	0.798	0.824	0	rag1/2+ T cells	oaz1b
pnrc2	0	0.4987	0.968	0.952	0	rag1/2+ T cells	pnrc2
fth1a	0	0.486677	0.733	0.692	0	rag1/2+ T cells	fth1a
eif1b	0	0.448303	0.758	0.825	0	rag1/2+ T cells	eif1b
nme2b.1	0	0.333003	0.961	0.943	0	rag1/2+ T cells	nme2b.1
si:ch211-222l21.1	0	0.331522	0.991	0.911	0	rag1/2+ T cells	si:ch211-222l21.1
naca	0	0.329693	0.959	0.954	0	rag1/2+ T cells	naca
ubc	0	0.324251	0.88	0.901	0	rag1/2+ T cells	ubc
rpl19	0	0.296065	0.987	0.975	0	rag1/2+ T cells	rpl19
btf3	0	0.261887	0.929	0.948	0	rag1/2+ T cells	btf3
rplp2	0	0.259817	0.961	0.958	0	rag1/2+ T cells	rplp2
slc25a5	0	0.258684	0.986	0.971	0	rag1/2+ T cells	slc25a5
ccdc50	4.03905e-304	0.827526	0.387	0.265	1.12193e-299	rag1/2+ T cells	ccdc50
ncor2	7.21435e-302	0.782986	0.473	0.399	2.00393e-297	rag1/2+ T cells	ncor2
nsa2	3.7072e-301	0.413642	0.762	0.818	1.02975e-296	rag1/2+ T cells	nsa2
ddx5	2.81262e-300	0.306922	0.866	0.909	7.81261e-296	rag1/2+ T cells	ddx5
polm	8.07455e-298	0.730149	0.256	0.125	2.24287e-293	rag1/2+ T cells	polm
h3f3b.1.2	8.92026e-295	0.518595	0.649	0.678	2.47778e-290	rag1/2+ T cells	h3f3b.1.2
cd4-2.1	2.9675e-288	0.705486	0.268	0.134	8.24281e-284	rag1/2+ T cells	cd4-2.1
map3k4	3.74638e-286	0.809696	0.292	0.164	1.04063e-281	rag1/2+ T cells	map3k4
si:dkey-217l24.1	6.6132e-285	0.778627	0.292	0.165	1.83695e-280	rag1/2+ T cells	si:dkey-217l24.1
cox6b2	8.42403e-277	0.450474	0.725	0.779	2.33994e-272	rag1/2+ T cells	cox6b2
rrm2b	1.36815e-275	0.807801	0.36	0.24	3.80031e-271	rag1/2+ T cells	rrm2b
hs3st3b1b	7.20816e-258	0.750231	0.273	0.152	2.00221e-253	rag1/2+ T cells	hs3st3b1b
gadd45ga	4.54716e-252	0.708537	0.384	0.27	1.26306e-247	rag1/2+ T cells	gadd45ga
satb1b	4.97523e-250	0.375244	0.579	0.469	1.38197e-245	rag1/2+ T cells	satb1b
ftr69	2.5788e-242	0.759212	0.336	0.216	7.16314e-238	rag1/2+ T cells	ftr69
cited4b	4.76198e-209	0.767191	0.364	0.276	1.32273e-204	rag1/2+ T cells	cited4b
zswim5	1.57555e-202	0.737129	0.425	0.366	4.37641e-198	rag1/2+ T cells	zswim5
ranbp9	4.62062e-202	0.836162	0.383	0.312	1.28347e-197	rag1/2+ T cells	ranbp9
sumo2b	2.5163e-196	0.456544	0.648	0.731	6.98953e-192	rag1/2+ T cells	sumo2b
cblb	6.05582e-191	0.690905	0.298	0.2	1.68212e-186	rag1/2+ T cells	cblb
sec61g	9.38924e-175	0.392203	0.678	0.763	2.60805e-170	rag1/2+ T cells	sec61g
tnrc6c1	7.49349e-151	0.621466	0.532	0.567	2.08147e-146	rag1/2+ T cells	tnrc6c1
gab2	1.28062e-147	0.649738	0.282	0.199	3.55717e-143	rag1/2+ T cells	gab2
ipo4	1.58481e-146	0.604136	0.343	0.267	4.40211e-142	rag1/2+ T cells	ipo4
ralgps2	1.60596e-146	0.714128	0.318	0.249	4.46086e-142	rag1/2+ T cells	ralgps2
psph	7.83276e-146	0.774258	0.271	0.193	2.17571e-141	rag1/2+ T cells	psph
oaz1a	1.16746e-144	0.347103	0.694	0.794	3.24285e-140	rag1/2+ T cells	oaz1a
zgc:158463	1.54601e-144	0.2507	0.547	0.438	4.29435e-140	rag1/2+ T cells	zgc:158463
csrnp1a	1.05081e-143	0.522418	0.482	0.448	2.91883e-139	rag1/2+ T cells	csrnp1a
nr1d2b	2.8437e-139	0.661391	0.39	0.346	7.89894e-135	rag1/2+ T cells	nr1d2b
si:ch211-105j21.9	3.92651e-134	0.551268	0.482	0.477	1.09067e-129	rag1/2+ T cells	si:ch211-105j21.9
msi2a	2.41266e-132	0.557922	0.384	0.324	6.70165e-128	rag1/2+ T cells	msi2a
btg2	7.13139e-131	0.265205	0.715	0.753	1.98089e-126	rag1/2+ T cells	btg2
zgc:194659	2.39234e-130	0.573552	0.272	0.192	6.64522e-126	rag1/2+ T cells	zgc:194659
acin1a	2.75526e-128	0.464469	0.611	0.704	7.6533e-124	rag1/2+ T cells	acin1a
sesn1	1.75812e-127	0.425037	0.607	0.625	4.88353e-123	rag1/2+ T cells	sesn1
arid4a	1.00197e-125	0.700575	0.407	0.39	2.78316e-121	rag1/2+ T cells	arid4a
irf2bpl	2.28145e-123	0.64292	0.304	0.239	6.33718e-119	rag1/2+ T cells	irf2bpl
kmt2bb	5.13768e-123	0.524024	0.531	0.597	1.42709e-118	rag1/2+ T cells	kmt2bb
eif3m	6.54213e-118	0.263722	0.728	0.82	1.81721e-113	rag1/2+ T cells	eif3m
ip6k2a	9.12848e-117	0.605346	0.425	0.413	2.53562e-112	rag1/2+ T cells	ip6k2a
nrip1b	2.03824e-116	0.651516	0.306	0.247	5.66163e-112	rag1/2+ T cells	nrip1b
kpna3	7.74857e-116	0.702666	0.344	0.303	2.15232e-111	rag1/2+ T cells	kpna3
si:dkey-262k9.4	6.16061e-104	0.284955	0.706	0.772	1.71123e-99	rag1/2+ T cells	si:dkey-262k9.4
ly75	3.68241e-101	0.636476	0.28	0.223	1.02286e-96	rag1/2+ T cells	ly75
vsir	2.74255e-90	0.578423	0.461	0.478	7.61798e-86	rag1/2+ T cells	vsir
cited4a	1.8384e-86	0.552337	0.299	0.248	5.10652e-82	rag1/2+ T cells	cited4a
fam208ab	3.9577e-86	0.611307	0.253	0.202	1.09933e-81	rag1/2+ T cells	fam208ab
cry1ba	5.91219e-86	0.651815	0.321	0.286	1.64223e-81	rag1/2+ T cells	cry1ba
arg2	3.31333e-85	0.364892	0.57	0.567	9.20343e-81	rag1/2+ T cells	arg2
zgc:111986	2.48624e-81	0.44911	0.55	0.653	6.90604e-77	rag1/2+ T cells	zgc:111986
otud6b	3.2596e-80	0.62394	0.304	0.268	9.05418e-76	rag1/2+ T cells	otud6b
atp5f1e	1.61455e-78	0.328114	0.641	0.74	4.48472e-74	rag1/2+ T cells	atp5f1e
plekho2	6.61528e-77	0.517747	0.279	0.23	1.83753e-72	rag1/2+ T cells	plekho2
brd2a	1.11414e-76	0.463467	0.525	0.604	3.09474e-72	rag1/2+ T cells	brd2a
nfkbiaa	1.59227e-72	0.378714	0.549	0.553	4.42285e-68	rag1/2+ T cells	nfkbiaa
si:ch211-114c12.2	1.86232e-72	0.633367	0.323	0.302	5.17295e-68	rag1/2+ T cells	si:ch211-114c12.2
ddit3	2.39679e-69	0.449919	0.469	0.486	6.65756e-65	rag1/2+ T cells	ddit3
tmem263	2.48396e-67	0.616591	0.294	0.259	6.89969e-63	rag1/2+ T cells	tmem263
cdc42ep4a	2.64985e-67	0.529681	0.271	0.231	7.36049e-63	rag1/2+ T cells	cdc42ep4a
cux1a	2.49058e-65	0.531826	0.359	0.346	6.91808e-61	rag1/2+ T cells	cux1a
ccnd2a	5.71538e-64	0.50029	0.451	0.479	1.58756e-59	rag1/2+ T cells	ccnd2a
si:dkey-183p4.10	6.98157e-64	0.450948	0.532	0.595	1.93927e-59	rag1/2+ T cells	si:dkey-183p4.10
rps6ka1	5.31483e-63	0.569998	0.4	0.414	1.4763e-58	rag1/2+ T cells	rps6ka1
esyt2a	5.65522e-63	0.56011	0.278	0.245	1.57085e-58	rag1/2+ T cells	esyt2a
skap1	3.5164e-61	0.413223	0.492	0.532	9.7675e-57	rag1/2+ T cells	skap1
si:dkey-1h24.6	1.47455e-57	0.475315	0.344	0.32	4.09586e-53	rag1/2+ T cells	si:dkey-1h24.6
eif3g	9.50095e-55	0.295505	0.604	0.732	2.63908e-50	rag1/2+ T cells	eif3g
zyg11	5.79985e-47	0.519349	0.365	0.379	1.61103e-42	rag1/2+ T cells	zyg11
ppp2r5eb	8.9765e-46	0.564885	0.37	0.396	2.4934e-41	rag1/2+ T cells	ppp2r5eb
serf2	1.23064e-43	0.296664	0.575	0.71	3.41834e-39	rag1/2+ T cells	serf2
per1b	1.95419e-41	0.521301	0.42	0.469	5.42815e-37	rag1/2+ T cells	per1b
sept9b	8.83289e-41	0.383939	0.513	0.585	2.45351e-36	rag1/2+ T cells	sept9b
kdm6bb	5.3483e-39	0.307491	0.565	0.653	1.4856e-34	rag1/2+ T cells	kdm6bb
spen	4.47626e-38	0.295664	0.206	0.313	1.24337e-33	rag1/2+ T cells	spen
pabpc1b	1.86163e-36	0.547928	0.291	0.284	5.17106e-32	rag1/2+ T cells	pabpc1b
gpr55a	3.77775e-35	0.461606	0.336	0.34	1.04935e-30	rag1/2+ T cells	gpr55a
serinc1	1.92446e-33	0.253727	0.259	0.389	5.34557e-29	rag1/2+ T cells	serinc1
prkcbb	4.17017e-33	0.514113	0.39	0.437	1.15835e-28	rag1/2+ T cells	prkcbb
waca	1.54835e-31	0.282628	0.197	0.293	4.30085e-27	rag1/2+ T cells	waca
dido1	2.47278e-31	0.250834	0.334	0.5	6.86865e-27	rag1/2+ T cells	dido1
slc25a55a	1.49124e-30	0.339492	0.512	0.612	4.1422e-26	rag1/2+ T cells	slc25a55a
relb	2.40249e-30	0.65014	0.382	0.423	6.67339e-26	rag1/2+ T cells	relb
pam16	2.97828e-29	0.260041	0.196	0.29	8.27278e-25	rag1/2+ T cells	pam16
kdm5bb	2.14807e-28	0.462813	0.308	0.314	5.9667e-24	rag1/2+ T cells	kdm5bb
csnk1a1	2.26716e-27	0.378814	0.499	0.627	6.2975e-23	rag1/2+ T cells	csnk1a1
gnb1a	3.47526e-27	0.29382	0.584	0.723	9.65324e-23	rag1/2+ T cells	gnb1a
kmt2ba	8.1049e-27	0.25127	0.182	0.264	2.2513e-22	rag1/2+ T cells	kmt2ba
ammecr1	3.20029e-26	0.284695	0.265	0.393	8.88945e-22	rag1/2+ T cells	ammecr1
hivep1	1.05546e-25	0.603759	0.36	0.398	2.93174e-21	rag1/2+ T cells	hivep1
chd9	1.2494e-25	0.52801	0.301	0.314	3.47045e-21	rag1/2+ T cells	chd9
elf2b	7.17548e-25	0.514125	0.332	0.36	1.99313e-20	rag1/2+ T cells	elf2b
per3	7.80179e-24	0.285505	0.244	0.353	2.1671e-19	rag1/2+ T cells	per3
mphosph8	1.66076e-23	0.262311	0.346	0.508	4.6131e-19	rag1/2+ T cells	mphosph8
zc3h11a	2.34829e-23	0.283563	0.191	0.273	6.52285e-19	rag1/2+ T cells	zc3h11a
rab5c	3.63805e-23	0.287949	0.29	0.428	1.01054e-18	rag1/2+ T cells	rab5c
anapc16	6.04265e-23	0.479347	0.414	0.499	1.67847e-18	rag1/2+ T cells	anapc16
ubap2a	7.25967e-23	0.27566	0.181	0.259	2.01652e-18	rag1/2+ T cells	ubap2a
atf4a	4.99831e-22	0.299397	0.362	0.528	1.38838e-17	rag1/2+ T cells	atf4a
kansl1b	1.21518e-21	0.509102	0.328	0.359	3.3754e-17	rag1/2+ T cells	kansl1b
CU104709.1	5.28459e-21	0.256478	0.18	0.253	1.4679e-16	rag1/2+ T cells	CU104709.1
papola	4.82856e-19	0.462407	0.391	0.467	1.34123e-14	rag1/2+ T cells	papola
hdlbpa	1.09259e-18	0.490831	0.366	0.42	3.03489e-14	rag1/2+ T cells	hdlbpa
arih2	1.20671e-18	0.268006	0.213	0.298	3.35188e-14	rag1/2+ T cells	arih2
axin1	2.45232e-18	0.481332	0.259	0.265	6.8118e-14	rag1/2+ T cells	axin1
letm2	5.76449e-18	0.287477	0.296	0.423	1.6012e-13	rag1/2+ T cells	letm2
tfdp2	2.04651e-17	0.254988	0.236	0.325	5.68459e-13	rag1/2+ T cells	tfdp2
nr3c1	2.21036e-17	0.296026	0.269	0.38	6.13971e-13	rag1/2+ T cells	nr3c1
polr2a	2.64562e-17	0.298732	0.312	0.451	7.34875e-13	rag1/2+ T cells	polr2a
xpc	3.08678e-17	0.529261	0.322	0.354	8.57414e-13	rag1/2+ T cells	xpc
SERP1	4.70801e-17	0.374129	0.46	0.576	1.30775e-12	rag1/2+ T cells	SERP1
kdm6ba	1.35211e-16	0.342338	0.477	0.573	3.75575e-12	rag1/2+ T cells	kdm6ba
tsc22d3	2.78259e-16	0.38725	0.519	0.605	7.72919e-12	rag1/2+ T cells	tsc22d3
si:ch211-260e23.9	2.47189e-15	0.393363	0.305	0.322	6.86616e-11	rag1/2+ T cells	si:ch211-260e23.9
n4bp2	6.61344e-15	0.382881	0.376	0.426	1.83701e-10	rag1/2+ T cells	n4bp2
rel	1.22668e-14	0.265407	0.3	0.412	3.40734e-10	rag1/2+ T cells	rel
eif4g2b	1.55383e-14	0.277705	0.323	0.464	4.31606e-10	rag1/2+ T cells	eif4g2b
si:ch211-147a11.3	2.74204e-14	0.574997	0.249	0.255	7.61655e-10	rag1/2+ T cells	si:ch211-147a11.3
ptp4a3	3.10801e-14	0.452631	0.294	0.315	8.63311e-10	rag1/2+ T cells	ptp4a3
caprin1b	1.00252e-13	0.310189	0.297	0.422	2.78469e-09	rag1/2+ T cells	caprin1b
rsrp1	1.16363e-13	0.382633	0.406	0.464	3.2322e-09	rag1/2+ T cells	rsrp1
wnk1a	1.18211e-13	0.297769	0.214	0.294	3.28354e-09	rag1/2+ T cells	wnk1a
sltm	1.93042e-13	0.272106	0.335	0.48	5.36213e-09	rag1/2+ T cells	sltm
PDE3B	3.1155e-13	0.29055	0.218	0.293	8.65393e-09	rag1/2+ T cells	PDE3B
tardbpl	4.78947e-13	0.309598	0.29	0.41	1.33037e-08	rag1/2+ T cells	tardbpl
si:ch211-281l24.3	5.21266e-12	0.314694	0.323	0.455	1.44792e-07	rag1/2+ T cells	si:ch211-281l24.3
zfx	2.42271e-11	0.316961	0.19	0.255	6.72955e-07	rag1/2+ T cells	zfx
AKAP13	2.59834e-11	0.31144	0.268	0.364	7.2174e-07	rag1/2+ T cells	AKAP13
si:ch1073-220m6.1	1.12488e-10	0.356319	0.38	0.436	3.12457e-06	rag1/2+ T cells	si:ch1073-220m6.1
atp2b1a	1.14202e-10	0.292202	0.233	0.312	3.1722e-06	rag1/2+ T cells	atp2b1a
rbm5	2.64357e-10	0.300234	0.249	0.337	7.34303e-06	rag1/2+ T cells	rbm5
scin	2.95169e-10	0.283652	0.238	0.318	8.1989e-06	rag1/2+ T cells	scin
gpr184	4.29996e-10	0.346685	0.372	0.422	1.1944e-05	rag1/2+ T cells	gpr184
map3k14a	1.2838e-09	0.284923	0.247	0.328	3.56602e-05	rag1/2+ T cells	map3k14a
kmt2e	2.43243e-09	0.308819	0.194	0.256	6.75657e-05	rag1/2+ T cells	kmt2e
rbm14b	8.91838e-09	0.323486	0.217	0.287	0.000247726	rag1/2+ T cells	rbm14b
itk	1.28025e-08	0.274486	0.214	0.277	0.000355616	rag1/2+ T cells	itk
fam53b	1.3924e-08	0.462995	0.395	0.501	0.000386766	rag1/2+ T cells	fam53b
plcg1	2.54065e-07	0.458888	0.292	0.333	0.00705715	rag1/2+ T cells	plcg1
rnf44	3.19175e-07	0.282641	0.395	0.548	0.00886573	rag1/2+ T cells	rnf44
crebbpb	6.73016e-07	0.45598	0.265	0.297	0.0186944	rag1/2+ T cells	crebbpb
sfpq	1.06504e-06	0.49357	0.309	0.363	0.0295836	rag1/2+ T cells	sfpq
ano6	1.50737e-06	0.388355	0.26	0.279	0.0418704	rag1/2+ T cells	ano6
hbp1	1.50941e-06	0.395965	0.238	0.254	0.041927	rag1/2+ T cells	hbp1
gigyf1b	6.49621e-06	0.369101	0.22	0.286	0.180445	rag1/2+ T cells	gigyf1b
pik3r3a	1.41367e-05	0.294666	0.206	0.261	0.392675	rag1/2+ T cells	pik3r3a
cry1aa	1.59516e-05	0.360315	0.257	0.339	0.443088	rag1/2+ T cells	cry1aa
tox	2.18628e-05	0.379047	0.39	0.468	0.607282	rag1/2+ T cells	tox
rbm39a	4.98334e-05	0.389844	0.413	0.531	1	rag1/2+ T cells	rbm39a
ankrd12	6.94553e-05	0.408258	0.404	0.511	1	rag1/2+ T cells	ankrd12
tcf3b	8.32428e-05	0.301781	0.201	0.251	1	rag1/2+ T cells	tcf3b
si:dkey-156n14.5	0.000116454	0.323179	0.214	0.272	1	rag1/2+ T cells	si:dkey-156n14.5
per2	0.000122142	0.347559	0.216	0.277	1	rag1/2+ T cells	per2
gse1	0.000194305	0.339391	0.293	0.385	1	rag1/2+ T cells	gse1
dcaf7	0.000329821	0.327847	0.297	0.395	1	rag1/2+ T cells	dcaf7
si:ch211-150o23.2	0.000617321	0.250681	0.359	0.468	1	rag1/2+ T cells	si:ch211-150o23.2
clk4a	0.000680975	0.356785	0.299	0.396	1	rag1/2+ T cells	clk4a
si:rp71-68n21.9	0.000738075	0.322492	0.235	0.297	1	rag1/2+ T cells	si:rp71-68n21.9
brdt	0.000746728	0.35672	0.289	0.379	1	rag1/2+ T cells	brdt
arl6ip1	0.00109933	0.295005	0.459	0.604	1	rag1/2+ T cells	arl6ip1
arid2	0.00122961	0.367393	0.205	0.257	1	rag1/2+ T cells	arid2
herpud1	0.00218711	0.407577	0.294	0.346	1	rag1/2+ T cells	herpud1
dnajb1b	0.00513944	0.355218	0.244	0.292	1	rag1/2+ T cells	dnajb1b
spint1a	0.00549172	0.327437	0.409	0.5	1	rag1/2+ T cells	spint1a
zfand5a	0.00820468	0.45161	0.283	0.328	1	rag1/2+ T cells	zfand5a
zgc:92606	0.00981364	0.312304	0.283	0.362	1	rag1/2+ T cells	zgc:92606
gbp	0.00991764	0.40546	0.323	0.391	1	rag1/2+ T cells	gbp
dtnbp1a	0	1.73168	0.711	0.3	0	maturing ccr7- T cells	dtnbp1a
nab1a	0	1.43194	0.452	0.145	0	maturing ccr7- T cells	nab1a
ipcef1	0	1.19923	0.643	0.268	0	maturing ccr7- T cells	ipcef1
jun	0	1.06054	0.768	0.418	0	maturing ccr7- T cells	jun
sh2d1ab	0	0.792729	0.468	0.182	0	maturing ccr7- T cells	sh2d1ab
si:dkey-27i16.2	0	0.770204	0.923	0.681	0	maturing ccr7- T cells	si:dkey-27i16.2
stk17al	0	0.763067	0.762	0.547	0	maturing ccr7- T cells	stk17al
satb1b1	0	0.738375	0.727	0.473	0	maturing ccr7- T cells	satb1b
si:ch73-361p23.3	0	0.662746	0.392	0.189	0	maturing ccr7- T cells	si:ch73-361p23.3
si:dkey-109a10.2	0	0.645394	0.524	0.288	0	maturing ccr7- T cells	si:dkey-109a10.2
coro1a	0	0.495086	0.92	0.783	0	maturing ccr7- T cells	coro1a
arpc1b	0	0.483718	0.809	0.566	0	maturing ccr7- T cells	arpc1b
tmsb4x	0	0.301127	0.998	0.971	0	maturing ccr7- T cells	tmsb4x
ets2	8.39898e-305	0.719185	0.563	0.365	2.33298e-300	maturing ccr7- T cells	ets2
ms4a17a.6	3.39931e-302	0.67804	0.366	0.179	9.44227e-298	maturing ccr7- T cells	ms4a17a.6
si:dkey-262k9.41	8.41384e-299	0.42375	0.854	0.723	2.33711e-294	maturing ccr7- T cells	si:dkey-262k9.4
rgs13	2.8e-275	0.704045	0.604	0.421	7.77757e-271	maturing ccr7- T cells	rgs13
id3	1.33045e-265	0.731596	0.417	0.216	3.69559e-261	maturing ccr7- T cells	id3
abi3a	1.78422e-262	0.550982	0.349	0.17	4.95603e-258	maturing ccr7- T cells	abi3a
arg21	2.72934e-252	0.573398	0.724	0.538	7.58128e-248	maturing ccr7- T cells	arg2
arhgdig	2.09748e-248	0.348293	0.853	0.688	5.82616e-244	maturing ccr7- T cells	arhgdig
b3gnt5a	2.88398e-242	0.453336	0.76	0.572	8.01082e-238	maturing ccr7- T cells	b3gnt5a
cotl1	8.02115e-233	0.384768	0.689	0.514	2.22803e-228	maturing ccr7- T cells	cotl1
nr4a2b	4.0125e-223	0.766469	0.438	0.259	1.11455e-218	maturing ccr7- T cells	nr4a2b
nr4a3	4.64587e-223	0.662837	0.457	0.281	1.29048e-218	maturing ccr7- T cells	nr4a3
si:dkey-266f7.4	1.30259e-210	0.441058	0.253	0.11	3.61821e-206	maturing ccr7- T cells	si:dkey-266f7.4
zap70	6.20125e-201	0.38281	0.673	0.499	1.72252e-196	maturing ccr7- T cells	zap70
FP236356.11	1.1881e-200	0.325565	0.923	0.785	3.30018e-196	maturing ccr7- T cells	FP236356.1
mrps15	8.53309e-198	0.575049	0.368	0.219	2.37024e-193	maturing ccr7- T cells	mrps15
mibp2	3.41799e-197	0.31857	0.842	0.745	9.49414e-193	maturing ccr7- T cells	mibp2
si:dkey-19b23.10	3.0591e-196	0.558255	0.479	0.312	8.49727e-192	maturing ccr7- T cells	si:dkey-19b23.10
tox2	1.39376e-193	0.417232	0.657	0.476	3.87144e-189	maturing ccr7- T cells	tox2
ywhah	2.96892e-188	0.520209	0.402	0.248	8.24676e-184	maturing ccr7- T cells	ywhah
lcp1	4.90902e-178	0.372264	0.655	0.495	1.36358e-173	maturing ccr7- T cells	lcp1
marcksl1b	3.08851e-166	0.290087	0.326	0.175	8.57896e-162	maturing ccr7- T cells	marcksl1b
tet3	1.12875e-163	0.458874	0.258	0.132	3.13532e-159	maturing ccr7- T cells	tet3
skap11	3.52418e-162	0.393541	0.647	0.491	9.78912e-158	maturing ccr7- T cells	skap1
sh3bp5la	2.70295e-158	0.561643	0.375	0.239	7.50798e-154	maturing ccr7- T cells	sh3bp5la
plk3	3.19558e-157	0.507533	0.599	0.444	8.87637e-153	maturing ccr7- T cells	plk3
si:ch211-119e14.1	2.32427e-155	0.35998	0.736	0.597	6.45611e-151	maturing ccr7- T cells	si:ch211-119e14.1
si:dkey-171c9.3	1.40708e-153	0.466565	0.436	0.295	3.90844e-149	maturing ccr7- T cells	si:dkey-171c9.3
myca	4.59096e-153	0.493631	0.461	0.317	1.27523e-148	maturing ccr7- T cells	myca
zgc:162944	1.4539e-148	0.353281	0.65	0.53	4.03849e-144	maturing ccr7- T cells	zgc:162944
srgn	9.3543e-145	0.267855	0.521	0.365	2.59834e-140	maturing ccr7- T cells	srgn
hnrnpabb	3.75947e-141	0.275628	0.742	0.611	1.04427e-136	maturing ccr7- T cells	hnrnpabb
si:ch211-284f22.3	1.56571e-140	0.461337	0.325	0.2	4.34908e-136	maturing ccr7- T cells	si:ch211-284f22.3
npm1a	5.81659e-133	0.41655	0.46	0.316	1.61567e-128	maturing ccr7- T cells	npm1a
si:dkeyp-85e10.3	6.98787e-130	0.428281	0.448	0.313	1.94102e-125	maturing ccr7- T cells	si:dkeyp-85e10.3
fkbp1aa	7.69188e-127	0.349485	0.716	0.591	2.13657e-122	maturing ccr7- T cells	fkbp1aa
CU499336.2	4.25334e-126	0.373919	0.256	0.143	1.18145e-121	maturing ccr7- T cells	CU499336.2
cyth4a	1.13759e-124	0.407862	0.285	0.165	3.15989e-120	maturing ccr7- T cells	cyth4a
rac2	5.08554e-123	0.261259	0.792	0.699	1.41261e-118	maturing ccr7- T cells	rac2
mxd	5.13317e-122	0.373697	0.343	0.218	1.42584e-117	maturing ccr7- T cells	mxd
atrx	9.23612e-122	0.277696	0.709	0.591	2.56552e-117	maturing ccr7- T cells	atrx
fabp3	9.92029e-122	0.347589	0.508	0.378	2.75556e-117	maturing ccr7- T cells	fabp3
pnp5a	3.95837e-114	0.510053	0.289	0.178	1.09952e-109	maturing ccr7- T cells	pnp5a
calr3b	2.10129e-113	0.530497	0.303	0.196	5.83675e-109	maturing ccr7- T cells	calr3b
hivep2a1	6.0418e-111	0.329626	0.738	0.611	1.67823e-106	maturing ccr7- T cells	hivep2a
crema	2.4413e-108	0.441612	0.555	0.449	6.7812e-104	maturing ccr7- T cells	crema
si:ch1073-220m6.11	2.44605e-107	0.31147	0.522	0.392	6.7944e-103	maturing ccr7- T cells	si:ch1073-220m6.1
BX511111.1	6.31048e-107	0.44453	0.35	0.242	1.75286e-102	maturing ccr7- T cells	BX511111.1
setb	2.3834e-106	0.268018	0.637	0.517	6.62038e-102	maturing ccr7- T cells	setb
eif4a1a	2.40998e-106	0.289093	0.626	0.52	6.6942e-102	maturing ccr7- T cells	eif4a1a
gnai2b	4.25281e-106	0.356035	0.481	0.366	1.1813e-101	maturing ccr7- T cells	gnai2b
cd226	9.31011e-106	0.379194	0.489	0.363	2.58607e-101	maturing ccr7- T cells	cd226
itgae.2	1.68244e-102	0.344527	0.543	0.43	4.67333e-98	maturing ccr7- T cells	itgae.2
nop56	7.12871e-97	0.295464	0.584	0.474	1.98014e-92	maturing ccr7- T cells	nop56
ywhabl	3.38022e-95	0.308658	0.58	0.481	9.38923e-91	maturing ccr7- T cells	ywhabl
ttc3	9.30906e-92	0.356288	0.308	0.207	2.58578e-87	maturing ccr7- T cells	ttc3
si:dkey-262k9.2	1.66842e-90	0.291216	0.28	0.174	4.63437e-86	maturing ccr7- T cells	si:dkey-262k9.2
si:ch211-132g1.4	4.51946e-88	0.305579	0.261	0.161	1.25537e-83	maturing ccr7- T cells	si:ch211-132g1.4
wipf1b	3.46853e-86	0.324511	0.402	0.3	9.63454e-82	maturing ccr7- T cells	wipf1b
zgc:175214	1.71227e-85	0.365334	0.335	0.237	4.75618e-81	maturing ccr7- T cells	zgc:175214
grk4	2.48075e-85	0.395997	0.35	0.255	6.89079e-81	maturing ccr7- T cells	grk4
dgkaa	5.3191e-82	0.31896	0.332	0.233	1.47749e-77	maturing ccr7- T cells	dgkaa
nop58	5.61155e-82	0.314715	0.445	0.339	1.55872e-77	maturing ccr7- T cells	nop58
tcf7	3.03568e-81	0.307972	0.365	0.263	8.43222e-77	maturing ccr7- T cells	tcf7
ptpn11b	1.14752e-73	0.372132	0.311	0.225	3.18746e-69	maturing ccr7- T cells	ptpn11b
si:ch211-132p1.3	1.40495e-72	0.352316	0.351	0.264	3.90254e-68	maturing ccr7- T cells	si:ch211-132p1.3
nr4a1	1.88214e-72	0.380724	0.687	0.602	5.22802e-68	maturing ccr7- T cells	nr4a1
bccip	1.29691e-71	0.280192	0.417	0.332	3.60242e-67	maturing ccr7- T cells	bccip
ptprea	2.56719e-71	0.283183	0.332	0.241	7.13087e-67	maturing ccr7- T cells	ptprea
si:dkey-185m8.2	1.39029e-70	0.345859	0.495	0.409	3.8618e-66	maturing ccr7- T cells	si:dkey-185m8.2
si:ch211-226m16.2	3.25073e-68	0.310868	0.402	0.309	9.02955e-64	maturing ccr7- T cells	si:ch211-226m16.2
nop10	1.026e-63	0.304586	0.315	0.234	2.84993e-59	maturing ccr7- T cells	nop10
arhgef1b	1.49666e-63	0.276446	0.475	0.401	4.15728e-59	maturing ccr7- T cells	arhgef1b
def6a	8.30759e-63	0.313476	0.385	0.307	2.3076e-58	maturing ccr7- T cells	def6a
irf1b	2.0118e-60	0.487359	0.293	0.216	5.58817e-56	maturing ccr7- T cells	irf1b
slc44a2	1.65296e-59	0.282854	0.374	0.296	4.59144e-55	maturing ccr7- T cells	slc44a2
rpl26	3.74533e-59	0.262864	0.507	0.441	1.04034e-54	maturing ccr7- T cells	rpl26
nuggc.1	6.99055e-58	0.279487	0.335	0.253	1.94176e-53	maturing ccr7- T cells	nuggc.1
ifi35	1.55435e-57	0.306746	0.295	0.22	4.31752e-53	maturing ccr7- T cells	ifi35
dok2	5.50226e-54	0.323108	0.369	0.292	1.52836e-49	maturing ccr7- T cells	dok2
eno1a	9.90344e-54	0.285919	0.325	0.254	2.75088e-49	maturing ccr7- T cells	eno1a
stat1a	1.95167e-52	0.308079	0.499	0.44	5.42115e-48	maturing ccr7- T cells	stat1a
snu13b	5.23928e-52	0.276469	0.306	0.233	1.45532e-47	maturing ccr7- T cells	snu13b
prmt1	2.7979e-50	0.25614	0.396	0.327	7.77173e-46	maturing ccr7- T cells	prmt1
fbl	1.27607e-48	0.273786	0.329	0.259	3.54454e-44	maturing ccr7- T cells	fbl
hspd1	1.85804e-47	0.262329	0.276	0.207	5.16108e-43	maturing ccr7- T cells	hspd1
p2rx1	1.3681e-46	0.271513	0.273	0.2	3.80017e-42	maturing ccr7- T cells	p2rx1
nhp2	1.0922e-45	0.263188	0.291	0.227	3.03381e-41	maturing ccr7- T cells	nhp2
tmc8	3.6666e-44	0.282773	0.258	0.194	1.01847e-39	maturing ccr7- T cells	tmc8
gnl3	4.88704e-41	0.259216	0.255	0.194	1.35747e-36	maturing ccr7- T cells	gnl3
zgc:56304	3.79774e-39	0.255996	0.324	0.272	1.0549e-34	maturing ccr7- T cells	zgc:56304
si:dkey-118j18.2	4.37603e-39	0.294314	0.273	0.216	1.21553e-34	maturing ccr7- T cells	si:dkey-118j18.2
c1qbp	1.31596e-34	0.263766	0.291	0.237	3.65534e-30	maturing ccr7- T cells	c1qbp
map2k6	4.46221e-24	0.263281	0.317	0.281	1.23947e-19	maturing ccr7- T cells	map2k6
gadd45ba	3.42306e-22	0.341661	0.463	0.434	9.50823e-18	maturing ccr7- T cells	gadd45ba
pho	3.83427e-17	0.259719	0.363	0.33	1.06504e-12	maturing ccr7- T cells	pho
hbegfb	0	1.58885	0.294	0.05	0	maturing ccr7+ T cells	hbegfb
BX897691.1	0	0.895089	0.318	0.062	0	maturing ccr7+ T cells	BX897691.1
ccr7	0	0.851135	0.319	0.027	0	maturing ccr7+ T cells	ccr7
cd28	0	0.78655	0.344	0.061	0	maturing ccr7+ T cells	cd28
cxcr4b	0	0.766832	0.79	0.412	0	maturing ccr7+ T cells	cxcr4b
zgc:136605	0	0.755747	0.377	0.069	0	maturing ccr7+ T cells	zgc:136605
cebpb	0	0.72713	0.765	0.463	0	maturing ccr7+ T cells	cebpb
il7r	0	0.713797	0.402	0.104	0	maturing ccr7+ T cells	il7r
irf1b1	0	0.709047	0.477	0.201	0	maturing ccr7+ T cells	irf1b
si:dkey-109a10.21	0	0.666718	0.617	0.294	0	maturing ccr7+ T cells	si:dkey-109a10.2
si:dkey-266f7.41	0	0.665153	0.431	0.1	0	maturing ccr7+ T cells	si:dkey-266f7.4
npm1a1	0	0.656338	0.61	0.31	0	maturing ccr7+ T cells	npm1a
b2m	0	0.634421	0.825	0.455	0	maturing ccr7+ T cells	b2m
zbtb16a	0	0.625082	0.306	0.093	0	maturing ccr7+ T cells	zbtb16a
flna	0	0.618439	0.309	0.06	0	maturing ccr7+ T cells	flna
capgb	0	0.602745	0.502	0.18	0	maturing ccr7+ T cells	capgb
cxcr4a	0	0.593548	0.384	0.123	0	maturing ccr7+ T cells	cxcr4a
foxp3b	0	0.584783	0.354	0.055	0	maturing ccr7+ T cells	foxp3b
pfn1	0	0.553617	0.973	0.943	0	maturing ccr7+ T cells	pfn1
rgs131	0	0.547632	0.744	0.418	0	maturing ccr7+ T cells	rgs13
rrp8	0	0.49943	0.321	0.104	0	maturing ccr7+ T cells	rrp8
si:ch211-196f2.6	0	0.445995	0.313	0.093	0	maturing ccr7+ T cells	si:ch211-196f2.6
srgn1	0	0.444323	0.674	0.359	0	maturing ccr7+ T cells	srgn
si:ch211-132g1.41	0	0.440216	0.408	0.151	0	maturing ccr7+ T cells	si:ch211-132g1.4
rps12	0	0.410524	0.98	0.966	0	maturing ccr7+ T cells	rps12
socs3a	0	0.406892	0.406	0.146	0	maturing ccr7+ T cells	socs3a
rpl38	0	0.404406	0.966	0.961	0	maturing ccr7+ T cells	rpl38
rps24	0	0.390767	0.972	0.957	0	maturing ccr7+ T cells	rps24
rps5	0	0.384472	0.982	0.964	0	maturing ccr7+ T cells	rps5
rps26l	0	0.378404	0.978	0.966	0	maturing ccr7+ T cells	rps26l
rps7	0	0.376382	0.982	0.96	0	maturing ccr7+ T cells	rps7
dtnbp1a1	0	0.367327	0.667	0.333	0	maturing ccr7+ T cells	dtnbp1a
rps4x	0	0.36302	0.958	0.934	0	maturing ccr7+ T cells	rps4x
rps8a	0	0.359962	0.977	0.962	0	maturing ccr7+ T cells	rps8a
rps3a	0	0.359665	0.98	0.961	0	maturing ccr7+ T cells	rps3a
rpl7	0	0.35598	0.971	0.954	0	maturing ccr7+ T cells	rpl7
rpl23	0	0.335405	0.986	0.972	0	maturing ccr7+ T cells	rpl23
rpl7a	0	0.321601	0.972	0.957	0	maturing ccr7+ T cells	rpl7a
rplp2l	0	0.316521	0.987	0.972	0	maturing ccr7+ T cells	rplp2l
rpl35a	0	0.2947	0.972	0.959	0	maturing ccr7+ T cells	rpl35a
rpl17	0	0.288842	0.975	0.96	0	maturing ccr7+ T cells	rpl17
rps28	0	0.280951	0.973	0.966	0	maturing ccr7+ T cells	rps28
rplp1	0	0.268042	0.997	0.982	0	maturing ccr7+ T cells	rplp1
rpl36a	0	0.267732	0.981	0.971	0	maturing ccr7+ T cells	rpl36a
si:ch211-132p1.31	6.76726e-305	0.610062	0.525	0.251	1.87974e-300	maturing ccr7+ T cells	si:ch211-132p1.3
scinlb	1.25872e-279	0.520369	0.541	0.259	3.49636e-275	maturing ccr7+ T cells	scinlb
rpl10a	1.44477e-279	0.271854	0.97	0.956	4.01315e-275	maturing ccr7+ T cells	rpl10a
si:ch211-226m16.21	9.42457e-273	0.509362	0.582	0.296	2.61786e-268	maturing ccr7+ T cells	si:ch211-226m16.2
rps27.1	7.85014e-267	0.268353	0.976	0.963	2.18053e-262	maturing ccr7+ T cells	rps27.1
rpsa	7.91968e-264	0.252431	0.981	0.979	2.19985e-259	maturing ccr7+ T cells	rpsa
ipcef11	6.34809e-255	0.443947	0.584	0.3	1.76331e-250	maturing ccr7+ T cells	ipcef1
id31	4.29415e-253	0.544756	0.487	0.222	1.19279e-248	maturing ccr7+ T cells	id3
rpl9	5.35624e-253	0.260949	0.968	0.954	1.4878e-248	maturing ccr7+ T cells	rpl9
rsl1d1	2.2343e-252	0.501945	0.605	0.334	6.2062e-248	maturing ccr7+ T cells	rsl1d1
rpl13a	1.87106e-250	0.251225	0.969	0.964	5.19725e-246	maturing ccr7+ T cells	rpl13a
ccr9a	3.12431e-247	0.408946	0.963	0.918	8.6784e-243	maturing ccr7+ T cells	ccr9a
si:ch211-284f22.31	7.69988e-240	0.5178	0.427	0.197	2.1388e-235	maturing ccr7+ T cells	si:ch211-284f22.3
arpc1b1	3.78538e-238	0.473604	0.806	0.583	1.05147e-233	maturing ccr7+ T cells	arpc1b
ldhba	2.12886e-237	0.469803	0.609	0.353	5.91333e-233	maturing ccr7+ T cells	ldhba
myca1	1.40835e-232	0.554099	0.574	0.314	3.91196e-228	maturing ccr7+ T cells	myca
roraa	1.10225e-222	0.418056	0.256	0.087	3.06171e-218	maturing ccr7+ T cells	roraa
zfp36l1a	2.61961e-215	0.435982	0.418	0.193	7.27649e-211	maturing ccr7+ T cells	zfp36l1a
cotl11	7.08414e-212	0.653439	0.726	0.522	1.96776e-207	maturing ccr7+ T cells	cotl1
rpl12	5.40803e-211	0.256193	0.967	0.961	1.50219e-206	maturing ccr7+ T cells	rpl12
eef1da	1.52885e-208	0.450408	0.772	0.571	4.24669e-204	maturing ccr7+ T cells	eef1da
mxd1	1.28876e-202	0.329048	0.448	0.215	3.57979e-198	maturing ccr7+ T cells	mxd
rpl3	8.59439e-199	0.317994	0.929	0.872	2.38726e-194	maturing ccr7+ T cells	rpl3
rpl5b	5.00689e-197	0.328101	0.907	0.84	1.39076e-192	maturing ccr7+ T cells	rpl5b
actb1	2.31899e-195	0.504865	0.802	0.6	6.44146e-191	maturing ccr7+ T cells	actb1
chd7	2.52627e-195	0.34717	0.323	0.134	7.01722e-191	maturing ccr7+ T cells	chd7
tefa	7.73476e-193	0.463159	0.623	0.383	2.14849e-188	maturing ccr7+ T cells	tefa
rpl35	9.22397e-192	0.251414	0.961	0.947	2.56214e-187	maturing ccr7+ T cells	rpl35
rc3h2	3.91406e-191	0.423431	0.285	0.115	1.08721e-186	maturing ccr7+ T cells	rc3h2
cox17	1.20395e-190	0.392164	0.529	0.3	3.3442e-186	maturing ccr7+ T cells	cox17
si:dkeyp-85e10.31	5.47273e-190	0.366747	0.56	0.31	1.52016e-185	maturing ccr7+ T cells	si:dkeyp-85e10.3
si:ch211-217k17.7	3.18156e-189	0.396655	0.371	0.174	8.83743e-185	maturing ccr7+ T cells	si:ch211-217k17.7
wasb	4.20514e-188	0.4352	0.73	0.499	1.16806e-183	maturing ccr7+ T cells	wasb
actb2	1.20567e-185	0.300185	0.986	0.955	3.34899e-181	maturing ccr7+ T cells	actb2
ddx21	4.33308e-185	0.432069	0.7	0.463	1.2036e-180	maturing ccr7+ T cells	ddx21
txnipa	4.61932e-182	0.484938	0.666	0.441	1.28311e-177	maturing ccr7+ T cells	txnipa
zgc:1629441	5.25677e-182	0.428468	0.729	0.529	1.46017e-177	maturing ccr7+ T cells	zgc:162944
nop581	2.55258e-177	0.465316	0.556	0.334	7.09029e-173	maturing ccr7+ T cells	nop58
wipf1b1	8.66056e-176	0.398904	0.522	0.293	2.40564e-171	maturing ccr7+ T cells	wipf1b
syne1b	6.31285e-171	0.334004	0.276	0.114	1.75352e-166	maturing ccr7+ T cells	syne1b
gnai2b1	1.81257e-168	0.377663	0.594	0.361	5.03479e-164	maturing ccr7+ T cells	gnai2b
foxo1a	3.35269e-164	0.371386	0.3	0.13	9.31276e-160	maturing ccr7+ T cells	foxo1a
ybx1	3.04158e-162	0.319409	0.882	0.744	8.44861e-158	maturing ccr7+ T cells	ybx1
rpl261	3.10054e-159	0.418691	0.644	0.43	8.61236e-155	maturing ccr7+ T cells	rpl26
zgc:77650	9.0124e-158	0.468168	0.625	0.413	2.50337e-153	maturing ccr7+ T cells	zgc:77650
pno1	2.32987e-156	0.385294	0.605	0.393	6.47168e-152	maturing ccr7+ T cells	pno1
CR847785.1	6.73285e-154	0.287387	0.257	0.106	1.87018e-149	maturing ccr7+ T cells	CR847785.1
abi3a1	3.39003e-152	0.288311	0.371	0.18	9.41648e-148	maturing ccr7+ T cells	abi3a
dusp2	3.46492e-151	0.720537	0.473	0.286	9.62451e-147	maturing ccr7+ T cells	dusp2
si:dkey-185m8.21	7.32573e-148	0.34634	0.635	0.4	2.03487e-143	maturing ccr7+ T cells	si:dkey-185m8.2
twistnb	1.34031e-147	0.352098	0.322	0.155	3.72298e-143	maturing ccr7+ T cells	twistnb
eef1b2	6.59769e-146	0.284421	0.914	0.868	1.83264e-141	maturing ccr7+ T cells	eef1b2
tnfrsf18	1.03867e-145	0.29931	0.272	0.113	2.8851e-141	maturing ccr7+ T cells	tnfrsf18
rpl22l1	2.98851e-145	0.311573	0.882	0.806	8.30118e-141	maturing ccr7+ T cells	rpl22l1
ets21	9.51251e-145	0.417984	0.599	0.374	2.64229e-140	maturing ccr7+ T cells	ets2
eno1a1	2.27838e-143	0.303144	0.441	0.246	6.32866e-139	maturing ccr7+ T cells	eno1a
b2ml	5.12475e-141	0.316704	0.864	0.731	1.4235e-136	maturing ccr7+ T cells	b2ml
litaf	2.07273e-140	0.354066	0.65	0.442	5.75744e-136	maturing ccr7+ T cells	litaf
hspe1	3.79091e-138	0.365719	0.359	0.188	1.053e-133	maturing ccr7+ T cells	hspe1
snu13b1	4.85964e-136	0.342923	0.408	0.227	1.34986e-131	maturing ccr7+ T cells	snu13b
ifi351	7.16078e-136	0.289214	0.396	0.214	1.98905e-131	maturing ccr7+ T cells	ifi35
fbl1	2.44878e-133	0.350705	0.436	0.252	6.80197e-129	maturing ccr7+ T cells	fbl
h2afx1	6.48996e-132	0.312875	0.496	0.288	1.80272e-127	maturing ccr7+ T cells	h2afx1
nop2	6.54083e-131	0.32025	0.371	0.199	1.81685e-126	maturing ccr7+ T cells	nop2
stk17al1	3.80235e-130	0.297375	0.77	0.561	1.05618e-125	maturing ccr7+ T cells	stk17al
c1qbp1	1.64437e-128	0.375695	0.402	0.229	4.56756e-124	maturing ccr7+ T cells	c1qbp
nuggc.11	2.64053e-128	0.3135	0.439	0.247	7.3346e-124	maturing ccr7+ T cells	nuggc.1
lcp11	8.21553e-125	0.365574	0.694	0.501	2.28203e-120	maturing ccr7+ T cells	lcp1
nop101	1.37988e-123	0.334759	0.402	0.23	3.83289e-119	maturing ccr7+ T cells	nop10
crip1	3.22463e-122	0.267366	0.713	0.518	8.95707e-118	maturing ccr7+ T cells	crip1
coro1a1	3.32468e-122	0.303007	0.89	0.795	9.23496e-118	maturing ccr7+ T cells	coro1a
wdr43	1.50521e-121	0.285186	0.396	0.222	4.18101e-117	maturing ccr7+ T cells	wdr43
mcm6	6.83623e-121	0.411233	0.254	0.12	1.8989e-116	maturing ccr7+ T cells	mcm6
map2k61	1.4294e-120	0.353635	0.446	0.269	3.97044e-116	maturing ccr7+ T cells	map2k6
arhgdig1	1.70531e-120	0.313557	0.834	0.701	4.73685e-116	maturing ccr7+ T cells	arhgdig
ptpn4b	8.78462e-120	0.308695	0.35	0.183	2.4401e-115	maturing ccr7+ T cells	ptpn4b
dkc1	2.86614e-119	0.362888	0.393	0.224	7.96127e-115	maturing ccr7+ T cells	dkc1
psme1	4.63677e-119	0.350497	0.444	0.272	1.28795e-114	maturing ccr7+ T cells	psme1
rrp1	1.27433e-117	0.277031	0.332	0.176	3.53971e-113	maturing ccr7+ T cells	rrp1
ddx27	1.32227e-117	0.255047	0.275	0.133	3.67288e-113	maturing ccr7+ T cells	ddx27
laptm5	1.17021e-115	0.308186	0.721	0.523	3.2505e-111	maturing ccr7+ T cells	laptm5
b3gnt5a1	2.15397e-115	0.282222	0.787	0.582	5.98309e-111	maturing ccr7+ T cells	b3gnt5a
mak16	7.83717e-115	0.273511	0.322	0.17	2.17693e-110	maturing ccr7+ T cells	mak16
cox6b1	1.36943e-113	0.345441	0.388	0.228	3.80387e-109	maturing ccr7+ T cells	cox6b1
nop561	2.63484e-113	0.347206	0.654	0.474	7.31881e-109	maturing ccr7+ T cells	nop56
ddx18	1.53952e-110	0.266454	0.3	0.156	4.27633e-106	maturing ccr7+ T cells	ddx18
pes	3.24761e-110	0.277472	0.3	0.155	9.02088e-106	maturing ccr7+ T cells	pes
cytip	1.64565e-109	0.257	0.275	0.136	4.57113e-105	maturing ccr7+ T cells	cytip
psmb9a	8.39113e-109	0.339982	0.362	0.207	2.3308e-104	maturing ccr7+ T cells	psmb9a
utp3	2.41755e-107	0.251943	0.298	0.155	6.71523e-103	maturing ccr7+ T cells	utp3
tagapb	1.05798e-106	0.370471	0.573	0.387	2.93876e-102	maturing ccr7+ T cells	tagapb
hcls1	1.24317e-104	0.258553	0.369	0.209	3.45315e-100	maturing ccr7+ T cells	hcls1
bms1	1.94078e-102	0.259003	0.253	0.126	5.3909e-98	maturing ccr7+ T cells	bms1
sh3kbp1	1.73597e-100	0.266267	0.309	0.165	4.822e-96	maturing ccr7+ T cells	sh3kbp1
rrs1	7.42735e-100	0.255803	0.269	0.138	2.0631e-95	maturing ccr7+ T cells	rrs1
nhp21	2.83354e-99	0.275133	0.375	0.222	7.87073e-95	maturing ccr7+ T cells	nhp2
gnl31	3.16131e-98	0.266629	0.336	0.189	8.78116e-94	maturing ccr7+ T cells	gnl3
hspa9	5.02329e-96	0.263392	0.343	0.198	1.39532e-91	maturing ccr7+ T cells	hspa9
svila	1.00293e-95	0.257198	0.412	0.248	2.78583e-91	maturing ccr7+ T cells	svila
mhc1uka	6.97602e-95	0.256127	0.275	0.141	1.93773e-90	maturing ccr7+ T cells	mhc1uka
psmb12	3.11607e-94	0.289768	0.388	0.238	8.65551e-90	maturing ccr7+ T cells	psmb12
hspd11	1.01518e-92	0.280689	0.35	0.203	2.81987e-88	maturing ccr7+ T cells	hspd1
ddx24	3.43162e-90	0.26815	0.279	0.152	9.53201e-86	maturing ccr7+ T cells	ddx24
tet31	1.11258e-88	0.269977	0.265	0.14	3.09041e-84	maturing ccr7+ T cells	tet3
sesn11	2.33907e-88	0.285618	0.767	0.601	6.49724e-84	maturing ccr7+ T cells	sesn1
si:dkey-171c9.31	6.71858e-86	0.264433	0.465	0.302	1.86622e-81	maturing ccr7+ T cells	si:dkey-171c9.3
higd1a	1.36081e-85	0.306003	0.652	0.486	3.77992e-81	maturing ccr7+ T cells	higd1a
psme2	1.12211e-80	0.282488	0.471	0.321	3.11689e-76	maturing ccr7+ T cells	psme2
ssb	1.49054e-80	0.255572	0.304	0.177	4.14027e-76	maturing ccr7+ T cells	ssb
gars	1.93869e-80	0.283318	0.376	0.24	5.38509e-76	maturing ccr7+ T cells	gars
mrps151	1.03711e-78	0.264104	0.37	0.229	2.88078e-74	maturing ccr7+ T cells	mrps15
tmem131l	1.08514e-78	0.28473	0.453	0.3	3.01419e-74	maturing ccr7+ T cells	tmem131l
mych	1.77359e-75	0.258063	0.479	0.322	4.92651e-71	maturing ccr7+ T cells	mych
bccip1	2.74477e-73	0.251949	0.477	0.331	7.62414e-69	maturing ccr7+ T cells	bccip
hint1	4.30634e-69	0.283841	0.485	0.339	1.19617e-64	maturing ccr7+ T cells	hint1
myl12.1	1.35206e-68	0.256818	0.744	0.603	3.75561e-64	maturing ccr7+ T cells	myl12.1
rnf213a	5.85722e-68	0.261791	0.444	0.302	1.62696e-63	maturing ccr7+ T cells	rnf213a
pa2g4a	7.23366e-68	0.256584	0.348	0.223	2.00929e-63	maturing ccr7+ T cells	pa2g4a
sik1	3.93708e-62	0.282777	0.564	0.411	1.0936e-57	maturing ccr7+ T cells	sik1
mknk2b	3.8346e-42	0.2825	0.638	0.52	1.06514e-37	maturing ccr7+ T cells	mknk2b
zgc:1584631	1.13933e-06	0.342736	0.537	0.477	0.0316472	maturing ccr7+ T cells	zgc:158463
hmgn2	0	2.28917	0.997	0.786	0	rag1/2+ cycling T cells	hmgn2
rrm2	0	2.2352	0.64	0.062	0	rag1/2+ cycling T cells	rrm2
hist1h4l.12	0	2.2301	0.595	0.075	0	rag1/2+ cycling T cells	hist1h4l.12
stmn1a	0	2.04028	0.813	0.195	0	rag1/2+ cycling T cells	stmn1a
hmgb2b	0	1.92827	0.954	0.469	0	rag1/2+ cycling T cells	hmgb2b
mki67	0	1.88019	0.608	0.057	0	rag1/2+ cycling T cells	mki67
hmgb2a	0	1.83666	0.978	0.729	0	rag1/2+ cycling T cells	hmgb2a
h2afvb	0	1.78401	0.974	0.698	0	rag1/2+ cycling T cells	h2afvb
pcna	0	1.6249	0.657	0.191	0	rag1/2+ cycling T cells	pcna
pclaf	0	1.59066	0.65	0.116	0	rag1/2+ cycling T cells	pclaf
tubb2b	0	1.55302	0.865	0.464	0	rag1/2+ cycling T cells	tubb2b
hist1h4l.7	0	1.54728	0.486	0.06	0	rag1/2+ cycling T cells	hist1h4l.7
si:ch73-281n10.2	0	1.54143	0.825	0.317	0	rag1/2+ cycling T cells	si:ch73-281n10.2
dut	0	1.52599	0.666	0.093	0	rag1/2+ cycling T cells	dut
si:dkey-108k21.10	0	1.51164	0.449	0.034	0	rag1/2+ cycling T cells	si:dkey-108k21.10
top2a	0	1.50559	0.483	0.037	0	rag1/2+ cycling T cells	top2a
zgc:153409	0	1.48092	0.883	0.512	0	rag1/2+ cycling T cells	zgc:153409
tuba8l	0	1.33491	0.74	0.38	0	rag1/2+ cycling T cells	tuba8l
lbr	0	1.32136	0.719	0.19	0	rag1/2+ cycling T cells	lbr
tuba8l4	0	1.31577	0.84	0.524	0	rag1/2+ cycling T cells	tuba8l4
tubb4b	0	1.31373	0.961	0.614	0	rag1/2+ cycling T cells	tubb4b
h3f3b.1	0	1.30268	0.953	0.72	0	rag1/2+ cycling T cells	h3f3b.1
hmga1a	0	1.27203	0.961	0.673	0	rag1/2+ cycling T cells	hmga1a
si:ch73-1a9.3	0	1.24829	0.94	0.549	0	rag1/2+ cycling T cells	si:ch73-1a9.3
nusap1	0	1.20244	0.449	0.031	0	rag1/2+ cycling T cells	nusap1
si:ch211-288g17.3	0	1.19649	0.805	0.23	0	rag1/2+ cycling T cells	si:ch211-288g17.3
chaf1a	0	1.17341	0.588	0.071	0	rag1/2+ cycling T cells	chaf1a
zgc:110540	0	1.15916	0.445	0.034	0	rag1/2+ cycling T cells	zgc:110540
hist1h4l.17	0	1.10396	0.441	0.033	0	rag1/2+ cycling T cells	hist1h4l.17
banf1	0	1.09485	0.65	0.181	0	rag1/2+ cycling T cells	banf1
calm3a	0	1.04502	0.799	0.264	0	rag1/2+ cycling T cells	calm3a
mibp	0	1.03979	0.455	0.057	0	rag1/2+ cycling T cells	mibp
cenpf	0	1.0382	0.395	0.03	0	rag1/2+ cycling T cells	cenpf
CABZ01058261.1	0	1.03172	0.493	0.044	0	rag1/2+ cycling T cells	CABZ01058261.1
rrm1	0	1.02446	0.572	0.087	0	rag1/2+ cycling T cells	rrm1
zgc:194989	0	1.01878	0.443	0.055	0	rag1/2+ cycling T cells	zgc:194989
smc2	0	1.00072	0.51	0.044	0	rag1/2+ cycling T cells	smc2
ube2c	0	0.998945	0.409	0.036	0	rag1/2+ cycling T cells	ube2c
hmgn7	0	0.989657	0.815	0.328	0	rag1/2+ cycling T cells	hmgn7
tpx2	0	0.979526	0.447	0.032	0	rag1/2+ cycling T cells	tpx2
aspm	0	0.975397	0.33	0.025	0	rag1/2+ cycling T cells	aspm
dlgap5	0	0.949952	0.481	0.036	0	rag1/2+ cycling T cells	dlgap5
si:ch211-114n24.6	0	0.94803	0.585	0.202	0	rag1/2+ cycling T cells	si:ch211-114n24.6
anp32b	0	0.90961	0.784	0.31	0	rag1/2+ cycling T cells	anp32b
snrpf	0	0.905039	0.852	0.37	0	rag1/2+ cycling T cells	snrpf
si:dkey-261m9.12	0	0.90345	0.384	0.026	0	rag1/2+ cycling T cells	si:dkey-261m9.12
h2afva	0	0.902692	0.827	0.341	0	rag1/2+ cycling T cells	h2afva
rbbp4	0	0.877095	0.722	0.268	0	rag1/2+ cycling T cells	rbbp4
ahcy	0	0.862483	0.853	0.357	0	rag1/2+ cycling T cells	ahcy
hist1h2a6	0	0.8614	0.374	0.026	0	rag1/2+ cycling T cells	hist1h2a6
mxd3	0	0.858762	0.468	0.067	0	rag1/2+ cycling T cells	mxd3
ncapg	0	0.85702	0.48	0.037	0	rag1/2+ cycling T cells	ncapg
ddx39ab	0	0.85522	0.811	0.322	0	rag1/2+ cycling T cells	ddx39ab
si:ch211-113a14.12	0	0.839863	0.38	0.029	0	rag1/2+ cycling T cells	si:ch211-113a14.12
sub1a	0	0.839695	0.789	0.326	0	rag1/2+ cycling T cells	sub1a
h1fx	0	0.83084	0.892	0.56	0	rag1/2+ cycling T cells	h1fx
slbp	0	0.827984	0.469	0.076	0	rag1/2+ cycling T cells	slbp
si:dkey-108k21.21	0	0.82226	0.357	0.027	0	rag1/2+ cycling T cells	si:dkey-108k21.21
dek	0	0.817529	0.556	0.107	0	rag1/2+ cycling T cells	dek
hmgb1b	0	0.800579	0.814	0.349	0	rag1/2+ cycling T cells	hmgb1b
nucks1a	0	0.797693	0.728	0.227	0	rag1/2+ cycling T cells	nucks1a
ncapd2	0	0.772728	0.474	0.04	0	rag1/2+ cycling T cells	ncapd2
aurkb	0	0.772057	0.437	0.036	0	rag1/2+ cycling T cells	aurkb
lig1	0	0.771664	0.456	0.074	0	rag1/2+ cycling T cells	lig1
kifc1	0	0.771232	0.388	0.027	0	rag1/2+ cycling T cells	kifc1
rpa2	0	0.771	0.466	0.091	0	rag1/2+ cycling T cells	rpa2
seta	0	0.768808	0.891	0.56	0	rag1/2+ cycling T cells	seta
cdk1	0	0.767624	0.387	0.032	0	rag1/2+ cycling T cells	cdk1
snrpd1	0	0.765871	0.781	0.291	0	rag1/2+ cycling T cells	snrpd1
cks1b	0	0.76205	0.432	0.041	0	rag1/2+ cycling T cells	cks1b
ccna2	0	0.761947	0.412	0.031	0	rag1/2+ cycling T cells	ccna2
dnmt1	0	0.745559	0.47	0.063	0	rag1/2+ cycling T cells	dnmt1
zgc:110425	0	0.744311	0.267	0.024	0	rag1/2+ cycling T cells	zgc:110425
si:ch211-113a14.18	0	0.744268	0.344	0.024	0	rag1/2+ cycling T cells	si:ch211-113a14.18
mcm2	0	0.729906	0.415	0.092	0	rag1/2+ cycling T cells	mcm2
p2rx11	0	0.729273	0.634	0.162	0	rag1/2+ cycling T cells	p2rx1
atp5mc1	0	0.728722	0.795	0.313	0	rag1/2+ cycling T cells	atp5mc1
lsm7	0	0.721294	0.722	0.236	0	rag1/2+ cycling T cells	lsm7
fbxo5	0	0.716553	0.357	0.024	0	rag1/2+ cycling T cells	fbxo5
lmnb2	0	0.712816	0.739	0.27	0	rag1/2+ cycling T cells	lmnb2
kpna2	0	0.710635	0.275	0.039	0	rag1/2+ cycling T cells	kpna2
selenoh	0	0.705313	0.596	0.142	0	rag1/2+ cycling T cells	selenoh
mad2l1	0	0.703515	0.396	0.03	0	rag1/2+ cycling T cells	mad2l1
hmgn6	0	0.702029	0.914	0.59	0	rag1/2+ cycling T cells	hmgn6
ppiab	0	0.699503	0.951	0.733	0	rag1/2+ cycling T cells	ppiab
fen1	0	0.698647	0.446	0.064	0	rag1/2+ cycling T cells	fen1
CABZ01005379.1	0	0.671527	0.422	0.039	0	rag1/2+ cycling T cells	CABZ01005379.1
rpa3	0	0.670189	0.467	0.08	0	rag1/2+ cycling T cells	rpa3
snrpb	0	0.669923	0.799	0.356	0	rag1/2+ cycling T cells	snrpb
bub3	0	0.669531	0.546	0.122	0	rag1/2+ cycling T cells	bub3
tuba1b	0	0.667685	0.604	0.183	0	rag1/2+ cycling T cells	tuba1b
nasp	0	0.662631	0.571	0.165	0	rag1/2+ cycling T cells	nasp
h3f3b.1.1	0	0.66218	0.917	0.616	0	rag1/2+ cycling T cells	h3f3b.1.1
nuf2	0	0.659955	0.396	0.029	0	rag1/2+ cycling T cells	nuf2
smc1al	0	0.659114	0.771	0.315	0	rag1/2+ cycling T cells	smc1al
dynll1	0	0.656086	0.73	0.301	0	rag1/2+ cycling T cells	dynll1
rad21a	0	0.65446	0.831	0.406	0	rag1/2+ cycling T cells	rad21a
uhrf1	0	0.651881	0.469	0.064	0	rag1/2+ cycling T cells	uhrf1
dck	0	0.651415	0.397	0.047	0	rag1/2+ cycling T cells	dck
cdca7a	0	0.648466	0.337	0.039	0	rag1/2+ cycling T cells	cdca7a
esco2	0	0.647188	0.314	0.024	0	rag1/2+ cycling T cells	esco2
plk1	0	0.633199	0.351	0.026	0	rag1/2+ cycling T cells	plk1
kif11	0	0.631658	0.301	0.02	0	rag1/2+ cycling T cells	kif11
marcksb	0	0.629091	0.617	0.127	0	rag1/2+ cycling T cells	marcksb
nucks1b	0	0.627478	0.637	0.183	0	rag1/2+ cycling T cells	nucks1b
anp32a	0	0.625784	0.823	0.442	0	rag1/2+ cycling T cells	anp32a
cirbpa	0	0.623238	0.955	0.806	0	rag1/2+ cycling T cells	cirbpa
mcm4	0	0.620355	0.388	0.077	0	rag1/2+ cycling T cells	mcm4
histh1l	0	0.618692	0.572	0.24	0	rag1/2+ cycling T cells	histh1l
cnbpa	0	0.617585	0.632	0.243	0	rag1/2+ cycling T cells	cnbpa
si:ch211-161h7.4	0	0.609469	0.431	0.046	0	rag1/2+ cycling T cells	si:ch211-161h7.4
cks2	0	0.608356	0.407	0.054	0	rag1/2+ cycling T cells	cks2
cbx3a	0	0.605105	0.777	0.376	0	rag1/2+ cycling T cells	cbx3a
ptmab	0	0.602515	0.987	0.919	0	rag1/2+ cycling T cells	ptmab
krcp	0	0.595553	0.358	0.022	0	rag1/2+ cycling T cells	krcp
eif5a2	0	0.593665	0.825	0.415	0	rag1/2+ cycling T cells	eif5a2
mcm5	0	0.592786	0.334	0.057	0	rag1/2+ cycling T cells	mcm5
sumo3b	0	0.586457	0.596	0.194	0	rag1/2+ cycling T cells	sumo3b
snrpe	0	0.581509	0.718	0.274	0	rag1/2+ cycling T cells	snrpe
cenpe	0	0.58102	0.314	0.022	0	rag1/2+ cycling T cells	cenpe
si:ch211-113a14.24	0	0.576924	0.299	0.021	0	rag1/2+ cycling T cells	si:ch211-113a14.24
slc29a2	0	0.57533	0.325	0.024	0	rag1/2+ cycling T cells	slc29a2
hells	0	0.572701	0.498	0.139	0	rag1/2+ cycling T cells	hells
cdc20	0	0.570404	0.264	0.024	0	rag1/2+ cycling T cells	cdc20
atad2	0	0.568362	0.367	0.037	0	rag1/2+ cycling T cells	atad2
mcm61	0	0.568243	0.383	0.104	0	rag1/2+ cycling T cells	mcm6
cdca8	0	0.565118	0.317	0.025	0	rag1/2+ cycling T cells	cdca8
rnaseh2a	0	0.564266	0.476	0.081	0	rag1/2+ cycling T cells	rnaseh2a
tma7	0	0.562933	0.791	0.402	0	rag1/2+ cycling T cells	tma7
calm3b	0	0.562554	0.812	0.378	0	rag1/2+ cycling T cells	calm3b
snrpg	0	0.558898	0.659	0.228	0	rag1/2+ cycling T cells	snrpg
spdl1	0	0.554939	0.364	0.028	0	rag1/2+ cycling T cells	spdl1
pbk	0	0.552382	0.386	0.031	0	rag1/2+ cycling T cells	pbk
hint11	0	0.547305	0.718	0.311	0	rag1/2+ cycling T cells	hint1
baz1b	0	0.539649	0.687	0.309	0	rag1/2+ cycling T cells	baz1b
ilf2	0	0.534436	0.776	0.323	0	rag1/2+ cycling T cells	ilf2
pane1	0	0.529811	0.412	0.038	0	rag1/2+ cycling T cells	pane1
si:ch211-113a14.19.2	0	0.528054	0.304	0.019	0	rag1/2+ cycling T cells	si:ch211-113a14.19.2
nutf2l	0	0.526447	0.713	0.282	0	rag1/2+ cycling T cells	nutf2l
pomp	0	0.516333	0.776	0.341	0	rag1/2+ cycling T cells	pomp
prim2	0	0.515419	0.413	0.054	0	rag1/2+ cycling T cells	prim2
wu:fb44b02	0	0.512078	0.356	0.051	0	rag1/2+ cycling T cells	wu:fb44b02
kif22	0	0.512055	0.406	0.048	0	rag1/2+ cycling T cells	kif22
birc5a	0	0.510322	0.299	0.027	0	rag1/2+ cycling T cells	birc5a
psma5	0	0.508029	0.712	0.27	0	rag1/2+ cycling T cells	psma5
mif	0	0.506034	0.701	0.271	0	rag1/2+ cycling T cells	mif
fkbp3	0	0.505922	0.621	0.199	0	rag1/2+ cycling T cells	fkbp3
cdc25b	0	0.504275	0.383	0.049	0	rag1/2+ cycling T cells	cdc25b
tk1	0	0.504184	0.422	0.053	0	rag1/2+ cycling T cells	tk1
hnrnpa1b	0	0.499916	0.802	0.404	0	rag1/2+ cycling T cells	hnrnpa1b
taf15	0	0.498786	0.635	0.233	0	rag1/2+ cycling T cells	taf15
rfc3	0	0.495611	0.474	0.103	0	rag1/2+ cycling T cells	rfc3
si:ch211-156b7.4	0	0.492904	0.361	0.047	0	rag1/2+ cycling T cells	si:ch211-156b7.4
mdh1aa	0	0.490891	0.836	0.445	0	rag1/2+ cycling T cells	mdh1aa
hmgn3	0	0.488208	0.542	0.132	0	rag1/2+ cycling T cells	hmgn3
shmt1	0	0.486622	0.402	0.062	0	rag1/2+ cycling T cells	shmt1
psmb7	0	0.482057	0.645	0.21	0	rag1/2+ cycling T cells	psmb7
smc4	0	0.481813	0.583	0.178	0	rag1/2+ cycling T cells	smc4
ncaph	0	0.480643	0.341	0.025	0	rag1/2+ cycling T cells	ncaph
dnajc9	0	0.476876	0.408	0.088	0	rag1/2+ cycling T cells	dnajc9
atp5pd	0	0.476477	0.797	0.402	0	rag1/2+ cycling T cells	atp5pd
setb1	0	0.476382	0.838	0.501	0	rag1/2+ cycling T cells	setb
ska1	0	0.475638	0.376	0.029	0	rag1/2+ cycling T cells	ska1
nsd2	0	0.475517	0.386	0.035	0	rag1/2+ cycling T cells	nsd2
ran	0	0.473974	0.957	0.826	0	rag1/2+ cycling T cells	ran
spc25	0	0.47385	0.342	0.027	0	rag1/2+ cycling T cells	spc25
hist1h4l.11	0	0.473213	0.302	0.026	0	rag1/2+ cycling T cells	hist1h4l.11
kif15	0	0.470507	0.362	0.034	0	rag1/2+ cycling T cells	kif15
cdca5	0	0.470068	0.351	0.029	0	rag1/2+ cycling T cells	cdca5
rfc5	0	0.468198	0.414	0.073	0	rag1/2+ cycling T cells	rfc5
cdkn3	0	0.466664	0.513	0.134	0	rag1/2+ cycling T cells	cdkn3
rpa1	0	0.464605	0.443	0.104	0	rag1/2+ cycling T cells	rpa1
gata3	0	0.463018	0.483	0.143	0	rag1/2+ cycling T cells	gata3
kpnb1	0	0.461985	0.658	0.245	0	rag1/2+ cycling T cells	kpnb1
si:ch1073-153i20.4	0	0.459829	0.268	0.018	0	rag1/2+ cycling T cells	si:ch1073-153i20.4
slc7a3a	0	0.45912	0.401	0.081	0	rag1/2+ cycling T cells	slc7a3a
psma3	0	0.456286	0.784	0.359	0	rag1/2+ cycling T cells	psma3
hirip3	0	0.456154	0.41	0.085	0	rag1/2+ cycling T cells	hirip3
ctcf	0	0.455092	0.65	0.227	0	rag1/2+ cycling T cells	ctcf
aldh9a1a.1	0	0.454557	0.62	0.204	0	rag1/2+ cycling T cells	aldh9a1a.1
cox5ab	0	0.452748	0.691	0.26	0	rag1/2+ cycling T cells	cox5ab
psmb1	0	0.44695	0.783	0.373	0	rag1/2+ cycling T cells	psmb1
dpy30	0	0.440265	0.695	0.253	0	rag1/2+ cycling T cells	dpy30
lsm3	0	0.439538	0.581	0.174	0	rag1/2+ cycling T cells	lsm3
cfl1	0	0.43832	0.96	0.755	0	rag1/2+ cycling T cells	cfl1
pttg1	0	0.437295	0.337	0.027	0	rag1/2+ cycling T cells	pttg1
pola1	0	0.436252	0.352	0.05	0	rag1/2+ cycling T cells	pola1
ywhaqb	0	0.435434	0.734	0.338	0	rag1/2+ cycling T cells	ywhaqb
cep55l	0	0.435042	0.312	0.028	0	rag1/2+ cycling T cells	cep55l
snrpd2	0	0.433004	0.713	0.306	0	rag1/2+ cycling T cells	snrpd2
mcm3	0	0.432426	0.292	0.065	0	rag1/2+ cycling T cells	mcm3
ranbp1	0	0.431618	0.756	0.397	0	rag1/2+ cycling T cells	ranbp1
si:ch211-222l21.11	0	0.430858	0.994	0.938	0	rag1/2+ cycling T cells	si:ch211-222l21.1
hp1bp3	0	0.428391	0.546	0.164	0	rag1/2+ cycling T cells	hp1bp3
psma8	0	0.428191	0.807	0.426	0	rag1/2+ cycling T cells	psma8
tfdp21	0	0.42771	0.668	0.244	0	rag1/2+ cycling T cells	tfdp2
lsm6	0	0.427562	0.618	0.205	0	rag1/2+ cycling T cells	lsm6
tmpoa	0	0.425254	0.355	0.035	0	rag1/2+ cycling T cells	tmpoa
spc24	0	0.423478	0.325	0.025	0	rag1/2+ cycling T cells	spc24
psma6a	0	0.423402	0.606	0.182	0	rag1/2+ cycling T cells	psma6a
zgc:86764	0	0.423294	0.293	0.023	0	rag1/2+ cycling T cells	zgc:86764
si:dkey-23a13.17	0	0.421024	0.275	0.018	0	rag1/2+ cycling T cells	si:dkey-23a13.17
hnrnpa0b	0	0.418874	0.872	0.57	0	rag1/2+ cycling T cells	hnrnpa0b
mus81	0	0.417574	0.337	0.033	0	rag1/2+ cycling T cells	mus81
arl4aa	0	0.417269	0.26	0.049	0	rag1/2+ cycling T cells	arl4aa
psmb3	0	0.417198	0.71	0.308	0	rag1/2+ cycling T cells	psmb3
tyms	0	0.416783	0.306	0.035	0	rag1/2+ cycling T cells	tyms
cdca7b	0	0.416666	0.32	0.041	0	rag1/2+ cycling T cells	cdca7b
kif4	0	0.416152	0.315	0.025	0	rag1/2+ cycling T cells	kif4
ssrp1a	0	0.415768	0.438	0.131	0	rag1/2+ cycling T cells	ssrp1a
clta	0	0.413453	0.585	0.183	0	rag1/2+ cycling T cells	clta
ttk	0	0.40991	0.296	0.025	0	rag1/2+ cycling T cells	ttk
khsrp	0	0.409382	0.606	0.195	0	rag1/2+ cycling T cells	khsrp
sgo1	0	0.408467	0.306	0.021	0	rag1/2+ cycling T cells	sgo1
srsf1a	0	0.408251	0.659	0.252	0	rag1/2+ cycling T cells	srsf1a
smc3	0	0.406881	0.584	0.172	0	rag1/2+ cycling T cells	smc3
nono	0	0.406851	0.669	0.273	0	rag1/2+ cycling T cells	nono
vrk1	0	0.406127	0.481	0.109	0	rag1/2+ cycling T cells	vrk1
lsm8	0	0.401307	0.571	0.177	0	rag1/2+ cycling T cells	lsm8
ptges3b	0	0.400914	0.595	0.212	0	rag1/2+ cycling T cells	ptges3b
ska2	0	0.400596	0.463	0.122	0	rag1/2+ cycling T cells	ska2
suv39h1b	0	0.400475	0.322	0.03	0	rag1/2+ cycling T cells	suv39h1b
pole4	0	0.400103	0.39	0.083	0	rag1/2+ cycling T cells	pole4
sumo3a	0	0.399664	0.82	0.46	0	rag1/2+ cycling T cells	sumo3a
cenpx	0	0.398439	0.401	0.067	0	rag1/2+ cycling T cells	cenpx
magoh	0	0.398052	0.652	0.262	0	rag1/2+ cycling T cells	magoh
cbx5	0	0.395852	0.617	0.233	0	rag1/2+ cycling T cells	cbx5
tmem258	0	0.395807	0.766	0.357	0	rag1/2+ cycling T cells	tmem258
rfc4	0	0.395439	0.382	0.073	0	rag1/2+ cycling T cells	rfc4
si:dkey-6i22.5	0	0.394408	0.289	0.031	0	rag1/2+ cycling T cells	si:dkey-6i22.5
ndc80	0	0.393925	0.293	0.023	0	rag1/2+ cycling T cells	ndc80
polr3glb	0	0.392894	0.504	0.115	0	rag1/2+ cycling T cells	polr3glb
zgc:193541	0	0.391981	0.819	0.45	0	rag1/2+ cycling T cells	zgc:193541
HIST2H3C (1 of many)	0	0.389324	0.259	0.016	0	rag1/2+ cycling T cells	HIST2H3C (1 of many)
supt16h	0	0.388231	0.54	0.198	0	rag1/2+ cycling T cells	supt16h
knl1	0	0.388031	0.274	0.02	0	rag1/2+ cycling T cells	knl1
primpol	0	0.387198	0.295	0.023	0	rag1/2+ cycling T cells	primpol
hist1h4l.21	0	0.386519	0.267	0.018	0	rag1/2+ cycling T cells	hist1h4l.21
sae1	0	0.386328	0.419	0.075	0	rag1/2+ cycling T cells	sae1
armc1l	0	0.386228	0.291	0.029	0	rag1/2+ cycling T cells	armc1l
h2afy2	0	0.385074	0.634	0.227	0	rag1/2+ cycling T cells	h2afy2
pa2g4b	0	0.383917	0.644	0.287	0	rag1/2+ cycling T cells	pa2g4b
knstrn	0	0.381348	0.272	0.022	0	rag1/2+ cycling T cells	knstrn
mcm7	0	0.379852	0.406	0.083	0	rag1/2+ cycling T cells	mcm7
adh5	0	0.379236	0.737	0.343	0	rag1/2+ cycling T cells	adh5
zgc:136908	0	0.376433	0.493	0.166	0	rag1/2+ cycling T cells	zgc:136908
ndufc2	0	0.375427	0.561	0.18	0	rag1/2+ cycling T cells	ndufc2
tars	0	0.373484	0.48	0.167	0	rag1/2+ cycling T cells	tars
asf1ba	0	0.373008	0.281	0.027	0	rag1/2+ cycling T cells	asf1ba
rbx1	0	0.371365	0.757	0.35	0	rag1/2+ cycling T cells	rbx1
mis12	0	0.370714	0.319	0.028	0	rag1/2+ cycling T cells	mis12
eny2	0	0.370629	0.508	0.137	0	rag1/2+ cycling T cells	eny2
atp5f1c	0	0.369053	0.75	0.376	0	rag1/2+ cycling T cells	atp5f1c
psma2	0	0.369023	0.753	0.36	0	rag1/2+ cycling T cells	psma2
sox4a.1	0	0.366991	0.302	0.077	0	rag1/2+ cycling T cells	sox4a.1
ywhaqa	0	0.366087	0.69	0.324	0	rag1/2+ cycling T cells	ywhaqa
psmb2	0	0.364784	0.728	0.34	0	rag1/2+ cycling T cells	psmb2
hsbp1b	0	0.36247	0.597	0.206	0	rag1/2+ cycling T cells	hsbp1b
cenpk	0	0.361695	0.316	0.027	0	rag1/2+ cycling T cells	cenpk
hat1	0	0.359973	0.439	0.091	0	rag1/2+ cycling T cells	hat1
morf4l1	0	0.358248	0.755	0.39	0	rag1/2+ cycling T cells	morf4l1
ddx39aa	0	0.356463	0.733	0.339	0	rag1/2+ cycling T cells	ddx39aa
hpf1	0	0.35642	0.328	0.049	0	rag1/2+ cycling T cells	hpf1
ppm1g	0	0.355692	0.575	0.213	0	rag1/2+ cycling T cells	ppm1g
u2af1	0	0.354404	0.692	0.293	0	rag1/2+ cycling T cells	u2af1
asf1bb	0	0.354047	0.304	0.05	0	rag1/2+ cycling T cells	asf1bb
psma4	0	0.352459	0.723	0.328	0	rag1/2+ cycling T cells	psma4
lsm5	0	0.350746	0.583	0.186	0	rag1/2+ cycling T cells	lsm5
orc4	0	0.350636	0.318	0.052	0	rag1/2+ cycling T cells	orc4
rbb4l	0	0.349507	0.517	0.147	0	rag1/2+ cycling T cells	rbb4l
hcfc1b	0	0.349029	0.609	0.203	0	rag1/2+ cycling T cells	hcfc1b
atad5a	0	0.348515	0.296	0.033	0	rag1/2+ cycling T cells	atad5a
sec11a	0	0.346062	0.68	0.273	0	rag1/2+ cycling T cells	sec11a
eif3ja	0	0.34559	0.652	0.263	0	rag1/2+ cycling T cells	eif3ja
psmb6	0	0.343568	0.77	0.384	0	rag1/2+ cycling T cells	psmb6
hspa4b	0	0.340182	0.543	0.174	0	rag1/2+ cycling T cells	hspa4b
yy1b	0	0.337963	0.46	0.119	0	rag1/2+ cycling T cells	yy1b
hcfc1a	0	0.337901	0.567	0.182	0	rag1/2+ cycling T cells	hcfc1a
elmo1	0	0.3375	0.72	0.347	0	rag1/2+ cycling T cells	elmo1
ptgr1	0	0.336039	0.321	0.045	0	rag1/2+ cycling T cells	ptgr1
si:ch211-244o22.2	0	0.335952	0.282	0.03	0	rag1/2+ cycling T cells	si:ch211-244o22.2
ppih	0	0.335663	0.433	0.11	0	rag1/2+ cycling T cells	ppih
si:dkey-25o16.4	0	0.334	0.253	0.02	0	rag1/2+ cycling T cells	si:dkey-25o16.4
cd2bp2	0	0.329962	0.415	0.099	0	rag1/2+ cycling T cells	cd2bp2
plk4	0	0.328823	0.269	0.022	0	rag1/2+ cycling T cells	plk4
psmd1	0	0.327521	0.574	0.198	0	rag1/2+ cycling T cells	psmd1
cenpw	0	0.327043	0.299	0.03	0	rag1/2+ cycling T cells	cenpw
grap2a	0	0.327022	0.69	0.306	0	rag1/2+ cycling T cells	grap2a
psmb4	0	0.326893	0.749	0.363	0	rag1/2+ cycling T cells	psmb4
si:dkeyp-13d12.23	0	0.325807	0.318	0.073	0	rag1/2+ cycling T cells	si:dkeyp-13d12.23
psip1b	0	0.324384	0.548	0.186	0	rag1/2+ cycling T cells	psip1b
snrpc	0	0.322109	0.63	0.223	0	rag1/2+ cycling T cells	snrpc
smarca4a	0	0.321015	0.682	0.286	0	rag1/2+ cycling T cells	smarca4a
ncaph2	0	0.319822	0.28	0.025	0	rag1/2+ cycling T cells	ncaph2
usp1	0	0.319592	0.402	0.1	0	rag1/2+ cycling T cells	usp1
wdr76	0	0.319419	0.372	0.077	0	rag1/2+ cycling T cells	wdr76
nedd8	0	0.319267	0.448	0.119	0	rag1/2+ cycling T cells	nedd8
sinhcafl.1	0	0.318883	0.519	0.183	0	rag1/2+ cycling T cells	sinhcafl.1
srrt	0	0.318817	0.509	0.163	0	rag1/2+ cycling T cells	srrt
psmd8	0	0.318317	0.602	0.222	0	rag1/2+ cycling T cells	psmd8
ndufb8	0	0.314448	0.68	0.297	0	rag1/2+ cycling T cells	ndufb8
nnt	0	0.313763	0.465	0.123	0	rag1/2+ cycling T cells	nnt
ube2v1	0	0.312988	0.653	0.268	0	rag1/2+ cycling T cells	ube2v1
si:dkey-185e18.7	0	0.312213	0.266	0.025	0	rag1/2+ cycling T cells	si:dkey-185e18.7
ncapd3	0	0.31216	0.264	0.025	0	rag1/2+ cycling T cells	ncapd3
ndufa12	0	0.311644	0.523	0.171	0	rag1/2+ cycling T cells	ndufa12
anp32e	0	0.310682	0.54	0.175	0	rag1/2+ cycling T cells	anp32e
psmd14	0	0.310318	0.593	0.216	0	rag1/2+ cycling T cells	psmd14
rad51	0	0.310012	0.332	0.06	0	rag1/2+ cycling T cells	rad51
ube2t	0	0.309708	0.266	0.025	0	rag1/2+ cycling T cells	ube2t
dhfr	0	0.309447	0.275	0.039	0	rag1/2+ cycling T cells	dhfr
smarca5	0	0.308559	0.541	0.185	0	rag1/2+ cycling T cells	smarca5
chtf18	0	0.305127	0.258	0.027	0	rag1/2+ cycling T cells	chtf18
hdgfl2	0	0.303846	0.492	0.148	0	rag1/2+ cycling T cells	hdgfl2
espl1	0	0.302758	0.251	0.019	0	rag1/2+ cycling T cells	espl1
rpn1	0	0.302234	0.486	0.146	0	rag1/2+ cycling T cells	rpn1
hnrnpl	0	0.301701	0.581	0.199	0	rag1/2+ cycling T cells	hnrnpl
rangap1a	0	0.298942	0.462	0.133	0	rag1/2+ cycling T cells	rangap1a
rida	0	0.298425	0.342	0.067	0	rag1/2+ cycling T cells	rida
cdk2	0	0.297368	0.292	0.039	0	rag1/2+ cycling T cells	cdk2
chaf1b	0	0.29657	0.268	0.029	0	rag1/2+ cycling T cells	chaf1b
COX7A2 (1 of many)	0	0.29551	0.56	0.206	0	rag1/2+ cycling T cells	COX7A2 (1 of many)
srsf11	0	0.295421	0.705	0.328	0	rag1/2+ cycling T cells	srsf11
prpf19	0	0.295175	0.462	0.147	0	rag1/2+ cycling T cells	prpf19
arpp19b	0	0.294651	0.42	0.114	0	rag1/2+ cycling T cells	arpp19b
tfam	0	0.294319	0.469	0.139	0	rag1/2+ cycling T cells	tfam
psmd13	0	0.294061	0.578	0.206	0	rag1/2+ cycling T cells	psmd13
sept7a	0	0.293502	0.646	0.264	0	rag1/2+ cycling T cells	sept7a
ppig	0	0.293194	0.48	0.165	0	rag1/2+ cycling T cells	ppig
ndufa10	0	0.29313	0.495	0.154	0	rag1/2+ cycling T cells	ndufa10
rfc2	0	0.291797	0.31	0.057	0	rag1/2+ cycling T cells	rfc2
lsm4	0	0.291759	0.588	0.221	0	rag1/2+ cycling T cells	lsm4
ppib	0	0.290989	0.71	0.318	0	rag1/2+ cycling T cells	ppib
mier1a	0	0.290894	0.368	0.075	0	rag1/2+ cycling T cells	mier1a
si:ch211-51e12.7	0	0.288818	0.556	0.198	0	rag1/2+ cycling T cells	si:ch211-51e12.7
ndufb10	0	0.288748	0.566	0.206	0	rag1/2+ cycling T cells	ndufb10
phf5a	0	0.288015	0.541	0.187	0	rag1/2+ cycling T cells	phf5a
pdap1a	0	0.287894	0.614	0.262	0	rag1/2+ cycling T cells	pdap1a
myef2	0	0.285644	0.481	0.135	0	rag1/2+ cycling T cells	myef2
adka	0	0.285255	0.388	0.114	0	rag1/2+ cycling T cells	adka
api5	0	0.281489	0.515	0.181	0	rag1/2+ cycling T cells	api5
denr	0	0.279124	0.544	0.218	0	rag1/2+ cycling T cells	denr
prpf40a	0	0.278579	0.566	0.212	0	rag1/2+ cycling T cells	prpf40a
tprg1	0	0.27662	0.367	0.104	0	rag1/2+ cycling T cells	tprg1
snrpa	0	0.275622	0.424	0.129	0	rag1/2+ cycling T cells	snrpa
dnase1l4.2	0	0.274131	0.659	0.291	0	rag1/2+ cycling T cells	dnase1l4.2
psmc1a	0	0.274058	0.42	0.119	0	rag1/2+ cycling T cells	psmc1a
ost4	0	0.274034	0.575	0.214	0	rag1/2+ cycling T cells	ost4
ppid	0	0.274025	0.481	0.159	0	rag1/2+ cycling T cells	ppid
ndufs5	0	0.272213	0.658	0.282	0	rag1/2+ cycling T cells	ndufs5
snrpd3l	0	0.271874	0.553	0.222	0	rag1/2+ cycling T cells	snrpd3l
sf3b4	0	0.270905	0.433	0.123	0	rag1/2+ cycling T cells	sf3b4
psmd3	0	0.269583	0.546	0.199	0	rag1/2+ cycling T cells	psmd3
kpnb3	0	0.268886	0.434	0.142	0	rag1/2+ cycling T cells	kpnb3
paxip1	0	0.268316	0.343	0.077	0	rag1/2+ cycling T cells	paxip1
psmc4	0	0.267621	0.611	0.242	0	rag1/2+ cycling T cells	psmc4
pold1	0	0.263771	0.31	0.054	0	rag1/2+ cycling T cells	pold1
polr2d	0	0.262139	0.656	0.283	0	rag1/2+ cycling T cells	polr2d
ndufa3	0	0.261715	0.542	0.203	0	rag1/2+ cycling T cells	ndufa3
pagr1	0	0.261707	0.406	0.102	0	rag1/2+ cycling T cells	pagr1
hnrnpl2	0	0.261239	0.584	0.22	0	rag1/2+ cycling T cells	hnrnpl2
snrnp70	0	0.260901	0.599	0.251	0	rag1/2+ cycling T cells	snrnp70
psmb5	0	0.259875	0.451	0.133	0	rag1/2+ cycling T cells	psmb5
nutf2	0	0.258809	0.453	0.134	0	rag1/2+ cycling T cells	nutf2
si:rp71-45k5.4	0	0.258747	0.597	0.233	0	rag1/2+ cycling T cells	si:rp71-45k5.4
slc29a1a	0	0.25679	0.575	0.204	0	rag1/2+ cycling T cells	slc29a1a
sf3b2	0	0.256731	0.684	0.303	0	rag1/2+ cycling T cells	sf3b2
rbmx	0	0.256554	0.601	0.252	0	rag1/2+ cycling T cells	rbmx
xrcc5	0	0.256505	0.298	0.053	0	rag1/2+ cycling T cells	xrcc5
smarcc1a	0	0.256332	0.558	0.207	0	rag1/2+ cycling T cells	smarcc1a
eif4h	0	0.256192	0.542	0.214	0	rag1/2+ cycling T cells	eif4h
ndufs7	0	0.25609	0.585	0.236	0	rag1/2+ cycling T cells	ndufs7
creb1a	0	0.25514	0.608	0.241	0	rag1/2+ cycling T cells	creb1a
bahcc1b	0	0.254795	0.476	0.118	0	rag1/2+ cycling T cells	bahcc1b
ckap5	0	0.254296	0.268	0.047	0	rag1/2+ cycling T cells	ckap5
srsf10b	0	0.253529	0.464	0.169	0	rag1/2+ cycling T cells	srsf10b
cmpk	0	0.252914	0.412	0.121	0	rag1/2+ cycling T cells	cmpk
nup50	0	0.251979	0.429	0.137	0	rag1/2+ cycling T cells	nup50
slc7a10a	0	0.251058	0.365	0.093	0	rag1/2+ cycling T cells	slc7a10a
e2f4	0	0.250806	0.369	0.089	0	rag1/2+ cycling T cells	e2f4
atp5mea	6.1377e-308	0.251575	0.652	0.29	1.70487e-303	rag1/2+ cycling T cells	atp5mea
calm2a	4.96732e-307	0.282827	0.748	0.36	1.37977e-302	rag1/2+ cycling T cells	calm2a
imp4	1.10964e-306	0.251423	0.364	0.123	3.08225e-302	rag1/2+ cycling T cells	imp4
mob3a	9.75785e-306	0.251926	0.6	0.254	2.71044e-301	rag1/2+ cycling T cells	mob3a
calm1a	1.82012e-305	0.398967	0.742	0.382	5.05574e-301	rag1/2+ cycling T cells	calm1a
hnrnpr	5.43087e-305	0.255934	0.623	0.276	1.50853e-300	rag1/2+ cycling T cells	hnrnpr
cox7a2a	3.53249e-303	0.314889	0.703	0.336	9.8122e-299	rag1/2+ cycling T cells	cox7a2a
srsf3b	9.84792e-303	0.305071	0.728	0.353	2.73546e-298	rag1/2+ cycling T cells	srsf3b
ak2	1.34336e-302	0.275852	0.713	0.34	3.73145e-298	rag1/2+ cycling T cells	ak2
atp5mf	3.101e-299	0.374885	0.828	0.472	8.61366e-295	rag1/2+ cycling T cells	atp5mf
hdac1	1.08691e-298	0.374606	0.858	0.524	3.01911e-294	rag1/2+ cycling T cells	hdac1
ndufb9	2.05014e-298	0.256422	0.685	0.318	5.69466e-294	rag1/2+ cycling T cells	ndufb9
pycard	3.68554e-297	0.288407	0.398	0.144	1.02373e-292	rag1/2+ cycling T cells	pycard
cdc14b	1.45121e-295	0.329723	0.398	0.144	4.03103e-291	rag1/2+ cycling T cells	cdc14b
sem1	1.02679e-292	0.334696	0.775	0.399	2.85211e-288	rag1/2+ cycling T cells	sem1
msna	1.20216e-289	0.463837	0.903	0.646	3.33924e-285	rag1/2+ cycling T cells	msna
srsf2a	2.02684e-288	0.357136	0.764	0.408	5.62996e-284	rag1/2+ cycling T cells	srsf2a
sarnp	9.14586e-287	0.297758	0.782	0.398	2.54044e-282	rag1/2+ cycling T cells	sarnp
atp5md	1.49494e-284	0.336211	0.772	0.415	4.15248e-280	rag1/2+ cycling T cells	atp5md
khdrbs1a	1.58835e-281	0.35446	0.935	0.789	4.41196e-277	rag1/2+ cycling T cells	khdrbs1a
uqcrq	8.4157e-277	0.264644	0.704	0.342	2.33763e-272	rag1/2+ cycling T cells	uqcrq
apex1	8.31476e-276	0.326727	0.411	0.16	2.30959e-271	rag1/2+ cycling T cells	apex1
fkbp1aa1	1.3624e-269	0.367819	0.879	0.58	3.78435e-265	rag1/2+ cycling T cells	fkbp1aa
cct3	2.23185e-269	0.379585	0.818	0.468	6.1994e-265	rag1/2+ cycling T cells	cct3
cox6b11	5.92359e-269	0.280804	0.508	0.213	1.64539e-264	rag1/2+ cycling T cells	cox6b1
rbm8a	1.20113e-268	0.353083	0.831	0.491	3.33637e-264	rag1/2+ cycling T cells	rbm8a
pa2g4a1	1.39527e-264	0.392915	0.473	0.208	3.87564e-260	rag1/2+ cycling T cells	pa2g4a
atp5l	2.30684e-262	0.363165	0.877	0.591	6.40772e-258	rag1/2+ cycling T cells	atp5l
abcf1	6.07479e-262	0.254318	0.547	0.242	1.68739e-257	rag1/2+ cycling T cells	abcf1
parvg	1.00833e-261	0.267491	0.644	0.306	2.80084e-257	rag1/2+ cycling T cells	parvg
smarce1	1.06037e-258	0.266775	0.78	0.406	2.9454e-254	rag1/2+ cycling T cells	smarce1
eif2s2	2.35974e-258	0.325442	0.723	0.38	6.55465e-254	rag1/2+ cycling T cells	eif2s2
tp53inp2	8.78114e-256	0.347217	0.273	0.084	2.43914e-251	rag1/2+ cycling T cells	tp53inp2
atp5f1b	6.10288e-254	0.364618	0.905	0.68	1.6952e-249	rag1/2+ cycling T cells	atp5f1b
ywhaz	2.30582e-252	0.279457	0.761	0.397	6.40486e-248	rag1/2+ cycling T cells	ywhaz
sod1	2.45171e-247	0.366531	0.835	0.514	6.81012e-243	rag1/2+ cycling T cells	sod1
arpc3	1.36147e-244	0.335059	0.835	0.483	3.78176e-240	rag1/2+ cycling T cells	arpc3
alyref	4.57494e-241	0.314945	0.834	0.511	1.27078e-236	rag1/2+ cycling T cells	alyref
eif2s1b	1.66334e-236	0.278944	0.667	0.336	4.62025e-232	rag1/2+ cycling T cells	eif2s1b
idh2	5.30584e-233	0.308436	0.828	0.471	1.4738e-228	rag1/2+ cycling T cells	idh2
cxcr4b1	6.86131e-229	0.263203	0.764	0.413	1.90587e-224	rag1/2+ cycling T cells	cxcr4b
actb11	1.33421e-228	0.291967	0.903	0.587	3.70604e-224	rag1/2+ cycling T cells	actb1
hnrnpabb1	7.49034e-227	0.377297	0.881	0.603	2.08059e-222	rag1/2+ cycling T cells	hnrnpabb
rpl31	5.65902e-226	0.304002	0.957	0.868	1.57191e-221	rag1/2+ cycling T cells	rpl3
atp5fa1	7.0269e-223	0.343156	0.862	0.572	1.95186e-218	rag1/2+ cycling T cells	atp5fa1
tcp1	2.62419e-221	0.319598	0.71	0.383	7.2892e-217	rag1/2+ cycling T cells	tcp1
atp1b1a	4.49689e-214	0.277271	0.782	0.455	1.2491e-209	rag1/2+ cycling T cells	atp1b1a
cct5	4.21157e-208	0.332117	0.805	0.491	1.16985e-203	rag1/2+ cycling T cells	cct5
cox7c	3.5423e-204	0.32202	0.856	0.558	9.83944e-200	rag1/2+ cycling T cells	cox7c
cox6c	2.57186e-202	0.260069	0.802	0.455	7.14386e-198	rag1/2+ cycling T cells	cox6c
arhgdia	3.83903e-202	0.313409	0.852	0.549	1.06637e-197	rag1/2+ cycling T cells	arhgdia
cox6a1	3.08e-201	0.252925	0.814	0.474	8.55531e-197	rag1/2+ cycling T cells	cox6a1
prdx2	8.02341e-198	0.285566	0.877	0.612	2.22866e-193	rag1/2+ cycling T cells	prdx2
ptmaa	1.53227e-195	0.313428	0.937	0.759	4.2562e-191	rag1/2+ cycling T cells	ptmaa
cct2.1	9.07698e-195	0.300218	0.737	0.42	2.52131e-190	rag1/2+ cycling T cells	cct2.1
syncrip	1.26189e-186	0.280685	0.86	0.59	3.50514e-182	rag1/2+ cycling T cells	syncrip
hmgb1a	8.31406e-186	0.313668	0.804	0.503	2.3094e-181	rag1/2+ cycling T cells	hmgb1a
COX5B	7.92056e-179	0.293666	0.849	0.568	2.20009e-174	rag1/2+ cycling T cells	COX5B
rpl22l11	4.16858e-177	0.268297	0.941	0.799	1.15791e-172	rag1/2+ cycling T cells	rpl22l1
zgc:56493	1.22683e-175	0.295029	0.915	0.745	3.40777e-171	rag1/2+ cycling T cells	zgc:56493
fabp31	4.59474e-170	0.311541	0.651	0.37	1.27628e-165	rag1/2+ cycling T cells	fabp3
eif5a	8.45036e-168	0.282668	0.836	0.567	2.34726e-163	rag1/2+ cycling T cells	eif5a
eif3d	3.11485e-151	0.251313	0.834	0.534	8.65213e-147	rag1/2+ cycling T cells	eif3d
MYL6 (1 of many)	3.11441e-140	0.251893	0.878	0.615	8.6509e-136	rag1/2+ cycling T cells	MYL6 (1 of many)
si:ch211-207n23.2	0	2.1981	0.732	0.023	0	sox13+ gammadelta T cells	si:ch211-207n23.2
si:dkeyp-13d12.231	0	1.73263	0.793	0.079	0	sox13+ gammadelta T cells	si:dkeyp-13d12.23
sox13	0	1.72486	0.633	0.016	0	sox13+ gammadelta T cells	sox13
itm2cb	0	1.5461	0.564	0.059	0	sox13+ gammadelta T cells	itm2cb
pdia3	0	1.31171	0.861	0.348	0	sox13+ gammadelta T cells	pdia3
etv5a	0	1.23721	0.365	0.033	0	sox13+ gammadelta T cells	etv5a
rbbp8l	0	1.09321	0.525	0.016	0	sox13+ gammadelta T cells	rbbp8l
capgb1	0	1.08801	0.765	0.197	0	sox13+ gammadelta T cells	capgb
wipf1b2	0	1.00451	0.836	0.302	0	sox13+ gammadelta T cells	wipf1b
BX571675.1	0	0.974499	0.432	0.005	0	sox13+ gammadelta T cells	BX571675.1
si:dkey-21h14.9	0	0.944512	0.269	0.003	0	sox13+ gammadelta T cells	si:dkey-21h14.9
blk	0	0.816015	0.434	0.035	0	sox13+ gammadelta T cells	blk
trdc	0	0.804291	0.454	0.052	0	sox13+ gammadelta T cells	trdc
shc2	0	0.696826	0.301	0.02	0	sox13+ gammadelta T cells	shc2
znf536	0	0.696633	0.289	0.029	0	sox13+ gammadelta T cells	znf536
cd74b	2.74237e-301	0.687584	0.867	0.299	7.61749e-297	sox13+ gammadelta T cells	cd74b
glipr1a	2.04192e-298	0.486889	0.367	0.059	5.67183e-294	sox13+ gammadelta T cells	glipr1a
si:ch211-25d12.7	5.73344e-295	0.568074	0.284	0.037	1.59258e-290	sox13+ gammadelta T cells	si:ch211-25d12.7
crip11	1.2642e-294	1.39661	0.927	0.527	3.51157e-290	sox13+ gammadelta T cells	crip1
arpc1b2	5.70153e-282	0.941211	0.962	0.595	1.58371e-277	sox13+ gammadelta T cells	arpc1b
skia	1.95922e-278	0.563501	0.367	0.064	5.44212e-274	sox13+ gammadelta T cells	skia
tnfrsf9b	2.54745e-259	0.987783	0.585	0.163	7.07604e-255	sox13+ gammadelta T cells	tnfrsf9b
etnk1	1.16037e-252	0.832395	0.609	0.184	3.22316e-248	sox13+ gammadelta T cells	etnk1
hck	1.294e-250	0.442558	0.293	0.044	3.59434e-246	sox13+ gammadelta T cells	hck
phactr2	1.5312e-249	0.601747	0.483	0.116	4.25321e-245	sox13+ gammadelta T cells	phactr2
elovl1b	4.4931e-249	0.488135	0.407	0.083	1.24805e-244	sox13+ gammadelta T cells	elovl1b
actb21	1.14651e-236	0.910813	0.998	0.957	3.18466e-232	sox13+ gammadelta T cells	actb2
zgc:152774	1.13164e-232	0.712151	0.664	0.219	3.14337e-228	sox13+ gammadelta T cells	zgc:152774
hsp90ab1	7.49311e-225	0.418026	1	0.978	2.08136e-220	sox13+ gammadelta T cells	hsp90ab1
rgs132	1.7917e-220	0.86705	0.9	0.438	4.97679e-216	sox13+ gammadelta T cells	rgs13
2021-09-12	3.35967e-192	0.666782	0.722	0.302	9.33215e-188	sox13+ gammadelta T cells	2021-09-12
zgc:162200	6.95346e-188	0.477731	0.341	0.078	1.93146e-183	sox13+ gammadelta T cells	zgc:162200
cks21	1.03684e-184	0.839625	0.352	0.084	2.88002e-180	sox13+ gammadelta T cells	cks2
pfn11	4.1813e-184	0.652099	0.996	0.944	1.16144e-179	sox13+ gammadelta T cells	pfn1
calr	8.56286e-184	0.603451	0.342	0.08	2.37851e-179	sox13+ gammadelta T cells	calr
eef1a1l1	4.58831e-183	0.37935	0.999	0.982	1.2745e-178	sox13+ gammadelta T cells	eef1a1l1
hyou1	1.3986e-180	0.750238	0.51	0.167	3.88489e-176	sox13+ gammadelta T cells	hyou1
scgn	1.12646e-173	0.465113	0.463	0.134	3.12896e-169	sox13+ gammadelta T cells	scgn
tnfrsf9a	2.3569e-167	0.861165	0.35	0.084	6.54676e-163	sox13+ gammadelta T cells	tnfrsf9a
hsp90b1	8.20916e-167	0.846356	0.47	0.152	2.28026e-162	sox13+ gammadelta T cells	hsp90b1
lcp12	2.95634e-165	0.668794	0.896	0.511	8.21182e-161	sox13+ gammadelta T cells	lcp1
mef2d	3.05899e-165	0.789584	0.625	0.245	8.49696e-161	sox13+ gammadelta T cells	mef2d
lpar5a	1.56177e-162	0.629224	0.538	0.192	4.33812e-158	sox13+ gammadelta T cells	lpar5a
arhgdig2	6.12353e-159	0.63648	0.943	0.708	1.70093e-154	sox13+ gammadelta T cells	arhgdig
ada	2.3661e-156	0.557846	0.519	0.184	6.57233e-152	sox13+ gammadelta T cells	ada
actb12	5.59849e-153	0.713932	0.945	0.611	1.55509e-148	sox13+ gammadelta T cells	actb1
ipcef12	6.35433e-151	0.446095	0.754	0.317	1.76504e-146	sox13+ gammadelta T cells	ipcef1
st3gal3a	9.87627e-148	0.39825	0.376	0.106	2.74333e-143	sox13+ gammadelta T cells	st3gal3a
cxcr4a1	4.90322e-147	0.576594	0.448	0.141	1.36197e-142	sox13+ gammadelta T cells	cxcr4a
pik3ap1	1.16525e-145	0.370196	0.32	0.08	3.23672e-141	sox13+ gammadelta T cells	pik3ap1
prkacab	1.05455e-143	0.448218	0.541	0.194	2.92923e-139	sox13+ gammadelta T cells	prkacab
fnbp1b.1	5.91422e-143	0.392636	0.351	0.096	1.64279e-138	sox13+ gammadelta T cells	fnbp1b.1
dusp21	5.16984e-141	0.616119	0.686	0.295	1.43603e-136	sox13+ gammadelta T cells	dusp2
fmnl1a	1.27791e-136	0.592851	0.64	0.276	3.54964e-132	sox13+ gammadelta T cells	fmnl1a
rras2	3.31655e-136	0.447729	0.475	0.163	9.21239e-132	sox13+ gammadelta T cells	rras2
hspa5	3.9615e-135	0.993714	0.584	0.25	1.10038e-130	sox13+ gammadelta T cells	hspa5
rpl15	1.25265e-132	0.370085	0.99	0.935	3.47948e-128	sox13+ gammadelta T cells	rpl15
cmtm3	1.54608e-130	0.362113	0.351	0.101	4.29455e-126	sox13+ gammadelta T cells	cmtm3
si:dkey-109a10.22	1.71457e-130	0.471584	0.71	0.316	4.76255e-126	sox13+ gammadelta T cells	si:dkey-109a10.2
si:ch211-194k22.8	4.44352e-127	0.488692	0.575	0.235	1.23428e-122	sox13+ gammadelta T cells	si:ch211-194k22.8
hspa8	1.18999e-124	0.462553	0.974	0.893	3.30545e-120	sox13+ gammadelta T cells	hspa8
cotl12	1.4315e-124	0.564894	0.882	0.533	3.97628e-120	sox13+ gammadelta T cells	cotl1
si:ch211-284f22.32	5.02464e-124	0.453175	0.541	0.211	1.39569e-119	sox13+ gammadelta T cells	si:ch211-284f22.3
si:ch211-132p1.32	3.27931e-123	0.593559	0.611	0.269	9.10893e-119	sox13+ gammadelta T cells	si:ch211-132p1.3
pgam1a	1.86526e-121	0.531932	0.726	0.358	5.18114e-117	sox13+ gammadelta T cells	pgam1a
scinlb1	2.80944e-121	0.43513	0.652	0.278	7.80377e-117	sox13+ gammadelta T cells	scinlb
il2rgb	2.25344e-118	0.405206	0.28	0.075	6.25937e-114	sox13+ gammadelta T cells	il2rgb
slc16a8	1.44293e-117	0.368115	0.417	0.141	4.00803e-113	sox13+ gammadelta T cells	slc16a8
fosl2	5.1561e-117	0.564663	0.66	0.305	1.43221e-112	sox13+ gammadelta T cells	fosl2
cst3	9.6192e-115	0.304371	0.395	0.128	2.67192e-110	sox13+ gammadelta T cells	cst3
syne1b1	1.50818e-113	0.411924	0.374	0.123	4.18928e-109	sox13+ gammadelta T cells	syne1b
fgd4b	6.25813e-113	0.39813	0.337	0.103	1.73832e-108	sox13+ gammadelta T cells	fgd4b
calr3b1	1.65551e-111	0.623313	0.496	0.206	4.5985e-107	sox13+ gammadelta T cells	calr3b
zgc:153317	1.94264e-109	0.373442	0.413	0.142	5.39607e-105	sox13+ gammadelta T cells	zgc:153317
tefa1	4.93121e-109	0.490131	0.758	0.397	1.36974e-104	sox13+ gammadelta T cells	tefa
hif1al	5.07179e-108	0.458394	0.672	0.319	1.40879e-103	sox13+ gammadelta T cells	hif1al
rpl91	5.64046e-108	0.303145	0.996	0.954	1.56675e-103	sox13+ gammadelta T cells	rpl9
eif2s1b1	2.53608e-106	0.447063	0.716	0.362	7.04448e-102	sox13+ gammadelta T cells	eif2s1b
cfl11	7.33245e-105	0.50752	0.962	0.771	2.03673e-100	sox13+ gammadelta T cells	cfl1
rpl32	1.55023e-104	0.387969	0.983	0.875	4.30607e-100	sox13+ gammadelta T cells	rpl3
svila1	6.35125e-102	0.413169	0.576	0.256	1.76419e-97	sox13+ gammadelta T cells	svila
rpl381	1.17527e-101	0.330901	0.992	0.961	3.26455e-97	sox13+ gammadelta T cells	rpl38
cpne1	1.00571e-99	0.354483	0.692	0.344	2.79356e-95	sox13+ gammadelta T cells	cpne1
gstp1	3.62714e-99	0.285275	0.447	0.168	1.00751e-94	sox13+ gammadelta T cells	gstp1
hpse	1.69802e-96	0.270782	0.387	0.138	4.7166e-92	sox13+ gammadelta T cells	hpse
dnmt3ab	1.80393e-95	0.32129	0.297	0.093	5.01077e-91	sox13+ gammadelta T cells	dnmt3ab
msna1	4.27275e-95	0.469132	0.948	0.665	1.18684e-90	sox13+ gammadelta T cells	msna
irf1b2	3.19435e-93	0.625331	0.502	0.221	8.87295e-89	sox13+ gammadelta T cells	irf1b
tmsb4x1	6.49317e-93	0.294119	0.999	0.975	1.80361e-88	sox13+ gammadelta T cells	tmsb4x
aebp2	6.49986e-93	0.391116	0.497	0.212	1.80547e-88	sox13+ gammadelta T cells	aebp2
rpl5b1	7.85805e-93	0.384597	0.965	0.843	2.18273e-88	sox13+ gammadelta T cells	rpl5b
rpl23a	7.29643e-92	0.342901	0.969	0.9	2.02673e-87	sox13+ gammadelta T cells	rpl23a
cmip	1.01147e-91	0.454341	0.7	0.37	2.80955e-87	sox13+ gammadelta T cells	cmip
id32	2.48138e-91	0.765924	0.535	0.24	6.89253e-87	sox13+ gammadelta T cells	id3
CU499336.21	4.88244e-90	0.306498	0.406	0.154	1.35619e-85	sox13+ gammadelta T cells	CU499336.2
prdx5	3.089e-89	0.299492	0.632	0.307	8.58033e-85	sox13+ gammadelta T cells	prdx5
hmha1b	8.33873e-89	0.492658	0.835	0.51	2.31625e-84	sox13+ gammadelta T cells	hmha1b
rps6	8.53972e-89	0.343765	0.977	0.881	2.37208e-84	sox13+ gammadelta T cells	rps6
ppiaa	2.81489e-88	0.349857	0.975	0.889	7.81891e-84	sox13+ gammadelta T cells	ppiaa
si:ch211-256a21.4	4.33099e-88	0.47081	0.373	0.142	1.20302e-83	sox13+ gammadelta T cells	si:ch211-256a21.4
calr3a	7.12341e-88	0.338935	0.308	0.105	1.97867e-83	sox13+ gammadelta T cells	calr3a
rpl71	1.49745e-87	0.287474	0.994	0.955	4.15947e-83	sox13+ gammadelta T cells	rpl7
eef2b	7.14849e-87	0.278167	0.991	0.939	1.98563e-82	sox13+ gammadelta T cells	eef2b
rpl4	9.14914e-87	0.418602	0.964	0.816	2.54136e-82	sox13+ gammadelta T cells	rpl4
srgn2	9.89674e-87	0.369922	0.728	0.381	2.74902e-82	sox13+ gammadelta T cells	srgn
ldhba1	4.8573e-86	0.35958	0.721	0.37	1.34921e-81	sox13+ gammadelta T cells	ldhba
rps51	6.57237e-85	0.257402	0.997	0.965	1.82561e-80	sox13+ gammadelta T cells	rps5
rps4x1	5.28682e-84	0.292795	0.987	0.935	1.46852e-79	sox13+ gammadelta T cells	rps4x
coro1a2	1.23517e-83	0.392692	0.973	0.8	3.43094e-79	sox13+ gammadelta T cells	coro1a
hcls11	3.76231e-82	0.259217	0.499	0.218	1.04506e-77	sox13+ gammadelta T cells	hcls1
rps121	1.62075e-81	0.266709	0.996	0.966	4.50195e-77	sox13+ gammadelta T cells	rps12
fam129ab	1.8825e-80	0.250504	0.263	0.083	5.22902e-76	sox13+ gammadelta T cells	fam129ab
si:dkey-112e7.2	6.51e-80	0.321295	0.679	0.356	1.80828e-75	sox13+ gammadelta T cells	si:dkey-112e7.2
ppdpfb	2.31707e-78	0.330577	0.711	0.388	6.43612e-74	sox13+ gammadelta T cells	ppdpfb
unc13d	5.91973e-78	0.32977	0.595	0.298	1.64432e-73	sox13+ gammadelta T cells	unc13d
mpp1	2.43633e-77	0.319502	0.35	0.135	6.76739e-73	sox13+ gammadelta T cells	mpp1
ybx11	1.90846e-76	0.348988	0.947	0.753	5.30114e-72	sox13+ gammadelta T cells	ybx1
rpl121	5.13583e-76	0.256755	0.987	0.961	1.42658e-71	sox13+ gammadelta T cells	rpl12
gatad2ab	2.3391e-75	0.329326	0.38	0.16	6.49732e-71	sox13+ gammadelta T cells	gatad2ab
idh21	5.33907e-75	0.408525	0.819	0.5	1.48303e-70	sox13+ gammadelta T cells	idh2
BX511111.11	8.30256e-75	0.400566	0.517	0.252	2.3062e-70	sox13+ gammadelta T cells	BX511111.1
arl8ba	1.59175e-74	0.347041	0.417	0.181	4.42141e-70	sox13+ gammadelta T cells	arl8ba
pkma	2.73931e-73	0.358308	0.753	0.438	7.60899e-69	sox13+ gammadelta T cells	pkma
psme21	1.16564e-71	0.319943	0.625	0.328	3.23779e-67	sox13+ gammadelta T cells	psme2
rsl1d11	4.4973e-71	0.304052	0.673	0.353	1.24922e-66	sox13+ gammadelta T cells	rsl1d1
rpl5a	4.56072e-71	0.299206	0.975	0.855	1.26683e-66	sox13+ gammadelta T cells	rpl5a
mrpl33	8.12184e-70	0.275581	0.346	0.143	2.256e-65	sox13+ gammadelta T cells	mrpl33
ppt1	1.9755e-69	0.330108	0.718	0.418	5.48736e-65	sox13+ gammadelta T cells	ppt1
acp5b	3.43926e-69	0.262419	0.263	0.091	9.55324e-65	sox13+ gammadelta T cells	acp5b
stk17al2	3.86647e-69	0.356152	0.866	0.574	1.07399e-64	sox13+ gammadelta T cells	stk17al
tet32	3.90944e-69	0.302069	0.36	0.147	1.08593e-64	sox13+ gammadelta T cells	tet3
pinx1	9.77655e-69	0.280777	0.529	0.257	2.71563e-64	sox13+ gammadelta T cells	pinx1
pno11	2.06196e-68	0.308293	0.728	0.405	5.72751e-64	sox13+ gammadelta T cells	pno1
ppib1	3.43874e-68	0.334255	0.644	0.352	9.5518e-64	sox13+ gammadelta T cells	ppib
BX784026.1	9.41117e-68	0.322904	0.514	0.249	2.61414e-63	sox13+ gammadelta T cells	BX784026.1
plcg11	2.56882e-67	0.272895	0.599	0.309	7.13541e-63	sox13+ gammadelta T cells	plcg1
eef1g	3.24813e-67	0.259965	0.983	0.927	9.02234e-63	sox13+ gammadelta T cells	eef1g
stau2	7.06108e-67	0.273122	0.284	0.106	1.96136e-62	sox13+ gammadelta T cells	stau2
cox171	1.98634e-66	0.279178	0.609	0.315	5.51746e-62	sox13+ gammadelta T cells	cox17
fam107b	4.44255e-66	0.349863	0.34	0.142	1.23401e-61	sox13+ gammadelta T cells	fam107b
si:dkey-25e12.3	6.82771e-66	0.291772	0.405	0.18	1.89653e-61	sox13+ gammadelta T cells	si:dkey-25e12.3
hif1ab	1.09845e-65	0.332013	0.687	0.396	3.05116e-61	sox13+ gammadelta T cells	hif1ab
arpc5a	2.63491e-65	0.284232	0.555	0.286	7.319e-61	sox13+ gammadelta T cells	arpc5a
zgc:1629442	1.47098e-64	0.349685	0.85	0.541	4.08593e-60	sox13+ gammadelta T cells	zgc:162944
cycsb	2.05615e-64	0.291505	0.684	0.379	5.71138e-60	sox13+ gammadelta T cells	cycsb
rhogb	3.10289e-64	0.274892	0.554	0.287	8.61891e-60	sox13+ gammadelta T cells	rhogb
RPS17	5.86253e-64	0.266563	0.981	0.918	1.62844e-59	sox13+ gammadelta T cells	RPS17
egr3	1.69535e-63	0.518106	0.3	0.118	4.70916e-59	sox13+ gammadelta T cells	egr3
tmem131l1	2.08377e-63	0.307901	0.583	0.308	5.78808e-59	sox13+ gammadelta T cells	tmem131l
fam120a	2.31443e-63	0.294312	0.269	0.102	6.4288e-59	sox13+ gammadelta T cells	fam120a
si:ch211-195b13.1	2.68661e-63	0.329764	0.336	0.137	7.46259e-59	sox13+ gammadelta T cells	si:ch211-195b13.1
tcf3b1	9.58503e-63	0.282853	0.47	0.224	2.66243e-58	sox13+ gammadelta T cells	tcf3b
tpm3	1.70381e-62	0.309256	0.67	0.376	4.73267e-58	sox13+ gammadelta T cells	tpm3
pfkpa	8.07871e-62	0.290097	0.283	0.11	2.24402e-57	sox13+ gammadelta T cells	pfkpa
mrps152	4.77572e-61	0.31335	0.474	0.237	1.32655e-56	sox13+ gammadelta T cells	mrps15
eef1b21	2.90994e-60	0.312007	0.954	0.871	8.08295e-56	sox13+ gammadelta T cells	eef1b2
ets22	3.94407e-60	0.319185	0.671	0.389	1.09554e-55	sox13+ gammadelta T cells	ets2
syngr2b	4.96543e-60	0.277799	0.403	0.184	1.37925e-55	sox13+ gammadelta T cells	syngr2b
eno3	2.80518e-59	0.318317	0.88	0.581	7.79194e-55	sox13+ gammadelta T cells	eno3
igf2bp3	1.49739e-58	0.305596	0.365	0.165	4.15929e-54	sox13+ gammadelta T cells	igf2bp3
aars	1.6404e-58	0.351826	0.378	0.178	4.55655e-54	sox13+ gammadelta T cells	aars
eif4g1a	1.6497e-58	0.266925	0.551	0.289	4.58237e-54	sox13+ gammadelta T cells	eif4g1a
si:dkey-171c9.32	1.78922e-58	0.279436	0.585	0.311	4.96992e-54	sox13+ gammadelta T cells	si:dkey-171c9.3
ptmaa1	9.9833e-58	0.343322	0.951	0.773	2.77306e-53	sox13+ gammadelta T cells	ptmaa
pdcd6	2.67209e-57	0.255501	0.376	0.174	7.42227e-53	sox13+ gammadelta T cells	pdcd6
cd63	3.15386e-57	0.368971	0.834	0.556	8.76048e-53	sox13+ gammadelta T cells	cd63
si:ch211-219a4.3	4.13924e-57	0.271903	0.352	0.158	1.14976e-52	sox13+ gammadelta T cells	si:ch211-219a4.3
rasal3	1.20445e-56	0.272397	0.509	0.268	3.34559e-52	sox13+ gammadelta T cells	rasal3
dnajb11	2.82885e-56	0.261292	0.269	0.107	7.8577e-52	sox13+ gammadelta T cells	dnajb11
mibp21	1.2424e-55	0.324537	0.93	0.756	3.45102e-51	sox13+ gammadelta T cells	mibp2
ssr4	1.73411e-55	0.306684	0.726	0.438	4.81684e-51	sox13+ gammadelta T cells	ssr4
nop53	1.93952e-55	0.288727	0.892	0.635	5.3874e-51	sox13+ gammadelta T cells	nop53
rpl6	2.73896e-55	0.352839	0.958	0.827	7.60801e-51	sox13+ gammadelta T cells	rpl6
sdcbp2	3.2678e-55	0.290795	0.636	0.368	9.07698e-51	sox13+ gammadelta T cells	sdcbp2
arpc4l	3.60333e-55	0.256588	0.68	0.391	1.0009e-50	sox13+ gammadelta T cells	arpc4l
laptm51	1.40034e-54	0.277734	0.833	0.534	3.88972e-50	sox13+ gammadelta T cells	laptm5
nop582	3.87109e-54	0.325347	0.618	0.349	1.07527e-49	sox13+ gammadelta T cells	nop58
imp41	6.97026e-54	0.286229	0.322	0.144	1.93613e-49	sox13+ gammadelta T cells	imp4
zgc:1366051	1.64371e-53	0.307178	0.252	0.095	4.56572e-49	sox13+ gammadelta T cells	zgc:136605
wasb1	2.04855e-53	0.282617	0.828	0.514	5.69025e-49	sox13+ gammadelta T cells	wasb
arpc2	2.76077e-53	0.290057	0.859	0.57	7.66859e-49	sox13+ gammadelta T cells	arpc2
sh3kbp11	3.97175e-52	0.268167	0.373	0.174	1.10323e-47	sox13+ gammadelta T cells	sh3kbp1
eef1da1	3.74205e-51	0.289664	0.87	0.584	1.03943e-46	sox13+ gammadelta T cells	eef1da
edem1	2.13889e-50	0.30892	0.41	0.207	5.94119e-46	sox13+ gammadelta T cells	edem1
manf	7.76764e-50	0.338214	0.257	0.107	2.15762e-45	sox13+ gammadelta T cells	manf
cct6a	7.99108e-50	0.277017	0.829	0.537	2.21968e-45	sox13+ gammadelta T cells	cct6a
capza1b	9.77638e-50	0.283168	0.775	0.492	2.71559e-45	sox13+ gammadelta T cells	capza1b
grap2a1	1.69821e-49	0.252455	0.595	0.34	4.71711e-45	sox13+ gammadelta T cells	grap2a
eif5a21	5.19105e-49	0.257081	0.759	0.449	1.44192e-44	sox13+ gammadelta T cells	eif5a2
rps18	1.17558e-47	0.282256	0.97	0.869	3.26541e-43	sox13+ gammadelta T cells	rps18
eif3d1	5.13292e-47	0.275781	0.826	0.558	1.42577e-42	sox13+ gammadelta T cells	eif3d
reep5	1.67347e-46	0.374725	0.637	0.394	4.64841e-42	sox13+ gammadelta T cells	reep5
nop562	2.27473e-46	0.281057	0.768	0.484	6.31853e-42	sox13+ gammadelta T cells	nop56
cct31	1.94393e-44	0.263118	0.784	0.497	5.39966e-40	sox13+ gammadelta T cells	cct3
npm1a2	2.47868e-43	0.251259	0.582	0.333	6.88502e-39	sox13+ gammadelta T cells	npm1a
dkc11	1.05552e-41	0.318111	0.435	0.236	2.93193e-37	sox13+ gammadelta T cells	dkc1
pdpk1a	1.95362e-41	0.389497	0.26	0.117	5.42658e-37	sox13+ gammadelta T cells	pdpk1a
nfkbie	1.4775e-37	0.338001	0.664	0.441	4.10405e-33	sox13+ gammadelta T cells	nfkbie
si:dkey-262k9.21	7.60678e-35	0.269037	0.353	0.187	2.11294e-30	sox13+ gammadelta T cells	si:dkey-262k9.2
junba	9.45271e-33	0.277282	0.448	0.26	2.62568e-28	sox13+ gammadelta T cells	junba
nr4a31	1.70322e-27	0.253109	0.486	0.304	4.73103e-23	sox13+ gammadelta T cells	nr4a3
hist1h4l.121	0	1.94014	0.954	0.108	0	rag1/2- cycling T cells	hist1h4l.12
mki671	0	1.90287	0.958	0.093	0	rag1/2- cycling T cells	mki67
dut1	0	1.84783	0.873	0.135	0	rag1/2- cycling T cells	dut
rrm21	0	1.84084	0.932	0.101	0	rag1/2- cycling T cells	rrm2
pcna1	0	1.69517	0.841	0.224	0	rag1/2- cycling T cells	pcna
tubb2b1	0	1.65528	0.997	0.493	0	rag1/2- cycling T cells	tubb2b
tuba8l1	0	1.61099	0.969	0.403	0	rag1/2- cycling T cells	tuba8l
top2a1	0	1.59649	0.868	0.063	0	rag1/2- cycling T cells	top2a
stmn1a1	0	1.56874	0.964	0.241	0	rag1/2- cycling T cells	stmn1a
hist1h4l.71	0	1.56488	0.854	0.085	0	rag1/2- cycling T cells	hist1h4l.7
hmgb2a1	0	1.54847	0.998	0.749	0	rag1/2- cycling T cells	hmgb2a
tuba8l41	0	1.53407	0.994	0.546	0	rag1/2- cycling T cells	tuba8l4
pclaf1	0	1.42183	0.89	0.153	0	rag1/2- cycling T cells	pclaf
hmgb2b1	0	1.39356	0.995	0.508	0	rag1/2- cycling T cells	hmgb2b
banf11	0	1.37839	0.936	0.212	0	rag1/2- cycling T cells	banf1
zgc:1105401	0	1.35226	0.777	0.059	0	rag1/2- cycling T cells	zgc:110540
hmgn21	0	1.34453	0.999	0.803	0	rag1/2- cycling T cells	hmgn2
si:dkey-108k21.101	0	1.33989	0.799	0.059	0	rag1/2- cycling T cells	si:dkey-108k21.10
si:ch211-288g17.31	0	1.3354	0.972	0.273	0	rag1/2- cycling T cells	si:ch211-288g17.3
tubb4b1	0	1.30885	0.991	0.642	0	rag1/2- cycling T cells	tubb4b
h3f3b.11	0	1.30715	0.997	0.738	0	rag1/2- cycling T cells	h3f3b.1
actb13	0	1.29908	0.998	0.611	0	rag1/2- cycling T cells	actb1
cenpf1	0	1.29007	0.736	0.051	0	rag1/2- cycling T cells	cenpf
smc21	0	1.25588	0.912	0.071	0	rag1/2- cycling T cells	smc2
zgc:1949891	0	1.2514	0.788	0.078	0	rag1/2- cycling T cells	zgc:194989
chaf1a1	0	1.24662	0.847	0.106	0	rag1/2- cycling T cells	chaf1a
si:ch211-114n24.61	0	1.23268	0.847	0.227	0	rag1/2- cycling T cells	si:ch211-114n24.6
CABZ01058261.11	0	1.20567	0.886	0.071	0	rag1/2- cycling T cells	CABZ01058261.1
kpna21	0	1.17969	0.607	0.049	0	rag1/2- cycling T cells	kpna2
hist1h4l.171	0	1.1644	0.78	0.058	0	rag1/2- cycling T cells	hist1h4l.17
ube2c1	0	1.1446	0.746	0.058	0	rag1/2- cycling T cells	ube2c
anp32b1	0	1.14321	0.958	0.344	0	rag1/2- cycling T cells	anp32b
mibp1	0	1.13677	0.805	0.08	0	rag1/2- cycling T cells	mibp
aspm1	0	1.13431	0.571	0.044	0	rag1/2- cycling T cells	aspm
cdk11	0	1.13198	0.859	0.048	0	rag1/2- cycling T cells	cdk1
tpx21	0	1.12626	0.809	0.056	0	rag1/2- cycling T cells	tpx2
rrm11	0	1.09433	0.816	0.12	0	rag1/2- cycling T cells	rrm1
nusap11	0	1.0831	0.745	0.057	0	rag1/2- cycling T cells	nusap1
si:ch73-281n10.21	0	1.07572	0.96	0.355	0	rag1/2- cycling T cells	si:ch73-281n10.2
dlgap51	0	1.05491	0.825	0.063	0	rag1/2- cycling T cells	dlgap5
hist1h2a61	0	1.03949	0.754	0.044	0	rag1/2- cycling T cells	hist1h2a6
aurkb1	0	1.03498	0.873	0.057	0	rag1/2- cycling T cells	aurkb
rbbp41	0	1.02618	0.893	0.301	0	rag1/2- cycling T cells	rbbp4
dek1	0	1.02232	0.897	0.134	0	rag1/2- cycling T cells	dek
ncapd21	0	1.01254	0.867	0.066	0	rag1/2- cycling T cells	ncapd2
ncapg1	0	1.012	0.888	0.062	0	rag1/2- cycling T cells	ncapg
calm3a1	0	0.997196	0.969	0.303	0	rag1/2- cycling T cells	calm3a
lbr1	0	0.973177	0.947	0.227	0	rag1/2- cycling T cells	lbr
slbp1	0	0.963528	0.724	0.101	0	rag1/2- cycling T cells	slbp
mad2l11	0	0.951863	0.818	0.049	0	rag1/2- cycling T cells	mad2l1
ccna21	0	0.949531	0.833	0.051	0	rag1/2- cycling T cells	ccna2
h2afvb1	0	0.941499	0.989	0.72	0	rag1/2- cycling T cells	h2afvb
hmga1a1	0	0.940218	0.99	0.696	0	rag1/2- cycling T cells	hmga1a
pycard1	0	0.94013	0.834	0.153	0	rag1/2- cycling T cells	pycard
si:ch211-113a14.121	0	0.937082	0.728	0.049	0	rag1/2- cycling T cells	si:ch211-113a14.12
si:dkey-261m9.121	0	0.915599	0.711	0.047	0	rag1/2- cycling T cells	si:dkey-261m9.12
cfl12	0	0.908062	0.989	0.771	0	rag1/2- cycling T cells	cfl1
pfn12	0	0.902158	1	0.944	0	rag1/2- cycling T cells	pfn1
sub1a1	0	0.894765	0.936	0.36	0	rag1/2- cycling T cells	sub1a
snrpd11	0	0.892056	0.931	0.327	0	rag1/2- cycling T cells	snrpd1
cks1b1	0	0.886417	0.835	0.062	0	rag1/2- cycling T cells	cks1b
rpa21	0	0.874302	0.643	0.117	0	rag1/2- cycling T cells	rpa2
kifc11	0	0.866612	0.738	0.048	0	rag1/2- cycling T cells	kifc1
bub31	0	0.856131	0.897	0.148	0	rag1/2- cycling T cells	bub3
lsm71	0	0.836653	0.921	0.27	0	rag1/2- cycling T cells	lsm7
cks22	0	0.83639	0.741	0.074	0	rag1/2- cycling T cells	cks2
esco21	0	0.826982	0.572	0.041	0	rag1/2- cycling T cells	esco2
lmnb21	0	0.824375	0.936	0.303	0	rag1/2- cycling T cells	lmnb2
si:ch211-113a14.181	0	0.817739	0.635	0.042	0	rag1/2- cycling T cells	si:ch211-113a14.18
smc41	0	0.805414	0.896	0.203	0	rag1/2- cycling T cells	smc4
zgc:1104251	0	0.80173	0.453	0.039	0	rag1/2- cycling T cells	zgc:110425
snrpb1	0	0.80099	0.942	0.388	0	rag1/2- cycling T cells	snrpb
cdca81	0	0.79971	0.679	0.039	0	rag1/2- cycling T cells	cdca8
si:dkey-108k21.211	0	0.797888	0.623	0.047	0	rag1/2- cycling T cells	si:dkey-108k21.21
plk11	0	0.796403	0.644	0.045	0	rag1/2- cycling T cells	plk1
nuf21	0	0.785362	0.783	0.049	0	rag1/2- cycling T cells	nuf2
kif111	0	0.781771	0.52	0.037	0	rag1/2- cycling T cells	kif11
ywhaqb1	0	0.780981	0.942	0.365	0	rag1/2- cycling T cells	ywhaqb
cep55l1	0	0.779361	0.729	0.04	0	rag1/2- cycling T cells	cep55l
cdc201	0	0.777289	0.505	0.038	0	rag1/2- cycling T cells	cdc20
dck1	0	0.774792	0.66	0.068	0	rag1/2- cycling T cells	dck
slc7a3a1	0	0.76264	0.646	0.101	0	rag1/2- cycling T cells	slc7a3a
mxd31	0	0.759576	0.754	0.092	0	rag1/2- cycling T cells	mxd3
pbk1	0	0.746633	0.767	0.05	0	rag1/2- cycling T cells	pbk
vrk11	0	0.744651	0.837	0.13	0	rag1/2- cycling T cells	vrk1
si:ch211-161h7.41	0	0.742612	0.754	0.069	0	rag1/2- cycling T cells	si:ch211-161h7.4
fbxo51	0	0.736389	0.686	0.043	0	rag1/2- cycling T cells	fbxo5
rpa31	0	0.733276	0.636	0.107	0	rag1/2- cycling T cells	rpa3
birc5a1	0	0.729663	0.624	0.041	0	rag1/2- cycling T cells	birc5a
si:ch211-69g19.2	0	0.725235	0.324	0.027	0	rag1/2- cycling T cells	si:ch211-69g19.2
psme22	0	0.723015	0.931	0.32	0	rag1/2- cycling T cells	psme2
ccnb1	0	0.721408	0.389	0.031	0	rag1/2- cycling T cells	ccnb1
si:ch211-113a14.241	0	0.71832	0.595	0.036	0	rag1/2- cycling T cells	si:ch211-113a14.24
CABZ01005379.11	0	0.711038	0.682	0.063	0	rag1/2- cycling T cells	CABZ01005379.1
cnbpa1	0	0.710402	0.841	0.269	0	rag1/2- cycling T cells	cnbpa
nucks1a1	0	0.702768	0.91	0.263	0	rag1/2- cycling T cells	nucks1a
cdca51	0	0.699862	0.773	0.044	0	rag1/2- cycling T cells	cdca5
fen11	0	0.695906	0.581	0.092	0	rag1/2- cycling T cells	fen1
cdc25b1	0	0.692345	0.716	0.068	0	rag1/2- cycling T cells	cdc25b
si:dkey-6i22.51	0	0.692239	0.694	0.041	0	rag1/2- cycling T cells	si:dkey-6i22.5
cox6b12	0	0.684949	0.851	0.229	0	rag1/2- cycling T cells	cox6b1
lig11	0	0.683449	0.583	0.102	0	rag1/2- cycling T cells	lig1
snrpe1	0	0.678697	0.903	0.305	0	rag1/2- cycling T cells	snrpe
kif221	0	0.675256	0.748	0.068	0	rag1/2- cycling T cells	kif22
atad21	0	0.674576	0.62	0.057	0	rag1/2- cycling T cells	atad2
cenpe1	0	0.672309	0.601	0.038	0	rag1/2- cycling T cells	cenpe
zgc:867641	0	0.665048	0.67	0.036	0	rag1/2- cycling T cells	zgc:86764
snrpg1	0	0.662874	0.844	0.258	0	rag1/2- cycling T cells	snrpg
isg15	0	0.658129	0.443	0.069	0	rag1/2- cycling T cells	isg15
psma51	0	0.654641	0.892	0.301	0	rag1/2- cycling T cells	psma5
slc29a21	0	0.653223	0.565	0.042	0	rag1/2- cycling T cells	slc29a2
tacc3	0	0.65298	0.488	0.028	0	rag1/2- cycling T cells	tacc3
hist1h4l.111	0	0.647214	0.605	0.041	0	rag1/2- cycling T cells	hist1h4l.11
ncaph1	0	0.643951	0.699	0.042	0	rag1/2- cycling T cells	ncaph
spc241	0	0.639472	0.677	0.041	0	rag1/2- cycling T cells	spc24
nasp1	0	0.632683	0.754	0.193	0	rag1/2- cycling T cells	nasp
psme11	0	0.628634	0.877	0.274	0	rag1/2- cycling T cells	psme1
cxcr4a2	0	0.627019	0.693	0.135	0	rag1/2- cycling T cells	cxcr4a
kpnb11	0	0.626584	0.876	0.273	0	rag1/2- cycling T cells	kpnb1
asf1ba1	0	0.616012	0.563	0.041	0	rag1/2- cycling T cells	asf1ba
suv39h1b1	0	0.614328	0.629	0.046	0	rag1/2- cycling T cells	suv39h1b
kif151	0	0.613358	0.686	0.053	0	rag1/2- cycling T cells	kif15
zgc:194627	0	0.60874	0.318	0.03	0	rag1/2- cycling T cells	zgc:194627
wdr761	0	0.606802	0.701	0.093	0	rag1/2- cycling T cells	wdr76
mus811	0	0.605181	0.682	0.049	0	rag1/2- cycling T cells	mus81
rnaseh2a1	0	0.604797	0.679	0.108	0	rag1/2- cycling T cells	rnaseh2a
spdl11	0	0.597351	0.625	0.048	0	rag1/2- cycling T cells	spdl1
si:ch211-156b7.41	0	0.596249	0.597	0.067	0	rag1/2- cycling T cells	si:ch211-156b7.4
hmgn31	0	0.595538	0.713	0.161	0	rag1/2- cycling T cells	hmgn3
ttk1	0	0.592891	0.629	0.038	0	rag1/2- cycling T cells	ttk
spc251	0	0.592617	0.671	0.045	0	rag1/2- cycling T cells	spc25
wu:fb44b021	0	0.588653	0.629	0.069	0	rag1/2- cycling T cells	wu:fb44b02
tyms1	0	0.588115	0.489	0.052	0	rag1/2- cycling T cells	tyms
lsm81	0	0.587883	0.837	0.202	0	rag1/2- cycling T cells	lsm8
ercc6l	0	0.587694	0.607	0.031	0	rag1/2- cycling T cells	ercc6l
ndufa4	0	0.586261	0.6	0.07	0	rag1/2- cycling T cells	ndufa4
taf151	0	0.585731	0.858	0.259	0	rag1/2- cycling T cells	taf15
rfc31	0	0.582933	0.685	0.128	0	rag1/2- cycling T cells	rfc3
tars1	0	0.575867	0.738	0.186	0	rag1/2- cycling T cells	tars
ncapd31	0	0.574644	0.62	0.035	0	rag1/2- cycling T cells	ncapd3
zgc:1366052	0	0.574516	0.513	0.089	0	rag1/2- cycling T cells	zgc:136605
rad511	0	0.571198	0.644	0.074	0	rag1/2- cycling T cells	rad51
jpt2	0	0.570975	0.871	0.235	0	rag1/2- cycling T cells	jpt2
rfc51	0	0.569983	0.592	0.096	0	rag1/2- cycling T cells	rfc5
rpa11	0	0.565996	0.595	0.127	0	rag1/2- cycling T cells	rpa1
ptges3b1	0	0.564704	0.817	0.237	0	rag1/2- cycling T cells	ptges3b
kif41	0	0.561724	0.618	0.041	0	rag1/2- cycling T cells	kif4
fbrsl1	0	0.559007	0.615	0.073	0	rag1/2- cycling T cells	fbrsl1
rfc41	0	0.558747	0.551	0.093	0	rag1/2- cycling T cells	rfc4
rbb4l1	0	0.558086	0.781	0.171	0	rag1/2- cycling T cells	rbb4l
dnajc91	0	0.555854	0.548	0.111	0	rag1/2- cycling T cells	dnajc9
gars1	0	0.555464	0.841	0.239	0	rag1/2- cycling T cells	gars
si:ch211-113a14.19.21	0	0.55279	0.574	0.035	0	rag1/2- cycling T cells	si:ch211-113a14.19.2
kif23	0	0.549725	0.574	0.03	0	rag1/2- cycling T cells	kif23
krcp1	0	0.547395	0.574	0.044	0	rag1/2- cycling T cells	krcp
cenpx1	0	0.546241	0.707	0.086	0	rag1/2- cycling T cells	cenpx
mis121	0	0.542042	0.603	0.044	0	rag1/2- cycling T cells	mis12
knl11	0	0.534398	0.589	0.033	0	rag1/2- cycling T cells	knl1
si:dkey-25o16.41	0	0.531845	0.559	0.031	0	rag1/2- cycling T cells	si:dkey-25o16.4
prim21	0	0.524711	0.576	0.079	0	rag1/2- cycling T cells	prim2
shmt11	0	0.521108	0.554	0.086	0	rag1/2- cycling T cells	shmt1
CU457819.1	0	0.517044	0.512	0.028	0	rag1/2- cycling T cells	CU457819.1
knstrn1	0	0.516568	0.617	0.033	0	rag1/2- cycling T cells	knstrn
selenoh1	0	0.516251	0.756	0.175	0	rag1/2- cycling T cells	selenoh
dnmt11	0	0.516162	0.541	0.095	0	rag1/2- cycling T cells	dnmt1
ndc801	0	0.513313	0.58	0.037	0	rag1/2- cycling T cells	ndc80
lsm61	0	0.51264	0.845	0.233	0	rag1/2- cycling T cells	lsm6
cd2bp21	0	0.512199	0.714	0.117	0	rag1/2- cycling T cells	cd2bp2
rrm2.1	0	0.512088	0.266	0.021	0	rag1/2- cycling T cells	rrm2.1
cenph	0	0.510951	0.588	0.029	0	rag1/2- cycling T cells	cenph
armc1l1	0	0.50528	0.572	0.043	0	rag1/2- cycling T cells	armc1l
uhrf11	0	0.504263	0.567	0.094	0	rag1/2- cycling T cells	uhrf1
e2f8	0	0.503397	0.52	0.029	0	rag1/2- cycling T cells	e2f8
sgo11	0	0.502994	0.557	0.038	0	rag1/2- cycling T cells	sgo1
primpol1	0	0.502662	0.569	0.038	0	rag1/2- cycling T cells	primpol
psmc3	0	0.501241	0.793	0.194	0	rag1/2- cycling T cells	psmc3
psmd141	0	0.499749	0.836	0.241	0	rag1/2- cycling T cells	psmd14
pttg11	0	0.499041	0.598	0.045	0	rag1/2- cycling T cells	pttg1
dnph1	0	0.497841	0.503	0.05	0	rag1/2- cycling T cells	dnph1
cenpk1	0	0.495861	0.623	0.043	0	rag1/2- cycling T cells	cenpk
psma6a1	0	0.492703	0.82	0.211	0	rag1/2- cycling T cells	psma6a
fkbp31	0	0.491126	0.817	0.229	0	rag1/2- cycling T cells	fkbp3
ccne2	0	0.488436	0.419	0.035	0	rag1/2- cycling T cells	ccne2
clta1	0	0.485325	0.816	0.21	0	rag1/2- cycling T cells	clta
g2e3	0	0.48251	0.429	0.03	0	rag1/2- cycling T cells	g2e3
asf1bb1	0	0.482136	0.546	0.065	0	rag1/2- cycling T cells	asf1bb
hirip31	0	0.479354	0.559	0.108	0	rag1/2- cycling T cells	hirip3
cmpk1	0	0.472139	0.719	0.137	0	rag1/2- cycling T cells	cmpk
lsm31	0	0.471192	0.824	0.201	0	rag1/2- cycling T cells	lsm3
CU571074.1	0	0.469925	0.715	0.159	0	rag1/2- cycling T cells	CU571074.1
anp32e1	0	0.468102	0.799	0.198	0	rag1/2- cycling T cells	anp32e
si:dkey-23a13.171	0	0.467729	0.502	0.033	0	rag1/2- cycling T cells	si:dkey-23a13.17
psmd31	0	0.465143	0.798	0.221	0	rag1/2- cycling T cells	psmd3
nsd21	0	0.46302	0.575	0.059	0	rag1/2- cycling T cells	nsd2
srrt1	0	0.46111	0.751	0.185	0	rag1/2- cycling T cells	srrt
cremb	0	0.461037	0.417	0.061	0	rag1/2- cycling T cells	cremb
arhgap11a	0	0.460634	0.502	0.023	0	rag1/2- cycling T cells	arhgap11a
prc1b	0	0.459314	0.481	0.026	0	rag1/2- cycling T cells	prc1b
mybl2b	0	0.456422	0.467	0.032	0	rag1/2- cycling T cells	mybl2b
pane11	0	0.456389	0.631	0.063	0	rag1/2- cycling T cells	pane1
kif20bb	0	0.456069	0.515	0.027	0	rag1/2- cycling T cells	kif20bb
neil3	0	0.453898	0.54	0.036	0	rag1/2- cycling T cells	neil3
si:ch1073-153i20.41	0	0.452322	0.503	0.032	0	rag1/2- cycling T cells	si:ch1073-153i20.4
pole41	0	0.45197	0.595	0.102	0	rag1/2- cycling T cells	pole4
cd281	0	0.451389	0.521	0.078	0	rag1/2- cycling T cells	cd28
lin52	0	0.448958	0.641	0.087	0	rag1/2- cycling T cells	lin52
hist1h4l.211	0	0.447629	0.489	0.032	0	rag1/2- cycling T cells	hist1h4l.21
HIST2H3C (1 of many)1	0	0.447228	0.487	0.03	0	rag1/2- cycling T cells	HIST2H3C (1 of many)
orc41	0	0.444463	0.485	0.069	0	rag1/2- cycling T cells	orc4
khsrp1	0	0.444458	0.815	0.223	0	rag1/2- cycling T cells	khsrp
ppig1	0	0.444422	0.74	0.183	0	rag1/2- cycling T cells	ppig
hmmr	0	0.444002	0.473	0.03	0	rag1/2- cycling T cells	hmmr
psmb10	0	0.442589	0.755	0.17	0	rag1/2- cycling T cells	psmb10
si:ch1073-153i20.5	0	0.439435	0.42	0.027	0	rag1/2- cycling T cells	si:ch1073-153i20.5
foxp3b1	0	0.438514	0.458	0.075	0	rag1/2- cycling T cells	foxp3b
sub1b	0	0.436625	0.703	0.152	0	rag1/2- cycling T cells	sub1b
dscc1	0	0.436451	0.435	0.038	0	rag1/2- cycling T cells	dscc1
dhfr1	0	0.435049	0.468	0.054	0	rag1/2- cycling T cells	dhfr
ncaph21	0	0.434749	0.537	0.039	0	rag1/2- cycling T cells	ncaph2
cenpw1	0	0.43434	0.586	0.044	0	rag1/2- cycling T cells	cenpw
plk41	0	0.432756	0.538	0.035	0	rag1/2- cycling T cells	plk4
sae11	0	0.432356	0.634	0.097	0	rag1/2- cycling T cells	sae1
hist1h2a4.3	0	0.432285	0.464	0.025	0	rag1/2- cycling T cells	hist1h2a4.3
pola11	0	0.431569	0.454	0.072	0	rag1/2- cycling T cells	pola1
si:ch211-196f2.61	0	0.430862	0.603	0.102	0	rag1/2- cycling T cells	si:ch211-196f2.6
ube2t1	0	0.428488	0.435	0.04	0	rag1/2- cycling T cells	ube2t
ndufa121	0	0.426749	0.797	0.192	0	rag1/2- cycling T cells	ndufa12
cdc6	0	0.426703	0.362	0.031	0	rag1/2- cycling T cells	cdc6
kif14	0	0.425909	0.479	0.028	0	rag1/2- cycling T cells	kif14
si:ch211-63o20.7	0	0.42366	0.532	0.024	0	rag1/2- cycling T cells	si:ch211-63o20.7
prr11	0	0.420947	0.433	0.014	0	rag1/2- cycling T cells	prr11
kif20a	0	0.420643	0.449	0.023	0	rag1/2- cycling T cells	kif20a
hat11	0	0.420088	0.623	0.115	0	rag1/2- cycling T cells	hat1
chtf181	0	0.42008	0.471	0.04	0	rag1/2- cycling T cells	chtf18
atad5a1	0	0.419858	0.492	0.049	0	rag1/2- cycling T cells	atad5a
nup501	0	0.417558	0.694	0.154	0	rag1/2- cycling T cells	nup50
syne1b2	0	0.417335	0.626	0.117	0	rag1/2- cycling T cells	syne1b
sinhcafl.11	0	0.416673	0.803	0.203	0	rag1/2- cycling T cells	sinhcafl.1
cenpo	0	0.411254	0.492	0.018	0	rag1/2- cycling T cells	cenpo
kif2c	0	0.410224	0.476	0.028	0	rag1/2- cycling T cells	kif2c
tk11	0	0.404328	0.534	0.08	0	rag1/2- cycling T cells	tk1
sars	0	0.403656	0.737	0.183	0	rag1/2- cycling T cells	sars
CABZ01115113.1	0	0.401566	0.742	0.18	0	rag1/2- cycling T cells	CABZ01115113.1
nedd81	0	0.401306	0.698	0.14	0	rag1/2- cycling T cells	nedd8
arpp19b1	0	0.40023	0.692	0.132	0	rag1/2- cycling T cells	arpp19b
hist1h2a10	0	0.399739	0.359	0.024	0	rag1/2- cycling T cells	hist1h2a10
hist1h2a4.1	0	0.399724	0.428	0.028	0	rag1/2- cycling T cells	hist1h2a4.1
zgc:153405	0	0.397796	0.426	0.025	0	rag1/2- cycling T cells	zgc:153405
adka1	0	0.393514	0.655	0.129	0	rag1/2- cycling T cells	adka
chaf1b1	0	0.391872	0.435	0.044	0	rag1/2- cycling T cells	chaf1b
ndufa101	0	0.391709	0.744	0.175	0	rag1/2- cycling T cells	ndufa10
dbf4	0	0.391619	0.524	0.041	0	rag1/2- cycling T cells	dbf4
nutf21	0	0.391334	0.698	0.154	0	rag1/2- cycling T cells	nutf2
haus4	0	0.389361	0.516	0.031	0	rag1/2- cycling T cells	haus4
si:ch211-225g23.1	0	0.388639	0.451	0.026	0	rag1/2- cycling T cells	si:ch211-225g23.1
tmpoa1	0	0.388466	0.484	0.058	0	rag1/2- cycling T cells	tmpoa
zgc:171759.4	0	0.38716	0.441	0.026	0	rag1/2- cycling T cells	zgc:171759.4
eed	0	0.38474	0.635	0.13	0	rag1/2- cycling T cells	eed
skia1	0	0.38373	0.456	0.062	0	rag1/2- cycling T cells	skia
kmt5ab	0	0.383225	0.278	0.024	0	rag1/2- cycling T cells	kmt5ab
ivns1abpb	0	0.383037	0.592	0.101	0	rag1/2- cycling T cells	ivns1abpb
si:dkey-185e18.71	0	0.379761	0.47	0.039	0	rag1/2- cycling T cells	si:dkey-185e18.7
ska11	0	0.379631	0.528	0.054	0	rag1/2- cycling T cells	ska1
actl6a	0	0.377194	0.74	0.16	0	rag1/2- cycling T cells	actl6a
hist2h3c	0	0.375811	0.424	0.028	0	rag1/2- cycling T cells	hist2h3c
ccnb3	0	0.375718	0.332	0.038	0	rag1/2- cycling T cells	ccnb3
psmd11b	0	0.373638	0.621	0.11	0	rag1/2- cycling T cells	psmd11b
cdk21	0	0.373355	0.45	0.055	0	rag1/2- cycling T cells	cdk2
aaas	0	0.371142	0.468	0.06	0	rag1/2- cycling T cells	aaas
psmc1a1	0	0.36962	0.652	0.138	0	rag1/2- cycling T cells	psmc1a
snrpa1	0	0.368396	0.739	0.187	0	rag1/2- cycling T cells	snrpa1
mis18bp1	0	0.368372	0.461	0.024	0	rag1/2- cycling T cells	mis18bp1
psmd10	0	0.366741	0.638	0.139	0	rag1/2- cycling T cells	psmd10
phf11	0	0.365827	0.548	0.094	0	rag1/2- cycling T cells	phf11
bub1bb	0	0.363442	0.372	0.024	0	rag1/2- cycling T cells	bub1bb
espl11	0	0.362454	0.464	0.032	0	rag1/2- cycling T cells	espl1
prpf191	0	0.360755	0.706	0.166	0	rag1/2- cycling T cells	prpf19
chtf8	0	0.360744	0.441	0.043	0	rag1/2- cycling T cells	chtf8
snrpa2	0	0.359709	0.669	0.146	0	rag1/2- cycling T cells	snrpa
adrm1	0	0.359116	0.679	0.156	0	rag1/2- cycling T cells	adrm1
rangap1a1	0	0.358826	0.688	0.154	0	rag1/2- cycling T cells	rangap1a
mapre1a	0	0.358792	0.719	0.162	0	rag1/2- cycling T cells	mapre1a
si:ch211-244o22.21	0	0.358766	0.48	0.045	0	rag1/2- cycling T cells	si:ch211-244o22.2
ckap2l	0	0.356819	0.437	0.023	0	rag1/2- cycling T cells	ckap2l
dtymk	0	0.356365	0.438	0.028	0	rag1/2- cycling T cells	dtymk
pitpnaa	0	0.355527	0.681	0.147	0	rag1/2- cycling T cells	pitpnaa
ruvbl1	0	0.354759	0.588	0.114	0	rag1/2- cycling T cells	ruvbl1
rangap1b	0	0.353629	0.592	0.098	0	rag1/2- cycling T cells	rangap1b
gmnn	0	0.352512	0.459	0.057	0	rag1/2- cycling T cells	gmnn
uchl5	0	0.352084	0.62	0.126	0	rag1/2- cycling T cells	uchl5
usp11	0	0.351673	0.618	0.119	0	rag1/2- cycling T cells	usp1
CKS2	0	0.350025	0.437	0.031	0	rag1/2- cycling T cells	CKS2
polr3glb1	0	0.347477	0.693	0.142	0	rag1/2- cycling T cells	polr3glb
stmn4l	0	0.34622	0.393	0.044	0	rag1/2- cycling T cells	stmn4l
nup210	0	0.345634	0.574	0.109	0	rag1/2- cycling T cells	nup210
mrps18a	0	0.344358	0.598	0.107	0	rag1/2- cycling T cells	mrps18a
melk	0	0.343988	0.377	0.016	0	rag1/2- cycling T cells	melk
cenpn	0	0.342848	0.471	0.025	0	rag1/2- cycling T cells	cenpn
hist1h2a11.3	0	0.342544	0.371	0.022	0	rag1/2- cycling T cells	hist1h2a11.3
pmm2	0	0.340855	0.547	0.083	0	rag1/2- cycling T cells	pmm2
net1	0	0.338266	0.46	0.037	0	rag1/2- cycling T cells	net1
ckap51	0	0.337524	0.451	0.06	0	rag1/2- cycling T cells	ckap5
lin37	0	0.332769	0.557	0.075	0	rag1/2- cycling T cells	lin37
snrpb2	0	0.331821	0.611	0.131	0	rag1/2- cycling T cells	snrpb2
hist1h2a5	0	0.331063	0.372	0.018	0	rag1/2- cycling T cells	hist1h2a5
BX682558.1	0	0.330253	0.399	0.025	0	rag1/2- cycling T cells	BX682558.1
hist1h4l.15	0	0.329736	0.355	0.027	0	rag1/2- cycling T cells	hist1h4l.15
acp1	0	0.32885	0.591	0.111	0	rag1/2- cycling T cells	acp1
sp100.2	0	0.325188	0.55	0.064	0	rag1/2- cycling T cells	sp100.2
depdc1a	0	0.324398	0.389	0.024	0	rag1/2- cycling T cells	depdc1a
wdr82	0	0.323939	0.651	0.126	0	rag1/2- cycling T cells	wdr82
cdc45	0	0.323896	0.42	0.022	0	rag1/2- cycling T cells	cdc45
zgc:173552	0	0.323499	0.398	0.027	0	rag1/2- cycling T cells	zgc:173552
ncapg2	0	0.322362	0.424	0.024	0	rag1/2- cycling T cells	ncapg2
anln	0	0.322144	0.349	0.019	0	rag1/2- cycling T cells	anln
arl14ep	0	0.321977	0.56	0.096	0	rag1/2- cycling T cells	arl14ep
ppih1	0	0.320934	0.623	0.131	0	rag1/2- cycling T cells	ppih
nup93	0	0.320581	0.547	0.093	0	rag1/2- cycling T cells	nup93
hist1h2a10.1	0	0.320453	0.395	0.022	0	rag1/2- cycling T cells	hist1h2a10.1
srek1ip1	0	0.3193	0.538	0.077	0	rag1/2- cycling T cells	srek1ip1
xrcc51	0	0.318169	0.503	0.068	0	rag1/2- cycling T cells	xrcc5
rfc21	0	0.317591	0.44	0.074	0	rag1/2- cycling T cells	rfc2
gmpr2	0	0.317206	0.562	0.114	0	rag1/2- cycling T cells	gmpr2
pole2	0	0.315711	0.392	0.03	0	rag1/2- cycling T cells	pole2
nsl1	0	0.314899	0.406	0.018	0	rag1/2- cycling T cells	nsl1
gatd3a	0	0.314253	0.519	0.097	0	rag1/2- cycling T cells	gatd3a
ube2s	0	0.311317	0.432	0.061	0	rag1/2- cycling T cells	ube2s
zgc:171506	0	0.31123	0.36	0.036	0	rag1/2- cycling T cells	zgc:171506
psmc3ip	0	0.310904	0.407	0.032	0	rag1/2- cycling T cells	psmc3ip
gins3	0	0.310422	0.424	0.035	0	rag1/2- cycling T cells	gins3
hist1h2a3.1	0	0.310284	0.368	0.025	0	rag1/2- cycling T cells	hist1h2a3.1
pola2	0	0.310115	0.365	0.042	0	rag1/2- cycling T cells	pola2
ube2d2l	0	0.30873	0.569	0.11	0	rag1/2- cycling T cells	ube2d2l
cenpp	0	0.307664	0.412	0.024	0	rag1/2- cycling T cells	cenpp
aurka	0	0.306167	0.272	0.02	0	rag1/2- cycling T cells	aurka
kif18a	0	0.305834	0.423	0.026	0	rag1/2- cycling T cells	kif18a
ska3	0	0.305386	0.392	0.022	0	rag1/2- cycling T cells	ska3
pdap1b	0	0.298909	0.484	0.086	0	rag1/2- cycling T cells	pdap1b
nup37	0	0.296188	0.479	0.076	0	rag1/2- cycling T cells	nup37
hist1h2a11.4	0	0.295929	0.307	0.017	0	rag1/2- cycling T cells	hist1h2a11.4
gig2i	0	0.29513	0.324	0.032	0	rag1/2- cycling T cells	gig2i
tfdp1b	0	0.294783	0.464	0.057	0	rag1/2- cycling T cells	tfdp1b
ppil1	0	0.29378	0.524	0.074	0	rag1/2- cycling T cells	ppil1
usp14	0	0.292972	0.58	0.111	0	rag1/2- cycling T cells	usp14
rhogd	0	0.292813	0.515	0.089	0	rag1/2- cycling T cells	rhogd
xrcc1	0	0.292351	0.484	0.081	0	rag1/2- cycling T cells	xrcc1
rad52	0	0.291985	0.365	0.023	0	rag1/2- cycling T cells	rad52
racgap1	0	0.289387	0.379	0.021	0	rag1/2- cycling T cells	racgap1
hist1h2a11.2	0	0.289248	0.356	0.021	0	rag1/2- cycling T cells	hist1h2a11.2
raver1	0	0.287926	0.334	0.02	0	rag1/2- cycling T cells	raver1
paxip11	0	0.287903	0.524	0.094	0	rag1/2- cycling T cells	paxip1
si:dkeyp-26a9.2	0	0.2878	0.364	0.022	0	rag1/2- cycling T cells	si:dkeyp-26a9.2
parp2	0	0.28761	0.503	0.081	0	rag1/2- cycling T cells	parp2
mtfr2	0	0.284454	0.295	0.025	0	rag1/2- cycling T cells	mtfr2
wee1	0	0.284099	0.356	0.039	0	rag1/2- cycling T cells	wee1
slc9a3r1a	0	0.283155	0.585	0.121	0	rag1/2- cycling T cells	slc9a3r1a
haus7	0	0.282634	0.437	0.038	0	rag1/2- cycling T cells	haus7
mier1a1	0	0.282487	0.562	0.094	0	rag1/2- cycling T cells	mier1a
bub1ba	0	0.281554	0.334	0.018	0	rag1/2- cycling T cells	bub1ba
hpf11	0	0.279963	0.437	0.069	0	rag1/2- cycling T cells	hpf1
pole	0	0.279667	0.337	0.037	0	rag1/2- cycling T cells	pole
rad54l	0	0.279451	0.363	0.019	0	rag1/2- cycling T cells	rad54l
rad51c	0	0.278023	0.42	0.038	0	rag1/2- cycling T cells	rad51c
pold3	0	0.277468	0.389	0.051	0	rag1/2- cycling T cells	pold3
uba2	0	0.276766	0.554	0.107	0	rag1/2- cycling T cells	uba2
CR762436.2	0	0.276631	0.351	0.022	0	rag1/2- cycling T cells	CR762436.2
cse1l	0	0.275682	0.544	0.094	0	rag1/2- cycling T cells	cse1l
hist1h2a3.4	0	0.27486	0.338	0.018	0	rag1/2- cycling T cells	hist1h2a3.4
ctdspl2b	0	0.27355	0.487	0.076	0	rag1/2- cycling T cells	ctdspl2b
sdf2l1	0	0.273261	0.527	0.09	0	rag1/2- cycling T cells	sdf2l1
si:dkey-108k21.19	0	0.272052	0.329	0.02	0	rag1/2- cycling T cells	si:dkey-108k21.19
zgc:113983	0	0.27204	0.336	0.026	0	rag1/2- cycling T cells	zgc:113983
usp39	0	0.271807	0.537	0.099	0	rag1/2- cycling T cells	usp39
mad1l1	0	0.270642	0.487	0.073	0	rag1/2- cycling T cells	mad1l1
dcps	0	0.269792	0.456	0.071	0	rag1/2- cycling T cells	dcps
si:ch73-368j24.11	0	0.267071	0.327	0.023	0	rag1/2- cycling T cells	si:ch73-368j24.11
dpp3	0	0.26687	0.436	0.07	0	rag1/2- cycling T cells	dpp3
hist1h2a1	0	0.266466	0.298	0.016	0	rag1/2- cycling T cells	hist1h2a1
cenpl	0	0.265408	0.349	0.014	0	rag1/2- cycling T cells	cenpl
traip	0	0.265405	0.36	0.021	0	rag1/2- cycling T cells	traip
kntc1	0	0.26374	0.362	0.021	0	rag1/2- cycling T cells	kntc1
rnaseh2b	0	0.260744	0.433	0.067	0	rag1/2- cycling T cells	rnaseh2b
MZT1	0	0.260735	0.539	0.104	0	rag1/2- cycling T cells	MZT1
nup107	0	0.260588	0.568	0.113	0	rag1/2- cycling T cells	nup107
eme1	0	0.259665	0.368	0.026	0	rag1/2- cycling T cells	eme1
tubg1	0	0.258347	0.452	0.067	0	rag1/2- cycling T cells	tubg1
nup58	0	0.257983	0.532	0.099	0	rag1/2- cycling T cells	nup58
mst1	0	0.256277	0.275	0.026	0	rag1/2- cycling T cells	mst1
ing5b	0	0.256218	0.339	0.033	0	rag1/2- cycling T cells	ing5b
hist1h4l.18	0	0.256088	0.308	0.024	0	rag1/2- cycling T cells	hist1h4l.18
nup133	0	0.255913	0.427	0.06	0	rag1/2- cycling T cells	nup133
trip13	0	0.254625	0.355	0.015	0	rag1/2- cycling T cells	trip13
si:ch211-26b3.4	0	0.253021	0.334	0.043	0	rag1/2- cycling T cells	si:ch211-26b3.4
haus5	0	0.251596	0.329	0.016	0	rag1/2- cycling T cells	haus5
foxm1	0	0.251142	0.324	0.014	0	rag1/2- cycling T cells	foxm1
terf1	0	0.250732	0.391	0.044	0	rag1/2- cycling T cells	terf1
gbp1	0	0.250537	0.399	0.056	0	rag1/2- cycling T cells	gbp1
si:ch211-113a14.19.1	0	0.250151	0.313	0.021	0	rag1/2- cycling T cells	si:ch211-113a14.19.1
txnl1	6.21252e-308	0.382524	0.721	0.179	1.72565e-303	rag1/2- cycling T cells	txnl1
psma6l	1.03627e-307	0.37608	0.562	0.118	2.87846e-303	rag1/2- cycling T cells	psma6l
tnfrsf181	4.87884e-307	0.830165	0.557	0.118	1.3552e-302	rag1/2- cycling T cells	tnfrsf18
pole3	6.69441e-307	0.359933	0.673	0.16	1.85951e-302	rag1/2- cycling T cells	pole3
smc31	1.02549e-306	0.385884	0.768	0.2	2.84851e-302	rag1/2- cycling T cells	smc3
uqcrfs1	6.14417e-306	0.478823	0.823	0.237	1.70667e-301	rag1/2- cycling T cells	uqcrfs1
cotl13	8.84433e-306	1.05284	0.984	0.531	2.45669e-301	rag1/2- cycling T cells	cotl1
pagr11	1.22519e-304	0.261784	0.581	0.122	3.40321e-300	rag1/2- cycling T cells	pagr1
mrpl11	1.44625e-303	0.358063	0.634	0.145	4.01724e-299	rag1/2- cycling T cells	mrpl11
tfam1	1.79483e-302	0.314575	0.681	0.161	4.9855e-298	rag1/2- cycling T cells	tfam
atp5mc11	3.31327e-302	0.738182	0.918	0.349	9.20328e-298	rag1/2- cycling T cells	atp5mc1
ywhaqa1	5.2327e-302	0.701285	0.94	0.347	1.45349e-297	rag1/2- cycling T cells	ywhaqa
chchd2	2.69858e-301	0.348549	0.73	0.185	7.49584e-297	rag1/2- cycling T cells	chchd2
hint12	1.0765e-299	0.754996	0.913	0.339	2.99018e-295	rag1/2- cycling T cells	hint1
cbx3a1	9.04243e-297	0.768478	0.946	0.405	2.51172e-292	rag1/2- cycling T cells	cbx3a
ddx39ab1	2.04077e-296	0.721239	0.932	0.358	5.66864e-292	rag1/2- cycling T cells	ddx39ab
zgc:1534091	2.64436e-296	1.19098	0.96	0.54	7.34524e-292	rag1/2- cycling T cells	zgc:153409
clns1a	3.5575e-296	0.300549	0.69	0.166	9.88166e-292	rag1/2- cycling T cells	clns1a
pds5b	2.32567e-295	0.271708	0.629	0.142	6.46e-291	rag1/2- cycling T cells	pds5b
idh3a	5.99642e-295	0.270947	0.606	0.135	1.66562e-290	rag1/2- cycling T cells	idh3a
snrpf1	6.1877e-294	0.81237	0.951	0.407	1.71876e-289	rag1/2- cycling T cells	snrpf
h2afx11	9.31465e-294	0.875142	0.875	0.294	2.58733e-289	rag1/2- cycling T cells	h2afx1
capgb2	2.04915e-293	0.609303	0.734	0.198	5.69192e-289	rag1/2- cycling T cells	capgb
ppm1g1	7.01735e-293	0.501193	0.816	0.236	1.94921e-288	rag1/2- cycling T cells	ppm1g
eftud2	1.48209e-292	0.276185	0.493	0.095	4.11679e-288	rag1/2- cycling T cells	eftud2
si:dkey-262k9.22	4.74029e-292	0.498784	0.703	0.178	1.31671e-287	rag1/2- cycling T cells	si:dkey-262k9.2
sf3b41	4.87648e-292	0.295741	0.626	0.144	1.35454e-287	rag1/2- cycling T cells	sf3b4
psmd4a	1.15678e-291	0.317943	0.651	0.154	3.21319e-287	rag1/2- cycling T cells	psmd4a
nucks1b1	4.03957e-291	0.485347	0.775	0.216	1.12207e-286	rag1/2- cycling T cells	nucks1b
si:dkey-266f7.42	1.09815e-289	0.388665	0.569	0.122	3.05033e-285	rag1/2- cycling T cells	si:dkey-266f7.4
h2afva1	1.43351e-289	0.720903	0.945	0.378	3.98186e-285	rag1/2- cycling T cells	h2afva
rhocb	1.63377e-289	0.258769	0.576	0.124	4.53814e-285	rag1/2- cycling T cells	rhocb
eny21	1.84611e-289	0.307243	0.673	0.163	5.12795e-285	rag1/2- cycling T cells	eny2
smc1al1	1.29014e-288	0.657046	0.939	0.348	3.58361e-284	rag1/2- cycling T cells	smc1al
adssl	4.07415e-288	0.593812	0.805	0.249	1.13168e-283	rag1/2- cycling T cells	adssl
si:ch211-66k16.27	1.09243e-286	0.42243	0.785	0.221	3.03443e-282	rag1/2- cycling T cells	si:ch211-66k16.27
ndufs4	6.97255e-286	0.299988	0.623	0.145	1.93677e-281	rag1/2- cycling T cells	ndufs4
nudc	1.11998e-285	0.46027	0.808	0.236	3.11097e-281	rag1/2- cycling T cells	nudc
psmc2	1.02926e-284	0.332982	0.725	0.188	2.85897e-280	rag1/2- cycling T cells	psmc2
nsfl1c	2.03106e-284	0.36322	0.769	0.211	5.64168e-280	rag1/2- cycling T cells	nsfl1c
mif1	3.35e-284	0.587475	0.894	0.301	9.30529e-280	rag1/2- cycling T cells	mif
mthfd2	4.94486e-283	0.392037	0.575	0.131	1.37353e-278	rag1/2- cycling T cells	mthfd2
tes	5.42805e-282	0.262947	0.444	0.081	1.50775e-277	rag1/2- cycling T cells	tes
tma71	6.64552e-282	0.775437	0.954	0.429	1.84592e-277	rag1/2- cycling T cells	tma7
psmc5	3.09114e-281	0.382542	0.766	0.213	8.58627e-277	rag1/2- cycling T cells	psmc5
nup62l	5.39169e-280	0.342219	0.696	0.179	1.49765e-275	rag1/2- cycling T cells	nup62l
psmd81	8.48671e-280	0.452269	0.82	0.247	2.35735e-275	rag1/2- cycling T cells	psmd8
pdcd61	2.65734e-279	0.289461	0.681	0.167	7.3813e-275	rag1/2- cycling T cells	pdcd6
eif2b2	5.25105e-279	0.328532	0.651	0.159	1.45859e-274	rag1/2- cycling T cells	eif2b2
minos1	6.80012e-279	0.344753	0.739	0.198	1.88887e-274	rag1/2- cycling T cells	minos1
marcksb1	2.22299e-278	0.415635	0.664	0.166	6.1748e-274	rag1/2- cycling T cells	marcksb
ahcy1	8.57688e-278	0.741103	0.946	0.395	2.3824e-273	rag1/2- cycling T cells	ahcy
psmd131	3.27791e-277	0.405806	0.798	0.231	9.10506e-273	rag1/2- cycling T cells	psmd13
BX511111.12	1.05605e-276	0.445994	0.819	0.245	2.93339e-272	rag1/2- cycling T cells	BX511111.1
calm3b1	3.7489e-276	0.737341	0.949	0.41	1.04133e-271	rag1/2- cycling T cells	calm3b
ddost	1.52595e-275	0.325507	0.707	0.184	4.23862e-271	rag1/2- cycling T cells	ddost
odc1	1.86812e-275	0.391822	0.494	0.102	5.18909e-271	rag1/2- cycling T cells	odc1
neil1	1.13637e-274	0.273508	0.654	0.158	3.1565e-270	rag1/2- cycling T cells	neil1
psmb31	3.09653e-273	0.624785	0.915	0.336	8.60122e-269	rag1/2- cycling T cells	psmb3
fkbp4	8.87238e-273	0.261317	0.565	0.125	2.46448e-268	rag1/2- cycling T cells	fkbp4
hspa4b1	6.68676e-272	0.380313	0.733	0.199	1.85738e-267	rag1/2- cycling T cells	hspa4b
ndufs3	8.96524e-271	0.270277	0.647	0.158	2.49027e-266	rag1/2- cycling T cells	ndufs3
klf2a	2.08964e-270	0.345774	0.287	0.038	5.80439e-266	rag1/2- cycling T cells	klf2a
myef21	2.71305e-270	0.282376	0.646	0.159	7.53603e-266	rag1/2- cycling T cells	myef2
cxcr4b2	2.91433e-270	0.811932	0.984	0.435	8.09514e-266	rag1/2- cycling T cells	cxcr4b
api51	7.74811e-270	0.339009	0.744	0.202	2.15219e-265	rag1/2- cycling T cells	api5
nnt1	1.00578e-269	0.296339	0.617	0.146	2.79377e-265	rag1/2- cycling T cells	nnt
si:ch211-51e12.71	1.16562e-269	0.367324	0.784	0.221	3.23775e-265	rag1/2- cycling T cells	si:ch211-51e12.7
psmd11	1.40371e-268	0.405483	0.773	0.224	3.89909e-264	rag1/2- cycling T cells	psmd1
il7r1	6.23485e-268	0.512998	0.54	0.123	1.73185e-263	rag1/2- cycling T cells	il7r
ada1	9.91266e-268	0.387092	0.684	0.18	2.75344e-263	rag1/2- cycling T cells	ada
eif4h1	1.47211e-267	0.391315	0.8	0.234	4.08908e-263	rag1/2- cycling T cells	eif4h
ctcf1	2.05804e-267	0.446185	0.844	0.256	5.71662e-263	rag1/2- cycling T cells	ctcf
lsm51	3.50817e-266	0.33752	0.76	0.214	9.74464e-262	rag1/2- cycling T cells	lsm5
msna2	2.20096e-265	0.824846	0.981	0.665	6.11362e-261	rag1/2- cycling T cells	msna
yars	2.63076e-265	0.252359	0.469	0.093	7.30745e-261	rag1/2- cycling T cells	yars
arpc5a1	2.70968e-265	0.496145	0.86	0.278	7.52667e-261	rag1/2- cycling T cells	arpc5a
rc3h21	2.3929e-263	0.28329	0.548	0.121	6.64677e-259	rag1/2- cycling T cells	rc3h2
nars	2.73745e-263	0.395482	0.716	0.198	7.60382e-259	rag1/2- cycling T cells	nars
si:ch211-218c6.8	5.45415e-263	0.256874	0.615	0.148	1.515e-258	rag1/2- cycling T cells	si:ch211-218c6.8
cbx51	2.67945e-262	0.445449	0.832	0.258	7.44271e-258	rag1/2- cycling T cells	cbx5
ezh2	4.15112e-262	0.265142	0.642	0.159	1.15306e-257	rag1/2- cycling T cells	ezh2
cox5ab1	1.27011e-261	0.521821	0.862	0.291	3.528e-257	rag1/2- cycling T cells	cox5ab
aimp1	8.78092e-261	0.345307	0.614	0.151	2.43908e-256	rag1/2- cycling T cells	aimp1
smarca51	5.81911e-260	0.393454	0.741	0.209	1.61637e-255	rag1/2- cycling T cells	smarca5
abce1	5.48615e-257	0.463657	0.727	0.209	1.52389e-252	rag1/2- cycling T cells	abce1
psmd6	6.04705e-257	0.277089	0.684	0.179	1.67969e-252	rag1/2- cycling T cells	psmd6
sugt1	3.23731e-256	0.251994	0.637	0.159	8.99227e-252	rag1/2- cycling T cells	sugt1
eif4e1c	8.50925e-256	0.30124	0.716	0.194	2.36361e-251	rag1/2- cycling T cells	eif4e1c
ppp1cab	4.68695e-255	0.257004	0.754	0.209	1.30189e-250	rag1/2- cycling T cells	ppp1cab
ilf21	5.91759e-255	0.594049	0.921	0.356	1.64373e-250	rag1/2- cycling T cells	ilf2
tprb	1.51191e-254	0.268298	0.635	0.16	4.19962e-250	rag1/2- cycling T cells	tprb
ptrh2	9.06996e-254	0.277714	0.496	0.107	2.51936e-249	rag1/2- cycling T cells	ptrh2
si:dkey-92i17.2	1.26881e-253	0.259045	0.38	0.067	3.52436e-249	rag1/2- cycling T cells	si:dkey-92i17.2
hmgn71	2.82527e-253	0.616801	0.938	0.364	7.84776e-249	rag1/2- cycling T cells	hmgn7
snrpd21	3.89293e-253	0.628969	0.897	0.334	1.08134e-248	rag1/2- cycling T cells	snrpd2
magoh1	1.21132e-252	0.49557	0.859	0.288	3.36469e-248	rag1/2- cycling T cells	magoh
ndufa6	2.01255e-252	0.355954	0.843	0.264	5.59027e-248	rag1/2- cycling T cells	ndufa6
kars	2.46218e-252	0.446893	0.814	0.256	6.83921e-248	rag1/2- cycling T cells	kars
zgc:1369081	8.75784e-252	0.603248	0.656	0.189	2.43267e-247	rag1/2- cycling T cells	zgc:136908
ndufs2	3.87022e-251	0.304138	0.755	0.217	1.07503e-246	rag1/2- cycling T cells	ndufs2
psmd12	9.70187e-251	0.262563	0.627	0.157	2.69489e-246	rag1/2- cycling T cells	psmd12
cycsb1	1.36244e-250	0.740941	0.896	0.374	3.78445e-246	rag1/2- cycling T cells	cycsb
aars1	1.56512e-250	0.314796	0.656	0.171	4.34744e-246	rag1/2- cycling T cells	aars
ranbp11	2.29902e-250	0.707043	0.939	0.421	6.38597e-246	rag1/2- cycling T cells	ranbp1
cox7a2a1	5.69724e-250	0.617359	0.903	0.361	1.58252e-245	rag1/2- cycling T cells	cox7a2a
lcp13	8.89621e-250	0.778287	0.963	0.509	2.4711e-245	rag1/2- cycling T cells	lcp1
denr1	2.19182e-249	0.384488	0.793	0.239	6.08821e-245	rag1/2- cycling T cells	denr
cmc1	2.67177e-249	0.265583	0.59	0.142	7.42138e-245	rag1/2- cycling T cells	cmc1
si:dkey-102m7.3	6.34873e-249	0.283276	0.492	0.106	1.76349e-244	rag1/2- cycling T cells	si:dkey-102m7.3
sod2	8.41115e-248	0.330573	0.737	0.207	2.33637e-243	rag1/2- cycling T cells	sod2
arf6a	1.0265e-247	0.419399	0.814	0.256	2.8513e-243	rag1/2- cycling T cells	arf6a
pomp1	1.1082e-247	0.622222	0.922	0.373	3.07825e-243	rag1/2- cycling T cells	pomp
psma21	5.70614e-247	0.613896	0.93	0.388	1.585e-242	rag1/2- cycling T cells	psma2
psmg1	1.91836e-246	0.303314	0.66	0.174	5.32863e-242	rag1/2- cycling T cells	psmg1
dpy301	5.58665e-246	0.394009	0.876	0.285	1.5518e-241	rag1/2- cycling T cells	dpy30
igf2bp1	1.06927e-244	0.289805	0.536	0.124	2.97012e-240	rag1/2- cycling T cells	igf2bp1
psmb71	6.51415e-244	0.499156	0.769	0.242	1.80943e-239	rag1/2- cycling T cells	psmb7
srsf10b1	9.46345e-244	0.310122	0.686	0.187	2.62866e-239	rag1/2- cycling T cells	srsf10b
phf5a1	8.19776e-243	0.306171	0.74	0.211	2.27709e-238	rag1/2- cycling T cells	phf5a
srsf1a1	1.30773e-242	0.446265	0.845	0.281	3.63249e-238	rag1/2- cycling T cells	srsf1a
psmc41	1.70575e-242	0.40594	0.825	0.267	4.73807e-238	rag1/2- cycling T cells	psmc4
sumo3b1	7.86226e-242	0.495261	0.736	0.223	2.1839e-237	rag1/2- cycling T cells	sumo3b
casp9	8.83934e-242	0.299782	0.519	0.118	2.4553e-237	rag1/2- cycling T cells	casp9
gpx4b	1.16187e-241	0.439871	0.854	0.285	3.22733e-237	rag1/2- cycling T cells	gpx4b
si:ch211-161c3.6	3.45439e-241	1.28597	0.6	0.17	9.59526e-237	rag1/2- cycling T cells	si:ch211-161c3.6
nutf2l1	4.48551e-240	0.521716	0.868	0.313	1.24594e-235	rag1/2- cycling T cells	nutf2l
il16	1.36959e-239	0.259625	0.649	0.168	3.8043e-235	rag1/2- cycling T cells	il16
eif3ja1	3.13442e-239	0.453214	0.85	0.289	8.70647e-235	rag1/2- cycling T cells	eif3ja
actr2a	7.74981e-239	0.450697	0.894	0.314	2.15266e-234	rag1/2- cycling T cells	actr2a
ndufc21	7.96219e-239	0.309892	0.73	0.207	2.21166e-234	rag1/2- cycling T cells	ndufc2
roraa1	1.22333e-238	0.304977	0.455	0.095	3.39805e-234	rag1/2- cycling T cells	roraa
rassf1	2.22583e-238	0.307569	0.699	0.197	6.18269e-234	rag1/2- cycling T cells	rassf1
pa2g4b1	1.17732e-237	0.542666	0.861	0.31	3.27024e-233	rag1/2- cycling T cells	pa2g4b
zgc:1629443	1.23797e-237	0.710028	0.969	0.539	3.43872e-233	rag1/2- cycling T cells	zgc:162944
ndufb101	5.78895e-237	0.279343	0.773	0.23	1.608e-232	rag1/2- cycling T cells	ndufb10
eif5a22	4.83869e-235	0.683129	0.94	0.445	1.34404e-230	rag1/2- cycling T cells	eif5a2
ndufa8	9.064e-235	0.297533	0.769	0.231	2.51771e-230	rag1/2- cycling T cells	ndufa8
tomm6	1.04331e-234	0.252171	0.522	0.122	2.898e-230	rag1/2- cycling T cells	tomm6
psmc6	3.58475e-234	0.293651	0.746	0.219	9.95737e-230	rag1/2- cycling T cells	psmc6
sh3bgrl3	1.14037e-233	0.28266	0.74	0.215	3.16762e-229	rag1/2- cycling T cells	sh3bgrl3
h2afy21	1.80728e-233	0.373052	0.809	0.255	5.02008e-229	rag1/2- cycling T cells	h2afy2
tmem14ca	5.39135e-233	0.267035	0.668	0.182	1.49756e-228	rag1/2- cycling T cells	tmem14ca
hcfc1a1	7.59907e-233	0.280714	0.727	0.209	2.11079e-228	rag1/2- cycling T cells	hcfc1a
psme3	1.89253e-232	0.254281	0.55	0.133	5.25687e-228	rag1/2- cycling T cells	psme3
arhgdia1	2.40171e-231	0.686485	0.965	0.57	6.67124e-227	rag1/2- cycling T cells	arhgdia
psma31	9.53984e-231	0.60448	0.92	0.39	2.64988e-226	rag1/2- cycling T cells	psma3
abcf11	2.54388e-230	0.486413	0.788	0.261	7.06614e-226	rag1/2- cycling T cells	abcf1
clic1	9.89974e-229	0.47213	0.877	0.322	2.74985e-224	rag1/2- cycling T cells	clic1
dbi	2.11117e-228	0.388114	0.782	0.247	5.8642e-224	rag1/2- cycling T cells	dbi
dnase1l4.21	3.92603e-226	0.510079	0.861	0.315	1.09053e-221	rag1/2- cycling T cells	dnase1l4.2
mtpn	1.14636e-225	0.29018	0.729	0.213	3.18426e-221	rag1/2- cycling T cells	mtpn
tmsb4x2	1.50272e-225	0.505808	1	0.975	4.17411e-221	rag1/2- cycling T cells	tmsb4x
hcfc1b1	1.81731e-225	0.261558	0.769	0.232	5.04794e-221	rag1/2- cycling T cells	hcfc1b
dynll11	3.30911e-225	0.541294	0.885	0.332	9.19171e-221	rag1/2- cycling T cells	dynll1
ssrp1a1	1.71768e-224	0.413189	0.574	0.152	4.7712e-220	rag1/2- cycling T cells	ssrp1a
mob3a1	8.66028e-224	0.34855	0.842	0.276	2.40557e-219	rag1/2- cycling T cells	mob3a
dnmt3ab1	8.68078e-224	0.262134	0.427	0.09	2.41126e-219	rag1/2- cycling T cells	dnmt3ab
hspa4a	2.53006e-223	0.26545	0.471	0.107	7.02774e-219	rag1/2- cycling T cells	hspa4a
hdgfl21	7.05738e-223	0.252239	0.634	0.173	1.96033e-218	rag1/2- cycling T cells	hdgfl2
wipf1b3	3.13296e-222	0.464615	0.859	0.302	8.70243e-218	rag1/2- cycling T cells	wipf1b
ube2v11	8.29654e-222	0.351073	0.87	0.294	2.30453e-217	rag1/2- cycling T cells	ube2v1
hnrnpl21	8.36829e-222	0.324094	0.777	0.245	2.32446e-217	rag1/2- cycling T cells	hnrnpl2
baz1b1	1.11893e-221	0.571026	0.873	0.335	3.10806e-217	rag1/2- cycling T cells	baz1b
cxcr3.1.1	1.25423e-221	0.344061	0.259	0.037	3.48388e-217	rag1/2- cycling T cells	cxcr3.1.1
vcp	2.77135e-221	0.447942	0.875	0.317	7.69797e-217	rag1/2- cycling T cells	vcp
seta1	3.01789e-221	0.687851	0.969	0.585	8.38279e-217	rag1/2- cycling T cells	seta
prpf39	2.53939e-220	0.271821	0.758	0.233	7.05366e-216	rag1/2- cycling T cells	prpf39
ndufab1b	3.11503e-220	0.284893	0.646	0.182	8.65261e-216	rag1/2- cycling T cells	ndufab1b
prpf8	1.08943e-219	0.296329	0.777	0.244	3.02611e-215	rag1/2- cycling T cells	prpf8
snrpc1	3.11944e-219	0.314344	0.794	0.252	8.66487e-215	rag1/2- cycling T cells	snrpc
prpf40a1	3.3293e-219	0.300196	0.763	0.235	9.24781e-215	rag1/2- cycling T cells	prpf40a
ndufs71	3.72614e-216	0.330416	0.797	0.259	1.03501e-211	rag1/2- cycling T cells	ndufs7
tnpo2	4.61837e-216	0.285366	0.715	0.214	1.28285e-211	rag1/2- cycling T cells	tnpo2
si:rp71-45k5.41	1.62222e-215	0.320971	0.791	0.258	4.50603e-211	rag1/2- cycling T cells	si:rp71-45k5.4
psmb11	4.7073e-215	0.575338	0.924	0.403	1.30755e-210	rag1/2- cycling T cells	psmb1
ldhba2	1.1336e-214	0.531745	0.913	0.365	3.14879e-210	rag1/2- cycling T cells	ldhba
elmo11	4.35362e-214	0.515944	0.923	0.372	1.2093e-209	rag1/2- cycling T cells	elmo1
nono1	7.44878e-214	0.37391	0.864	0.3	2.06905e-209	rag1/2- cycling T cells	nono
gstp11	2.4848e-213	0.358808	0.6	0.165	6.90202e-209	rag1/2- cycling T cells	gstp1
psmb21	1.1344e-212	0.533793	0.903	0.367	3.15102e-208	rag1/2- cycling T cells	psmb2
ubr7	5.5782e-212	0.329868	0.545	0.142	1.54946e-207	rag1/2- cycling T cells	ubr7
u2af11	9.10719e-212	0.388243	0.886	0.32	2.52971e-207	rag1/2- cycling T cells	u2af1
rbmx1	7.45367e-211	0.324791	0.832	0.275	2.07041e-206	rag1/2- cycling T cells	rbmx
btbd10b	1.54159e-210	0.284354	0.656	0.189	4.28208e-206	rag1/2- cycling T cells	btbd10b
polr2eb	4.95679e-210	0.258073	0.605	0.165	1.37685e-205	rag1/2- cycling T cells	polr2eb
arhgdig3	7.50657e-209	0.654644	0.976	0.708	2.0851e-204	rag1/2- cycling T cells	arhgdig
idh22	4.06046e-208	0.617557	0.962	0.497	1.12787e-203	rag1/2- cycling T cells	idh2
kpnb31	8.1534e-207	0.285482	0.589	0.162	2.26477e-202	rag1/2- cycling T cells	kpnb3
ndufb91	1.09344e-206	0.430719	0.896	0.342	3.03725e-202	rag1/2- cycling T cells	ndufb9
anp32a1	4.25993e-206	0.618174	0.956	0.47	1.18328e-201	rag1/2- cycling T cells	anp32a
rad21a1	1.88426e-205	0.557139	0.949	0.437	5.23392e-201	rag1/2- cycling T cells	rad21a
ppa1b	1.1703e-204	0.280149	0.662	0.193	3.25075e-200	rag1/2- cycling T cells	ppa1b
psmd7	7.51669e-204	0.312699	0.821	0.278	2.08791e-199	rag1/2- cycling T cells	psmd7
gtpbp1	9.03572e-204	0.307841	0.431	0.098	2.50985e-199	rag1/2- cycling T cells	gtpbp1
gzmk	1.2551e-203	0.316408	0.277	0.045	3.4863e-199	rag1/2- cycling T cells	gzmk
setb2	1.50643e-203	0.657792	0.963	0.525	4.18442e-199	rag1/2- cycling T cells	setb
srgn3	3.86638e-203	0.449892	0.913	0.377	1.07397e-198	rag1/2- cycling T cells	srgn
traf1	4.06382e-203	0.373698	0.515	0.134	1.12881e-198	rag1/2- cycling T cells	traf1
arpc31	1.5416e-202	0.617044	0.947	0.508	4.2821e-198	rag1/2- cycling T cells	arpc3
tpm31	7.75703e-202	0.478587	0.908	0.37	2.15467e-197	rag1/2- cycling T cells	tpm3
parp1	1.53495e-200	0.257455	0.406	0.089	4.26363e-196	rag1/2- cycling T cells	parp1
hcls12	3.99147e-200	0.269713	0.708	0.213	1.10871e-195	rag1/2- cycling T cells	hcls1
ndufs8a	4.08631e-200	0.303472	0.785	0.258	1.13505e-195	rag1/2- cycling T cells	ndufs8a
uqcrc1	4.27408e-200	0.290324	0.784	0.258	1.18721e-195	rag1/2- cycling T cells	uqcrc1
lsm41	1.12841e-199	0.296559	0.769	0.246	3.13438e-195	rag1/2- cycling T cells	lsm4
rbx11	3.26782e-199	0.466915	0.914	0.379	9.07702e-195	rag1/2- cycling T cells	rbx1
cirbpa1	4.14095e-199	0.587494	0.983	0.817	1.15023e-194	rag1/2- cycling T cells	cirbpa
uqcrh	6.47521e-198	0.371085	0.838	0.3	1.79862e-193	rag1/2- cycling T cells	uqcrh
sf3a2	1.33317e-197	0.28871	0.806	0.268	3.70315e-193	rag1/2- cycling T cells	sf3a2
tomm40	2.95197e-197	0.259346	0.712	0.219	8.19968e-193	rag1/2- cycling T cells	tomm40
COX7A2 (1 of many)1	4.09735e-197	0.26425	0.736	0.23	1.13812e-192	rag1/2- cycling T cells	COX7A2 (1 of many)
ndufb81	2.1983e-196	0.345668	0.873	0.323	6.10621e-192	rag1/2- cycling T cells	ndufb8
psma81	7.28746e-196	0.564775	0.937	0.454	2.02424e-191	rag1/2- cycling T cells	psma8
ndufb7	1.75171e-195	0.250038	0.757	0.245	4.86572e-191	rag1/2- cycling T cells	ndufb7
sri	7.37396e-195	0.308521	0.835	0.291	2.04827e-190	rag1/2- cycling T cells	sri
polr2d1	1.08298e-194	0.352055	0.858	0.308	3.0082e-190	rag1/2- cycling T cells	polr2d
coro1a3	2.00614e-194	0.655339	0.988	0.8	5.57246e-190	rag1/2- cycling T cells	coro1a
calm1b	1.73055e-193	0.443955	0.867	0.333	4.80695e-189	rag1/2- cycling T cells	calm1b
supt16h1	1.9054e-193	0.314098	0.704	0.221	5.29263e-189	rag1/2- cycling T cells	supt16h
tuba1b1	3.7633e-193	0.400913	0.686	0.215	1.04533e-188	rag1/2- cycling T cells	tuba1b
fmnl1a1	1.28894e-192	0.460057	0.779	0.272	3.5803e-188	rag1/2- cycling T cells	fmnl1a
pdap1a1	1.55925e-190	0.353769	0.818	0.285	4.33112e-186	rag1/2- cycling T cells	pdap1a
snrpd3l1	1.69863e-190	0.290972	0.745	0.244	4.71829e-186	rag1/2- cycling T cells	snrpd3l
zbtb16a1	3.29212e-190	0.27363	0.446	0.105	9.14451e-186	rag1/2- cycling T cells	zbtb16a
srsf2a1	6.37687e-190	0.519585	0.934	0.433	1.7713e-185	rag1/2- cycling T cells	srsf2a
pa2g4a2	3.00374e-188	0.345098	0.701	0.223	8.3435e-184	rag1/2- cycling T cells	pa2g4a
ndufb3	1.32726e-186	0.320379	0.841	0.305	3.68672e-182	rag1/2- cycling T cells	ndufb3
myl12.11	1.45299e-186	0.584867	0.966	0.608	4.03596e-182	rag1/2- cycling T cells	myl12.1
psmb41	1.88205e-185	0.468189	0.914	0.39	5.22778e-181	rag1/2- cycling T cells	psmb4
psma41	3.36876e-185	0.405693	0.896	0.356	9.3574e-181	rag1/2- cycling T cells	psma4
psmb121	7.99873e-185	0.308762	0.724	0.241	2.22181e-180	rag1/2- cycling T cells	psmb12
hypk	1.66649e-184	0.304569	0.785	0.266	4.62901e-180	rag1/2- cycling T cells	hypk
atp5if1a	5.72299e-184	0.461959	0.866	0.344	1.58968e-179	rag1/2- cycling T cells	atp5if1a
tcp11	3.33293e-183	0.527871	0.908	0.404	9.25787e-179	rag1/2- cycling T cells	tcp1
atp5pd1	3.57297e-182	0.531433	0.929	0.43	9.92463e-178	rag1/2- cycling T cells	atp5pd
zgc:564931	1.13201e-181	0.540237	0.979	0.757	3.14439e-177	rag1/2- cycling T cells	zgc:56493
ybx12	1.23594e-181	0.560702	0.984	0.752	3.43308e-177	rag1/2- cycling T cells	ybx1
foxo1a1	1.32724e-180	0.321226	0.51	0.137	3.68667e-176	rag1/2- cycling T cells	foxo1a
arpc4	3.22529e-180	0.48727	0.92	0.415	8.9589e-176	rag1/2- cycling T cells	arpc4
eif2s21	3.89947e-179	0.50627	0.911	0.403	1.08315e-174	rag1/2- cycling T cells	eif2s2
hspe11	5.96619e-177	0.346377	0.619	0.194	1.65723e-172	rag1/2- cycling T cells	hspe1
ndufs51	6.29175e-177	0.28126	0.836	0.308	1.74766e-172	rag1/2- cycling T cells	ndufs5
eif1axb	3.54233e-176	0.378332	0.859	0.337	9.83952e-172	rag1/2- cycling T cells	eif1axb
s1pr5b	3.90669e-176	0.346173	0.289	0.055	1.08516e-171	rag1/2- cycling T cells	s1pr5b
ddx39aa1	1.18668e-175	0.396008	0.901	0.367	3.29623e-171	rag1/2- cycling T cells	ddx39aa
psmb8a	1.39148e-175	0.332123	0.824	0.3	3.86512e-171	rag1/2- cycling T cells	psmb8a
eif2s1b2	1.67404e-175	0.425742	0.889	0.358	4.64998e-171	rag1/2- cycling T cells	eif2s1b
cdc14b1	1.8434e-175	0.521971	0.537	0.161	5.12041e-171	rag1/2- cycling T cells	cdc14b
si:ch73-1a9.31	5.01771e-175	0.785516	0.966	0.581	1.39377e-170	rag1/2- cycling T cells	si:ch73-1a9.3
ptmab1	1.651e-171	0.489955	0.994	0.924	4.58597e-167	rag1/2- cycling T cells	ptmab
sap18	1.18524e-170	0.269039	0.81	0.293	3.29225e-166	rag1/2- cycling T cells	sap18
zgc:1533171	3.97984e-170	0.759909	0.479	0.14	1.10548e-165	rag1/2- cycling T cells	zgc:153317
morf4l11	4.23943e-169	0.451777	0.921	0.415	1.17759e-164	rag1/2- cycling T cells	morf4l1
MYL6 (1 of many)1	5.08069e-169	0.527867	0.975	0.634	1.41126e-164	rag1/2- cycling T cells	MYL6 (1 of many)
flna1	5.42757e-169	0.350049	0.349	0.078	1.50762e-164	rag1/2- cycling T cells	flna
hmgb1b1	9.73236e-168	0.436649	0.902	0.384	2.70336e-163	rag1/2- cycling T cells	hmgb1b
arpc1b3	2.43762e-167	0.564694	0.966	0.596	6.77098e-163	rag1/2- cycling T cells	arpc1b
si:ch211-132p1.33	1.32272e-166	0.308496	0.756	0.266	3.67411e-162	rag1/2- cycling T cells	si:ch211-132p1.3
gapdhs	3.49821e-166	0.548283	0.958	0.567	9.71698e-162	rag1/2- cycling T cells	gapdhs
mdh1aa1	4.60982e-166	0.505013	0.945	0.474	1.28047e-161	rag1/2- cycling T cells	mdh1aa
atp5f1c1	1.41744e-165	0.450934	0.912	0.402	3.93721e-161	rag1/2- cycling T cells	atp5f1c
capza1b1	4.58601e-165	0.525188	0.942	0.488	1.27386e-160	rag1/2- cycling T cells	capza1b
hist2h2l	4.00355e-164	0.259595	0.458	0.122	1.11207e-159	rag1/2- cycling T cells	hist2h2l
ppiab1	6.48534e-164	0.551589	0.984	0.75	1.80143e-159	rag1/2- cycling T cells	ppiab
atp5f1b1	6.76416e-163	0.530348	0.98	0.696	1.87888e-158	rag1/2- cycling T cells	atp5f1b
chac1	8.15957e-163	0.538959	0.907	0.421	2.26649e-158	rag1/2- cycling T cells	chac1
eif4a3	5.82695e-162	0.359386	0.871	0.357	1.61855e-157	rag1/2- cycling T cells	eif4a3
hnrnpa1b1	1.77644e-160	0.460193	0.925	0.433	4.93441e-156	rag1/2- cycling T cells	hnrnpa1b
cpsf6	5.83825e-160	0.256365	0.863	0.331	1.62169e-155	rag1/2- cycling T cells	cpsf6
eif4bb	5.93893e-157	0.346896	0.832	0.317	1.64966e-152	rag1/2- cycling T cells	eif4bb
hnrnpr1	2.19773e-156	0.276854	0.8	0.3	6.10462e-152	rag1/2- cycling T cells	hnrnpr
atp5md1	5.8476e-156	0.462829	0.912	0.44	1.62429e-151	rag1/2- cycling T cells	atp5md
sem11	1.09807e-155	0.418687	0.918	0.426	3.05012e-151	rag1/2- cycling T cells	sem1
gnai2a	1.84449e-154	0.348987	0.898	0.381	5.12343e-150	rag1/2- cycling T cells	gnai2a
tnfrsf9b1	6.38259e-154	0.298412	0.534	0.164	1.77289e-149	rag1/2- cycling T cells	tnfrsf9b
tdh	1.43683e-153	0.259233	0.675	0.237	3.99109e-149	rag1/2- cycling T cells	tdh
psmb9a1	7.34913e-152	0.258428	0.633	0.212	2.04137e-147	rag1/2- cycling T cells	psmb9a
cox6c1	1.36245e-150	0.45096	0.944	0.48	3.78447e-146	rag1/2- cycling T cells	cox6c
tnfrsf9a1	1.73358e-150	0.737792	0.345	0.084	4.81536e-146	rag1/2- cycling T cells	tnfrsf9a
ywhabl1	6.13742e-148	0.459481	0.944	0.486	1.70479e-143	rag1/2- cycling T cells	ywhabl
uqcrq1	8.56751e-148	0.346146	0.868	0.367	2.3798e-143	rag1/2- cycling T cells	uqcrq
prmt11	2.20935e-146	0.327781	0.823	0.326	6.13691e-142	rag1/2- cycling T cells	prmt1
srsf3b1	3.70922e-144	0.316723	0.89	0.38	1.03031e-139	rag1/2- cycling T cells	srsf3b
si:ch211-284f22.33	5.43818e-144	0.329286	0.606	0.21	1.51056e-139	rag1/2- cycling T cells	si:ch211-284f22.3
srsf7a	4.77522e-143	0.330741	0.915	0.401	1.32641e-138	rag1/2- cycling T cells	srsf7a
lasp1	5.30235e-142	0.444469	0.941	0.47	1.47283e-137	rag1/2- cycling T cells	lasp1
fkbp1aa2	2.54992e-140	0.47488	0.957	0.602	7.08291e-136	rag1/2- cycling T cells	fkbp1aa
hnrnpabb2	7.38137e-139	0.491547	0.969	0.623	2.05032e-134	rag1/2- cycling T cells	hnrnpabb
gdi2	1.32569e-138	0.354675	0.919	0.415	3.68237e-134	rag1/2- cycling T cells	gdi2
dkc12	1.11092e-137	0.318817	0.642	0.23	3.08581e-133	rag1/2- cycling T cells	dkc1
u2af2b	3.1014e-137	0.292988	0.888	0.384	8.61477e-133	rag1/2- cycling T cells	u2af2b
atp1b1a1	4.8228e-137	0.397931	0.941	0.478	1.33963e-132	rag1/2- cycling T cells	atp1b1a
irf1b3	1.85938e-136	0.268086	0.619	0.218	5.16481e-132	rag1/2- cycling T cells	irf1b
atp5meb	2.7875e-136	0.299805	0.872	0.374	7.74284e-132	rag1/2- cycling T cells	atp5meb
hspd12	1.50728e-135	0.255228	0.609	0.208	4.18677e-131	rag1/2- cycling T cells	hspd1
csnk2b	6.67994e-135	0.265161	0.866	0.358	1.85549e-130	rag1/2- cycling T cells	csnk2b
ube2na	9.71621e-135	0.265428	0.887	0.379	2.69887e-130	rag1/2- cycling T cells	ube2na
atp5fa11	4.06833e-134	0.48354	0.954	0.594	1.13006e-129	rag1/2- cycling T cells	atp5fa1
abracl	3.74453e-132	0.365905	0.907	0.427	1.04012e-127	rag1/2- cycling T cells	abracl
ube2v2	3.92468e-131	0.404133	0.956	0.531	1.09016e-126	rag1/2- cycling T cells	ube2v2
snu13b2	7.35682e-131	0.252745	0.652	0.234	2.0435e-126	rag1/2- cycling T cells	snu13b
gng5	2.9312e-130	0.40382	0.934	0.487	8.14199e-126	rag1/2- cycling T cells	gng5
cct32	4.0594e-129	0.42769	0.942	0.493	1.12758e-124	rag1/2- cycling T cells	cct3
c1qbp2	5.62373e-129	0.250979	0.652	0.236	1.5621e-124	rag1/2- cycling T cells	c1qbp
cox6a11	2.86657e-128	0.417876	0.939	0.499	7.96247e-124	rag1/2- cycling T cells	cox6a1
si:ch73-208g10.1	3.31938e-128	0.261058	0.635	0.232	9.22025e-124	rag1/2- cycling T cells	si:ch73-208g10.1
arpc4l1	2.7289e-126	0.271511	0.898	0.386	7.58006e-122	rag1/2- cycling T cells	arpc4l
cct2.11	6.83861e-126	0.409839	0.91	0.441	1.89956e-121	rag1/2- cycling T cells	cct2.1
atp5f1d	1.26682e-125	0.377795	0.908	0.456	3.51885e-121	rag1/2- cycling T cells	atp5f1d
atp5mc3a	1.50999e-124	0.318421	0.895	0.398	4.19429e-120	rag1/2- cycling T cells	atp5mc3a
rgs133	2.9135e-124	0.365566	0.908	0.438	8.09282e-120	rag1/2- cycling T cells	rgs13
psmb61	8.84834e-123	0.301127	0.896	0.412	2.4578e-118	rag1/2- cycling T cells	psmb6
COX5B1	3.38102e-120	0.444931	0.949	0.588	9.39146e-116	rag1/2- cycling T cells	COX5B
ran1	8.57078e-119	0.390927	0.985	0.836	2.3807e-114	rag1/2- cycling T cells	ran
cox7c1	6.51926e-117	0.44689	0.95	0.579	1.81085e-112	rag1/2- cycling T cells	cox7c
myca2	7.66632e-116	0.258815	0.779	0.329	2.12948e-111	rag1/2- cycling T cells	myca
erh	8.4957e-116	0.299966	0.904	0.432	2.35985e-111	rag1/2- cycling T cells	erh
pkma1	6.92331e-115	0.303185	0.908	0.435	1.92309e-110	rag1/2- cycling T cells	pkma
cct51	4.69146e-114	0.409008	0.932	0.514	1.30315e-109	rag1/2- cycling T cells	cct5
alyref1	5.69673e-113	0.360698	0.947	0.535	1.58238e-108	rag1/2- cycling T cells	alyref
sumo3a1	1.31683e-110	0.34489	0.921	0.486	3.65777e-106	rag1/2- cycling T cells	sumo3a
arpc21	4.06989e-110	0.401908	0.957	0.568	1.13049e-105	rag1/2- cycling T cells	arpc2
atp5pf	1.91521e-107	0.357645	0.928	0.509	5.31989e-103	rag1/2- cycling T cells	atp5pf
uqcrb	1.523e-104	0.289093	0.92	0.455	4.23045e-100	rag1/2- cycling T cells	uqcrb
atp5l1	4.96002e-104	0.379663	0.956	0.613	1.37775e-99	rag1/2- cycling T cells	atp5l
cct7	1.03522e-103	0.363088	0.911	0.473	2.87553e-99	rag1/2- cycling T cells	cct7
id33	3.71007e-103	0.312966	0.603	0.239	1.03055e-98	rag1/2- cycling T cells	id3
higd1a1	6.95398e-103	0.336288	0.923	0.492	1.93161e-98	rag1/2- cycling T cells	higd1a
nop583	2.99888e-102	0.31813	0.768	0.345	8.32999e-98	rag1/2- cycling T cells	nop58
rac21	6.25285e-102	0.394639	0.972	0.707	1.73685e-97	rag1/2- cycling T cells	rac2
ywhaz1	1.80408e-101	0.270471	0.888	0.424	5.01121e-97	rag1/2- cycling T cells	ywhaz
rbm8a1	2.86387e-101	0.338067	0.93	0.516	7.95498e-97	rag1/2- cycling T cells	rbm8a
actb22	4.39318e-100	0.358358	0.998	0.957	1.22029e-95	rag1/2- cycling T cells	actb2
thrap3b	3.74496e-99	0.256302	0.897	0.436	1.04024e-94	rag1/2- cycling T cells	thrap3b
atp5mf1	3.99409e-98	0.322568	0.925	0.498	1.10944e-93	rag1/2- cycling T cells	atp5mf
sod11	3.4669e-96	0.346209	0.947	0.538	9.63001e-92	rag1/2- cycling T cells	sod1
hdac11	2.0612e-95	0.321825	0.944	0.549	5.72541e-91	rag1/2- cycling T cells	hdac1
psma1	2.259e-95	0.337918	0.946	0.549	6.27483e-91	rag1/2- cycling T cells	psma1
si:ch211-119e14.11	7.08649e-95	0.394202	0.964	0.611	1.96842e-90	rag1/2- cycling T cells	si:ch211-119e14.1
crip12	1.12994e-92	0.294589	0.937	0.527	3.13864e-88	rag1/2- cycling T cells	crip1
ywhaba	3.58299e-90	0.328742	0.969	0.648	9.95248e-86	rag1/2- cycling T cells	ywhaba
ywhabb	1.12175e-87	0.271693	0.928	0.497	3.11589e-83	rag1/2- cycling T cells	ywhabb
hnrnpaba	3.57356e-87	0.312147	0.98	0.793	9.92628e-83	rag1/2- cycling T cells	hnrnpaba
hmgb1a1	1.60517e-84	0.297985	0.927	0.525	4.45868e-80	rag1/2- cycling T cells	hmgb1a
syncrip1	1.06926e-83	0.319102	0.958	0.609	2.97008e-79	rag1/2- cycling T cells	syncrip
cdc42l	4.18814e-79	0.294284	0.953	0.604	1.16334e-74	rag1/2- cycling T cells	cdc42l
hspa81	1.38474e-78	0.329207	0.988	0.893	3.84638e-74	rag1/2- cycling T cells	hspa8
hnrnpa0b1	9.91528e-78	0.302827	0.96	0.593	2.75417e-73	rag1/2- cycling T cells	hnrnpa0b
eif4a1a1	1.48268e-76	0.296741	0.915	0.527	4.11845e-72	rag1/2- cycling T cells	eif4a1a
rpl33	2.29149e-74	0.299759	0.989	0.875	6.36507e-70	rag1/2- cycling T cells	rpl3
ptmaa2	7.77421e-73	0.351353	0.977	0.772	2.15944e-68	rag1/2- cycling T cells	ptmaa
eif5a1	2.59613e-70	0.297993	0.941	0.586	7.21126e-66	rag1/2- cycling T cells	eif5a
cct6a1	2.73067e-69	0.264165	0.933	0.535	7.58498e-65	rag1/2- cycling T cells	cct6a
eif3d2	4.23893e-69	0.281774	0.945	0.556	1.17745e-64	rag1/2- cycling T cells	eif3d
eno31	6.14101e-69	0.284088	0.947	0.58	1.70579e-64	rag1/2- cycling T cells	eno3
eif3ba	9.41096e-64	0.268412	0.946	0.556	2.61408e-59	rag1/2- cycling T cells	eif3ba
ptprc	1.26323e-63	0.253276	0.939	0.591	3.50886e-59	rag1/2- cycling T cells	ptprc
atp5mc3b	4.26321e-62	0.284267	0.969	0.746	1.18419e-57	rag1/2- cycling T cells	atp5mc3b
cox8a	2.28821e-61	0.259891	0.931	0.59	6.35597e-57	rag1/2- cycling T cells	cox8a
prdx21	3.7466e-53	0.271798	0.948	0.632	1.04069e-48	rag1/2- cycling T cells	prdx2
tnfrsf9a2	0	1.98243	0.55	0.067	0	mature T cells	tnfrsf9a
BX901920.1	0	1.86213	0.472	0.046	0	mature T cells	BX901920.1
dusp22	0	1.74026	0.773	0.28	0	mature T cells	dusp2
BX248082.1	0	1.42918	0.475	0.053	0	mature T cells	BX248082.1
CR753876.1	0	1.29778	0.345	0.052	0	mature T cells	CR753876.1
rgs5b	0	1.28604	0.338	0.059	0	mature T cells	rgs5b
tnfrsf9b2	0	1.27628	0.685	0.147	0	mature T cells	tnfrsf9b
srgn4	0	1.25327	0.899	0.364	0	mature T cells	srgn
syk	0	1.1938	0.526	0.052	0	mature T cells	syk
il2rb	0	1.18717	0.459	0.015	0	mature T cells	il2rb
si:dkey-262k9.23	0	1.12568	0.701	0.164	0	mature T cells	si:dkey-262k9.2
cebpb1	0	1.11645	0.881	0.473	0	mature T cells	cebpb
si:ch211-196f2.62	0	1.10125	0.6	0.089	0	mature T cells	si:ch211-196f2.6
aldocb	0	0.788947	0.604	0.176	0	mature T cells	aldocb
s1pr5b1	0	0.781393	0.401	0.043	0	mature T cells	s1pr5b
si:ch211-153b23.7	0	0.682815	0.282	0.031	0	mature T cells	si:ch211-153b23.7
BX322618.1	0	0.670795	0.255	0.029	0	mature T cells	BX322618.1
fbrsl11	0	0.641577	0.379	0.071	0	mature T cells	fbrsl1
rbpjb	0	0.639994	0.471	0.113	0	mature T cells	rbpjb
cremb1	0	0.614803	0.314	0.057	0	mature T cells	cremb
gpr183a	0	0.436763	0.278	0.051	0	mature T cells	gpr183a
cst31	0	0.426026	0.452	0.119	0	mature T cells	cst3
nrip2	0	0.384989	0.257	0.017	0	mature T cells	nrip2
si:ch211-26b3.41	0	0.380866	0.261	0.039	0	mature T cells	si:ch211-26b3.4
dnmt3ab2	1.30062e-286	0.445715	0.345	0.086	3.61274e-282	mature T cells	dnmt3ab
ldha	2.99189e-279	0.589066	0.669	0.277	8.31056e-275	mature T cells	ldha
npm1a3	1.75161e-275	0.687768	0.725	0.319	4.86546e-271	mature T cells	npm1a
ubb	3.59867e-272	0.299129	0.52	0.174	9.99603e-268	mature T cells	ubb
cox172	7.90384e-271	0.494538	0.713	0.302	2.19545e-266	mature T cells	cox17
si:ch211-165d12.4	1.73393e-270	0.891955	0.51	0.178	4.81633e-266	mature T cells	si:ch211-165d12.4
junbb	9.39855e-270	0.534132	0.372	0.1	2.61064e-265	mature T cells	junbb
rgs134	7.85765e-268	0.767702	0.838	0.43	2.18262e-263	mature T cells	rgs13
traf11	1.11216e-266	0.746031	0.417	0.13	3.08923e-262	mature T cells	traf1
eno1a2	3.60531e-266	0.475995	0.629	0.246	1.00145e-261	mature T cells	eno1a
si:dkey-260g12.1	3.55358e-260	0.583038	0.351	0.093	9.87078e-256	mature T cells	si:dkey-260g12.1
rc3h22	2.22241e-256	0.573474	0.397	0.118	6.17318e-252	mature T cells	rc3h2
her9	7.08788e-256	1.44898	0.329	0.088	1.9688e-251	mature T cells	her9
vat1	1.44074e-249	0.555197	0.259	0.056	4.00194e-245	mature T cells	vat1
si:dkey-25e12.31	1.72549e-249	0.858227	0.478	0.171	4.7929e-245	mature T cells	si:dkey-25e12.3
zgc:776501	2.98842e-246	0.766319	0.806	0.415	8.30092e-242	mature T cells	zgc:77650
bhlhe40	5.494e-245	0.783088	0.258	0.055	1.52607e-240	mature T cells	bhlhe40
tagln2	7.32761e-245	0.352075	0.286	0.066	2.03539e-240	mature T cells	tagln2
ybx13	2.80318e-243	0.552804	0.953	0.748	7.78638e-239	mature T cells	ybx1
tnfrsf182	3.14081e-243	1.02959	0.384	0.116	8.72423e-239	mature T cells	tnfrsf18
tob1b	8.49122e-243	0.485098	0.442	0.139	2.35861e-238	mature T cells	tob1b
tagapa	1.16562e-241	1.03201	0.786	0.432	3.23773e-237	mature T cells	tagapa
pgam1a1	4.16387e-240	0.539374	0.731	0.348	1.1566e-235	mature T cells	pgam1a
lcp2a	7.62083e-240	0.744043	0.64	0.279	2.11684e-235	mature T cells	lcp2a
eef1a1l11	1.51298e-238	0.30608	0.999	0.981	4.20262e-234	mature T cells	eef1a1l1
gapdhs1	2.74434e-238	0.598257	0.903	0.56	7.62295e-234	mature T cells	gapdhs
il2rgb1	2.40004e-236	0.372665	0.287	0.07	6.66659e-232	mature T cells	il2rgb
arpc1b4	3.18886e-230	0.561283	0.93	0.588	8.85771e-226	mature T cells	arpc1b
il21r.1	7.93283e-224	0.351828	0.358	0.103	2.2035e-219	mature T cells	il21r.1
ldhba3	2.4885e-222	0.47859	0.741	0.36	6.91231e-218	mature T cells	ldhba
canx	4.54446e-222	0.316534	0.319	0.087	1.26231e-217	mature T cells	canx
si:ch211-256a21.41	7.60261e-222	0.568335	0.407	0.135	2.11178e-217	mature T cells	si:ch211-256a21.4
grwd1	1.96379e-221	0.324367	0.373	0.113	5.45482e-217	mature T cells	grwd1
CR855337.1	2.21891e-219	0.376958	0.261	0.062	6.16346e-215	mature T cells	CR855337.1
plcg2	4.32772e-215	0.380487	0.323	0.092	1.20211e-210	mature T cells	plcg2
nab1a1	1.78439e-209	0.637368	0.483	0.179	4.95651e-205	mature T cells	nab1a
cd74b1	4.89206e-209	0.268433	0.666	0.296	1.35887e-204	mature T cells	cd74b
si:dkey-79d12.5	6.24493e-207	0.389523	0.312	0.089	1.73465e-202	mature T cells	si:dkey-79d12.5
phactr21	2.19649e-206	0.380436	0.362	0.113	6.10118e-202	mature T cells	phactr2
egr31	4.58343e-206	0.831005	0.352	0.11	1.27314e-201	mature T cells	egr3
nop584	4.8759e-205	0.506279	0.702	0.338	1.35438e-200	mature T cells	nop58
rpl34	1.92261e-204	0.408813	0.985	0.872	5.34042e-200	mature T cells	rpl3
hmgn32	2.55614e-204	0.504869	0.438	0.161	7.1002e-200	mature T cells	hmgn3
foxo1a2	9.77311e-204	0.738317	0.395	0.134	2.71468e-199	mature T cells	foxo1a
chmp2a	1.45383e-202	0.53494	0.673	0.32	4.03831e-198	mature T cells	chmp2a
[truncated: 6,818 more rows]
