# Supplementary material for: Single-cell analyses reveal early thymic progenitors and pre-B cells in zebrafish
Source: J Exp Med. 2022 Aug 8;219(9):e20220038. doi: 10.1084/jem.20220038 (PMC9365674; doi:10.1084/jem.20220038)
Supplement: Table S3 — shows beta-binomial test results for adult and juvenile zebrafish thymi. [file jem_20220038_tables3.xls]

## Sheet: Sheet1
Table S3. Beta-binomial test results for adult and juvenile zebrafish thymi
Thy1	Thy1_4wpf	Thy2	Thy22	Thy24	Thy3_4wpf	Thy5_4wpf	Thy6_4wpf	Thy1	Thy1_4wpf	Thy2	Thy22	Thy24	Thy3_4wpf	Thy5_4wpf	Thy6_4wpf	fold change (fc)	pval	pval.BH	cell type
1276	2499	1271	876	917	2625	2531	2546	1231.45	2150.05	1398.7	1347.94	1346.63	2197.14	2158.2	2131.42	1.62202	5.38425e-09	1.13069e-07	rag1/2+ T cells		Blue highlight = up in juvenile thymus (pval.BH < 0.05)
973	640	721	780	574	644	654	711	939.026	550.632	793.442	1200.22	842.931	539.031	557.671	595.223	-1.68362	0.000485288	0.00203821	maturing ccr7- T cells		Yellow highlight = up in adult thymus (pval.BH < 0.05)
805	304	584	387	512	354	271	302	776.892	261.55	642.677	595.494	751.883	296.299	231.084	252.823	-2.65604	9.46776e-07	6.62743e-06	maturing ccr7+ T cells
602	622	273	137	101	650	646	648	580.98	535.146	300.429	210.808	148.321	544.053	550.849	542.482	1.75128	0.0131361	0.0232761	rag1/2+ cycling T cells
138	182	41	41	62	150	162	150	133.181	156.586	45.1194	63.0885	91.0483	125.551	138.139	125.574	1.64196	0.0133007	0.0232761	sox13+ gammadelta T cells
121	144	64	29	42	148	185	152	116.775	123.892	70.4304	44.6236	61.6779	123.877	157.751	127.249	1.81518	0.00325629	0.00683821	rag1/2- cycling T cells
106	252	204	182	248	246	247	269	102.299	216.811	224.497	280.051	364.193	205.903	210.619	225.197	-1.13105	0.888008	0.888008	mature T cells
40	126	78	9	4	131	128	127	38.6033	108.406	85.837	13.8487	5.87408	109.648	109.147	106.32	3.00715	0.00217909	0.00572012	sox13- gammadelta T cells
36	7	193	130	128	8	15	13	34.743	6.02254	212.392	200.037	187.971	6.69603	12.7906	10.8831	-17.4526	0.00280786	0.00655167	B cells
75	112	27	3	7	117	111	114	72.3812	96.3607	29.7128	4.61623	10.2796	97.9295	94.6506	95.4366	3.28556	0.00152417	0.00457252	erythrocytes
28	40	53	36	77	35	43	39	27.0223	34.4145	58.3251	55.3948	113.076	29.2951	36.6664	32.6494	-1.90804	0.0955577	0.125419	cytotoxic T cells
67	24	102	49	26	29	25	26	64.6606	20.6487	112.248	75.3984	38.1815	24.2731	21.3177	21.7662	-3.30079	0.0013872	0.00457252	dendritic-like cells (1)
226	45	200	111	132	33	37	45	218.109	38.7163	220.095	170.801	193.845	27.6211	31.5502	37.6723	-5.92246	1.48624e-08	1.56055e-07	TECs
31	43	58	21	29	24	43	43	29.9176	36.9956	63.8275	32.3136	42.5871	20.0881	36.6664	35.998	-1.29979	0.231592	0.270191	ETPs
11	23	20	30	60	20	18	25	10.6159	19.7883	22.0095	46.1623	88.1113	16.7401	15.3487	20.9291	-2.29237	0.252493	0.279071	NK-like cells
10	16	23	20	22	12	13	10	9.65083	13.7658	25.3109	30.7749	32.3075	10.044	11.0852	8.37163	-2.26604	0.0191174	0.0286762	mixed granulocytes
16	11	37	9	18	8	11	16	15.4413	9.46399	40.7175	13.8487	26.4334	6.69603	9.37979	13.3946	-2.47701	0.0151137	0.0244144	macrophages
1	25	7	4	4	23	20	24	0.965083	21.5091	7.70332	6.15497	5.87408	19.2511	17.0542	20.0919	3.76405	8.72599e-05	0.000458114	fibroblasts
1	2	24	7	20	4	6	2	0.965083	1.72073	26.4114	10.7712	29.3704	3.34802	5.11625	1.67433	-5.69325	0.12279	0.151681	dendritic-like cells (2)
4	3	22	4	6	5	3	1	3.86033	2.58109	24.2104	6.15497	8.81113	4.18502	2.55812	0.837163	-4.23533	0.0394791	0.0552707	Th2 cells/ILC2s
1	4	4	0	13	1	1	3	0.965083	3.44145	4.4019	0	19.0908	0.837004	0.852708	2.51149	-3.20017	0.635871	0.667664	thrombocytes
