# Supplementary material for: Single-cell analyses reveal early thymic progenitors and pre-B cells in zebrafish
Source: J Exp Med. 2022 Aug 8;219(9):e20220038. doi: 10.1084/jem.20220038 (PMC9365674; doi:10.1084/jem.20220038)
Supplement: Table S4 — shows differentially expressed genes in adult and juvenile erythrocytes from thymus analysis. [file jem_20220038_tables4.xls]

## Sheet: TableS4_DifferentialExpressionA
Table S4. Differentially expressed genes in adult and juvenile erythrocytes from thymus analysis
	p_val	avg_logFC	pct.1	pct.2	p_val_adj
hbbe2	9.4e-10	6.85904	0.28	0.009	2.61e-05
hbae5	3.51e-08	6.66567	0.282	0.045	0.000974692
AL935210.1	1.95e-31	4.60845	0.676	0	5.41e-27
hbbe1.1	1.13e-11	3.44585	0.372	0.045	3.14e-07
hbbe1.3	1.82e-14	3.27513	0.381	0	5.06e-10
hbae1.3	4.46e-17	2.64454	0.436	0	1.24e-12
hbae1.1	4.96e-10	2.1395	0.275	0	1.38e-05
hbae3	6.55e-07	1.73889	0.189	0	0.0181943
hbbe1.2	6.59e-08	1.70255	0.218	0	0.00183011
hbaa1	4.33e-13	1.17653	0.753	0.982	1.2e-08
zgc:92066	7.98e-10	0.714788	0.709	0.375	2.22e-05
zgc:163057	5.74e-09	0.670061	0.632	0.286	0.000159322
mt-nd6	0.000129459	0.635348	0.154	0.018	1
lmo2	3.92e-09	0.629823	0.381	0.08	0.000108853
atxn1b	2.2e-06	0.622484	0.26	0.054	0.0611511
ak1	2.67e-06	0.596297	0.383	0.143	0.0742844
slc6a22.2	1.4e-07	0.571743	0.24	0.018	0.00388354
cpeb4b	1.47e-08	0.558309	0.595	0.232	0.000408548
si:ch211-161c3.6	5.66e-05	0.545846	0.209	0.045	1
bnip3lb	8.13e-12	0.534646	0.813	0.384	2.26e-07
ctsf	8.78e-10	0.520354	0.352	0.045	2.44e-05
rfesd	5.8e-12	0.510142	0.555	0.161	1.61e-07
jak2a	4.15e-08	0.486643	0.469	0.17	0.00115403
h2af1al	8.64e-07	0.481955	0.205	0.009	0.0240016
cox7a1	6.11e-06	0.466611	0.205	0.027	0.169663
ammecr1	1.64e-07	0.452181	0.326	0.071	0.00456711
pfkfb4b	4.28e-07	0.446448	0.403	0.125	0.0118803
cahz	7.56e-10	0.444897	0.998	0.759	2.1e-05
hsp90aa1.2	0.00584598	0.428008	0.185	0.071	1
hbba1	7.42e-10	0.425506	0.747	0.991	2.06e-05
fabp10b	1.67e-06	0.42479	0.211	0.018	0.0464651
herc1	3.56e-07	0.424403	0.485	0.188	0.00987579
2022-09-03	9.02e-07	0.421204	0.48	0.196	0.0250685
abhd3	1.62e-05	0.414261	0.225	0.045	0.450151
foxo3a	1.52e-05	0.412642	0.273	0.08	0.422798
faxdc2	0.00190478	0.407758	0.214	0.089	1
dnase1l4.1	1.54e-06	0.401091	0.194	0.009	0.0426427
alas2	1.27e-08	0.399322	0.965	0.625	0.000353384
nupr1a	9.14e-08	0.3983	0.458	0.161	0.00253858
rsrp1	4.92e-09	0.39736	0.568	0.214	0.000136571
appa	8.94e-08	0.383756	0.456	0.152	0.00248261
add2	3.43e-07	0.380635	0.513	0.205	0.00952626
slc7a8a	4.63e-06	0.371634	0.183	0.009	0.128583
gp9	3.98e-09	0.362622	0.526	0.188	0.000110656
mob2b	0.000195193	0.356756	0.22	0.062	1
zgc:153018	2.5e-05	0.356132	0.282	0.08	0.695131
si:ch211-262i1.3	3.21e-05	0.347083	0.366	0.152	0.890892
aqp1a.1	2.06e-09	0.345479	0.811	0.429	5.72e-05
metap2b	4.78e-10	0.340223	0.782	0.411	1.33e-05
si:ch211-227m13.1	3.21e-08	0.339017	0.672	0.312	0.000890516
adipor1a	6.3e-05	0.335908	0.145	0.009	1
eif1axb	0.000133946	0.332549	0.319	0.134	1
glrx5	2.28e-05	0.329553	0.3	0.098	0.632632
gabarapl2	0.000159779	0.328174	0.271	0.098	1
ap2m1a	3.41e-06	0.324328	0.401	0.143	0.09467
BX005417.1	0.000285794	0.309931	0.196	0.054	1
pcbp2	7.94e-07	0.307613	0.568	0.259	0.0220417
kbtbd8	0.000909673	0.305229	0.247	0.098	1
lonrf1l	1.51e-05	0.303776	0.43	0.179	0.420262
slc25a38b	0.00123222	0.300759	0.104	0.009	1
atp8a2	0.000142505	0.295756	0.165	0.027	1
ppdpfb	1.8e-06	0.295377	0.372	0.125	0.0499586
slc16a10	5.73e-06	0.293574	0.282	0.071	0.159284
gp1bb	0.000517629	0.29073	0.366	0.179	1
si:dkey-16p21.8	1.94e-05	0.283266	0.731	0.411	0.539286
fbxo32	0.00834386	0.280522	0.132	0.045	1
gabarapa	7.07e-11	0.279874	0.643	0.232	1.96e-06
stat2	0.00118366	0.268512	0.284	0.125	1
prps1a	6.51e-06	0.264495	0.291	0.08	0.180728
srsf1b	9.93e-05	0.261989	0.218	0.054	1
ncoa4	3.05e-06	0.261387	0.632	0.312	0.0846531
adka	0.000719357	0.260911	0.172	0.045	1
arl6ip5b	6.34e-05	0.25989	0.174	0.027	1
creg1	1.73e-08	0.259871	0.991	0.616	0.0004815
lgmn	0.000314432	0.259147	0.225	0.071	1
hemgn	7.69e-06	0.256913	0.936	0.562	0.213707
ctsla	0.000174002	0.256499	0.709	0.446	1
clk4a	0.00242202	0.254115	0.214	0.089	1
bnip4	0.0010405	0.253728	0.165	0.045	1
cnot6a	0.494299	-0.250316	0.119	0.089	1
sgk2a	0.834869	-0.252097	0.165	0.161	1
atp5mf	0.736478	-0.254533	0.187	0.188	1
ptges3a	0.423241	-0.254569	0.315	0.25	1
bptf	0.432209	-0.256883	0.101	0.071	1
smndc1	0.802337	-0.26021	0.121	0.125	1
aplnrb	0.561395	-0.260869	0.229	0.188	1
anapc16	0.223166	-0.262792	0.233	0.161	1
uqcr10	0.0985728	-0.264502	0.11	0.054	1
brd2a	0.208376	-0.266163	0.211	0.143	1
top2b	0.253613	-0.268258	0.115	0.071	1
kdm5c	0.255123	-0.270156	0.115	0.071	1
cib1	0.84555	-0.270463	0.154	0.152	1
ccni	0.450411	-0.270645	0.632	0.473	1
cwc25	0.924888	-0.270668	0.106	0.098	1
mkrn1	0.372222	-0.2711	0.137	0.098	1
per1b	0.200501	-0.271296	0.271	0.179	1
zgc:100918	0.145139	-0.272103	0.172	0.107	1
slc25a37	0.232649	-0.272988	0.093	0.125	1
selenot1a	0.00624419	-0.274605	0.229	0.098	1
rnf169	0.485357	-0.274714	0.108	0.125	1
ndfip1	0.74475	-0.274898	0.167	0.17	1
atp5pf	0.876692	-0.27746	0.163	0.161	1
psmb6	0.250956	-0.278829	0.09	0.125	1
nocta	0.678715	-0.280518	0.108	0.089	1
soul3	0.743	-0.286148	0.115	0.098	1
oaz1a	0.364054	-0.288467	0.432	0.33	1
eif4a1b	0.27778	-0.289809	0.203	0.143	1
kmt2ca	0.686893	-0.294367	0.13	0.107	1
ghrb	0.522999	-0.295082	0.137	0.152	1
nr1d2a	0.37893	-0.295446	0.355	0.268	1
srsf6b	0.262905	-0.298199	0.181	0.125	1
gdi2	0.000686512	-0.298487	0.037	0.116	1
eif3ja	0.181629	-0.29927	0.104	0.143	1
pde7a	0.0423723	-0.301312	0.427	0.286	1
mt-nd5	0.502605	-0.301738	0.399	0.312	1
ptpn11b	0.906379	-0.30316	0.159	0.152	1
ell2	0.43862	-0.303666	0.189	0.143	1
papola	0.406899	-0.305921	0.086	0.107	1
ranbp9	0.38328	-0.309165	0.183	0.134	1
tmed7	0.0773706	-0.311346	0.068	0.116	1
fam214a	0.188445	-0.311486	0.115	0.152	1
chtopa	0.830281	-0.315	0.104	0.089	1
tmem59	0.0451466	-0.315853	0.311	0.188	1
atp5if1b	0.546611	-0.318001	0.236	0.196	1
dldh	0.316103	-0.318246	0.09	0.116	1
histh1l	0.0646486	-0.318307	0.278	0.161	1
cry1aa	0.567017	-0.319268	0.17	0.134	1
pomp	0.000482156	-0.319317	0.04	0.125	1
zmat2	0.053761	-0.320573	0.093	0.152	1
ndufb3	0.866407	-0.321481	0.17	0.152	1
skp1	0.397413	-0.322564	0.174	0.196	1
si:ch211-5k11.8	0.0103955	-0.323812	0.753	0.982	1
stag2b	0.615036	-0.324764	0.185	0.188	1
dnajb2	0.0997531	-0.32719	0.073	0.116	1
atp5pd	0.382319	-0.32817	0.229	0.25	1
ppp1cab	0.936221	-0.328359	0.137	0.125	1
pxk	0.576547	-0.330272	0.121	0.134	1
psmb1	0.000512131	-0.330625	0.035	0.116	1
atp6v0e1	0.0472336	-0.331098	0.286	0.17	1
ndufb9	0.428936	-0.331906	0.132	0.098	1
foxo3b	0.20229	-0.332439	0.269	0.188	1
si:dkey-188i13.10	0.0800433	-0.332887	0.099	0.152	1
zgc:193541	0.486061	-0.333486	0.134	0.152	1
acin1b	0.898885	-0.33435	0.119	0.116	1
mfap3l	0.695317	-0.334444	0.106	0.089	1
ppp6r3	0.554233	-0.335307	0.112	0.125	1
tspan31	0.953894	-0.335957	0.132	0.125	1
CR383676.1	2.5e-05	-0.336845	1	1	0.693496
lamtor4	0.222471	-0.337334	0.291	0.205	1
rbx1	0.140783	-0.337443	0.152	0.089	1
gpx1a	0.856256	-0.337671	0.874	0.616	1
luc7l	0.107566	-0.343603	0.066	0.107	1
mef2aa	0.502285	-0.344331	0.101	0.116	1
pik3ip1	0.375787	-0.345477	0.203	0.223	1
abcf1	0.00634003	-0.345896	0.079	0.161	1
srsf2a	0.00146932	-0.346203	0.035	0.107	1
smg6	0.0573267	-0.346645	0.066	0.116	1
mthfd2	0.390646	-0.347461	0.385	0.295	1
si:ch211-199g17.2	0.138948	-0.347877	0.101	0.143	1
slc6a9	0.359808	-0.348382	0.128	0.089	1
h3f3b.1.2	0.560027	-0.351523	0.324	0.259	1
pik3r3a	0.184709	-0.351867	0.167	0.107	1
susd6	0.992579	-0.352887	0.291	0.268	1
selenof	0.904942	-0.353209	0.187	0.179	1
romo1	0.637697	-0.354691	0.416	0.33	1
txndc9	0.986866	-0.35551	0.123	0.116	1
atp5f1c	0.219165	-0.355694	0.075	0.107	1
pabpn1	0.0695933	-0.357258	0.084	0.134	1
kmt2bb	0.533212	-0.357748	0.205	0.161	1
chmp2a	0.176687	-0.3579	0.244	0.161	1
gmps	0.44449	-0.361857	0.222	0.17	1
srsf5a	0.0947567	-0.362537	0.346	0.232	1
cpne1	0.479414	-0.365363	0.154	0.116	1
zc3h11a	0.453922	-0.37043	0.134	0.098	1
rbm4.3	3.16e-05	-0.373565	0.026	0.116	0.877555
sik2b	0.175361	-0.37679	0.218	0.143	1
psme2	0.0481856	-0.378638	0.073	0.125	1
crebzf	0.156579	-0.379045	0.07	0.107	1
sec61g	0.634941	-0.381262	0.449	0.42	1
bsg	0.330568	-0.382925	0.163	0.116	1
tmem258	0.918108	-0.383791	0.159	0.143	1
thoc2	0.97262	-0.38541	0.104	0.098	1
mxd4	0.294886	-0.386108	0.174	0.205	1
dusp1	0.279032	-0.388157	0.203	0.143	1
si:ch211-114n24.6	0.84581	-0.389906	0.128	0.125	1
kctd5a	0.962513	-0.39057	0.154	0.143	1
atp6v0ca	0.12319	-0.39117	0.322	0.214	1
zgc:66440	0.0693972	-0.392554	0.084	0.134	1
chmp1b	0.377706	-0.393521	0.139	0.098	1
sf3b6	0.542123	-0.394131	0.187	0.196	1
rhd	0.971629	-0.398551	0.284	0.25	1
cct3	7.93e-08	-0.398687	0.011	0.107	0.00220382
tfr1a	0.500629	-0.405412	0.242	0.25	1
psmd10	0.453288	-0.406253	0.09	0.107	1
camk2g2	0.295263	-0.408243	0.121	0.08	1
mrps14	0.0617795	-0.413322	0.073	0.125	1
sf1	0.249764	-0.414912	0.119	0.152	1
cdv3	0.00751165	-0.41641	0.044	0.107	1
klf17	0.470802	-0.417078	0.163	0.179	1
atrx	0.839349	-0.417982	0.222	0.188	1
ptbp1a	3.29e-05	-0.418179	0.031	0.125	0.913576
ppp1r10	0.00278352	-0.419371	0.044	0.116	1
syncrip	0.173294	-0.419674	0.106	0.143	1
npc2	0.560251	-0.421405	0.123	0.134	1
mef2d	0.877653	-0.423993	0.174	0.152	1
slc20a1a	0.247524	-0.425055	0.584	0.411	1
map1lc3b	0.872078	-0.428162	0.194	0.17	1
ash1l	0.0426842	-0.431846	0.086	0.143	1
selenow1	0.147563	-0.438151	0.086	0.125	1
anp32a	0.383361	-0.438466	0.465	0.348	1
psip1b	0.0126438	-0.438556	0.079	0.152	1
CU929418.1	0.683973	-0.439791	0.11	0.116	1
eif3ha	2.87e-05	-0.442006	0.022	0.107	0.796912
si:ch211-232b12.5	0.000195553	-0.442358	0.053	0.152	1
glrx	5.13e-12	-0.44591	0.007	0.134	1.43e-07
letm2	0.892921	-0.448296	0.192	0.17	1
mdh2	3.68e-10	-0.449276	0.007	0.116	1.02e-05
cltca	0.55628	-0.449631	0.097	0.107	1
trip12	0.460309	-0.451396	0.126	0.143	1
ankrd12	0.663136	-0.451584	0.271	0.214	1
ddx5	0.854127	-0.452095	0.659	0.5	1
fam210b	0.696089	-0.455172	0.233	0.196	1
ptp4a2b	0.934432	-0.455639	0.238	0.214	1
fam208b	0.0925863	-0.455741	0.17	0.223	1
prkab1b	0.00360676	-0.455874	0.046	0.116	1
tiparp	0.0010607	-0.457917	0.055	0.143	1
anxa11a	0.958356	-0.461015	0.306	0.268	1
brd1b	2.42e-05	-0.461658	0.022	0.107	0.672133
mt-nd1	0.440253	-0.462729	0.553	0.5	1
atp5po	0.94086	-0.463201	0.174	0.161	1
mcl1a	0.0405954	-0.463656	0.747	0.67	1
thraa	0.494163	-0.467214	0.137	0.152	1
pptc7a	0.573165	-0.46768	0.163	0.17	1
rab1ab	0.0687066	-0.469802	0.068	0.116	1
hmbsb	0.0518266	-0.470445	0.108	0.17	1
crema	0.831539	-0.475069	0.498	0.402	1
cbx3a	3.34e-09	-0.476466	0.018	0.143	9.26e-05
psmb3	7.2e-08	-0.477055	0.011	0.107	0.00200026
arl4ab	0.320164	-0.481559	0.253	0.277	1
ubtf	0.215109	-0.481827	0.093	0.125	1
atp5fa1	0.0333043	-0.481962	0.073	0.134	1
h2afx1	0.663556	-0.48253	0.13	0.134	1
baz1b	0.00456378	-0.484481	0.042	0.107	1
capza1a	0.00205221	-0.486776	0.037	0.107	1
CT027638.1	0.000864683	-0.487318	0.24	0.402	1
rbm8a	0.00159057	-0.488139	0.042	0.116	1
si:dkey-112a7.4	0.0017419	-0.489601	0.059	0.143	1
si:ch211-196l7.4	0.230876	-0.490402	0.344	0.357	1
srrm2	0.0373049	-0.492317	0.07	0.125	1
ier5	0.00199258	-0.495877	0.079	0.17	1
eif2s1b	2.13e-07	-0.496068	0.022	0.134	0.00592461
uqcrb	0.534974	-0.497442	0.185	0.196	1
rb1cc1	0.0041816	-0.498748	0.042	0.107	1
csnk1a1	0.812635	-0.503297	0.308	0.277	1
dnaja2	0.94005	-0.503484	0.328	0.286	1
laptm5	3.3e-11	-0.504557	0.011	0.143	9.16e-07
sptb	0.477419	-0.506967	0.608	0.464	1
si:ch211-251j10.3	0.0162293	-0.50706	0.081	0.152	1
pabpc1a	0.0233886	-0.509062	0.597	0.58	1
arid4a	0.0890083	-0.5091	0.097	0.143	1
ctcf	0.0329312	-0.510206	0.055	0.107	1
rrm2b	0.000366097	-0.512883	0.031	0.107	1
ifrd1	0.355333	-0.513353	0.339	0.321	1
si:ch211-276c2.4	0.0287332	-0.513711	0.055	0.107	1
mphosph8	0.118192	-0.51556	0.117	0.161	1
cnih1	9.99e-05	-0.517337	0.026	0.107	1
nr4a2b	3.04e-11	-0.517638	0.002	0.107	8.45e-07
hagh	0.254555	-0.519877	0.123	0.152	1
mt-nd3	0.253079	-0.521474	0.441	0.312	1
eif5a	0.412979	-0.521748	0.253	0.259	1
hif1al2	0.635256	-0.526901	0.39	0.312	1
si:dkey-42i9.4	0.0659315	-0.527414	0.112	0.17	1
ube2d2	0.250536	-0.530273	0.262	0.277	1
dido1	0.206528	-0.532185	0.134	0.17	1
syf2	0.262826	-0.532293	0.15	0.179	1
fubp1	1.7e-06	-0.53266	0.031	0.143	0.0471167
rnf213a	0.00590192	-0.534128	0.11	0.196	1
ndufa4l	0.0968986	-0.534696	0.106	0.152	1
slc44a2	0.000342052	-0.535665	0.031	0.107	1
arhgdia	0.0332212	-0.538091	0.247	0.312	1
sltm	5.46e-05	-0.543786	0.024	0.107	1
si:dkey-188i13.9	0.000749922	-0.54579	0.033	0.107	1
eif2s3	0.00713485	-0.546688	0.172	0.268	1
arf6a	0.00010263	-0.547612	0.035	0.125	1
hypk	0.000399721	-0.547913	0.031	0.107	1
tmem263	0.0310047	-0.548559	0.055	0.107	1
rad21a	0.0895667	-0.548586	0.123	0.17	1
prdx3	0.879965	-0.548832	0.194	0.179	1
ddx61	0.761096	-0.549371	0.214	0.179	1
mt-co1	8.96e-09	-0.550684	0.888	0.893	0.000248821
ak2	9.78e-07	-0.551511	0.022	0.125	0.0271696
ewsr1b	0.337193	-0.551897	0.093	0.116	1
si:dkey-159f12.2	0.000212653	-0.55259	0.033	0.116	1
spcs2	5.54e-06	-0.554887	0.026	0.125	0.153766
cox8a	0.00650841	-0.555017	0.081	0.161	1
eif3d	0.000333016	-0.555707	0.09	0.205	1
cct7	7.03e-08	-0.555872	0.011	0.107	0.00195229
sik1	0.0235185	-0.558352	0.134	0.205	1
top1l	0.0499219	-0.566625	0.088	0.143	1
si:dkeyp-68b7.12	0.000198192	-0.566962	0.029	0.107	1
ywhabb	2.2e-05	-0.567521	0.031	0.125	0.611328
sub1a	1.64e-08	-0.567725	0.009	0.107	0.00045679
mdh1aa	3.87e-06	-0.568631	0.018	0.107	0.107628
cct4	1.84e-08	-0.577125	0.018	0.134	0.000510181
ube2v2	0.0705828	-0.579339	0.163	0.223	1
ssr2	3.68e-08	-0.580761	0.015	0.125	0.00102154
gstm.1	0.00413804	-0.580899	0.388	0.446	1
sem1	4.83e-08	-0.581766	0.013	0.116	0.0013422
si:cabz01074946.1	0.0663208	-0.582535	0.084	0.134	1
pcf11	0.493968	-0.582965	0.143	0.152	1
zgc:162944	0.00353229	-0.585208	0.119	0.214	1
zgc:77650	6.23e-06	-0.586001	0.026	0.125	0.173003
slc25a33	0.000561113	-0.586003	0.037	0.116	1
dap1b	4.79e-10	-0.587888	0.018	0.152	1.33e-05
aldoaa	2.82e-07	-0.588116	0.013	0.107	0.00783684
ccnl1a	0.034857	-0.592745	0.093	0.152	1
psma3	2.78e-09	-0.59331	0.007	0.107	7.73e-05
atp5f1b	0.0160285	-0.593615	0.275	0.357	1
bzw1a	4.45e-11	-0.594463	0.007	0.125	1.24e-06
gapdhs	1.06e-09	-0.596066	0.013	0.134	2.93e-05
ola1	2.03e-08	-0.597141	0.024	0.152	0.000564215
gnb1b	0.123936	-0.597275	0.119	0.161	1
mt-nd2	0.299715	-0.60135	0.518	0.455	1
tln1	0.59959	-0.603832	0.17	0.17	1
ccr9b	5.04e-06	-0.60901	0.022	0.116	0.140043
si:dkey-67c22.2	0.000690419	-0.609636	0.033	0.107	1
tuba1b	2.41e-09	-0.611778	0.007	0.107	6.71e-05
slc25a3b	0.0537848	-0.612616	0.341	0.393	1
si:ch211-147a11.3	0.395314	-0.612929	0.247	0.259	1
capza1b	8.84e-06	-0.613124	0.02	0.107	0.245568
eif3s6ip	1.22e-10	-0.617678	0.015	0.152	3.4e-06
ldhba	1.54e-08	-0.618279	0.009	0.107	0.000427883
dnase1l4.2	0.191351	-0.622252	0.156	0.188	1
eif3s10	0.0123988	-0.622269	0.104	0.179	1
idh2	4.73e-12	-0.624296	0.009	0.143	1.31e-07
hnrnpa1b	4.72e-08	-0.625739	0.013	0.116	0.00131131
tra2a	0.00200707	-0.62637	0.044	0.116	1
prkar2aa	0.751441	-0.628328	0.399	0.312	1
cct5	3.3e-10	-0.630253	0.004	0.107	9.18e-06
ano6	0.0874475	-0.632749	0.145	0.196	1
wasa	5.69e-08	-0.632764	0.013	0.116	0.00157913
si:ch211-281l24.3	0.00506519	-0.634488	0.141	0.232	1
hmgn7	4.11e-11	-0.635332	0.004	0.116	1.14e-06
psma1	1.35e-09	-0.635529	0.02	0.152	3.75e-05
myl12.1	0.000191149	-0.636346	0.053	0.152	1
EGFP	1.04e-05	-0.63703	0.02	0.107	0.289421
CR383676.2	0.000486008	-0.638996	0.066	0.161	1
eif3k	9.09e-08	-0.639588	0.04	0.179	0.00252362
litaf	1.58e-08	-0.639907	0.009	0.107	0.000439226
capgb	3.49e-12	-0.640724	0.002	0.116	9.69e-08
hmgb1b	2.48e-09	-0.643055	0.007	0.107	6.9e-05
cox5aa	5.05e-05	-0.64516	0.062	0.179	1
hmgb1a	0.395094	-0.648072	0.35	0.33	1
zgc:92027	2.97e-08	-0.650314	0.022	0.143	0.000826131
wipf1b	2.52e-09	-0.650481	0.007	0.107	7e-05
nfyba	0.00519152	-0.650581	0.088	0.17	1
ppt1	0.472584	-0.652415	0.145	0.161	1
hmbsa	1.04e-05	-0.653514	0.024	0.116	0.28837
seta	2.66e-11	-0.656361	0.011	0.143	7.39e-07
mbnl1	0.229878	-0.660505	0.104	0.134	1
eif4a1a	0.00746887	-0.661578	0.07	0.143	1
sumo2b	7.46e-11	-0.66333	0.024	0.179	2.07e-06
mknk2b	0.910049	-0.663807	0.262	0.223	1
mob1a	5.69e-08	-0.666668	0.062	0.223	0.00158008
gng5	2.63e-09	-0.668413	0.007	0.107	7.3e-05
hivep2a	1.67e-07	-0.668522	0.022	0.134	0.004641
fkbp5	0.183409	-0.668888	0.485	0.455	1
lsm7	4.05e-13	-0.676253	0.002	0.125	1.12e-08
arrdc3a	0.315199	-0.677371	0.126	0.152	1
arpc3	4.76e-05	-0.681253	0.024	0.107	1
nap1l1	4.88e-05	-0.682057	0.024	0.107	1
acin1a	0.00219476	-0.682426	0.101	0.196	1
smc1al	0.48401	-0.685666	0.128	0.143	1
tp53	1.47e-10	-0.688118	0.013	0.143	4.07e-06
pno1	0.00176916	-0.688825	0.037	0.107	1
2022-09-06	4.15e-09	-0.688941	0.015	0.134	0.000115292
srgn	4.24e-11	-0.69173	0.004	0.116	1.18e-06
mt-cyb	0.000236708	-0.693661	0.837	0.768	1
eif4bb	0.000905318	-0.694603	0.095	0.196	1
cox7a2a	1.51e-08	-0.69493	0.035	0.179	0.000418911
psme1	0.0144923	-0.694975	0.084	0.152	1
calm3a	2.21e-13	-0.695589	0	0.116	6.13e-09
COX5B	5.26e-09	-0.699818	0.048	0.214	0.000146058
setb	3.15e-10	-0.700332	0.004	0.107	8.76e-06
sept7b	7.95e-07	-0.700944	0.022	0.125	0.022077
xpc	2.09e-09	-0.703198	0.009	0.116	5.81e-05
rhoab	5.05e-08	-0.704962	0.02	0.134	0.00140361
mibp2	0.454196	-0.704987	0.683	0.554	1
eif3g	0.0704176	-0.711349	0.24	0.295	1
eif5a2	2.98e-12	-0.713086	0.013	0.161	8.28e-08
MYL6 (1 of many)	7.69e-05	-0.714291	0.079	0.196	1
cenpf	2.99e-11	-0.714346	0.002	0.107	8.31e-07
tma7	7.13e-06	-0.715023	0.035	0.143	0.197994
kdm6ba	4.67e-10	-0.716859	0.024	0.17	1.3e-05
ywhaba	3.36e-06	-0.720569	0.033	0.143	0.0932987
slc1a5	0.000634238	-0.723591	0.084	0.188	1
rhoaa	4.98e-08	-0.72764	0.031	0.161	0.00138262
rplp0	2.21e-18	-0.737191	0.899	0.973	6.13e-14
cct6a	9.74e-12	-0.740094	0.018	0.17	2.71e-07
gtpbp4	8.41e-09	-0.742517	0.02	0.143	0.000233626
si:dkeyp-85e10.3	9.93e-10	-0.743062	0.013	0.134	2.76e-05
chd4a	9.46e-09	-0.744537	0.02	0.143	0.000262862
anp32b	0.541598	-0.746398	0.368	0.33	1
itm2bb	0.059403	-0.750813	0.244	0.295	1
ncaldb	1.43e-08	-0.751954	0.018	0.134	0.000396429
mych	4.25e-08	-0.762724	0.013	0.116	0.00118059
socs3a	2.21e-13	-0.765734	0	0.116	6.13e-09
lmnb2	2.56e-09	-0.771732	0.007	0.107	7.1e-05
hbegfb	4.53e-06	-0.773226	0.022	0.116	0.125696
atp5f1e	1.3e-05	-0.776051	0.11	0.259	0.361693
lbr	0.0818993	-0.776754	0.161	0.205	1
adgrg1.1	2.88e-08	-0.777032	0.022	0.143	0.000801316
h3f3d	0.0155452	-0.781876	0.579	0.554	1
myca	3.23e-10	-0.785952	0.007	0.116	8.97e-06
si:dkey-109a10.2	6.38e-13	-0.786004	0.007	0.143	1.77e-08
hist1h4l.7	3.63e-10	-0.788163	0.007	0.116	1.01e-05
rpsa	4.57e-21	-0.797331	0.934	0.964	1.27e-16
fkbp1aa	2.83e-12	-0.797782	0.013	0.161	7.86e-08
pik3r1	0.0344301	-0.799142	0.101	0.161	1
glulb	1.55e-08	-0.806251	0.062	0.232	0.000430025
gnai2b	2.49e-10	-0.810855	0.009	0.125	6.91e-06
morf4l1	4.72e-10	-0.811173	0.024	0.17	1.31e-05
cd63	4.94e-12	-0.818894	0.009	0.143	1.37e-07
tnfrsf9a	3.04e-11	-0.818905	0.002	0.107	8.45e-07
mt-atp6	2.83e-06	-0.822029	0.733	0.741	0.0784983
hif1al	0.0178578	-0.825188	0.205	0.277	1
ipcef1	3.36e-11	-0.82638	0.009	0.134	9.34e-07
tuba8l4	0.00185513	-0.827453	0.458	0.536	1
cdc42l	5.91e-11	-0.82945	0.018	0.161	1.64e-06
lck	1.63e-09	-0.831387	0.02	0.152	4.52e-05
eef1da	2.51e-12	-0.834487	0.013	0.161	6.98e-08
rpl26	4.23e-13	-0.83582	0.029	0.214	1.17e-08
nfkbiab	2.93e-11	-0.837256	0.093	0.33	8.13e-07
ubc	5.16e-05	-0.8376	0.238	0.393	1
higd1a	0.00265653	-0.840648	0.26	0.357	1
eno3	5.7e-11	-0.841089	0.018	0.161	1.58e-06
calm3b	9.36e-09	-0.843288	0.02	0.143	0.000260063
arpc2	1.92e-10	-0.843535	0.011	0.134	5.33e-06
eif3ba	1.29e-11	-0.845558	0.042	0.232	3.58e-07
hnrnpa0b	2.19e-10	-0.846178	0.033	0.196	6.08e-06
epdl1	2.21e-13	-0.846824	0	0.116	6.13e-09
mhc1uka	1.9e-12	-0.84781	0	0.107	5.28e-08
si:dkey-11f4.20	2.45e-08	-0.848578	0.015	0.125	0.000681281
tcp1	6.09e-14	-0.849412	0.011	0.17	1.69e-09
crip1	5.93e-13	-0.852206	0.009	0.152	1.65e-08
nop53	8.05e-09	-0.858735	0.066	0.241	0.00022355
itgae.2	1.6e-07	-0.859367	0.015	0.116	0.00445439
bcl11ba	1.71e-10	-0.863492	0.029	0.188	4.75e-06
skap1	5.36e-14	-0.86613	0.011	0.17	1.49e-09
jun	1.63e-06	-0.867282	0.044	0.17	0.0451709
eif3m	4.84e-09	-0.871329	0.106	0.312	0.000134528
btf3	1.73e-10	-0.875051	0.685	0.768	4.8e-06
si:dkey-266f7.10	1.41e-07	-0.878315	0.033	0.161	0.00391351
eif3ea	6.33e-06	-0.882715	0.26	0.429	0.175791
cd8b	5.23e-12	-0.885216	0.009	0.143	1.45e-07
hdac1	2.54e-05	-0.886744	0.031	0.125	0.706669
bcl2l10	2.96e-10	-0.888449	0.037	0.205	8.23e-06
mt-co3	9.39e-15	-0.88953	0.857	0.955	2.61e-10
ddit3	1.18e-05	-0.891594	0.064	0.188	0.327355
wasb	5.08e-06	-0.893341	0.04	0.152	0.141244
tpt1	2.42e-10	-0.898854	0.432	0.688	6.72e-06
cox4i1	4.43e-20	-0.906636	0.024	0.277	1.23e-15
cox7b	1.75e-12	-0.907106	0.024	0.196	4.87e-08
sesn1	0.039313	-0.914169	0.24	0.295	1
btg1	0.000818156	-0.918372	0.412	0.482	1
si:ch211-113a14.24	3.49e-12	-0.925595	0.002	0.116	9.69e-08
arpc1b	6.82e-15	-0.928487	0.011	0.179	1.89e-10
si:dkey-261m9.12	4.12e-13	-0.929134	0.002	0.125	1.14e-08
zgc:64051	1.43e-13	-0.933193	0.018	0.188	3.97e-09
mtdha	3.12e-07	-0.940088	0.04	0.17	0.00867574
cox6b2	4.03e-12	-0.942526	0.09	0.339	1.12e-07
tmsb1	4.82e-14	-0.944999	0.002	0.134	1.34e-09
atp5mc3b	1.4e-07	-0.951135	0.112	0.295	0.00388756
h2afva	0.00416658	-0.960562	0.227	0.312	1
atp5l	5.43e-11	-0.961686	0.059	0.259	1.51e-06
stmn1a	4.29e-18	-0.978289	0	0.161	1.19e-13
rag1	3.68e-08	-0.979444	0.015	0.125	0.00102154
hnrnpabb	1.7e-18	-0.989872	0.026	0.268	4.71e-14
csrnp1a	8.13e-06	-0.991638	0.073	0.205	0.225861
ucp2	5.41e-06	-0.99503	0.5	0.58	0.150234
sat1a.2	9.28e-13	-0.998571	0.068	0.304	2.58e-08
tsc22d3	1.12e-06	-1.01183	0.084	0.232	0.0309878
si:ch1073-184j22.1	3.32e-10	-1.01732	0.101	0.312	9.22e-06
khdrbs1a	7.79e-15	-1.01981	0.022	0.214	2.17e-10
gnb1a	6.05e-08	-1.02021	0.048	0.196	0.00168104
si:ch211-105j21.9	2.03e-09	-1.02154	0.018	0.143	5.64e-05
zgc:158463	1.27e-17	-1.02406	0.189	0.625	3.54e-13
nsa2	2.31e-07	-1.02472	0.222	0.42	0.00641214
midn	0.000598758	-1.03179	0.123	0.232	1
ier2b	2.62e-10	-1.03265	0.035	0.196	7.28e-06
si:dkey-183p4.10	2.81e-07	-1.03615	0.055	0.196	0.00780327
mki67	6.83e-17	-1.03749	0.002	0.161	1.9e-12
hmgn6	7.38e-16	-1.04031	0.011	0.188	2.05e-11
tuba8l	8.07e-18	-1.04323	0.002	0.17	2.24e-13
rpl4	1.6e-15	-1.05157	0.194	0.536	4.45e-11
sla2	5.63e-11	-1.05627	0.018	0.161	1.56e-06
znrf1	1.21e-09	-1.0612	0.026	0.17	3.35e-05
hnrnpaba	1.07e-15	-1.067	0.042	0.277	2.97e-11
ddx21	7.3e-15	-1.07014	0.029	0.232	2.03e-10
eif3f	2.04e-14	-1.07075	0.132	0.438	5.66e-10
rpl6	1.64e-18	-1.07092	0.13	0.491	4.55e-14
ncl	9.48e-11	-1.07314	0.022	0.17	2.63e-06
si:ch211-79k12.1	2.55e-14	-1.07585	0	0.125	7.08e-10
b3gnt5a	9.54e-14	-1.07642	0.02	0.196	2.65e-09
cotl1	1.02e-15	-1.07739	0.009	0.179	2.83e-11
rps27.2	3.15e-14	-1.08008	0.104	0.384	8.74e-10
b2ml	8.19e-07	-1.09158	0.267	0.446	0.0227558
btg2	0.00172232	-1.09224	0.438	0.482	1
rpl12	5.55e-19	-1.10012	0.683	0.866	1.54e-14
dnajb1b	2.92e-07	-1.10473	0.066	0.214	0.00812068
hnrnpa0l.1	7.26e-13	-1.11171	0.132	0.411	2.02e-08
klf6a	1.33e-11	-1.11666	0.022	0.179	3.68e-07
rgs13	6.31e-14	-1.11909	0.004	0.143	1.75e-09
si:dkey-185m8.2	5.36e-13	-1.12289	0.009	0.152	1.49e-08
rrm2	8.93e-15	-1.13622	0.007	0.161	2.48e-10
rpl22	2.46e-17	-1.13734	0.335	0.696	6.83e-13
mt-co2	6.21e-19	-1.14256	0.786	0.938	1.73e-14
si:ch211-119e14.1	3.11e-13	-1.15108	0.022	0.196	8.63e-09
cd8a	3.7e-13	-1.15161	0.013	0.17	1.03e-08
rplp2	6.09e-17	-1.15745	0.555	0.804	1.69e-12
rac2	1.07e-18	-1.16238	0.013	0.223	2.96e-14
fosab	0.00971183	-1.16614	0.165	0.241	1
nr4a1	2.54e-17	-1.18787	0.022	0.241	7.04e-13
hmga1a	1.35e-18	-1.19783	0.013	0.223	3.74e-14
grap2b	1.17e-17	-1.19933	0.013	0.214	3.26e-13
ptprc	2.06e-15	-1.20171	0.018	0.205	5.71e-11
zgc:56493	1.45e-17	-1.20704	0.022	0.241	4.03e-13
hspa8	3.98e-17	-1.2117	0.13	0.473	1.11e-12
dtnbp1a	9.89e-16	-1.22202	0.009	0.179	2.75e-11
rps6	7.51e-22	-1.22345	0.262	0.679	2.09e-17
marcksl1a	2.11e-11	-1.22641	0.029	0.196	5.85e-07
ppdpfa	2.37e-11	-1.22684	0.121	0.357	6.58e-07
arl5c	3.65e-15	-1.23903	0.015	0.196	1.01e-10
arg2	1.69e-19	-1.24359	0.007	0.205	4.7e-15
si:dkey-262k9.4	8.76e-21	-1.24755	0.018	0.259	2.43e-16
tagapa	2.72e-13	-1.25491	0.013	0.17	7.55e-09
coro1a	3.06e-16	-1.26261	0.02	0.223	8.49e-12
msna	1.24e-16	-1.27435	0.022	0.232	3.44e-12
stk17al	2.17e-12	-1.281	0.022	0.188	6.02e-08
gadd45ba	1.32e-17	-1.28999	0.009	0.196	3.68e-13
serbp1a	2.35e-20	-1.30373	0.088	0.438	6.53e-16
h2afx	4.39e-22	-1.3049	0.011	0.25	1.22e-17
si:dkey-27i16.2	1.7e-19	-1.32274	0.015	0.241	4.72e-15
naca	1.42e-17	-1.35031	0.313	0.661	3.96e-13
rps26	1.09e-23	-1.35846	0.227	0.688	3.02e-19
hmgb2b	1.35e-23	-1.39015	0.002	0.223	3.76e-19
rps2	3.06e-26	-1.39658	0.496	0.893	8.51e-22
mhc1zba	3.18e-10	-1.39909	0.328	0.545	8.82e-06
plk3	1.27e-19	-1.40667	0.013	0.232	3.54e-15
ppiab	3.62e-27	-1.40786	0.011	0.295	1.01e-22
pde4ba	4.57e-20	-1.41121	0.013	0.241	1.27e-15
cirbpa	6.22e-24	-1.43195	0.02	0.295	1.73e-19
FP236356.1	1.68e-25	-1.43379	0.018	0.304	4.67e-21
ybx1	1.82e-21	-1.44633	0.077	0.42	5.05e-17
arhgdig	5.67e-23	-1.46113	0.02	0.286	1.57e-18
rps3	1.18e-27	-1.46183	0.097	0.536	3.28e-23
rps18	1.19e-24	-1.47881	0.154	0.589	3.31e-20
jdp2b	1.21e-25	-1.49033	0.015	0.295	3.35e-21
rpl3	1.37e-24	-1.50326	0.117	0.527	3.8e-20
ptmaa	2.35e-25	-1.51186	0.013	0.286	6.54e-21
zgc:153409	1.02e-13	-1.53244	0.073	0.312	2.84e-09
ppiaa	2.9e-27	-1.54325	0.02	0.33	8.05e-23
ran	4.36e-25	-1.56289	0.026	0.33	1.21e-20
rpl5a	3.35e-31	-1.57165	0.165	0.67	9.32e-27
tubb2b	1.89e-22	-1.57559	0.009	0.241	5.25e-18
si:busm1-266f07.2	1.67e-28	-1.62888	0.002	0.268	4.64e-24
rsl24d1	1.41e-34	-1.62994	0.042	0.464	3.91e-30
rpl5b	7.82e-37	-1.64642	0.068	0.554	2.17e-32
si:ch73-1a9.3	2.6e-31	-1.65857	0.004	0.304	7.23e-27
dusp2	2.66e-25	-1.6789	0.007	0.259	7.39e-21
cebpb	3.77e-23	-1.6927	0.011	0.259	1.05e-18
cfl1	1.11e-26	-1.70792	0.02	0.321	3.07e-22
rpl22l1	2.03e-44	-1.7082	0.026	0.509	5.64e-40
h2afvb	2.62e-35	-1.73378	0.009	0.357	7.27e-31
hist1h4l.12	4.95e-29	-1.74083	0.009	0.304	1.38e-24
b2m	1.57e-45	-1.75814	0.009	0.446	4.36e-41
nme2b.1	2.25e-46	-1.76882	0.022	0.518	6.25e-42
uba52	1.44e-42	-1.79264	0.152	0.768	4.01e-38
rpl28	7.55e-44	-1.79608	0.236	0.893	2.1e-39
cirbpb	3.19e-42	-1.80124	0.051	0.562	8.87e-38
rack1	5.49e-39	-1.80875	0.214	0.786	1.52e-34
rpl36	1.28e-44	-1.81025	0.088	0.688	3.57e-40
rpl18	5.37e-34	-1.81085	0.183	0.714	1.49e-29
h1fx	2.64e-36	-1.81648	0.007	0.357	7.33e-32
tubb4b	3.37e-32	-1.81762	0.007	0.321	9.35e-28
eef1b2	5.06e-35	-1.82285	0.055	0.509	1.4e-30
rpl19	7.32e-39	-1.82948	0.333	0.902	2.03e-34
RPS17	4.28e-49	-1.83949	0.11	0.759	1.19e-44
rpl14	5.46e-50	-1.84077	0.152	0.839	1.52e-45
igfbp1a	1.13e-17	-1.84376	0.181	0.518	3.15e-13
rps16	3.99e-47	-1.84476	0.13	0.786	1.11e-42
h3f3b.1	2.55e-28	-1.85299	0.029	0.366	7.09e-24
rpl29	7.01e-44	-1.85794	0.066	0.616	1.95e-39
rpl34	3.32e-43	-1.86385	0.126	0.723	9.23e-39
rpl30	9.56e-51	-1.87061	0.095	0.741	2.66e-46
faua	7.02e-37	-1.87384	0.319	0.857	1.95e-32
rpl23a	1.52e-52	-1.87953	0.048	0.643	4.23e-48
rpl18a	5.15e-45	-1.9228	0.189	0.821	1.43e-40
rpl13a	5.18e-48	-1.92854	0.181	0.848	1.44e-43
cd74b	2.3e-31	-1.9348	0.004	0.304	6.38e-27
eef1g	2.35e-47	-1.94839	0.079	0.67	6.53e-43
actb1	1.16e-41	-1.97068	0.015	0.438	3.22e-37
eef2b	8.21e-45	-1.97275	0.093	0.679	2.28e-40
slc25a5	1.09e-51	-1.97928	0.108	0.777	3.02e-47
rps15	1.56e-52	-1.99287	0.093	0.759	4.35e-48
CR936442.1	1.35e-53	-2.00699	0.029	0.607	3.75e-49
rpl38	3.24e-49	-2.01153	0.088	0.723	8.99e-45
rps21	1.01e-51	-2.01535	0.152	0.848	2.8e-47
rps27a	2.1e-51	-2.02771	0.178	0.875	5.83e-47
rpl7a	1.69e-56	-2.04401	0.123	0.848	4.68e-52
zgc:162730	2.38e-34	-2.04503	0.022	0.402	6.62e-30
rpl27	3.67e-63	-2.05487	0.07	0.795	1.02e-58
rpl10	7.02e-58	-2.07697	0.167	0.902	1.95e-53
zgc:171772	1.09e-61	-2.10627	0.121	0.884	3.04e-57
rpl35a	6.25e-54	-2.11505	0.121	0.812	1.74e-49
rps11	9.11e-52	-2.11727	0.139	0.821	2.53e-47
cxcr4b	4.41e-26	-2.12667	0.022	0.321	1.23e-21
rps14	1.13e-58	-2.13159	0.088	0.795	3.13e-54
ascc1	7.05e-37	-2.13847	0.011	0.384	1.96e-32
rpl35	5.75e-59	-2.14543	0.068	0.75	1.6e-54
rps17	1.23e-57	-2.14933	0.048	0.688	3.41e-53
rpl31	4.12e-61	-2.16926	0.084	0.804	1.14e-56
rpl21	1.6e-58	-2.17844	0.101	0.812	4.44e-54
si:ch211-222l21.1	9.2e-45	-2.1974	0.018	0.482	2.56e-40
rpl32	4.75e-64	-2.21508	0.081	0.821	1.32e-59
ptmab	8.93e-42	-2.22142	0.02	0.455	2.48e-37
rps26l	1.55e-57	-2.22468	0.152	0.875	4.32e-53
ccr9a	1.92e-42	-2.24759	0.02	0.464	5.34e-38
rps4x	1.5e-66	-2.27475	0.104	0.866	4.16e-62
rpl24	2.74e-67	-2.2824	0.044	0.759	7.6e-63
rpl15	7.55e-71	-2.29894	0.037	0.759	2.1e-66
rps25	1.09e-65	-2.32425	0.123	0.902	3.02e-61
rps23	6.1e-61	-2.32464	0.141	0.893	1.7e-56
rps27.1	4.89e-60	-2.32497	0.081	0.786	1.36e-55
rps19	7.88e-73	-2.32594	0.095	0.911	2.19e-68
rps13	2.85e-68	-2.35545	0.059	0.804	7.92e-64
rpl9	2.56e-76	-2.38118	0.033	0.795	7.11e-72
rps28	1.98e-62	-2.38196	0.088	0.812	5.51e-58
eef1a1l1	2.85e-71	-2.38721	0.095	0.911	7.92e-67
rps24	2.92e-67	-2.39485	0.095	0.866	8.1e-63
rpl8	6.22e-74	-2.41511	0.068	0.866	1.73e-69
rps10	1.25e-81	-2.43916	0.033	0.839	3.48e-77
pfn1	2.31e-46	-2.44135	0.02	0.5	6.41e-42
rpl10a	5.3e-76	-2.44454	0.02	0.75	1.47e-71
rpl36a	2.14e-72	-2.45077	0.046	0.804	5.94e-68
rpl13	3.3e-78	-2.45328	0.057	0.866	9.17e-74
rps3a	1.58e-74	-2.45503	0.055	0.83	4.38e-70
rps9	3.31e-73	-2.46715	0.026	0.75	9.2e-69
rpl37.1	1.15e-86	-2.47371	0.04	0.902	3.2e-82
rps8a	5.68e-79	-2.47569	0.044	0.848	1.58e-74
rpl11	8.91e-79	-2.48311	0.046	0.848	2.47e-74
rps15a	2.54e-77	-2.49127	0.057	0.857	7.05e-73
rps5	6.39e-76	-2.49752	0.062	0.857	1.78e-71
hsp90ab1	1.63e-70	-2.55683	0.02	0.705	4.53e-66
rplp2l	3.45e-78	-2.58937	0.059	0.875	9.58e-74
rpl17	1.6e-83	-2.5953	0.02	0.804	4.44e-79
rps12	5.28e-80	-2.64361	0.057	0.884	1.47e-75
rpl7	2.45e-77	-2.65755	0.033	0.795	6.81e-73
rps29	1.92e-88	-2.68615	0.037	0.902	5.32e-84
rpl23	3.43e-90	-2.71747	0.029	0.884	9.53e-86
hmgn2	2.16e-68	-2.74189	0.009	0.634	5.99e-64
rpl39	3.09e-98	-2.76584	0.02	0.92	8.59e-94
rps7	8.43e-78	-2.80237	0.026	0.777	2.34e-73
RPL41	2.56e-88	-2.81667	0.035	0.893	7.11e-84
hmgb2a	4.16e-90	-2.9135	0.015	0.821	1.16e-85
rplp1	5.03e-90	-2.97092	0.026	0.875	1.4e-85
cd74a	8.57e-44	-3.04773	0	0.393	2.38e-39
actb2	3.51e-56	-3.07136	0.02	0.58	9.74e-52
tmsb4x	5.24e-63	-3.07536	0.02	0.634	1.46e-58
hbaa2	5.84e-61	-3.34471	0.093	0.768	1.62e-56
hbba2	8.66e-60	-4.22707	0.161	0.839	2.41e-55
