# Supplementary material for: Single-cell analyses reveal early thymic progenitors and pre-B cells in zebrafish
Source: J Exp Med. 2022 Aug 8;219(9):e20220038. doi: 10.1084/jem.20220038 (PMC9365674; doi:10.1084/jem.20220038)
Supplement: Table S5 — shows differentially expressed genes for TEC and fibroblast subset of adult and juvenile thymi. [file jem_20220038_tables5.xls]

## Sheet: TableS5_DifferentialExpression_
Table S5. Differentially expressed genes for TEC and fibroblast subset of adult and juvenile thymi
	p_val	avg_logFC	pct.1	pct.2	p_val_adj	cluster	gene
ccr9a	1.91768e-81	1.79142	0.813	0.228	5.32673e-77	high T cell TECs	ccr9a
ascc1	1.22841e-73	1.98991	0.763	0.19	3.41217e-69	high T cell TECs	ascc1
FP236356.1	1.77466e-67	1.78445	0.707	0.179	4.92947e-63	high T cell TECs	FP236356.1
CR936442.1	2.9057e-66	1.82405	0.905	0.552	8.07116e-62	high T cell TECs	CR936442.1
h2afx	2.62242e-64	1.90883	0.682	0.18	7.2843e-60	high T cell TECs	h2afx
cd8a	3.1675e-63	1.58115	0.618	0.104	8.79837e-59	high T cell TECs	cd8a
lck	3.86296e-63	1.64315	0.629	0.127	1.07301e-58	high T cell TECs	lck
si:dkey-183p4.10	4.39374e-62	1.31048	0.587	0.092	1.22045e-57	high T cell TECs	si:dkey-183p4.10
coro1a	6.17901e-62	1.50203	0.657	0.148	1.71634e-57	high T cell TECs	coro1a
rplp1	8.02477e-62	0.761292	0.996	0.934	2.22904e-57	high T cell TECs	rplp1
ccr9b	1.10315e-58	1.41438	0.555	0.09	3.06421e-54	high T cell TECs	ccr9b
cd8b	1.02227e-57	1.53458	0.587	0.107	2.83956e-53	high T cell TECs	cd8b
si:cabz01074946.1	1.45022e-56	1.13261	0.477	0.054	4.02827e-52	high T cell TECs	si:cabz01074946.1
hmgn2	1.66947e-55	1.52346	0.898	0.532	4.63728e-51	high T cell TECs	hmgn2
rplp2l	2.44381e-55	0.798908	0.993	0.87	6.78817e-51	high T cell TECs	rplp2l
bcl11ba	1.16775e-54	1.52656	0.636	0.168	3.24367e-50	high T cell TECs	bcl11ba
sla2	1.48519e-54	1.50342	0.565	0.11	4.12541e-50	high T cell TECs	sla2
rps21	4.34835e-54	0.669845	0.989	0.904	1.20784e-49	high T cell TECs	rps21
si:ch211-119e14.1	7.04778e-54	1.18697	0.541	0.09	1.95766e-49	high T cell TECs	si:ch211-119e14.1
znrf1	2.85947e-53	1.52926	0.572	0.124	7.94274e-49	high T cell TECs	znrf1
rag1	3.26568e-53	1.7443	0.527	0.092	9.07109e-49	high T cell TECs	rag1
si:dkey-27i16.2	7.2338e-53	1.26801	0.604	0.131	2.00933e-48	high T cell TECs	si:dkey-27i16.2
grap2b	1.02455e-52	1.40071	0.636	0.174	2.8459e-48	high T cell TECs	grap2b
skap1	2.10145e-52	1.19751	0.537	0.092	5.8372e-48	high T cell TECs	skap1
gng2	2.28328e-52	1.14862	0.548	0.104	6.34226e-48	high T cell TECs	gng2
si:dkey-262k9.4	1.22656e-51	1.09224	0.558	0.109	3.40701e-47	high T cell TECs	si:dkey-262k9.4
itgae.2	1.55812e-51	1.07099	0.473	0.063	4.32798e-47	high T cell TECs	itgae.2
rps13	1.70662e-51	0.678939	0.989	0.875	4.74047e-47	high T cell TECs	rps13
rps17	9.29394e-51	0.835099	0.958	0.746	2.58158e-46	high T cell TECs	rps17
rps27.1	1.26022e-50	0.661794	0.989	0.888	3.50052e-46	high T cell TECs	rps27.1
zgc:171772	6.45193e-50	0.600377	0.996	0.91	1.79215e-45	high T cell TECs	zgc:171772
rpl8	7.71383e-50	0.660434	0.989	0.904	2.14267e-45	high T cell TECs	rpl8
rpl23	2.15878e-49	0.664677	0.996	0.893	5.99645e-45	high T cell TECs	rpl23
si:dkey-11f4.20	3.88664e-48	1.32821	0.537	0.116	1.07959e-43	high T cell TECs	si:dkey-11f4.20
rpl11	1.32363e-47	0.687744	0.975	0.876	3.67666e-43	high T cell TECs	rpl11
si:dkey-266f7.10	1.75185e-47	1.09803	0.509	0.092	4.86612e-43	high T cell TECs	si:dkey-266f7.10
rps29	5.85604e-47	0.609472	0.993	0.91	1.62663e-42	high T cell TECs	rps29
cd226	1.92685e-46	1.01092	0.445	0.063	5.3522e-42	high T cell TECs	cd226
rorc	2.52866e-46	1.17369	0.445	0.063	7.02387e-42	high T cell TECs	rorc
RPL41	4.54893e-46	0.613371	1	0.943	1.26356e-41	high T cell TECs	RPL41
ptprc	3.65319e-45	1.10634	0.502	0.099	1.01475e-40	high T cell TECs	ptprc
rps23	1.06044e-44	0.608185	0.979	0.894	2.94558e-40	high T cell TECs	rps23
si:ch211-222l21.1	5.14625e-44	0.834554	0.94	0.761	1.42947e-39	high T cell TECs	si:ch211-222l21.1
ncaldb	8.0328e-44	1.03326	0.611	0.183	2.23127e-39	high T cell TECs	ncaldb
faua	2.79654e-43	0.640858	0.989	0.899	7.76795e-39	high T cell TECs	faua
nme2b.1	3.09201e-43	0.678354	0.933	0.803	8.58868e-39	high T cell TECs	nme2b.1
rps19	9.70213e-43	0.636276	0.986	0.879	2.69496e-38	high T cell TECs	rps19
rpl39	1.17847e-42	0.618634	0.989	0.899	3.27343e-38	high T cell TECs	rpl39
rpl10a	2.72483e-42	0.637656	0.979	0.873	7.56876e-38	high T cell TECs	rpl10a
runx3	2.7483e-42	1.21496	0.541	0.148	7.63394e-38	high T cell TECs	runx3
zap70	3.56213e-42	0.901165	0.456	0.08	9.89454e-38	high T cell TECs	zap70
rpl10	5.27699e-42	0.617822	0.982	0.888	1.46579e-37	high T cell TECs	rpl10
si:dkey-185m8.2	1.15283e-41	0.928718	0.41	0.057	3.20221e-37	high T cell TECs	si:dkey-185m8.2
si:ch211-106j24.1	3.3792e-41	1.11218	0.438	0.08	9.38642e-37	high T cell TECs	si:ch211-106j24.1
rpl37.1	4.59815e-41	0.582848	1	0.913	1.27723e-36	high T cell TECs	rpl37.1
h2afvb	1.31614e-40	1.1829	0.834	0.498	3.65583e-36	high T cell TECs	h2afvb
EGFP	1.65667e-40	1.5194	0.42	0.073	4.60173e-36	high T cell TECs	EGFP
naca	2.49297e-40	0.607934	0.947	0.853	6.92471e-36	high T cell TECs	naca
gnai2b	6.44676e-40	0.738103	0.42	0.066	1.79072e-35	high T cell TECs	gnai2b
rpl21	8.83255e-40	0.604974	0.986	0.891	2.45342e-35	high T cell TECs	rpl21
rps9	1.10413e-39	0.604069	0.975	0.894	3.06695e-35	high T cell TECs	rps9
satb1b	2.35114e-39	1.00654	0.516	0.13	6.53075e-35	high T cell TECs	satb1b
rplp0	2.86318e-39	0.567185	1	0.931	7.95305e-35	high T cell TECs	rplp0
rpl28	3.24876e-39	0.570413	0.993	0.893	9.02408e-35	high T cell TECs	rpl28
si:dkeyp-68b7.12	3.55813e-39	0.767709	0.417	0.066	9.88342e-35	high T cell TECs	si:dkeyp-68b7.12
zgc:171686	3.96704e-39	1.04194	0.473	0.099	1.10192e-34	high T cell TECs	zgc:171686
rpl9	7.45288e-39	0.64372	0.975	0.844	2.07019e-34	high T cell TECs	rpl9
h1fx	7.93115e-39	1.31879	0.731	0.358	2.20304e-34	high T cell TECs	h1fx
rps7	1.19389e-38	0.586737	0.989	0.878	3.31628e-34	high T cell TECs	rps7
arpp21	1.3644e-38	1.10449	0.456	0.096	3.7899e-34	high T cell TECs	arpp21
ptmab	1.41694e-38	0.752487	0.936	0.749	3.93583e-34	high T cell TECs	ptmab
si:dkey-19b23.10	1.52658e-38	0.776589	0.375	0.049	4.24039e-34	high T cell TECs	si:dkey-19b23.10
rps26l	1.54739e-38	0.592502	0.989	0.887	4.29818e-34	high T cell TECs	rps26l
rpl18	3.64711e-38	0.677133	0.947	0.841	1.01306e-33	high T cell TECs	rpl18
ppp1r18	5.16378e-38	0.786978	0.378	0.055	1.43434e-33	high T cell TECs	ppp1r18
tox2	8.86334e-38	0.959187	0.442	0.09	2.46197e-33	high T cell TECs	tox2
rpl36	1.15172e-37	0.576899	0.968	0.859	3.19914e-33	high T cell TECs	rpl36
rps3a	1.34381e-37	0.607575	0.979	0.869	3.73271e-33	high T cell TECs	rps3a
rps15a	1.63455e-37	0.562449	0.996	0.904	4.5403e-33	high T cell TECs	rps15a
rps11	2.0697e-37	0.566132	0.979	0.891	5.74901e-33	high T cell TECs	rps11
rpl24	2.73133e-37	0.540417	0.979	0.913	7.5868e-33	high T cell TECs	rpl24
rpl36a	2.83464e-37	0.565962	0.986	0.91	7.87378e-33	high T cell TECs	rpl36a
si:ch1073-220m6.1	4.41679e-37	0.748473	0.375	0.057	1.22685e-32	high T cell TECs	si:ch1073-220m6.1
rasa4	4.81652e-37	0.936008	0.378	0.057	1.33789e-32	high T cell TECs	rasa4
vsir	5.30604e-37	0.959807	0.456	0.101	1.47386e-32	high T cell TECs	vsir
rpl32	5.57834e-37	0.579915	0.996	0.869	1.54949e-32	high T cell TECs	rpl32
rps16	9.21838e-37	0.56891	0.975	0.875	2.56059e-32	high T cell TECs	rps16
rps14	9.72013e-37	0.546439	0.982	0.916	2.69996e-32	high T cell TECs	rps14
pfn1	9.99682e-37	0.853474	0.915	0.654	2.77682e-32	high T cell TECs	pfn1
pde4ba	1.09455e-36	1.49245	0.668	0.327	3.04034e-32	high T cell TECs	pde4ba
uck2a	1.64112e-36	1.07594	0.59	0.228	4.55855e-32	high T cell TECs	uck2a
myb	2.50889e-36	1.09235	0.516	0.148	6.96893e-32	high T cell TECs	myb
sox12	2.8025e-36	0.887667	0.413	0.078	7.78452e-32	high T cell TECs	sox12
rpl18a	2.87775e-36	0.590706	0.982	0.847	7.99353e-32	high T cell TECs	rpl18a
rpl14	3.39901e-36	0.565875	0.972	0.85	9.44142e-32	high T cell TECs	rpl14
rps5	7.39092e-36	0.605485	0.986	0.905	2.05298e-31	high T cell TECs	rps5
lcp1	7.46344e-36	0.69038	0.449	0.092	2.07312e-31	high T cell TECs	lcp1
cd4-1	9.16029e-36	0.949176	0.428	0.087	2.54445e-31	high T cell TECs	cd4-1
hmha1b	2.00232e-35	0.604163	0.389	0.067	5.56183e-31	high T cell TECs	hmha1b
rps12	4.21962e-35	0.635455	0.986	0.896	1.17208e-30	high T cell TECs	rps12
tagapa	7.63287e-35	1.17246	0.548	0.176	2.12018e-30	high T cell TECs	tagapa
hsp90ab1	1.66138e-34	0.45813	0.996	0.946	4.61483e-30	high T cell TECs	hsp90ab1
rps10	1.9843e-34	0.546005	0.989	0.893	5.51179e-30	high T cell TECs	rps10
gpr55a	2.16303e-34	0.596631	0.329	0.04	6.00825e-30	high T cell TECs	gpr55a
rpl17	2.37058e-34	0.572014	0.982	0.898	6.58477e-30	high T cell TECs	rpl17
mfng	2.39333e-34	0.575757	0.311	0.032	6.64794e-30	high T cell TECs	mfng
serbp1a	2.54366e-34	0.592249	0.919	0.801	7.06551e-30	high T cell TECs	serbp1a
sept9b	2.59529e-34	0.795692	0.428	0.093	7.20894e-30	high T cell TECs	sept9b
BRAFv600e	2.7949e-34	1.36203	0.367	0.063	7.76339e-30	high T cell TECs	BRAFv600e
si:ch73-109i22.2	2.81874e-34	0.691369	0.375	0.061	7.82961e-30	high T cell TECs	si:ch73-109i22.2
hmbsa	3.83455e-34	0.757713	0.399	0.078	1.06512e-29	high T cell TECs	hmbsa
cirbpb	7.9918e-34	0.57136	0.954	0.852	2.21988e-29	high T cell TECs	cirbpb
rpl13	9.40624e-34	0.544655	0.986	0.91	2.61277e-29	high T cell TECs	rpl13
rpl19	1.07797e-33	0.489521	0.993	0.914	2.99428e-29	high T cell TECs	rpl19
si:dkey-171c9.3	1.46868e-33	0.735686	0.329	0.041	4.07957e-29	high T cell TECs	si:dkey-171c9.3
rpl7	1.49279e-33	0.57348	0.996	0.865	4.14653e-29	high T cell TECs	rpl7
si:dkeyp-75h12.7	1.50491e-33	0.813685	0.353	0.055	4.18019e-29	high T cell TECs	si:dkeyp-75h12.7
zgc:64051	3.1548e-33	0.575222	0.389	0.072	8.76309e-29	high T cell TECs	zgc:64051
rpl31	6.56876e-33	0.509563	0.982	0.891	1.8246e-28	high T cell TECs	rpl31
zgc:194312	1.49551e-32	0.749613	0.322	0.043	4.15407e-28	high T cell TECs	zgc:194312
ptpn6	1.76928e-32	0.764325	0.435	0.099	4.91454e-28	high T cell TECs	ptpn6
wasa	1.95581e-32	0.555094	0.339	0.049	5.43267e-28	high T cell TECs	wasa
scin	2.84642e-32	0.652214	0.311	0.038	7.90651e-28	high T cell TECs	scin
rpl13a	3.05256e-32	0.543407	0.979	0.878	8.47909e-28	high T cell TECs	rpl13a
vaspa	4.80413e-32	0.552618	0.329	0.047	1.33444e-27	high T cell TECs	vaspa
bach2b	8.12281e-32	0.819175	0.41	0.095	2.25627e-27	high T cell TECs	bach2b
dub	8.19953e-32	0.659072	0.339	0.054	2.27758e-27	high T cell TECs	dub
adgrg1.1	9.47702e-32	0.973402	0.509	0.165	2.63243e-27	high T cell TECs	adgrg1.1
rps25	1.59849e-31	0.499445	0.986	0.899	4.44012e-27	high T cell TECs	rps25
laptm5	2.69434e-31	0.58432	0.389	0.076	7.48406e-27	high T cell TECs	laptm5
rpsa	1.26056e-30	0.522874	0.979	0.887	3.50147e-26	high T cell TECs	rpsa
wasb	1.9725e-30	0.635627	0.375	0.075	5.47902e-26	high T cell TECs	wasb
rps3	2.88098e-30	0.557949	0.919	0.807	8.0025e-26	high T cell TECs	rps3
si:ch73-248e21.5	3.04573e-30	0.515062	0.3	0.038	8.46012e-26	high T cell TECs	si:ch73-248e21.5
nr4a1	7.78561e-30	0.909475	0.71	0.385	2.16261e-25	high T cell TECs	nr4a1
cfl1	1.69559e-29	0.752558	0.855	0.604	4.70984e-25	high T cell TECs	cfl1
nap1l1	2.44493e-29	1.0264	0.64	0.338	6.79129e-25	high T cell TECs	nap1l1
rps15	5.452e-29	0.486876	0.989	0.864	1.5144e-24	high T cell TECs	rps15
fam117aa	6.09102e-29	0.510078	0.29	0.038	1.6919e-24	high T cell TECs	fam117aa
dok2	7.54299e-29	0.676355	0.332	0.06	2.09522e-24	high T cell TECs	dok2
tbc1d10c	1.50623e-28	0.523993	0.251	0.023	4.18386e-24	high T cell TECs	tbc1d10c
hmgb2a	1.71309e-28	0.937632	0.88	0.641	4.75844e-24	high T cell TECs	hmgb2a
rpl34	1.89201e-28	0.501615	0.958	0.855	5.25543e-24	high T cell TECs	rpl34
rpl35	3.14565e-28	0.490874	0.968	0.885	8.73768e-24	high T cell TECs	rpl35
rrm2b	3.46382e-28	0.746407	0.389	0.095	9.62145e-24	high T cell TECs	rrm2b
ccnd2a	4.35869e-28	0.850929	0.502	0.176	1.21071e-23	high T cell TECs	ccnd2a
tagapb	4.67073e-28	0.773959	0.332	0.063	1.29739e-23	high T cell TECs	tagapb
si:dkey-42i9.4	5.36584e-28	0.965155	0.682	0.425	1.49047e-23	high T cell TECs	si:dkey-42i9.4
rpl30	6.31732e-28	0.482219	0.943	0.829	1.75476e-23	high T cell TECs	rpl30
nr4a2b	6.43601e-28	0.743894	0.403	0.096	1.78773e-23	high T cell TECs	nr4a2b
prkcbb	1.27133e-27	0.573895	0.371	0.083	3.53137e-23	high T cell TECs	prkcbb
si:rp71-68n21.9	3.82648e-27	0.452283	0.258	0.029	1.06288e-22	high T cell TECs	si:rp71-68n21.9
rpl7a	5.50035e-27	0.46742	0.979	0.904	1.52783e-22	high T cell TECs	rpl7a
rps8a	5.90682e-27	0.511859	0.989	0.899	1.64074e-22	high T cell TECs	rps8a
tox	7.7817e-27	0.635846	0.452	0.13	2.16152e-22	high T cell TECs	tox
rpl27	9.14143e-27	0.466566	0.954	0.841	2.53922e-22	high T cell TECs	rpl27
BX784026.1	1.08487e-26	0.490471	0.261	0.032	3.01344e-22	high T cell TECs	BX784026.1
si:ch211-132g1.1	1.29266e-26	0.567635	0.226	0.018	3.59062e-22	high T cell TECs	si:ch211-132g1.1
fli1b	1.46868e-26	0.493509	0.258	0.032	4.07955e-22	high T cell TECs	fli1b
rpl35a	1.50773e-26	0.511879	0.986	0.882	4.18801e-22	high T cell TECs	rpl35a
rack1	1.61211e-26	0.510323	0.926	0.832	4.47796e-22	high T cell TECs	rack1
si:dkey-1h24.6	1.67737e-26	0.697384	0.297	0.05	4.65923e-22	high T cell TECs	si:dkey-1h24.6
rps28	2.79195e-26	0.465106	0.986	0.887	7.7552e-22	high T cell TECs	rps28
uba52	2.81635e-26	0.487151	0.954	0.85	7.82299e-22	high T cell TECs	uba52
eef1g	3.23098e-26	0.528744	0.94	0.806	8.97468e-22	high T cell TECs	eef1g
zgc:152774	3.25667e-26	0.683599	0.307	0.055	9.04604e-22	high T cell TECs	zgc:152774
si:dkey-109a10.2	5.67773e-26	0.750773	0.311	0.058	1.5771e-21	high T cell TECs	si:dkey-109a10.2
rps2	2.41539e-25	0.426784	0.993	0.901	6.70922e-21	high T cell TECs	rps2
ikzf1	2.86584e-25	0.475842	0.29	0.049	7.96045e-21	high T cell TECs	ikzf1
eef2b	3.15396e-25	0.492241	0.926	0.864	8.76075e-21	high T cell TECs	eef2b
rps6ka1	5.58733e-25	0.715239	0.389	0.112	1.55199e-20	high T cell TECs	rps6ka1
themis	5.77955e-25	0.595885	0.322	0.069	1.60539e-20	high T cell TECs	themis
arhgap15	7.39804e-25	0.433805	0.226	0.023	2.05495e-20	high T cell TECs	arhgap15
2022-09-06	2.08706e-24	0.69244	0.58	0.266	5.79723e-20	high T cell TECs	2022-09-06
mxd	2.4928e-24	0.42716	0.244	0.031	6.92424e-20	high T cell TECs	mxd
msi2a	2.93351e-24	0.680676	0.378	0.104	8.1484e-20	high T cell TECs	msi2a
lbr	6.0176e-24	0.710002	0.325	0.073	1.67151e-19	high T cell TECs	lbr
parvg	7.24161e-24	0.382421	0.272	0.046	2.0115e-19	high T cell TECs	parvg
arhgef3l	9.21532e-24	0.452257	0.251	0.035	2.55974e-19	high T cell TECs	arhgef3l
nuggc.1	9.51134e-24	0.548051	0.247	0.035	2.64197e-19	high T cell TECs	nuggc.1
rps24	1.04864e-23	0.470069	0.986	0.884	2.91281e-19	high T cell TECs	rps24
polm	1.17836e-23	0.476825	0.23	0.028	3.27313e-19	high T cell TECs	polm
tubb2b	1.52173e-23	0.894649	0.643	0.346	4.22692e-19	high T cell TECs	tubb2b
desi2	1.63953e-23	0.667814	0.399	0.118	4.55413e-19	high T cell TECs	desi2
itk	1.6462e-23	0.407862	0.272	0.044	4.57265e-19	high T cell TECs	itk
tpst1l	2.07795e-23	0.571018	0.307	0.066	5.77192e-19	high T cell TECs	tpst1l
hmgb2b	2.47228e-23	0.993651	0.682	0.411	6.86726e-19	high T cell TECs	hmgb2b
btf3	4.26462e-23	0.462498	0.926	0.809	1.18458e-18	high T cell TECs	btf3
def6a	5.16243e-23	0.565384	0.293	0.061	1.43397e-18	high T cell TECs	def6a
rps27a	6.30989e-23	0.41909	0.982	0.916	1.7527e-18	high T cell TECs	rps27a
rpl15	7.35206e-23	0.502532	0.933	0.815	2.04218e-18	high T cell TECs	rpl15
prkd3	7.41868e-23	0.60396	0.307	0.067	2.06069e-18	high T cell TECs	prkd3
n4bp2	7.78123e-23	0.491229	0.322	0.075	2.16139e-18	high T cell TECs	n4bp2
ipo4	1.00228e-22	0.646329	0.29	0.06	2.78403e-18	high T cell TECs	ipo4
slc25a5	1.08353e-22	0.337622	0.989	0.928	3.00972e-18	high T cell TECs	slc25a5
si:dkey-9k7.3	1.36782e-22	0.374518	0.226	0.029	3.7994e-18	high T cell TECs	si:dkey-9k7.3
si:dkey-217l24.1	1.45872e-22	0.664476	0.304	0.069	4.05188e-18	high T cell TECs	si:dkey-217l24.1
dut	1.75424e-22	0.999744	0.247	0.04	4.87274e-18	high T cell TECs	dut
rttn	1.83223e-22	0.580085	0.237	0.035	5.08937e-18	high T cell TECs	rttn
plk3	2.1249e-22	0.867044	0.636	0.346	5.90233e-18	high T cell TECs	plk3
rnf130	2.16429e-22	0.840452	0.537	0.254	6.01176e-18	high T cell TECs	rnf130
arpc1b	3.04023e-22	0.782632	0.495	0.206	8.44485e-18	high T cell TECs	arpc1b
sesn1	3.32604e-22	0.792899	0.608	0.315	9.23875e-18	high T cell TECs	sesn1
cdc42ep4a	3.34317e-22	0.458764	0.286	0.057	9.28633e-18	high T cell TECs	cdc42ep4a
pdxka	3.34958e-22	0.460672	0.304	0.067	9.30413e-18	high T cell TECs	pdxka
si:ch211-150o23.2	4.00184e-22	0.670779	0.353	0.096	1.11159e-17	high T cell TECs	si:ch211-150o23.2
rpl38	4.40842e-22	0.422521	0.989	0.855	1.22453e-17	high T cell TECs	rpl38
BX005450.1	5.00735e-22	0.722347	0.276	0.055	1.39089e-17	high T cell TECs	BX005450.1
cd4-2.1	5.17651e-22	0.569259	0.247	0.04	1.43788e-17	high T cell TECs	cd4-2.1
dclre1c	5.82573e-22	0.384141	0.226	0.031	1.61821e-17	high T cell TECs	dclre1c
si:ch211-284e13.6	7.03944e-22	0.52653	0.223	0.029	1.95535e-17	high T cell TECs	si:ch211-284e13.6
myh11a	1.00973e-21	0.44586	0.265	0.049	2.80471e-17	high T cell TECs	myh11a
gpr184	1.57424e-21	0.484893	0.307	0.072	4.37277e-17	high T cell TECs	gpr184
adgrg3	3.93296e-21	0.32607	0.177	0.014	1.09246e-16	high T cell TECs	adgrg3
fmnl1a	4.08631e-21	0.521056	0.244	0.041	1.13505e-16	high T cell TECs	fmnl1a
antxr2a	4.30144e-21	0.746616	0.445	0.173	1.19481e-16	high T cell TECs	antxr2a
cyfip2	4.8933e-21	0.459928	0.3	0.069	1.35921e-16	high T cell TECs	cyfip2
wipf1a	6.1389e-21	0.387292	0.226	0.034	1.7052e-16	high T cell TECs	wipf1a
stk17al	6.53745e-21	0.851782	0.541	0.261	1.81591e-16	high T cell TECs	stk17al
hivep2a	9.80786e-21	0.830253	0.615	0.364	2.72433e-16	high T cell TECs	hivep2a
pik3cd	1.04313e-20	0.508411	0.233	0.038	2.89749e-16	high T cell TECs	pik3cd
rpl22l1	1.42857e-20	0.696394	0.781	0.592	3.96814e-16	high T cell TECs	rpl22l1
rrm2	2.24669e-20	1.19848	0.254	0.052	6.24063e-16	high T cell TECs	rrm2
rps26	2.29034e-20	0.457521	0.933	0.83	6.36189e-16	high T cell TECs	rps26
dgkza	2.62831e-20	0.567402	0.364	0.112	7.30065e-16	high T cell TECs	dgkza
rsl24d1	2.91218e-20	0.547005	0.802	0.705	8.08917e-16	high T cell TECs	rsl24d1
FERMT3 (1 of many)	2.97389e-20	0.335976	0.251	0.046	8.26058e-16	high T cell TECs	FERMT3 (1 of many)
kdm6bb	3.16877e-20	0.756944	0.551	0.281	8.80188e-16	high T cell TECs	kdm6bb
smc4	3.39901e-20	0.385567	0.191	0.021	9.44144e-16	high T cell TECs	smc4
rpl12	3.51476e-20	0.423282	0.965	0.861	9.76294e-16	high T cell TECs	rpl12
si:dkeyp-85e10.3	3.75569e-20	0.481305	0.269	0.055	1.04322e-15	high T cell TECs	si:dkeyp-85e10.3
eef1b2	5.10649e-20	0.489198	0.912	0.806	1.41843e-15	high T cell TECs	eef1b2
dnase1l4.2	5.20049e-20	0.599079	0.346	0.102	1.44454e-15	high T cell TECs	dnase1l4.2
cyth4a	5.75006e-20	0.4407	0.208	0.029	1.59719e-15	high T cell TECs	cyth4a
elmo1	8.64356e-20	0.447966	0.318	0.086	2.40092e-15	high T cell TECs	elmo1
si:ch211-165d12.4	1.18222e-19	0.47063	0.208	0.031	3.28384e-15	high T cell TECs	si:ch211-165d12.4
ran	2.21748e-19	0.555613	0.827	0.713	6.1595e-15	high T cell TECs	ran
eif3ea	2.70376e-19	0.549598	0.763	0.58	7.51024e-15	high T cell TECs	eif3ea
ralgps2	3.97694e-19	0.517908	0.329	0.096	1.10468e-14	high T cell TECs	ralgps2
agap2	4.15083e-19	0.290909	0.223	0.037	1.15298e-14	high T cell TECs	agap2
nutf2l	4.66764e-19	0.521831	0.364	0.122	1.29653e-14	high T cell TECs	nutf2l
cblb	4.83747e-19	0.473583	0.322	0.092	1.3437e-14	high T cell TECs	cblb
rpl23a	5.85215e-19	0.475771	0.898	0.769	1.62555e-14	high T cell TECs	rpl23a
rac2	9.63591e-19	0.591271	0.618	0.336	2.67657e-14	high T cell TECs	rac2
pik3c3	1.35695e-18	0.488921	0.29	0.076	3.7692e-14	high T cell TECs	pik3c3
FQ976914.1	1.6692e-18	0.304684	0.237	0.046	4.63653e-14	high T cell TECs	FQ976914.1
hmga1a	2.00321e-18	0.693027	0.689	0.465	5.56432e-14	high T cell TECs	hmga1a
hells	2.63749e-18	0.392729	0.24	0.049	7.32615e-14	high T cell TECs	hells
stmn1a	2.73282e-18	0.979084	0.357	0.121	7.59096e-14	high T cell TECs	stmn1a
ehbp1l1b	2.89214e-18	0.484536	0.269	0.064	8.0335e-14	high T cell TECs	ehbp1l1b
zgc:194659	3.98847e-18	0.459176	0.293	0.078	1.10788e-13	high T cell TECs	zgc:194659
ets1	4.43252e-18	0.441241	0.201	0.032	1.23122e-13	high T cell TECs	ets1
mcph1	4.63708e-18	0.282	0.17	0.018	1.28804e-13	high T cell TECs	mcph1
rasal3	4.82702e-18	0.415	0.237	0.047	1.3408e-13	high T cell TECs	rasal3
si:ch211-132g1.4	5.54588e-18	0.277238	0.18	0.023	1.54048e-13	high T cell TECs	si:ch211-132g1.4
cdkn1d	8.50475e-18	0.529182	0.223	0.041	2.36236e-13	high T cell TECs	cdkn1d
grap2a	8.88342e-18	0.411244	0.29	0.08	2.46755e-13	high T cell TECs	grap2a
rps6	1.06711e-17	0.509507	0.862	0.758	2.96412e-13	high T cell TECs	rps6
arhgdig	1.13666e-17	0.68987	0.643	0.387	3.15731e-13	high T cell TECs	arhgdig
znf1035	1.24226e-17	0.614906	0.452	0.193	3.45063e-13	high T cell TECs	znf1035
prkacba	1.72633e-17	0.311968	0.18	0.024	4.79521e-13	high T cell TECs	prkacba
nrf1	3.01013e-17	0.329958	0.293	0.081	8.36125e-13	high T cell TECs	nrf1
tfdp2	3.34844e-17	0.497414	0.314	0.099	9.30095e-13	high T cell TECs	tfdp2
rgs13	4.03308e-17	0.597835	0.424	0.165	1.12027e-12	high T cell TECs	rgs13
ssr2	4.17597e-17	0.763801	0.654	0.446	1.15996e-12	high T cell TECs	ssr2
si:dkey-81j8.6	5.80339e-17	0.312614	0.173	0.023	1.61201e-12	high T cell TECs	si:dkey-81j8.6
p2ry10	6.02362e-17	0.285057	0.177	0.024	1.67318e-12	high T cell TECs	p2ry10
eif3m	6.16373e-17	0.528332	0.763	0.59	1.7121e-12	high T cell TECs	eif3m
ahcy	9.73094e-17	0.62344	0.502	0.251	2.70296e-12	high T cell TECs	ahcy
im:7142702	1.03642e-16	0.348575	0.194	0.034	2.87887e-12	high T cell TECs	im:7142702
b3gnt5a	1.23775e-16	0.647938	0.541	0.287	3.43809e-12	high T cell TECs	b3gnt5a
mki67	1.33825e-16	0.715102	0.166	0.021	3.71726e-12	high T cell TECs	mki67
si:dkeyp-87d8.8	1.59369e-16	0.324941	0.159	0.018	4.42679e-12	high T cell TECs	si:dkeyp-87d8.8
sb:cb81	1.7342e-16	0.322972	0.163	0.02	4.81709e-12	high T cell TECs	sb:cb81
sh2d1ab	2.02745e-16	0.313153	0.18	0.028	5.63166e-12	high T cell TECs	sh2d1ab
ponzr1	2.11448e-16	0.52047	0.502	0.242	5.87338e-12	high T cell TECs	ponzr1
ved	2.16878e-16	0.287289	0.173	0.024	6.02422e-12	high T cell TECs	ved
rps4x	2.4035e-16	0.399809	0.943	0.864	6.6762e-12	high T cell TECs	rps4x
ipcef1	2.88698e-16	0.453631	0.276	0.075	8.01917e-12	high T cell TECs	ipcef1
rpl29	3.61806e-16	0.383683	0.926	0.832	1.00499e-11	high T cell TECs	rpl29
RPS17	4.59479e-16	0.406304	0.968	0.861	1.2763e-11	high T cell TECs	RPS17
gtpbp4	4.61727e-16	0.636297	0.682	0.498	1.28254e-11	high T cell TECs	gtpbp4
khdrbs1a	4.79654e-16	0.463914	0.823	0.74	1.33234e-11	high T cell TECs	khdrbs1a
sumo2b	5.98602e-16	0.509675	0.707	0.529	1.66274e-11	high T cell TECs	sumo2b
fam49al	8.45108e-16	0.324163	0.184	0.031	2.34746e-11	high T cell TECs	fam49al
zmp:0000001139	9.02725e-16	0.255863	0.177	0.028	2.5075e-11	high T cell TECs	zmp:0000001139
ftr69	9.73716e-16	0.410927	0.198	0.038	2.70469e-11	high T cell TECs	ftr69
msna	1.20906e-15	0.557431	0.622	0.358	3.3584e-11	high T cell TECs	msna
anp32a	1.32467e-15	0.544243	0.59	0.353	3.67955e-11	high T cell TECs	anp32a
ptpn11b	1.93057e-15	0.392915	0.265	0.073	5.36254e-11	high T cell TECs	ptpn11b
xpc	2.58911e-15	0.52383	0.371	0.144	7.19178e-11	high T cell TECs	xpc
kmt2ba	2.82095e-15	0.38378	0.29	0.089	7.83576e-11	high T cell TECs	kmt2ba
ncam1a	3.69165e-15	0.358317	0.194	0.038	1.02543e-10	high T cell TECs	ncam1a
nasp	3.92071e-15	0.432063	0.251	0.069	1.08906e-10	high T cell TECs	nasp
CU019662.1	5.09857e-15	0.261382	0.166	0.026	1.41623e-10	high T cell TECs	CU019662.1
cxcr4b	5.41325e-15	0.423807	0.572	0.304	1.50364e-10	high T cell TECs	cxcr4b
itpkb	6.67114e-15	0.276108	0.223	0.052	1.85304e-10	high T cell TECs	itpkb
entpd8	8.16632e-15	0.400388	0.17	0.028	2.26836e-10	high T cell TECs	entpd8
2022-09-02	8.85272e-15	0.567427	0.47	0.225	2.45902e-10	high T cell TECs	2022-09-02
tcf7	8.94642e-15	0.271809	0.191	0.038	2.48505e-10	high T cell TECs	tcf7
suz12a	1.78134e-14	0.294088	0.247	0.069	4.94804e-10	high T cell TECs	suz12a
rpl22	2.32069e-14	0.361203	0.922	0.829	6.44617e-10	high T cell TECs	rpl22
nfyba	2.5304e-14	0.476749	0.431	0.199	7.02869e-10	high T cell TECs	nfyba
slco5a1b	3.15118e-14	0.38446	0.18	0.035	8.75302e-10	high T cell TECs	slco5a1b
arid4a	3.48033e-14	0.555782	0.442	0.214	9.66731e-10	high T cell TECs	arid4a
cox7b	3.74267e-14	0.477249	0.696	0.479	1.0396e-09	high T cell TECs	cox7b
unc13d	4.35054e-14	0.350538	0.219	0.055	1.20845e-09	high T cell TECs	unc13d
arhgap4b	4.39811e-14	0.28441	0.166	0.029	1.22166e-09	high T cell TECs	arhgap4b
tmc8	5.55235e-14	0.263611	0.155	0.024	1.54228e-09	high T cell TECs	tmc8
fam53b	6.42277e-14	0.553621	0.491	0.254	1.78405e-09	high T cell TECs	fam53b
pdgfab	6.61237e-14	0.466041	0.237	0.069	1.83672e-09	high T cell TECs	pdgfab
lcp2a	6.63021e-14	0.285116	0.163	0.028	1.84167e-09	high T cell TECs	lcp2a
hdac1	7.11729e-14	0.613873	0.608	0.419	1.97697e-09	high T cell TECs	hdac1
rnf44	8.03668e-14	0.375904	0.463	0.222	2.23235e-09	high T cell TECs	rnf44
cep170aa	8.40298e-14	0.442414	0.23	0.063	2.3341e-09	high T cell TECs	cep170aa
si:ch73-361p23.3	9.84173e-14	0.45194	0.177	0.035	2.73374e-09	high T cell TECs	si:ch73-361p23.3
wdr32	9.92641e-14	0.299694	0.177	0.035	2.75726e-09	high T cell TECs	wdr32
si:ch211-161c3.6	9.95677e-14	0.419561	0.163	0.029	2.76569e-09	high T cell TECs	si:ch211-161c3.6
eif3g	1.03434e-13	0.590302	0.65	0.462	2.87309e-09	high T cell TECs	eif3g
tlk1b	1.03607e-13	0.326891	0.177	0.035	2.87788e-09	high T cell TECs	tlk1b
marcksb	1.08781e-13	0.362589	0.265	0.081	3.02161e-09	high T cell TECs	marcksb
plekho2	1.19472e-13	0.390629	0.276	0.09	3.31857e-09	high T cell TECs	plekho2
zyg11	1.37003e-13	0.384092	0.367	0.151	3.80554e-09	high T cell TECs	zyg11
hnrnpa0l.1	1.67295e-13	0.346078	0.855	0.813	4.64696e-09	high T cell TECs	hnrnpa0l.1
si:dkey-92i15.4	1.79867e-13	0.257068	0.155	0.026	4.99617e-09	high T cell TECs	si:dkey-92i15.4
zgc:101566	3.15345e-13	0.363778	0.269	0.09	8.75933e-09	high T cell TECs	zgc:101566
elf2a	3.20436e-13	0.316614	0.258	0.081	8.90074e-09	high T cell TECs	elf2a
mbd3b	3.34203e-13	0.392251	0.226	0.063	9.28317e-09	high T cell TECs	mbd3b
pclaf	3.87716e-13	0.553266	0.198	0.049	1.07696e-08	high T cell TECs	pclaf
il10rb	4.03877e-13	0.502866	0.389	0.18	1.12185e-08	high T cell TECs	il10rb
tp53inp2	4.11388e-13	0.620543	0.223	0.064	1.14271e-08	high T cell TECs	tp53inp2
thrap3b	5.54619e-13	0.565832	0.519	0.301	1.54057e-08	high T cell TECs	thrap3b
ncor2	5.75559e-13	0.551057	0.452	0.235	1.59873e-08	high T cell TECs	ncor2
sept7b	6.31454e-13	0.559801	0.491	0.281	1.75399e-08	high T cell TECs	sept7b
myca	7.56004e-13	0.468504	0.364	0.157	2.09995e-08	high T cell TECs	myca
ccsapb	8.04438e-13	0.297011	0.155	0.029	2.23449e-08	high T cell TECs	ccsapb
csrnp1a	8.26343e-13	0.539938	0.484	0.26	2.29533e-08	high T cell TECs	csrnp1a
seta	9.13912e-13	0.651777	0.678	0.517	2.53857e-08	high T cell TECs	seta
BX511111.1	9.63964e-13	0.509152	0.23	0.07	2.6776e-08	high T cell TECs	BX511111.1
snrpf	1.44421e-12	0.662447	0.537	0.326	4.0116e-08	high T cell TECs	snrpf
rpl5a	1.49472e-12	0.393707	0.845	0.74	4.15187e-08	high T cell TECs	rpl5a
esyt2a	1.68124e-12	0.526856	0.336	0.148	4.66998e-08	high T cell TECs	esyt2a
RASSF5	2.38341e-12	0.497174	0.307	0.122	6.62039e-08	high T cell TECs	RASSF5
h3f3b.1.1	2.39006e-12	0.511955	0.668	0.532	6.63888e-08	high T cell TECs	h3f3b.1.1
wapla	2.51544e-12	0.313488	0.29	0.107	6.98714e-08	high T cell TECs	wapla
rab44	2.99357e-12	0.383749	0.191	0.047	8.31524e-08	high T cell TECs	rab44
cct4	3.10911e-12	0.522209	0.608	0.402	8.63617e-08	high T cell TECs	cct4
pho	3.47432e-12	0.565208	0.389	0.18	9.65063e-08	high T cell TECs	pho
si:ch211-105j21.9	3.96114e-12	0.636377	0.473	0.272	1.10029e-07	high T cell TECs	si:ch211-105j21.9
h1f0	4.58832e-12	0.416369	0.527	0.291	1.2745e-07	high T cell TECs	h1f0
eif3f	4.64046e-12	0.420957	0.777	0.636	1.28898e-07	high T cell TECs	eif3f
dnaja2l	4.86721e-12	0.355899	0.378	0.174	1.35196e-07	high T cell TECs	dnaja2l
cdkn3	5.50223e-12	0.322142	0.205	0.057	1.52835e-07	high T cell TECs	cdkn3
ap1s2	6.83496e-12	0.307879	0.286	0.106	1.89855e-07	high T cell TECs	ap1s2
mob1a	6.91302e-12	0.51717	0.491	0.297	1.92023e-07	high T cell TECs	mob1a
h3f3b.1	7.74428e-12	0.568002	0.77	0.659	2.15113e-07	high T cell TECs	h3f3b.1
rhogb	7.86994e-12	0.403391	0.307	0.124	2.18603e-07	high T cell TECs	rhogb
rpl6	9.61658e-12	0.366991	0.806	0.645	2.6712e-07	high T cell TECs	rpl6
pik3cg	1.00894e-11	0.319791	0.219	0.064	2.80252e-07	high T cell TECs	pik3cg
sumo3b	1.14624e-11	0.463077	0.272	0.101	3.18392e-07	high T cell TECs	sumo3b
cyth1b	1.34743e-11	0.294581	0.251	0.087	3.74275e-07	high T cell TECs	cyth1b
tpt1	1.38503e-11	0.319344	0.894	0.824	3.84721e-07	high T cell TECs	tpt1
axin1	1.47192e-11	0.449852	0.346	0.154	4.08856e-07	high T cell TECs	axin1
arid2	1.66685e-11	0.437873	0.307	0.13	4.63e-07	high T cell TECs	arid2
wipf1b	1.84274e-11	0.363036	0.247	0.083	5.11857e-07	high T cell TECs	wipf1b
rbm38	2.15376e-11	0.304998	0.297	0.121	5.98249e-07	high T cell TECs	rbm38
mxd1	2.15394e-11	0.300319	0.155	0.034	5.98301e-07	high T cell TECs	mxd1
ano6	2.20614e-11	0.397824	0.346	0.157	6.128e-07	high T cell TECs	ano6
rbbp4	2.70397e-11	0.576721	0.438	0.243	7.51081e-07	high T cell TECs	rbbp4
parp8	2.72031e-11	0.352944	0.24	0.083	7.5562e-07	high T cell TECs	parp8
pip4k2aa	3.17932e-11	0.377589	0.233	0.078	8.83119e-07	high T cell TECs	pip4k2aa
si:ch73-22a13.3	3.19991e-11	0.399796	0.152	0.032	8.88838e-07	high T cell TECs	si:ch73-22a13.3
celf3a	4.2305e-11	0.303814	0.166	0.041	1.17511e-06	high T cell TECs	celf3a
ly75	4.28123e-11	0.333398	0.325	0.138	1.1892e-06	high T cell TECs	ly75
sarnp	4.93922e-11	0.507842	0.463	0.255	1.37197e-06	high T cell TECs	sarnp
sp4	5.67882e-11	0.324801	0.286	0.112	1.57741e-06	high T cell TECs	sp4
mibp2	6.44418e-11	0.395723	0.76	0.625	1.79e-06	high T cell TECs	mibp2
si:ch211-288g17.3	6.57851e-11	0.496963	0.375	0.187	1.82731e-06	high T cell TECs	si:ch211-288g17.3
tmpob	6.9873e-11	0.330523	0.237	0.083	1.94086e-06	high T cell TECs	tmpob
AKAP13	7.09057e-11	0.454796	0.36	0.17	1.96955e-06	high T cell TECs	AKAP13
ddx39ab	8.54273e-11	0.518365	0.456	0.254	2.37291e-06	high T cell TECs	ddx39ab
orai1a	1.09673e-10	0.291952	0.166	0.041	3.0464e-06	high T cell TECs	orai1a
slc29a1a	1.10121e-10	0.338578	0.198	0.061	3.05883e-06	high T cell TECs	slc29a1a
cct3	1.21417e-10	0.500599	0.572	0.376	3.37259e-06	high T cell TECs	cct3
fam49ba	1.21934e-10	0.254171	0.375	0.182	3.38697e-06	high T cell TECs	fam49ba
atp5mc3b	1.30839e-10	0.369536	0.802	0.653	3.63432e-06	high T cell TECs	atp5mc3b
mier2	1.34598e-10	0.258127	0.173	0.046	3.73873e-06	high T cell TECs	mier2
cops2	1.37276e-10	0.383869	0.329	0.147	3.81311e-06	high T cell TECs	cops2
chd4a	1.40779e-10	0.450415	0.558	0.355	3.91041e-06	high T cell TECs	chd4a
kdm5bb	1.54907e-10	0.309078	0.382	0.188	4.30285e-06	high T cell TECs	kdm5bb
nfkbie	1.58058e-10	0.43531	0.353	0.171	4.39036e-06	high T cell TECs	nfkbie
ctcf	1.73947e-10	0.345279	0.343	0.154	4.83173e-06	high T cell TECs	ctcf
ppiaa	1.88349e-10	0.302114	0.855	0.783	5.23178e-06	high T cell TECs	ppiaa
herpud1	2.0246e-10	0.44713	0.336	0.154	5.62372e-06	high T cell TECs	herpud1
setb	2.04935e-10	0.477334	0.647	0.491	5.69248e-06	high T cell TECs	setb
zc4h2	2.38968e-10	0.310597	0.339	0.153	6.63783e-06	high T cell TECs	zc4h2
hist1h4l.12	2.39146e-10	0.870847	0.24	0.093	6.64275e-06	high T cell TECs	hist1h4l.12
ttc3	3.07669e-10	0.490414	0.265	0.106	8.54611e-06	high T cell TECs	ttc3
rpl5b	3.16966e-10	0.415931	0.802	0.685	8.80435e-06	high T cell TECs	rpl5b
hmgn6	3.19392e-10	0.522582	0.668	0.546	8.87176e-06	high T cell TECs	hmgn6
pja2	3.21548e-10	0.396264	0.24	0.09	8.93164e-06	high T cell TECs	pja2
anapc16	3.284e-10	0.490208	0.491	0.301	9.12196e-06	high T cell TECs	anapc16
tenm3	3.30357e-10	0.326262	0.431	0.229	9.17634e-06	high T cell TECs	tenm3
rel	3.39505e-10	0.378175	0.261	0.102	9.43042e-06	high T cell TECs	rel
tiparp	3.51116e-10	0.587729	0.527	0.369	9.75296e-06	high T cell TECs	tiparp
zbtb18	3.68138e-10	0.297469	0.226	0.08	1.02258e-05	high T cell TECs	zbtb18
man1a1	5.26886e-10	0.404176	0.322	0.148	1.46353e-05	high T cell TECs	man1a1
zc3h4	5.47233e-10	0.356364	0.318	0.142	1.52005e-05	high T cell TECs	zc3h4
syngr2b	6.94029e-10	0.277739	0.194	0.061	1.9278e-05	high T cell TECs	syngr2b
psph	7.37231e-10	0.559059	0.251	0.102	2.04781e-05	high T cell TECs	psph
sub1a	8.45824e-10	0.428382	0.537	0.33	2.34944e-05	high T cell TECs	sub1a
bptf	8.84899e-10	0.342493	0.403	0.213	2.45798e-05	high T cell TECs	bptf
hmgb1b	9.05088e-10	0.507025	0.527	0.327	2.51406e-05	high T cell TECs	hmgb1b
bcl6a	9.49042e-10	0.261032	0.194	0.061	2.63616e-05	high T cell TECs	bcl6a
hnrnpaba	1.032e-09	0.437953	0.799	0.729	2.86657e-05	high T cell TECs	hnrnpaba
sinhcafl.1	1.03961e-09	0.282473	0.237	0.087	2.88772e-05	high T cell TECs	sinhcafl.1
psma1	1.05123e-09	0.295424	0.611	0.45	2.92e-05	high T cell TECs	psma1
elf2b	1.05266e-09	0.331512	0.343	0.167	2.92396e-05	high T cell TECs	elf2b
slc44a2	1.1442e-09	0.311014	0.261	0.106	3.17825e-05	high T cell TECs	slc44a2
smarca4a	1.16543e-09	0.326179	0.413	0.223	3.2372e-05	high T cell TECs	smarca4a
rpl4	1.20623e-09	0.344196	0.788	0.688	3.35055e-05	high T cell TECs	rpl4
itpr3	1.29175e-09	0.313848	0.237	0.09	3.58808e-05	high T cell TECs	itpr3
smc1al	1.33086e-09	0.412615	0.481	0.3	3.69673e-05	high T cell TECs	smc1al
ccdc50	1.36318e-09	0.436038	0.35	0.177	3.78651e-05	high T cell TECs	ccdc50
gse1	1.38922e-09	0.458135	0.392	0.213	3.85884e-05	high T cell TECs	gse1
creb1a	1.48272e-09	0.267778	0.35	0.17	4.11854e-05	high T cell TECs	creb1a
svila	1.49581e-09	0.393784	0.198	0.066	4.15491e-05	high T cell TECs	svila
itpka	1.52184e-09	0.269534	0.261	0.102	4.22721e-05	high T cell TECs	itpka
atf7ip	1.62063e-09	0.395471	0.456	0.258	4.50161e-05	high T cell TECs	atf7ip
bola3	1.94653e-09	0.405611	0.251	0.104	5.40686e-05	high T cell TECs	bola3
ddb2	2.07407e-09	0.412108	0.375	0.197	5.76115e-05	high T cell TECs	ddb2
bcl2l10	2.34509e-09	0.303595	0.664	0.498	6.51396e-05	high T cell TECs	bcl2l10
ppip5k2	2.36765e-09	0.27927	0.226	0.084	6.57663e-05	high T cell TECs	ppip5k2
rab8b	2.43009e-09	0.412877	0.286	0.127	6.75006e-05	high T cell TECs	rab8b
stag1b	2.76348e-09	0.271504	0.184	0.06	7.67611e-05	high T cell TECs	stag1b
cbx5	2.79613e-09	0.501701	0.413	0.222	7.76681e-05	high T cell TECs	cbx5
pfdn4	3.31644e-09	0.35481	0.449	0.261	9.21207e-05	high T cell TECs	pfdn4
si:dkey-222f8.3	3.40932e-09	0.383133	0.392	0.206	9.47008e-05	high T cell TECs	si:dkey-222f8.3
dtnbp1a	3.87443e-09	0.615195	0.329	0.165	0.00010762	high T cell TECs	dtnbp1a
zbed4	3.87455e-09	0.310166	0.269	0.115	0.000107623	high T cell TECs	zbed4
hint1	4.16875e-09	0.467506	0.463	0.274	0.000115795	high T cell TECs	hint1
oga	4.37413e-09	0.313398	0.279	0.124	0.0001215	high T cell TECs	oga
hnrnpr	4.69168e-09	0.427589	0.343	0.174	0.000130321	high T cell TECs	hnrnpr
rpl3	4.71415e-09	0.303281	0.901	0.817	0.000130945	high T cell TECs	rpl3
smarce1	4.81412e-09	0.403244	0.459	0.287	0.000133722	high T cell TECs	smarce1
anp32b	4.92134e-09	0.521501	0.378	0.216	0.0001367	high T cell TECs	anp32b
si:dkey-17o15.2	5.42163e-09	0.555997	0.36	0.196	0.000150596	high T cell TECs	si:dkey-17o15.2
lrrfip1a	5.55562e-09	0.326448	0.336	0.164	0.000154319	high T cell TECs	lrrfip1a
tia1	5.61792e-09	0.374768	0.41	0.229	0.000156049	high T cell TECs	tia1
fabp3	6.71305e-09	0.276444	0.534	0.321	0.000186468	high T cell TECs	fabp3
plcg1	7.06831e-09	0.304864	0.276	0.121	0.000196337	high T cell TECs	plcg1
tnrc6c1	8.39991e-09	0.422961	0.576	0.394	0.000233324	high T cell TECs	tnrc6c1
nsa2	1.05567e-08	0.36141	0.739	0.648	0.000293234	high T cell TECs	nsa2
morf4l1	1.21123e-08	0.536658	0.484	0.312	0.000336445	high T cell TECs	morf4l1
ola1	1.22823e-08	0.392214	0.58	0.428	0.000341165	high T cell TECs	ola1
slc25a3b	1.31278e-08	0.271326	0.76	0.674	0.00036465	high T cell TECs	slc25a3b
p2rx1	1.50211e-08	0.392879	0.219	0.086	0.000417242	high T cell TECs	p2rx1
atp5f1e	1.53469e-08	0.318176	0.693	0.547	0.000426292	high T cell TECs	atp5f1e
eif3ba	1.74345e-08	0.447272	0.601	0.457	0.000484279	high T cell TECs	eif3ba
rpa2	1.84518e-08	0.349329	0.187	0.067	0.000512536	high T cell TECs	rpa2
oaz1b	2.09822e-08	0.419844	0.696	0.59	0.000582822	high T cell TECs	oaz1b
h3f3d	2.60643e-08	0.25703	0.883	0.806	0.000723988	high T cell TECs	h3f3d
cirbpa	2.8936e-08	0.274232	0.823	0.78	0.000803756	high T cell TECs	cirbpa
ptprea	3.07888e-08	0.375445	0.272	0.122	0.000855221	high T cell TECs	ptprea
ap1b1	3.10482e-08	0.406011	0.307	0.154	0.000862426	high T cell TECs	ap1b1
ypel3	3.10586e-08	0.360365	0.191	0.07	0.000862714	high T cell TECs	ypel3
histh1l	3.15667e-08	0.386888	0.428	0.254	0.000876827	high T cell TECs	histh1l
zgc:153409	3.26288e-08	0.47482	0.661	0.509	0.000906331	high T cell TECs	zgc:153409
dr1	3.29081e-08	0.263394	0.17	0.057	0.000914088	high T cell TECs	dr1
rps18	3.3414e-08	0.280964	0.83	0.729	0.000928141	high T cell TECs	rps18
kmt2a	3.36523e-08	0.362373	0.283	0.133	0.000934761	high T cell TECs	kmt2a
zswim5	3.42646e-08	0.312382	0.488	0.317	0.000951769	high T cell TECs	zswim5
snrpb	3.54093e-08	0.538228	0.505	0.344	0.000983565	high T cell TECs	snrpb
si:ch73-1a9.3	3.61043e-08	0.533187	0.739	0.613	0.00100287	high T cell TECs	si:ch73-1a9.3
eif3s6ip	3.91883e-08	0.395396	0.541	0.387	0.00108853	high T cell TECs	eif3s6ip
rpl26	4.02372e-08	0.46103	0.569	0.416	0.00111767	high T cell TECs	rpl26
rad21a	4.17514e-08	0.410212	0.491	0.329	0.00115973	high T cell TECs	rad21a
ptp4a3	4.26526e-08	0.25801	0.297	0.144	0.00118476	high T cell TECs	ptp4a3
si:ch73-281n10.2	5.2033e-08	0.496132	0.611	0.44	0.00144532	high T cell TECs	si:ch73-281n10.2
alcamb	5.25874e-08	0.421549	0.396	0.223	0.00146072	high T cell TECs	alcamb
zmat2	6.45286e-08	0.317172	0.399	0.232	0.00179241	high T cell TECs	zmat2
eva1ba	6.62278e-08	0.3014	0.177	0.063	0.00183961	high T cell TECs	eva1ba
eif3ha	6.99884e-08	0.385371	0.572	0.413	0.00194407	high T cell TECs	eif3ha
zbtb20	7.59602e-08	0.352606	0.498	0.333	0.00210995	high T cell TECs	zbtb20
ss18	7.87899e-08	0.327122	0.36	0.203	0.00218855	high T cell TECs	ss18
top1l	8.10373e-08	0.388652	0.608	0.469	0.00225097	high T cell TECs	top1l
neil1	8.15999e-08	0.342098	0.205	0.081	0.0022666	high T cell TECs	neil1
h2afva	8.33132e-08	0.355627	0.449	0.291	0.00231419	high T cell TECs	h2afva
cbfb	8.46743e-08	0.250506	0.208	0.083	0.002352	high T cell TECs	cbfb
u2af2a	8.86839e-08	0.327516	0.23	0.099	0.00246337	high T cell TECs	u2af2a
BX548015.2	9.47012e-08	0.363683	0.399	0.232	0.00263052	high T cell TECs	BX548015.2
si:ch73-359m17.7	9.6932e-08	0.280571	0.166	0.057	0.00269248	high T cell TECs	si:ch73-359m17.7
klf11a	9.96784e-08	0.256574	0.254	0.116	0.00276877	high T cell TECs	klf11a
otud6b	9.98462e-08	0.430975	0.233	0.107	0.00277343	high T cell TECs	otud6b
apc	1.00084e-07	0.284464	0.219	0.092	0.00278004	high T cell TECs	apc
ewsr1b	1.03135e-07	0.383914	0.516	0.355	0.00286479	high T cell TECs	ewsr1b
sumo3a	1.08269e-07	0.383356	0.58	0.424	0.00300738	high T cell TECs	sumo3a
chaf1a	1.11577e-07	0.412481	0.166	0.06	0.00309929	high T cell TECs	chaf1a
brwd1	1.15211e-07	0.264959	0.223	0.093	0.00320022	high T cell TECs	brwd1
romo1	1.40276e-07	0.339889	0.696	0.609	0.00389645	high T cell TECs	romo1
apbb1ip	1.48543e-07	0.332493	0.254	0.118	0.00412609	high T cell TECs	apbb1ip
mia2	1.5424e-07	0.440405	0.314	0.165	0.00428432	high T cell TECs	mia2
mlf2	1.82537e-07	0.426379	0.41	0.252	0.00507032	high T cell TECs	mlf2
phf5a	1.89695e-07	0.427657	0.297	0.153	0.00526915	high T cell TECs	phf5a
selenoj	1.9561e-07	0.372312	0.364	0.211	0.00543346	high T cell TECs	selenoj
per1b	1.96212e-07	0.346327	0.47	0.307	0.00545018	high T cell TECs	per1b
arhgap1	1.98882e-07	0.259699	0.208	0.087	0.00552434	high T cell TECs	arhgap1
cct7	2.02293e-07	0.401593	0.498	0.329	0.0056191	high T cell TECs	cct7
hcfc1b	2.03165e-07	0.281706	0.279	0.141	0.00564332	high T cell TECs	hcfc1b
taf9	2.17985e-07	0.289687	0.346	0.191	0.00605496	high T cell TECs	taf9
polr2d	2.21331e-07	0.338421	0.371	0.219	0.00614791	high T cell TECs	polr2d
mbd3a	2.56427e-07	0.261627	0.35	0.196	0.00712277	high T cell TECs	mbd3a
tra2a	2.82502e-07	0.297699	0.481	0.315	0.00784706	high T cell TECs	tra2a
phf20b	2.91629e-07	0.328127	0.35	0.194	0.00810059	high T cell TECs	phf20b
prdx2	3.08462e-07	0.282597	0.657	0.515	0.00856814	high T cell TECs	prdx2
si:zfos-2326c3.2	3.42524e-07	0.331433	0.163	0.058	0.00951429	high T cell TECs	si:zfos-2326c3.2
smc6	3.56163e-07	0.269295	0.208	0.087	0.00989313	high T cell TECs	smc6
arih2	3.61646e-07	0.295914	0.371	0.216	0.0100454	high T cell TECs	arih2
u2af2b	3.75532e-07	0.329492	0.477	0.315	0.0104312	high T cell TECs	u2af2b
ube2d2	4.39104e-07	0.358012	0.615	0.492	0.012197	high T cell TECs	ube2d2
rcc2	4.41201e-07	0.352274	0.428	0.272	0.0122552	high T cell TECs	rcc2
hnrnpabb	4.82499e-07	0.32906	0.71	0.595	0.0134024	high T cell TECs	hnrnpabb
hmgn7	5.56128e-07	0.362157	0.572	0.422	0.0154476	high T cell TECs	hmgn7
pcna	5.61308e-07	0.596184	0.29	0.161	0.0155915	high T cell TECs	pcna
cbx3a	5.61318e-07	0.341744	0.481	0.326	0.0155917	high T cell TECs	cbx3a
bahcc1b	6.24938e-07	0.333138	0.258	0.127	0.0173589	high T cell TECs	bahcc1b
sptbn2	6.32107e-07	0.3242	0.24	0.115	0.017558	high T cell TECs	sptbn2
ube2e1	6.34974e-07	0.348649	0.353	0.205	0.0176377	high T cell TECs	ube2e1
magoh	6.35783e-07	0.378169	0.389	0.237	0.0176601	high T cell TECs	magoh
kdm1a	6.37645e-07	0.312163	0.463	0.304	0.0177119	high T cell TECs	kdm1a
kmt5b	7.20627e-07	0.302861	0.272	0.135	0.0200169	high T cell TECs	kmt5b
NDUFB1	7.23749e-07	0.290525	0.406	0.251	0.0201036	high T cell TECs	NDUFB1
snrpe	8.98431e-07	0.338201	0.399	0.246	0.0249557	high T cell TECs	snrpe
eif3d	9.30012e-07	0.349684	0.633	0.486	0.0258329	high T cell TECs	eif3d
ranbp1	1.03501e-06	0.368598	0.523	0.369	0.0287494	high T cell TECs	ranbp1
lrrc47	1.06033e-06	0.33948	0.251	0.125	0.0294529	high T cell TECs	lrrc47
cited4b	1.13272e-06	0.316693	0.343	0.197	0.0314636	high T cell TECs	cited4b
atrx	1.13424e-06	0.308746	0.636	0.5	0.0315059	high T cell TECs	atrx
srsf1a	1.14615e-06	0.256552	0.396	0.242	0.0318366	high T cell TECs	srsf1a
eif3k	1.16665e-06	0.31825	0.59	0.471	0.032406	high T cell TECs	eif3k
leo1	1.24693e-06	0.300342	0.325	0.185	0.0346359	high T cell TECs	leo1
srsf9	1.39704e-06	0.325212	0.378	0.226	0.0388056	high T cell TECs	srsf9
elof1	1.39836e-06	0.283368	0.322	0.179	0.0388423	high T cell TECs	elof1
taf15	1.50164e-06	0.289752	0.399	0.245	0.0417111	high T cell TECs	taf15
znf609a	1.6043e-06	0.311032	0.269	0.138	0.0445625	high T cell TECs	znf609a
raph1b	1.61598e-06	0.264535	0.163	0.063	0.044887	high T cell TECs	raph1b
lmnb2	1.86523e-06	0.251579	0.357	0.208	0.0518105	high T cell TECs	lmnb2
rpa1	1.90479e-06	0.287793	0.173	0.072	0.0529094	high T cell TECs	rpa1
slc7a10a	2.02908e-06	0.277578	0.166	0.066	0.0563617	high T cell TECs	slc7a10a
hnrnpa1b	2.14076e-06	0.423808	0.505	0.37	0.059464	high T cell TECs	hnrnpa1b
agr2	2.16842e-06	0.448865	0.194	0.087	0.0602323	high T cell TECs	agr2
kmt5aa	2.90687e-06	0.280137	0.339	0.203	0.0807442	high T cell TECs	kmt5aa
ddx23	2.94069e-06	0.361725	0.357	0.216	0.0816837	high T cell TECs	ddx23
rbm8a	3.16109e-06	0.329074	0.618	0.476	0.0878055	high T cell TECs	rbm8a
meaf6	3.19793e-06	0.342633	0.367	0.223	0.0888288	high T cell TECs	meaf6
tma7	3.35576e-06	0.415529	0.555	0.417	0.0932128	high T cell TECs	tma7
smc3	3.42771e-06	0.34237	0.272	0.147	0.0952114	high T cell TECs	smc3
scgn	3.58067e-06	0.268191	0.159	0.063	0.0994602	high T cell TECs	scgn
pik3r1	3.77164e-06	0.282601	0.488	0.352	0.104765	high T cell TECs	pik3r1
top2b	4.07124e-06	0.286394	0.399	0.251	0.113087	high T cell TECs	top2b
ppp2r5eb	4.22839e-06	0.385381	0.403	0.265	0.117452	high T cell TECs	ppp2r5eb
tcf3b	4.36696e-06	0.282176	0.367	0.219	0.121301	high T cell TECs	tcf3b
prdm2b	4.51036e-06	0.260668	0.23	0.115	0.125284	high T cell TECs	prdm2b
snrpg	4.69532e-06	0.385936	0.346	0.213	0.130422	high T cell TECs	snrpg
u2af1	4.71213e-06	0.329793	0.399	0.26	0.130889	high T cell TECs	u2af1
magt1	4.82379e-06	0.314121	0.417	0.263	0.13399	high T cell TECs	magt1
med10	4.84886e-06	0.279874	0.244	0.125	0.134687	high T cell TECs	med10
btg1	5.28948e-06	0.353267	0.837	0.861	0.146926	high T cell TECs	btg1
eif2s3	6.26475e-06	0.367502	0.594	0.497	0.174016	high T cell TECs	eif2s3
prkar2aa	6.59509e-06	0.350627	0.473	0.333	0.183192	high T cell TECs	prkar2aa
bub3	6.75649e-06	0.347812	0.18	0.081	0.187675	high T cell TECs	bub3
selenoh	6.91978e-06	0.447785	0.219	0.113	0.192211	high T cell TECs	selenoh
zfx	7.19631e-06	0.25399	0.258	0.136	0.199892	high T cell TECs	zfx
spcs2	8.4962e-06	0.32497	0.463	0.304	0.235999	high T cell TECs	spcs2
cox10	8.79896e-06	0.290764	0.166	0.072	0.244409	high T cell TECs	cox10
lsm8	8.81491e-06	0.304083	0.293	0.165	0.244852	high T cell TECs	lsm8
pa2g4b	9.01484e-06	0.303833	0.367	0.235	0.250405	high T cell TECs	pa2g4b
fth1a	9.37021e-06	0.340539	0.721	0.645	0.260276	high T cell TECs	fth1a
snrpd2	9.83507e-06	0.452374	0.435	0.304	0.273189	high T cell TECs	snrpd2
cct2.1	1.1192e-05	0.337817	0.523	0.384	0.31088	high T cell TECs	cct2.1
snrpd1	1.14881e-05	0.49075	0.445	0.309	0.319104	high T cell TECs	snrpd1
tcp1	1.19528e-05	0.321614	0.516	0.382	0.332013	high T cell TECs	tcp1
nop53	1.19903e-05	0.2794	0.618	0.514	0.333054	high T cell TECs	nop53
npm3	1.56544e-05	0.2884	0.258	0.145	0.434833	high T cell TECs	npm3
bccip	1.74747e-05	0.294773	0.329	0.206	0.485396	high T cell TECs	bccip
ankrd12	1.9169e-05	0.25355	0.466	0.333	0.532456	high T cell TECs	ankrd12
cpsf6	2.03313e-05	0.281129	0.396	0.26	0.564743	high T cell TECs	cpsf6
si:dkey-100n23.3	2.13148e-05	0.259832	0.155	0.069	0.59206	high T cell TECs	si:dkey-100n23.3
polr2l	2.28995e-05	0.433526	0.322	0.203	0.63608	high T cell TECs	polr2l
tp53	2.36577e-05	0.289943	0.406	0.269	0.657141	high T cell TECs	tp53
ino80c	2.37614e-05	0.280835	0.226	0.118	0.660021	high T cell TECs	ino80c
txndc9	2.48125e-05	0.282137	0.435	0.297	0.689218	high T cell TECs	txndc9
ssr4	2.74511e-05	0.259322	0.544	0.404	0.76251	high T cell TECs	ssr4
syf2	3.03531e-05	0.320153	0.495	0.352	0.843119	high T cell TECs	syf2
ywhae1	3.06935e-05	0.353358	0.594	0.462	0.852573	high T cell TECs	ywhae1
fam49a	3.38834e-05	0.299075	0.329	0.203	0.94118	high T cell TECs	fam49a
tmem263	3.50596e-05	0.314659	0.261	0.15	0.973849	high T cell TECs	tmem263
spen	3.53021e-05	0.27878	0.346	0.214	0.980586	high T cell TECs	spen
nop56	3.66459e-05	0.356751	0.509	0.384	1	high T cell TECs	nop56
sf3b2	3.84283e-05	0.252064	0.406	0.275	1	high T cell TECs	sf3b2
fubp1	3.98817e-05	0.290597	0.449	0.32	1	high T cell TECs	fubp1
spcs3	4.34034e-05	0.291364	0.375	0.254	1	high T cell TECs	spcs3
zgc:56493	4.80342e-05	0.273074	0.742	0.693	1	high T cell TECs	zgc:56493
taf13	5.14736e-05	0.306075	0.307	0.185	1	high T cell TECs	taf13
si:ch211-260e23.9	5.36255e-05	0.2843	0.378	0.254	1	high T cell TECs	si:ch211-260e23.9
grasp	5.62948e-05	0.263962	0.237	0.128	1	high T cell TECs	grasp
alyref	6.16525e-05	0.265246	0.58	0.477	1	high T cell TECs	alyref
arhgdia	6.59592e-05	0.312688	0.583	0.471	1	high T cell TECs	arhgdia
ppp1caa	6.68195e-05	0.324153	0.459	0.329	1	high T cell TECs	ppp1caa
huwe1	7.57658e-05	0.315273	0.304	0.19	1	high T cell TECs	huwe1
hist1h4l.7	8.30066e-05	0.467127	0.177	0.09	1	high T cell TECs	hist1h4l.7
thoc2	8.32656e-05	0.271486	0.438	0.329	1	high T cell TECs	thoc2
cct8	8.35236e-05	0.34093	0.392	0.265	1	high T cell TECs	cct8
dek	9.06306e-05	0.318371	0.184	0.096	1	high T cell TECs	dek
dap1b	9.08499e-05	0.25367	0.565	0.439	1	high T cell TECs	dap1b
ngdn	9.67374e-05	0.256102	0.198	0.104	1	high T cell TECs	ngdn
hmgn3	0.000112136	0.288195	0.297	0.18	1	high T cell TECs	hmgn3
arpc2	0.000115972	0.343232	0.629	0.509	1	high T cell TECs	arpc2
ddx39aa	0.000116712	0.383172	0.481	0.352	1	high T cell TECs	ddx39aa
pfdn1	0.000125025	0.262835	0.322	0.2	1	high T cell TECs	pfdn1
nono	0.00012714	0.378999	0.378	0.266	1	high T cell TECs	nono
srsf3b	0.000127685	0.317168	0.473	0.35	1	high T cell TECs	srsf3b
drap1	0.000139353	0.278158	0.41	0.298	1	high T cell TECs	drap1
rbm39a	0.000147928	0.364713	0.537	0.422	1	high T cell TECs	rbm39a
mkrn1	0.000150012	0.26975	0.279	0.176	1	high T cell TECs	mkrn1
eif5a2	0.000155506	0.259829	0.548	0.43	1	high T cell TECs	eif5a2
zranb2	0.000156549	0.30817	0.261	0.157	1	high T cell TECs	zranb2
trip12	0.000166238	0.259309	0.237	0.135	1	high T cell TECs	trip12
mrpl18	0.000178101	0.275381	0.163	0.083	1	high T cell TECs	mrpl18
tardbpl	0.000180855	0.255862	0.424	0.301	1	high T cell TECs	tardbpl
rab6bb	0.000182113	0.284091	0.244	0.144	1	high T cell TECs	rab6bb
snrpa1	0.000213663	0.34966	0.247	0.147	1	high T cell TECs	snrpa1
hmgb1a	0.000216114	0.290086	0.661	0.583	1	high T cell TECs	hmgb1a
baz1b	0.00022276	0.358404	0.389	0.283	1	high T cell TECs	baz1b
pa2g4a	0.000227537	0.326216	0.254	0.157	1	high T cell TECs	pa2g4a
cct5	0.00023607	0.370328	0.551	0.454	1	high T cell TECs	cct5
thoc5	0.000242438	0.274959	0.191	0.106	1	high T cell TECs	thoc5
apex1	0.000246022	0.255817	0.23	0.136	1	high T cell TECs	apex1
sap30bp	0.000266704	0.250441	0.177	0.093	1	high T cell TECs	sap30bp
tardbp	0.00027016	0.293714	0.424	0.301	1	high T cell TECs	tardbp
zgc:77056	0.000287067	0.30182	0.216	0.122	1	high T cell TECs	zgc:77056
atp5mc3a	0.000296386	0.311507	0.477	0.356	1	high T cell TECs	atp5mc3a
smarcd1	0.000332987	0.268107	0.283	0.182	1	high T cell TECs	smarcd1
cd82b	0.000351005	0.250491	0.272	0.168	1	high T cell TECs	cd82b
mob3a	0.000369659	0.279766	0.325	0.216	1	high T cell TECs	mob3a
zgc:56304	0.000394728	0.285156	0.357	0.252	1	high T cell TECs	zgc:56304
calr3b	0.000399795	0.372583	0.314	0.205	1	high T cell TECs	calr3b
mphosph10	0.000424173	0.356041	0.17	0.092	1	high T cell TECs	mphosph10
nucks1b	0.000431601	0.25091	0.325	0.216	1	high T cell TECs	nucks1b
selenot1b	0.000446475	0.27726	0.244	0.145	1	high T cell TECs	selenot1b
ndufs5	0.000455236	0.277243	0.417	0.301	1	high T cell TECs	ndufs5
polr2i	0.000475179	0.252244	0.173	0.093	1	high T cell TECs	polr2i
eif3s10	0.000518493	0.36237	0.555	0.465	1	high T cell TECs	eif3s10
actl6a	0.000539704	0.259905	0.184	0.104	1	high T cell TECs	actl6a
si:dkey-67c22.2	0.000543668	0.265168	0.424	0.306	1	high T cell TECs	si:dkey-67c22.2
arl6ip1	0.00058819	0.274997	0.519	0.416	1	high T cell TECs	arl6ip1
pam16	0.00064295	0.2654	0.265	0.173	1	high T cell TECs	pam16
serbp1b	0.000675621	0.265732	0.272	0.17	1	high T cell TECs	serbp1b
usp36	0.00071053	0.280777	0.35	0.237	1	high T cell TECs	usp36
spry2	0.000813523	0.273379	0.244	0.156	1	high T cell TECs	spry2
EIF1B	0.000822255	0.318573	0.449	0.329	1	high T cell TECs	EIF1B
COX7A2 (1 of many)	0.000825931	0.284328	0.3	0.2	1	high T cell TECs	COX7A2 (1 of many)
FO904970.1	0.000836885	0.252825	0.163	0.089	1	high T cell TECs	FO904970.1
si:ch211-147a11.3	0.000920028	0.289374	0.431	0.321	1	high T cell TECs	si:ch211-147a11.3
prkd2	0.000940824	0.275271	0.24	0.151	1	high T cell TECs	prkd2
nr4a3	0.000957277	0.280331	0.29	0.193	1	high T cell TECs	nr4a3
fkbp3	0.00124907	0.291419	0.346	0.242	1	high T cell TECs	fkbp3
baz1a.1	0.00158251	0.278409	0.392	0.283	1	high T cell TECs	baz1a.1
sec61a1	0.00167698	0.289474	0.488	0.376	1	high T cell TECs	sec61a1
cnbpa	0.00199958	0.330651	0.382	0.301	1	high T cell TECs	cnbpa
ubtfl	0.00224332	0.256824	0.261	0.18	1	high T cell TECs	ubtfl
hypk	0.00224514	0.337736	0.357	0.261	1	high T cell TECs	hypk
abcf1	0.00258199	0.33574	0.378	0.275	1	high T cell TECs	abcf1
ywhaqa	0.00268425	0.265892	0.47	0.365	1	high T cell TECs	ywhaqa
hnrnpub	0.00269105	0.329301	0.495	0.401	1	high T cell TECs	hnrnpub
ilf2	0.00275077	0.345342	0.435	0.343	1	high T cell TECs	ilf2
sik1	0.00334812	0.272005	0.498	0.417	1	high T cell TECs	sik1
cnot9	0.00611234	0.267763	0.223	0.148	1	high T cell TECs	cnot9
ube2na	0.0061997	0.348719	0.42	0.339	1	high T cell TECs	ube2na
tuba8l4	0.00638634	0.285073	0.742	0.682	1	high T cell TECs	tuba8l4
si:ch211-217k17.7	0.00764712	0.257764	0.261	0.187	1	high T cell TECs	si:ch211-217k17.7
pno1	0.00959576	0.256834	0.403	0.326	1	high T cell TECs	pno1
dhrs13a.2	2.24729e-100	2.22498	0.789	0.038	6.24231e-96	fatty acid TECs	dhrs13a.2
cldn23a	1.48541e-98	2.99421	0.873	0.061	4.12602e-94	fatty acid TECs	cldn23a
si:ch211-157c3.4	2.07247e-97	2.2856	0.817	0.045	5.75671e-93	fatty acid TECs	si:ch211-157c3.4
elovl7a	3.59229e-92	1.92255	0.859	0.062	9.97831e-88	fatty acid TECs	elovl7a
elovl6l	2.19457e-90	1.6504	0.606	0.016	6.09587e-86	fatty acid TECs	elovl6l
hsd17b12a	2.2643e-88	2.05131	0.775	0.048	6.28953e-84	fatty acid TECs	hsd17b12a
stx11b.1	1.15407e-87	1.69147	0.676	0.029	3.20566e-83	fatty acid TECs	stx11b.1
ftr83	3.4503e-87	2.06005	0.831	0.062	9.58389e-83	fatty acid TECs	ftr83
si:dkey-221j11.3	1.3983e-86	1.44679	0.563	0.013	3.88406e-82	fatty acid TECs	si:dkey-221j11.3
zgc:100868	4.69618e-85	2.20786	0.761	0.048	1.30446e-80	fatty acid TECs	zgc:100868
si:dkey-175d9.2	9.00475e-82	1.24504	0.69	0.035	2.50125e-77	fatty acid TECs	si:dkey-175d9.2
arid6	4.16338e-81	1.21642	0.563	0.016	1.15646e-76	fatty acid TECs	arid6
evpla	6.79611e-81	1.9665	0.817	0.069	1.88776e-76	fatty acid TECs	evpla
si:ch211-125o16.4	9.53459e-80	2.15247	0.732	0.048	2.64842e-75	fatty acid TECs	si:ch211-125o16.4
zgc:163079	2.26558e-79	2.71732	0.704	0.042	6.29311e-75	fatty acid TECs	zgc:163079
zgc:110333	2.40038e-79	2.02045	0.817	0.07	6.66754e-75	fatty acid TECs	zgc:110333
abcb5	1.01418e-78	2.85341	0.831	0.077	2.81709e-74	fatty acid TECs	abcb5
mid1ip1a	4.8696e-76	2.61052	0.873	0.103	1.35263e-71	fatty acid TECs	mid1ip1a
hhla2b.2	5.58313e-75	1.01951	0.507	0.013	1.55083e-70	fatty acid TECs	hhla2b.2
stard14	4.51439e-73	2.8447	0.859	0.106	1.25396e-68	fatty acid TECs	stard14
zgc:111983	5.70589e-73	3.44964	0.915	0.132	1.58492e-68	fatty acid TECs	zgc:111983
cldne	1.47879e-71	3.0656	1	0.186	4.10763e-67	fatty acid TECs	cldne
ftr86	5.47436e-70	1.02419	0.394	0.003	1.52061e-65	fatty acid TECs	ftr86
rgs2	1.41272e-68	2.12165	0.761	0.067	3.92412e-64	fatty acid TECs	rgs2
si:zfos-2070c2.3	1.59229e-68	1.57078	0.592	0.032	4.42289e-64	fatty acid TECs	si:zfos-2070c2.3
eps8l1a	7.80426e-68	1.24884	0.577	0.029	2.16779e-63	fatty acid TECs	eps8l1a
osbpl7	3.167e-67	1.22305	0.662	0.048	8.79697e-63	fatty acid TECs	osbpl7
mala	5.98696e-67	0.665979	0.366	0.002	1.663e-62	fatty acid TECs	mala
apodb	4.1321e-66	1.63116	0.718	0.062	1.14777e-61	fatty acid TECs	apodb
anxa1c	1.30207e-65	2.19117	0.817	0.097	3.61677e-61	fatty acid TECs	anxa1c
si:ch73-329n5.1	1.59712e-63	1.42363	0.577	0.035	4.43633e-59	fatty acid TECs	si:ch73-329n5.1
CR926130.2	3.44596e-63	1.64735	0.479	0.017	9.57185e-59	fatty acid TECs	CR926130.2
zgc:171226	2.52942e-62	2.71939	0.761	0.09	7.02598e-58	fatty acid TECs	zgc:171226
si:ch73-59p9.2	1.05381e-61	1.04128	0.451	0.015	2.92716e-57	fatty acid TECs	si:ch73-59p9.2
galnt8a.2	1.35966e-61	0.683045	0.338	0.002	3.77673e-57	fatty acid TECs	galnt8a.2
arap1a	6.74638e-60	0.763568	0.366	0.006	1.87394e-55	fatty acid TECs	arap1a
CT583723.2	1.11657e-59	1.05152	0.479	0.021	3.10151e-55	fatty acid TECs	CT583723.2
soul2	2.46738e-59	1.96833	0.817	0.109	6.85363e-55	fatty acid TECs	soul2
si:dkey-202l22.6	4.20182e-58	2.75814	0.732	0.088	1.16714e-53	fatty acid TECs	si:dkey-202l22.6
si:dkey-73p2.2	9.84825e-58	1.13245	0.521	0.03	2.73555e-53	fatty acid TECs	si:dkey-73p2.2
si:dkey-33b17.3	1.06121e-57	1.08985	0.493	0.024	2.94774e-53	fatty acid TECs	si:dkey-33b17.3
zgc:193505	1.52981e-57	2.47523	0.789	0.11	4.24936e-53	fatty acid TECs	zgc:193505
si:ch73-204p21.2	2.94078e-57	1.12889	0.577	0.042	8.16861e-53	fatty acid TECs	si:ch73-204p21.2
rhcga	5.04049e-57	3.36094	0.69	0.077	1.4001e-52	fatty acid TECs	rhcga
elovl1a	2.93442e-56	1.24929	0.577	0.043	8.15095e-52	fatty acid TECs	elovl1a
CABZ01046954.1	3.91478e-56	0.93023	0.324	0.003	1.08741e-51	fatty acid TECs	CABZ01046954.1
nox1	3.98858e-56	1.15334	0.479	0.024	1.10791e-51	fatty acid TECs	nox1
anxa1b	1.26836e-55	1.41522	0.634	0.058	3.52313e-51	fatty acid TECs	anxa1b
agr1	1.94182e-55	1.33227	0.577	0.045	5.39379e-51	fatty acid TECs	agr1
si:ch211-117m20.5	2.09763e-55	2.63426	0.859	0.142	5.82657e-51	fatty acid TECs	si:ch211-117m20.5
LO017816.1	2.19948e-55	0.758166	0.352	0.007	6.10949e-51	fatty acid TECs	LO017816.1
si:ch73-329n5.6	2.3672e-55	2.07646	0.521	0.033	6.57536e-51	fatty acid TECs	si:ch73-329n5.6
adgrf6	3.00003e-55	1.21268	0.507	0.03	8.3332e-51	fatty acid TECs	adgrf6
si:dkey-73p2.3	4.25043e-55	0.9943	0.563	0.042	1.18064e-50	fatty acid TECs	si:dkey-73p2.3
hrc	3.02722e-54	0.877782	0.493	0.028	8.4087e-50	fatty acid TECs	hrc
tmem176l.3b	3.81677e-54	1.02327	0.634	0.059	1.06019e-49	fatty acid TECs	tmem176l.3b
ppl	3.87819e-54	1.54472	0.817	0.125	1.07725e-49	fatty acid TECs	ppl
noxo1a	5.0472e-54	0.927056	0.437	0.018	1.40196e-49	fatty acid TECs	noxo1a
prss60.3	8.52678e-54	0.613778	0.324	0.005	2.36848e-49	fatty acid TECs	prss60.3
si:ch211-149a19.3	2.75797e-53	0.84568	0.38	0.012	7.66081e-49	fatty acid TECs	si:ch211-149a19.3
icn2	2.10612e-52	1.47532	0.732	0.091	5.85016e-48	fatty acid TECs	icn2
CR388047.3	4.594e-52	1.46294	0.324	0.006	1.27607e-47	fatty acid TECs	CR388047.3
si:dkeyp-67a8.4	6.15269e-52	0.984396	0.479	0.029	1.70903e-47	fatty acid TECs	si:dkeyp-67a8.4
fam129aa	6.82965e-52	1.09633	0.493	0.031	1.89707e-47	fatty acid TECs	fam129aa
si:ch211-207n23.2	8.49726e-51	2.10442	0.873	0.178	2.36028e-46	fatty acid TECs	si:ch211-207n23.2
eppk1	1.21098e-50	1.91207	0.831	0.151	3.36374e-46	fatty acid TECs	eppk1
si:ch211-98n17.5	1.51484e-50	1.32325	0.549	0.046	4.20777e-46	fatty acid TECs	si:ch211-98n17.5
znf185	1.872e-50	1.3659	0.648	0.074	5.19986e-46	fatty acid TECs	znf185
plekhf1	2.46421e-50	2.2153	0.775	0.127	6.84482e-46	fatty acid TECs	plekhf1
si:ch211-232i5.1	2.78939e-49	0.652605	0.31	0.006	7.74809e-45	fatty acid TECs	si:ch211-232i5.1
paqr5b	5.70183e-49	0.886222	0.451	0.027	1.5838e-44	fatty acid TECs	paqr5b
cldnb	6.90289e-49	2.29032	1	0.328	1.91742e-44	fatty acid TECs	cldnb
ano9a	2.18592e-48	0.926609	0.451	0.028	6.07182e-44	fatty acid TECs	ano9a
degs2	4.25339e-48	0.977515	0.549	0.047	1.18146e-43	fatty acid TECs	degs2
mgll	5.98341e-48	0.979767	0.577	0.057	1.66201e-43	fatty acid TECs	mgll
mcoln3a	6.77583e-48	0.424905	0.282	0.003	1.88212e-43	fatty acid TECs	mcoln3a
pkhd1l1	1.11207e-47	1.05062	0.437	0.024	3.08899e-43	fatty acid TECs	pkhd1l1
si:ch73-347e22.8	1.52154e-47	1.23635	0.634	0.076	4.22638e-43	fatty acid TECs	si:ch73-347e22.8
plekhg6	1.79471e-47	0.712556	0.31	0.007	4.98517e-43	fatty acid TECs	plekhg6
slc14a2	2.35272e-47	2.04597	0.704	0.099	6.53516e-43	fatty acid TECs	slc14a2
oclnb	3.01798e-47	1.27438	0.761	0.12	8.38305e-43	fatty acid TECs	oclnb
capn9	3.20077e-47	0.728324	0.437	0.025	8.89079e-43	fatty acid TECs	capn9
ponzr2	9.671e-47	0.656744	0.338	0.01	2.68631e-42	fatty acid TECs	ponzr2
si:dkey-87o1.2	1.24483e-46	1.69476	0.831	0.166	3.45777e-42	fatty acid TECs	si:dkey-87o1.2
zgc:123295	1.27466e-46	1.37517	0.507	0.042	3.54063e-42	fatty acid TECs	zgc:123295
plekhs1	3.20648e-46	0.830548	0.366	0.015	8.90664e-42	fatty acid TECs	plekhs1
xkr9	5.02252e-46	0.816886	0.423	0.024	1.3951e-41	fatty acid TECs	xkr9
si:dkey-73p2.3.1	7.94623e-45	1.24125	0.479	0.038	2.20722e-40	fatty acid TECs	si:dkey-73p2.3.1
si:ch1073-340i21.3	4.34692e-44	1.08568	0.437	0.03	1.20744e-39	fatty acid TECs	si:ch1073-340i21.3
il20ra	4.70749e-44	0.559948	0.324	0.01	1.3076e-39	fatty acid TECs	il20ra
si:ch211-69b7.6	7.60748e-44	1.44166	0.606	0.073	2.11313e-39	fatty acid TECs	si:ch211-69b7.6
crb3b	1.39693e-43	0.73995	0.31	0.009	3.88026e-39	fatty acid TECs	crb3b
ch25hl1.1	3.8507e-43	1.05024	0.479	0.04	1.06961e-38	fatty acid TECs	ch25hl1.1
krt17	4.59904e-43	1.95522	0.718	0.125	1.27748e-38	fatty acid TECs	krt17
ftr14l	9.61714e-43	0.606277	0.254	0.003	2.67135e-38	fatty acid TECs	ftr14l
zgc:113625	6.44624e-42	0.619876	0.282	0.007	1.79057e-37	fatty acid TECs	zgc:113625
sb:cb1058	7.39057e-42	1.31972	0.408	0.027	2.05288e-37	fatty acid TECs	sb:cb1058
CU914622.2	9.05945e-42	1.42717	0.437	0.032	2.51644e-37	fatty acid TECs	CU914622.2
zgc:112433	1.94744e-41	1.10339	0.676	0.099	5.40941e-37	fatty acid TECs	zgc:112433
si:dkey-9i23.6	4.80058e-41	0.467952	0.268	0.006	1.33346e-36	fatty acid TECs	si:dkey-9i23.6
si:ch211-39f2.3	5.54731e-41	1.01229	0.296	0.009	1.54088e-36	fatty acid TECs	si:ch211-39f2.3
mslna	8.35422e-41	0.860282	0.296	0.009	2.32055e-36	fatty acid TECs	mslna
gna14	1.57346e-40	0.919197	0.577	0.07	4.37059e-36	fatty acid TECs	gna14
si:ch73-236c18.3	3.57827e-40	0.603752	0.31	0.012	9.93936e-36	fatty acid TECs	si:ch73-236c18.3
ponzr10	4.35924e-40	0.302739	0.254	0.005	1.21087e-35	fatty acid TECs	ponzr10
mucms1	6.77443e-40	0.51643	0.239	0.003	1.88173e-35	fatty acid TECs	mucms1
si:rp71-1h20.9	7.57368e-40	0.805925	0.437	0.036	2.10374e-35	fatty acid TECs	si:rp71-1h20.9
si:dkeyp-11e3.1	4.56694e-39	0.617564	0.338	0.017	1.26856e-34	fatty acid TECs	si:dkeyp-11e3.1
cldnf	5.66323e-38	0.986048	0.549	0.07	1.57308e-33	fatty acid TECs	cldnf
krt96	6.12874e-38	0.768299	0.394	0.029	1.70238e-33	fatty acid TECs	krt96
fuca2	7.78871e-38	1.587	0.803	0.212	2.16347e-33	fatty acid TECs	fuca2
zgc:64106	1.16777e-37	0.796868	0.437	0.038	3.24371e-33	fatty acid TECs	zgc:64106
zgc:154054	1.98218e-37	0.628095	0.423	0.036	5.50591e-33	fatty acid TECs	zgc:154054
BX545917.5	3.0664e-37	0.48395	0.225	0.003	8.51755e-33	fatty acid TECs	BX545917.5
bicdl2l	5.51399e-37	1.32155	0.62	0.102	1.53162e-32	fatty acid TECs	bicdl2l
si:dkey-30j22.1	6.39308e-37	1.0696	0.394	0.03	1.77581e-32	fatty acid TECs	si:dkey-30j22.1
si:dkey-239b22.1	7.30661e-37	1.05004	0.282	0.01	2.02956e-32	fatty acid TECs	si:dkey-239b22.1
adgrf8	9.58493e-37	0.480103	0.282	0.01	2.66241e-32	fatty acid TECs	adgrf8
dbnla	2.02394e-36	0.722128	0.465	0.048	5.62191e-32	fatty acid TECs	dbnla
card14	2.23665e-36	0.706709	0.423	0.038	6.21273e-32	fatty acid TECs	card14
zgc:172075	5.75317e-36	0.544609	0.268	0.009	1.59806e-31	fatty acid TECs	zgc:172075
si:ch211-195b11.3	8.23933e-36	1.83747	0.915	0.343	2.28864e-31	fatty acid TECs	si:ch211-195b11.3
FO704810.1	1.72179e-35	0.491249	0.296	0.014	4.78261e-31	fatty acid TECs	FO704810.1
zgc:165423	2.79544e-35	2.7534	0.38	0.031	7.76491e-31	fatty acid TECs	zgc:165423
si:dkey-247k7.2	3.01778e-35	1.79939	0.873	0.247	8.38248e-31	fatty acid TECs	si:dkey-247k7.2
epdl1	3.41623e-35	1.31809	0.676	0.13	9.48927e-31	fatty acid TECs	epdl1
lmo7a	5.63316e-35	0.727509	0.592	0.089	1.56472e-30	fatty acid TECs	lmo7a
CABZ01015815.1	7.36748e-35	0.798853	0.38	0.031	2.04646e-30	fatty acid TECs	CABZ01015815.1
zgc:153920	2.39277e-34	0.486256	0.268	0.01	6.6464e-30	fatty acid TECs	zgc:153920
styk1b	3.02514e-34	0.726338	0.408	0.038	8.40292e-30	fatty acid TECs	styk1b
si:ch211-151h10.2	4.34508e-34	0.405729	0.197	0.002	1.20693e-29	fatty acid TECs	si:ch211-151h10.2
si:dkey-187j14.4	4.39103e-34	0.401268	0.239	0.007	1.2197e-29	fatty acid TECs	si:dkey-187j14.4
si:ch73-181m17.1	4.57934e-34	0.567794	0.169	0	1.272e-29	fatty acid TECs	si:ch73-181m17.1
ctss2.2	4.65647e-34	1.43304	0.761	0.197	1.29343e-29	fatty acid TECs	ctss2.2
evplb	1.06803e-33	0.755141	0.366	0.029	2.96667e-29	fatty acid TECs	evplb
ponzr4	1.4168e-33	2.70886	0.732	0.199	3.93545e-29	fatty acid TECs	ponzr4
si:dkey-165e24.1	1.68949e-33	0.416105	0.254	0.009	4.69291e-29	fatty acid TECs	si:dkey-165e24.1
rasgef1ba	2.50285e-33	1.25305	0.676	0.134	6.95216e-29	fatty acid TECs	rasgef1ba
btr02	5.05617e-33	0.890268	0.493	0.065	1.40445e-28	fatty acid TECs	btr02
si:dkey-27n6.4	7.7018e-33	0.654918	0.352	0.028	2.13933e-28	fatty acid TECs	si:dkey-27n6.4
myzap	9.65623e-33	0.817263	0.535	0.079	2.68221e-28	fatty acid TECs	myzap
tmem176l.4	9.66311e-33	1.66774	0.873	0.337	2.68412e-28	fatty acid TECs	tmem176l.4
zgc:112038	1.10304e-32	0.488428	0.211	0.005	3.06392e-28	fatty acid TECs	zgc:112038
zgc:158404	1.13299e-32	1.00368	0.394	0.036	3.1471e-28	fatty acid TECs	zgc:158404
sft2d2a	1.38341e-32	0.581606	0.239	0.008	3.84269e-28	fatty acid TECs	sft2d2a
ptpn22	2.14432e-32	0.458031	0.239	0.008	5.95627e-28	fatty acid TECs	ptpn22
zgc:101785	2.16346e-32	1.03145	0.507	0.073	6.00944e-28	fatty acid TECs	zgc:101785
urgcp	2.74242e-32	0.661542	0.352	0.027	7.61762e-28	fatty acid TECs	urgcp
si:ch73-196i15.3	8.33028e-32	0.620386	0.254	0.01	2.3139e-27	fatty acid TECs	si:ch73-196i15.3
si:ch211-153b23.4	8.9218e-32	1.22557	0.296	0.017	2.47821e-27	fatty acid TECs	si:ch211-153b23.4
BX901957.1	9.6735e-32	0.514356	0.296	0.017	2.68701e-27	fatty acid TECs	BX901957.1
si:ch73-340m8.2	9.84772e-32	0.337936	0.197	0.003	2.7354e-27	fatty acid TECs	si:ch73-340m8.2
si:ch211-226h7.6	1.49604e-31	0.639981	0.296	0.017	4.15554e-27	fatty acid TECs	si:ch211-226h7.6
CR589947.2	1.69347e-31	0.884304	0.352	0.029	4.70394e-27	fatty acid TECs	CR589947.2
cldnk	1.88924e-31	0.401802	0.225	0.007	5.24773e-27	fatty acid TECs	cldnk
si:dkey-30c15.2	1.9906e-31	0.95726	0.479	0.064	5.52928e-27	fatty acid TECs	si:dkey-30c15.2
pard6a	2.13929e-31	0.663395	0.366	0.032	5.94231e-27	fatty acid TECs	pard6a
abca12	2.26193e-31	0.947202	0.451	0.055	6.28295e-27	fatty acid TECs	abca12
hexb	4.70238e-31	1.71624	0.746	0.208	1.30618e-26	fatty acid TECs	hexb
si:dkey-33i11.9	1.04765e-30	0.89292	0.732	0.166	2.91006e-26	fatty acid TECs	si:dkey-33i11.9
FP102192.2	1.53476e-30	0.843576	0.521	0.081	4.26311e-26	fatty acid TECs	FP102192.2
si:dkey-222n6.2	3.80328e-30	0.608766	0.31	0.022	1.05644e-25	fatty acid TECs	si:dkey-222n6.2
ubb	4.28416e-30	1.77809	0.972	0.665	1.19001e-25	fatty acid TECs	ubb
si:ch73-170d6.2	8.2867e-30	0.537392	0.296	0.02	2.3018e-25	fatty acid TECs	si:ch73-170d6.2
CR392330.1	9.28552e-30	0.486131	0.239	0.01	2.57924e-25	fatty acid TECs	CR392330.1
krt97	1.48522e-29	1.08884	0.592	0.111	4.1255e-25	fatty acid TECs	krt97
BX548046.2	1.6066e-29	0.761124	0.451	0.06	4.46267e-25	fatty acid TECs	BX548046.2
dapp1	2.68572e-29	0.651587	0.296	0.021	7.46012e-25	fatty acid TECs	dapp1
spint2	5.11069e-29	1.34748	0.93	0.483	1.4196e-24	fatty acid TECs	spint2
ada2b	5.9724e-29	0.418667	0.211	0.007	1.65895e-24	fatty acid TECs	ada2b
zgc:136892	6.78201e-29	0.753484	0.479	0.072	1.88384e-24	fatty acid TECs	zgc:136892
grhl3	8.57835e-29	0.85625	0.394	0.046	2.38281e-24	fatty acid TECs	grhl3
si:rp71-80o10.4	1.67462e-28	0.790648	0.239	0.012	4.65159e-24	fatty acid TECs	si:rp71-80o10.4
uevld	1.9792e-28	0.688911	0.423	0.054	5.49761e-24	fatty acid TECs	uevld
ftr82	2.31282e-28	0.959778	0.563	0.107	6.42432e-24	fatty acid TECs	ftr82
si:ch73-78o10.1	2.44028e-28	0.496608	0.254	0.014	6.77837e-24	fatty acid TECs	si:ch73-78o10.1
efna1b	4.95374e-28	0.982799	0.634	0.129	1.376e-23	fatty acid TECs	efna1b
zgc:136767	7.35714e-28	0.507174	0.338	0.032	2.04359e-23	fatty acid TECs	zgc:136767
ptpn21	9.11086e-28	1.12981	0.592	0.122	2.53072e-23	fatty acid TECs	ptpn21
rbp7a	1.05184e-27	0.90201	0.211	0.008	2.92169e-23	fatty acid TECs	rbp7a
tm9sf5	1.82098e-27	0.630711	0.535	0.094	5.05815e-23	fatty acid TECs	tm9sf5
rhov	1.89514e-27	1.43422	0.634	0.149	5.26413e-23	fatty acid TECs	rhov
erbb3a	1.93591e-27	0.440864	0.254	0.015	5.37738e-23	fatty acid TECs	erbb3a
btr12	1.98128e-27	0.684249	0.451	0.065	5.5034e-23	fatty acid TECs	btr12
btr01	2.35009e-27	0.325234	0.183	0.005	6.52785e-23	fatty acid TECs	btr01
si:dkey-19a16.4	2.4543e-27	0.488283	0.296	0.023	6.81732e-23	fatty acid TECs	si:dkey-19a16.4
ponzr3	5.97677e-27	2.51955	0.732	0.262	1.66017e-22	fatty acid TECs	ponzr3
si:ch211-202f5.3	6.87704e-27	0.864399	0.451	0.068	1.91024e-22	fatty acid TECs	si:ch211-202f5.3
BX005421.3	7.58572e-27	0.648738	0.352	0.037	2.10708e-22	fatty acid TECs	BX005421.3
zmp:0000000845	8.11425e-27	0.574478	0.31	0.027	2.2539e-22	fatty acid TECs	zmp:0000000845
grk5	8.90202e-27	0.396376	0.197	0.007	2.47271e-22	fatty acid TECs	grk5
selenow2b	9.03347e-27	0.760993	0.718	0.187	2.50923e-22	fatty acid TECs	selenow2b
nqo1	1.1152e-26	1.01202	0.704	0.187	3.09768e-22	fatty acid TECs	nqo1
si:ch1073-340i21.2	1.60277e-26	0.461034	0.254	0.016	4.45202e-22	fatty acid TECs	si:ch1073-340i21.2
zgc:162941	2.15432e-26	0.41478	0.254	0.016	5.98404e-22	fatty acid TECs	zgc:162941
sparta	2.419e-26	0.27526	0.197	0.007	6.71926e-22	fatty acid TECs	sparta
naga	2.56765e-26	1.27671	0.648	0.173	7.13217e-22	fatty acid TECs	naga
zgc:174935	2.82088e-26	0.591191	0.423	0.059	7.83555e-22	fatty acid TECs	zgc:174935
tgm5l	3.53186e-26	0.537506	0.211	0.009	9.81044e-22	fatty acid TECs	tgm5l
zgc:136963	3.75123e-26	0.528691	0.225	0.012	1.04198e-21	fatty acid TECs	zgc:136963
zgc:100997	4.2282e-26	0.360113	0.225	0.012	1.17447e-21	fatty acid TECs	zgc:100997
dnmbp	4.77071e-26	1.31799	0.676	0.199	1.32516e-21	fatty acid TECs	dnmbp
grna	4.94484e-26	1.00406	0.577	0.126	1.37353e-21	fatty acid TECs	grna
elf3	4.95978e-26	1.16332	0.831	0.252	1.37768e-21	fatty acid TECs	elf3
dsc2l	7.18287e-26	1.37157	0.592	0.14	1.99518e-21	fatty acid TECs	dsc2l
tmprss13a	7.77551e-26	0.489507	0.423	0.055	2.1598e-21	fatty acid TECs	tmprss13a
tmcc3	7.98706e-26	0.87205	0.549	0.113	2.21857e-21	fatty acid TECs	tmcc3
zgc:92242	8.33266e-26	1.46072	0.789	0.308	2.31456e-21	fatty acid TECs	zgc:92242
mhc2dbb	1.1358e-25	0.518393	0.268	0.02	3.15492e-21	fatty acid TECs	mhc2dbb
si:dkey-38p12.3	1.25864e-25	0.771727	0.408	0.059	3.49613e-21	fatty acid TECs	si:dkey-38p12.3
si:ch211-212k18.7	1.80442e-25	1.48703	0.831	0.396	5.01213e-21	fatty acid TECs	si:ch211-212k18.7
s100v1	2.73002e-25	1.14746	0.704	0.215	7.58318e-21	fatty acid TECs	s100v1
zgc:172091	5.50254e-25	0.468593	0.197	0.008	1.52844e-20	fatty acid TECs	zgc:172091
swap70b	6.62065e-25	0.377406	0.239	0.015	1.83902e-20	fatty acid TECs	swap70b
zgc:163083	8.97607e-25	1.20492	0.394	0.057	2.49328e-20	fatty acid TECs	zgc:163083
hhla2b.1	1.21742e-24	0.518006	0.282	0.023	3.38164e-20	fatty acid TECs	hhla2b.1
krt4	1.54118e-24	1.47702	0.831	0.311	4.28095e-20	fatty acid TECs	krt4
zgc:92313	1.69022e-24	1.09454	0.789	0.285	4.69494e-20	fatty acid TECs	zgc:92313
CABZ01064968.1	1.89561e-24	0.588013	0.254	0.018	5.26543e-20	fatty acid TECs	CABZ01064968.1
prkchb	2.52e-24	0.766327	0.394	0.058	6.99982e-20	fatty acid TECs	prkchb
zgc:92749	2.84298e-24	0.367063	0.254	0.018	7.89695e-20	fatty acid TECs	zgc:92749
zgc:113333	3.16518e-24	0.485481	0.38	0.052	8.79192e-20	fatty acid TECs	zgc:113333
anxa3a	3.21816e-24	0.629072	0.408	0.061	8.93908e-20	fatty acid TECs	anxa3a
klf2b	4.11681e-24	0.987577	0.352	0.044	1.14353e-19	fatty acid TECs	klf2b
si:dkey-211g8.8	4.38287e-24	0.603416	0.225	0.014	1.21743e-19	fatty acid TECs	si:dkey-211g8.8
ildr1a	5.65744e-24	0.990342	0.662	0.184	1.57147e-19	fatty acid TECs	ildr1a
ANXA1 (1 of many)	6.53467e-24	0.376936	0.239	0.016	1.81514e-19	fatty acid TECs	ANXA1 (1 of many)
si:dkey-16l2.20	7.00181e-24	1.27125	0.789	0.275	1.94489e-19	fatty acid TECs	si:dkey-16l2.20
vsig8b	7.42261e-24	0.437458	0.268	0.022	2.06178e-19	fatty acid TECs	vsig8b
si:ch211-161h7.8	8.34537e-24	0.420018	0.296	0.029	2.31809e-19	fatty acid TECs	si:ch211-161h7.8
si:dkey-19b23.12	8.45178e-24	0.665451	0.282	0.025	2.34765e-19	fatty acid TECs	si:dkey-19b23.12
il17rc	8.92685e-24	0.723133	0.521	0.104	2.47961e-19	fatty acid TECs	il17rc
slc37a1	1.00026e-23	0.73106	0.437	0.073	2.77841e-19	fatty acid TECs	slc37a1
foxq1a	2.14513e-23	1.44159	0.606	0.149	5.95854e-19	fatty acid TECs	foxq1a
zgc:103700	2.46184e-23	0.719295	0.648	0.163	6.83826e-19	fatty acid TECs	zgc:103700
si:dkeyp-52c3.7	2.93625e-23	0.528884	0.394	0.058	8.15601e-19	fatty acid TECs	si:dkeyp-52c3.7
capn2l	3.88312e-23	0.58687	0.479	0.088	1.07862e-18	fatty acid TECs	capn2l
si:dkeyp-51b9.3	8.23414e-23	0.589343	0.366	0.05	2.2872e-18	fatty acid TECs	si:dkeyp-51b9.3
si:dkey-187j14.7	8.46739e-23	0.283811	0.183	0.008	2.35199e-18	fatty acid TECs	si:dkey-187j14.7
zgc:153665	1.04956e-22	1.34217	0.451	0.077	2.91537e-18	fatty acid TECs	zgc:153665
si:ch211-39i2.2	1.07674e-22	0.654726	0.324	0.039	2.99087e-18	fatty acid TECs	si:ch211-39i2.2
si:rp71-46j2.7	2.50847e-22	0.849239	0.423	0.074	6.96779e-18	fatty acid TECs	si:rp71-46j2.7
si:dkeyp-1h4.6	3.28413e-22	0.822657	0.592	0.137	9.12234e-18	fatty acid TECs	si:dkeyp-1h4.6
lipg	6.1889e-22	0.573249	0.268	0.025	1.71909e-17	fatty acid TECs	lipg
smfn	6.48089e-22	0.882445	0.493	0.105	1.8002e-17	fatty acid TECs	smfn
golph3l	8.62481e-22	0.471636	0.394	0.064	2.39571e-17	fatty acid TECs	golph3l
itpr1b	8.95438e-22	0.378749	0.282	0.029	2.48726e-17	fatty acid TECs	itpr1b
mhc1zba	9.75455e-22	1.15723	0.958	0.801	2.70952e-17	fatty acid TECs	mhc1zba
zbtb16b	1.99376e-21	0.931919	0.465	0.092	5.53805e-17	fatty acid TECs	zbtb16b
gna15.1	2.13208e-21	0.532594	0.31	0.038	5.92227e-17	fatty acid TECs	gna15.1
fuca1.1	3.40689e-21	1.6349	0.676	0.247	9.46331e-17	fatty acid TECs	fuca1.1
si:dkey-204f11.64	3.89479e-21	0.586378	0.549	0.125	1.08186e-16	fatty acid TECs	si:dkey-204f11.64
prkcdb	4.22293e-21	0.953666	0.577	0.151	1.173e-16	fatty acid TECs	prkcdb
nrg1	4.75639e-21	0.890578	0.563	0.141	1.32118e-16	fatty acid TECs	nrg1
gmds	4.76254e-21	0.893093	0.634	0.187	1.32289e-16	fatty acid TECs	gmds
b3gnt3.2	1.11077e-20	0.451564	0.155	0.006	3.08539e-16	fatty acid TECs	b3gnt3.2
scel	1.2244e-20	0.556994	0.239	0.021	3.401e-16	fatty acid TECs	scel
macc1	1.35232e-20	0.834305	0.423	0.077	3.75634e-16	fatty acid TECs	macc1
magi1b	1.69966e-20	0.564122	0.408	0.07	4.72114e-16	fatty acid TECs	magi1b
si:ch211-121a2.4	1.74202e-20	0.271301	0.183	0.01	4.83881e-16	fatty acid TECs	si:ch211-121a2.4
si:dkeyp-4c4.1	1.86423e-20	0.378049	0.197	0.013	5.17826e-16	fatty acid TECs	si:dkeyp-4c4.1
csrp2	1.89699e-20	0.665851	0.451	0.089	5.26926e-16	fatty acid TECs	csrp2
tlcd1	2.25103e-20	0.553933	0.324	0.045	6.25269e-16	fatty acid TECs	tlcd1
UBB	2.44817e-20	1.23712	0.93	0.696	6.80028e-16	fatty acid TECs	UBB
usp43a	2.78484e-20	0.289	0.225	0.018	7.73545e-16	fatty acid TECs	usp43a
epcam	3.20855e-20	1.072	0.986	0.645	8.91238e-16	fatty acid TECs	epcam
arrdc1a	4.72694e-20	0.671593	0.549	0.139	1.313e-15	fatty acid TECs	arrdc1a
si:ch211-197e7.1	4.91297e-20	0.558988	0.211	0.016	1.36468e-15	fatty acid TECs	si:ch211-197e7.1
CABZ01039859.1	5.31551e-20	0.454154	0.352	0.053	1.47649e-15	fatty acid TECs	CABZ01039859.1
si:dkeyp-82b4.2	7.43805e-20	0.643863	0.268	0.03	2.06607e-15	fatty acid TECs	si:dkeyp-82b4.2
mgst1.2	1.36441e-19	1.12138	0.718	0.276	3.78993e-15	fatty acid TECs	mgst1.2
tnks1bp1	2.00341e-19	0.924892	0.676	0.202	5.56487e-15	fatty acid TECs	tnks1bp1
bbox1	2.15478e-19	0.560435	0.352	0.057	5.98533e-15	fatty acid TECs	bbox1
cd9b	2.46024e-19	0.867905	0.944	0.538	6.83382e-15	fatty acid TECs	cd9b
muc13a	2.84899e-19	0.312857	0.155	0.007	7.91365e-15	fatty acid TECs	muc13a
cyldb	3.01703e-19	1.7368	0.606	0.201	8.3804e-15	fatty acid TECs	cyldb
si:ch211-182p11.1	3.0787e-19	0.934324	0.211	0.017	8.5517e-15	fatty acid TECs	si:ch211-182p11.1
si:ch211-79k12.1	3.10115e-19	1.05263	0.845	0.364	8.61407e-15	fatty acid TECs	si:ch211-79k12.1
si:ch73-50f9.4	3.1513e-19	0.410001	0.169	0.009	8.75336e-15	fatty acid TECs	si:ch73-50f9.4
arl4d	3.213e-19	0.740549	0.437	0.09	8.92474e-15	fatty acid TECs	arl4d
rnf128a	3.72103e-19	0.822021	0.761	0.293	1.03359e-14	fatty acid TECs	rnf128a
si:dkey-172j4.3	4.86102e-19	0.546337	0.394	0.07	1.35025e-14	fatty acid TECs	si:dkey-172j4.3
galnt6	5.6787e-19	0.472422	0.296	0.04	1.57737e-14	fatty acid TECs	galnt6
si:ch73-285p12.4	6.11268e-19	2.18151	0.268	0.032	1.69792e-14	fatty acid TECs	si:ch73-285p12.4
cx35.4	8.01178e-19	0.800894	0.662	0.224	2.22543e-14	fatty acid TECs	cx35.4
pttg1ipa	1.08471e-18	0.416185	0.282	0.036	3.01299e-14	fatty acid TECs	pttg1ipa
oclna	1.1597e-18	0.928779	0.817	0.373	3.22129e-14	fatty acid TECs	oclna
scamp2l	1.78338e-18	0.352762	0.282	0.037	4.95371e-14	fatty acid TECs	scamp2l
baiap2l1a	1.95493e-18	0.379466	0.282	0.037	5.43022e-14	fatty acid TECs	baiap2l1a
rbm47	2.15568e-18	0.666584	0.408	0.079	5.98783e-14	fatty acid TECs	rbm47
si:ch211-266c8.1	2.4272e-18	0.593376	0.324	0.052	6.74203e-14	fatty acid TECs	si:ch211-266c8.1
nr1i2	2.90204e-18	0.424373	0.324	0.05	8.06098e-14	fatty acid TECs	nr1i2
si:dkey-264f17.2	3.02502e-18	0.520688	0.296	0.04	8.4026e-14	fatty acid TECs	si:dkey-264f17.2
lipia	3.08344e-18	0.717388	0.394	0.077	8.56487e-14	fatty acid TECs	lipia
si:ch211-217i17.1	3.18038e-18	0.409842	0.169	0.01	8.83414e-14	fatty acid TECs	si:ch211-217i17.1
acaca	3.44626e-18	0.336384	0.296	0.042	9.57267e-14	fatty acid TECs	acaca
lpcat4	3.62145e-18	0.43644	0.268	0.035	1.00593e-13	fatty acid TECs	lpcat4
si:dkey-11o15.7	4.33524e-18	0.387288	0.225	0.022	1.2042e-13	fatty acid TECs	si:dkey-11o15.7
si:busm1-194e12.8	5.24533e-18	0.262903	0.169	0.01	1.45699e-13	fatty acid TECs	si:busm1-194e12.8
prrg2	7.59764e-18	0.729414	0.549	0.155	2.1104e-13	fatty acid TECs	prrg2
cnn2	8.04994e-18	1.35453	0.775	0.372	2.23603e-13	fatty acid TECs	cnn2
ifi30	9.81952e-18	1.29199	0.817	0.438	2.72757e-13	fatty acid TECs	ifi30
fryb	1.17409e-17	0.662296	0.338	0.058	3.26128e-13	fatty acid TECs	fryb
si:busm1-266f07.2	1.17799e-17	1.03904	0.859	0.507	3.2721e-13	fatty acid TECs	si:busm1-266f07.2
si:busm1-104n07.3	1.38056e-17	0.820653	0.408	0.084	3.83477e-13	fatty acid TECs	si:busm1-104n07.3
qkia	1.50054e-17	0.975448	0.789	0.41	4.16806e-13	fatty acid TECs	qkia
f2rl1.2	1.53308e-17	1.03372	0.507	0.135	4.25843e-13	fatty acid TECs	f2rl1.2
nipa2	1.76229e-17	0.89804	0.535	0.163	4.89511e-13	fatty acid TECs	nipa2
arhgef38	2.13958e-17	0.509976	0.324	0.052	5.94312e-13	fatty acid TECs	arhgef38
si:ch211-153b23.5	2.37293e-17	1.08185	0.451	0.1	6.59128e-13	fatty acid TECs	si:ch211-153b23.5
slc38a5a	2.40492e-17	0.839948	0.592	0.184	6.68014e-13	fatty acid TECs	slc38a5a
cyba	2.76541e-17	0.858395	0.62	0.201	7.68149e-13	fatty acid TECs	cyba
grhl1	4.00749e-17	0.536521	0.239	0.028	1.11316e-12	fatty acid TECs	grhl1
tmem56a	4.35346e-17	0.541163	0.366	0.069	1.20926e-12	fatty acid TECs	tmem56a
tjp1b	4.41247e-17	0.750633	0.437	0.105	1.22565e-12	fatty acid TECs	tjp1b
crybg1b	4.54935e-17	0.704922	0.535	0.149	1.26367e-12	fatty acid TECs	crybg1b
vamp8	5.07351e-17	0.860905	0.577	0.191	1.40927e-12	fatty acid TECs	vamp8
si:ch211-28p3.3	5.71266e-17	0.275213	0.155	0.009	1.5868e-12	fatty acid TECs	si:ch211-28p3.3
ptpn13	5.99695e-17	0.965016	0.577	0.189	1.66577e-12	fatty acid TECs	ptpn13
cldn7b	6.27291e-17	1.04614	0.817	0.412	1.74243e-12	fatty acid TECs	cldn7b
nlrp16	1.06605e-16	0.390301	0.296	0.046	2.96118e-12	fatty acid TECs	nlrp16
bicdl2	1.43638e-16	0.610511	0.535	0.148	3.98982e-12	fatty acid TECs	bicdl2
zgc:162183	1.97186e-16	0.669092	0.352	0.067	5.47725e-12	fatty acid TECs	zgc:162183
ptgis	2.00111e-16	0.717276	0.394	0.082	5.55849e-12	fatty acid TECs	ptgis
gcnt4a	2.28224e-16	0.331922	0.282	0.04	6.33937e-12	fatty acid TECs	gcnt4a
zgc:113162	3.3038e-16	0.773227	0.352	0.068	9.17697e-12	fatty acid TECs	zgc:113162
zgc:136870	3.72144e-16	0.474802	0.211	0.022	1.0337e-11	fatty acid TECs	zgc:136870
eps8l1b	3.81634e-16	0.712885	0.592	0.191	1.06006e-11	fatty acid TECs	eps8l1b
zgc:153911	4.01239e-16	1.08498	0.859	0.401	1.11452e-11	fatty acid TECs	zgc:153911
si:ch1073-385f13.3	4.0242e-16	1.13072	0.338	0.065	1.1178e-11	fatty acid TECs	si:ch1073-385f13.3
frmd4ba	4.02798e-16	0.712962	0.563	0.179	1.11885e-11	fatty acid TECs	frmd4ba
myo1ea	4.23031e-16	0.481516	0.394	0.089	1.17505e-11	fatty acid TECs	myo1ea
tmem30b	5.90986e-16	0.736915	0.592	0.197	1.64158e-11	fatty acid TECs	tmem30b
rin2	6.08341e-16	0.680277	0.394	0.089	1.68979e-11	fatty acid TECs	rin2
adipor2	8.59592e-16	1.12693	0.676	0.3	2.38769e-11	fatty acid TECs	adipor2
tmprss13b	9.26258e-16	0.361088	0.183	0.016	2.57287e-11	fatty acid TECs	tmprss13b
hpse	1.16761e-15	0.50035	0.394	0.09	3.24326e-11	fatty acid TECs	hpse
hip1rb	1.23644e-15	0.422345	0.225	0.028	3.43445e-11	fatty acid TECs	hip1rb
si:dkey-11o15.5	1.62187e-15	0.29952	0.197	0.02	4.50508e-11	fatty acid TECs	si:dkey-11o15.5
tuba8l2	1.91642e-15	0.550274	0.676	0.258	5.32325e-11	fatty acid TECs	tuba8l2
ttc22	2.13474e-15	0.2631	0.169	0.014	5.92965e-11	fatty acid TECs	ttc22
rgl3a	2.1489e-15	0.31083	0.239	0.031	5.96899e-11	fatty acid TECs	rgl3a
iqsec2b	2.55649e-15	0.401842	0.239	0.032	7.10117e-11	fatty acid TECs	iqsec2b
dennd3a	2.57651e-15	0.374535	0.211	0.024	7.15676e-11	fatty acid TECs	dennd3a
si:ch211-278p9.1	3.13059e-15	0.456562	0.155	0.012	8.69584e-11	fatty acid TECs	si:ch211-278p9.1
ctsk	3.30513e-15	0.757006	0.62	0.232	9.18067e-11	fatty acid TECs	ctsk
si:dkey-202e17.1	3.98677e-15	0.272616	0.155	0.012	1.1074e-10	fatty acid TECs	si:dkey-202e17.1
si:ch73-158p21.3	6.18374e-15	0.956331	0.563	0.197	1.71766e-10	fatty acid TECs	si:ch73-158p21.3
zgc:101663	7.84078e-15	0.474194	0.268	0.043	2.17793e-10	fatty acid TECs	zgc:101663
aste1a	8.4416e-15	1.02777	0.493	0.141	2.34482e-10	fatty acid TECs	aste1a
myo18aa	1.00107e-14	0.461285	0.324	0.062	2.78066e-10	fatty acid TECs	myo18aa
perp	1.00387e-14	1.05678	0.817	0.446	2.78846e-10	fatty acid TECs	perp
lgmn	1.01972e-14	1.05	0.634	0.26	2.83247e-10	fatty acid TECs	lgmn
mhc2dab	1.21265e-14	1.26995	0.634	0.248	3.36838e-10	fatty acid TECs	mhc2dab
tspan35	1.62448e-14	0.936211	0.507	0.155	4.51231e-10	fatty acid TECs	tspan35
si:ch211-237a4.2.2	2.7558e-14	0.301524	0.155	0.013	7.65478e-10	fatty acid TECs	si:ch211-237a4.2.2
rnf183	2.76589e-14	0.398476	0.324	0.064	7.6828e-10	fatty acid TECs	rnf183
si:dkey-79f11.7	2.78088e-14	0.618668	0.437	0.118	7.72446e-10	fatty acid TECs	si:dkey-79f11.7
cnstb	3.1948e-14	0.326792	0.155	0.013	8.8742e-10	fatty acid TECs	cnstb
cdh26.2	3.46828e-14	0.648431	0.338	0.073	9.63384e-10	fatty acid TECs	cdh26.2
f11r.1	3.71138e-14	0.859186	0.845	0.509	1.03091e-09	fatty acid TECs	f11r.1
rassf7b	4.69518e-14	0.680387	0.563	0.194	1.30418e-09	fatty acid TECs	rassf7b
pard3ba	6.22217e-14	0.479782	0.352	0.08	1.72833e-09	fatty acid TECs	pard3ba
mpeg1.2	6.87991e-14	0.676413	0.465	0.133	1.91103e-09	fatty acid TECs	mpeg1.2
klf6a	7.2589e-14	1.11179	0.901	0.632	2.0163e-09	fatty acid TECs	klf6a
cast	7.73643e-14	0.933844	0.648	0.286	2.14895e-09	fatty acid TECs	cast
arl11	1.14686e-13	0.311377	0.197	0.024	3.18564e-09	fatty acid TECs	arl11
sptlc3	1.43607e-13	0.485463	0.352	0.081	3.98898e-09	fatty acid TECs	sptlc3
plcb3	1.97315e-13	0.720397	0.479	0.155	5.48082e-09	fatty acid TECs	plcb3
anxa1a	2.28197e-13	0.834498	0.69	0.307	6.33863e-09	fatty acid TECs	anxa1a
slc38a5b	2.47891e-13	0.68652	0.69	0.294	6.88567e-09	fatty acid TECs	slc38a5b
s100u	2.66226e-13	0.662503	0.718	0.329	7.39496e-09	fatty acid TECs	s100u
tnk1	3.2087e-13	0.508721	0.408	0.11	8.91281e-09	fatty acid TECs	tnk1
cd74a	3.26408e-13	0.880956	0.873	0.636	9.06663e-09	fatty acid TECs	cd74a
errfi1a	3.28835e-13	0.775244	0.535	0.181	9.13405e-09	fatty acid TECs	errfi1a
erbb2	4.17679e-13	0.348891	0.268	0.048	1.16019e-08	fatty acid TECs	erbb2
chmp4bb	4.70252e-13	0.77314	0.718	0.386	1.30622e-08	fatty acid TECs	chmp4bb
b4galnt3a	4.87259e-13	0.538373	0.296	0.058	1.35346e-08	fatty acid TECs	b4galnt3a
zgc:194007	5.07107e-13	0.569001	0.183	0.022	1.40859e-08	fatty acid TECs	zgc:194007
fam129ba	5.10357e-13	0.398509	0.282	0.054	1.41762e-08	fatty acid TECs	fam129ba
FO704779.1	5.14423e-13	0.370032	0.324	0.069	1.42891e-08	fatty acid TECs	FO704779.1
tmem79a	5.2359e-13	0.386219	0.183	0.022	1.45438e-08	fatty acid TECs	tmem79a
si:ch211-152p11.4	5.48994e-13	0.654469	0.465	0.148	1.52494e-08	fatty acid TECs	si:ch211-152p11.4
cd74b	5.52329e-13	0.908807	0.803	0.573	1.53421e-08	fatty acid TECs	cd74b
zgc:162730	5.55606e-13	0.739221	0.972	0.783	1.54331e-08	fatty acid TECs	zgc:162730
ctsh	5.60055e-13	0.872703	0.563	0.21	1.55567e-08	fatty acid TECs	ctsh
hebp2	5.83402e-13	0.567361	0.437	0.128	1.62051e-08	fatty acid TECs	hebp2
si:ch211-209n20.1	6.17691e-13	0.418006	0.155	0.015	1.71576e-08	fatty acid TECs	si:ch211-209n20.1
cers4b	6.38314e-13	0.398639	0.169	0.018	1.77304e-08	fatty acid TECs	cers4b
nsdhl	7.65424e-13	0.358474	0.225	0.036	2.12612e-08	fatty acid TECs	nsdhl
them6	8.25736e-13	0.369253	0.268	0.05	2.29365e-08	fatty acid TECs	them6
slc9a2	9.25642e-13	0.325347	0.239	0.04	2.57115e-08	fatty acid TECs	slc9a2
si:ch211-191a24.4	9.48721e-13	0.613673	0.38	0.103	2.63526e-08	fatty acid TECs	si:ch211-191a24.4
b2ml	1.02169e-12	0.791874	0.915	0.837	2.83795e-08	fatty acid TECs	b2ml
cgnb	1.10959e-12	0.438712	0.296	0.059	3.0821e-08	fatty acid TECs	cgnb
dnajb1b	1.11918e-12	1.5166	0.718	0.402	3.10874e-08	fatty acid TECs	dnajb1b
ripk4	1.22325e-12	0.414044	0.408	0.113	3.39781e-08	fatty acid TECs	ripk4
fam43a	1.28881e-12	0.293707	0.239	0.039	3.57993e-08	fatty acid TECs	fam43a
mcl1a	1.34481e-12	0.832645	0.958	0.834	3.73548e-08	fatty acid TECs	mcl1a
hsd20b2	1.90379e-12	0.606676	0.479	0.148	5.28815e-08	fatty acid TECs	hsd20b2
klf3	2.05805e-12	0.918312	0.648	0.297	5.71664e-08	fatty acid TECs	klf3
selenot2	2.16262e-12	0.882357	0.606	0.284	6.0071e-08	fatty acid TECs	selenot2
s100w	2.46141e-12	0.512689	0.408	0.117	6.83705e-08	fatty acid TECs	s100w
wu:fb18f06	2.7299e-12	0.717183	0.451	0.143	7.58283e-08	fatty acid TECs	wu:fb18f06
ccng2	4.88734e-12	1.29056	0.761	0.44	1.35756e-07	fatty acid TECs	ccng2
ms4a17a.10.1	5.71234e-12	0.482381	0.437	0.13	1.58672e-07	fatty acid TECs	ms4a17a.10.1
ptgs2b	5.97588e-12	0.663306	0.38	0.103	1.65992e-07	fatty acid TECs	ptgs2b
net1	7.14719e-12	0.814432	0.732	0.352	1.98528e-07	fatty acid TECs	net1
galnt7	8.55545e-12	0.742226	0.423	0.14	2.37645e-07	fatty acid TECs	galnt7
TSTA3 (1 of many)	9.76079e-12	0.380396	0.324	0.077	2.71125e-07	fatty acid TECs	TSTA3 (1 of many)
bach1b	1.04059e-11	0.725197	0.479	0.165	2.89045e-07	fatty acid TECs	bach1b
ugt8	1.04731e-11	0.703856	0.451	0.145	2.90913e-07	fatty acid TECs	ugt8
asah1b	1.08359e-11	0.427839	0.563	0.212	3.0099e-07	fatty acid TECs	asah1b
selenow1	1.09632e-11	0.782107	0.845	0.68	3.04524e-07	fatty acid TECs	selenow1
tubb6	1.18444e-11	0.272442	0.197	0.029	3.29002e-07	fatty acid TECs	tubb6
zgc:77486.1	1.20378e-11	0.677895	0.535	0.201	3.34374e-07	fatty acid TECs	zgc:77486.1
ezrb	1.25124e-11	0.652873	0.718	0.388	3.47556e-07	fatty acid TECs	ezrb
aclya	1.25749e-11	0.433282	0.38	0.11	3.49293e-07	fatty acid TECs	aclya
csnk1da	1.98319e-11	0.824019	0.704	0.358	5.50871e-07	fatty acid TECs	csnk1da
egr1	2.22799e-11	1.12139	0.845	0.513	6.18868e-07	fatty acid TECs	egr1
pitpnaa	2.39339e-11	0.621249	0.507	0.197	6.64812e-07	fatty acid TECs	pitpnaa
sh3d21	2.42784e-11	0.601102	0.606	0.268	6.74381e-07	fatty acid TECs	sh3d21
chmp2bb	2.49444e-11	0.726076	0.606	0.282	6.9288e-07	fatty acid TECs	chmp2bb
ddit3	2.54722e-11	1.2052	0.873	0.619	7.07543e-07	fatty acid TECs	ddit3
ier2b	3.59556e-11	0.679044	0.944	0.718	9.98739e-07	fatty acid TECs	ier2b
slc17a9a	4.22372e-11	0.346222	0.155	0.018	1.17322e-06	fatty acid TECs	slc17a9a
zgc:158852	4.5759e-11	0.512148	0.437	0.145	1.27105e-06	fatty acid TECs	zgc:158852
btr25	4.61342e-11	0.331834	0.211	0.037	1.28147e-06	fatty acid TECs	btr25
waslb	4.68361e-11	0.59086	0.549	0.234	1.30097e-06	fatty acid TECs	waslb
ptgs2a	6.14365e-11	0.888061	0.746	0.358	1.70652e-06	fatty acid TECs	ptgs2a
znf750	6.78847e-11	0.449271	0.225	0.043	1.88563e-06	fatty acid TECs	znf750
tmem59	7.12357e-11	0.749307	0.648	0.334	1.97871e-06	fatty acid TECs	tmem59
rhpn2	7.67125e-11	0.685319	0.493	0.187	2.13084e-06	fatty acid TECs	rhpn2
serinc2	8.85156e-11	0.615991	0.718	0.405	2.4587e-06	fatty acid TECs	serinc2
mgat3a	9.15593e-11	0.406939	0.183	0.028	2.54324e-06	fatty acid TECs	mgat3a
si:ch211-208k15.1	1.12865e-10	0.450279	0.31	0.079	3.13505e-06	fatty acid TECs	si:ch211-208k15.1
aldob	1.28292e-10	0.295709	0.549	0.204	3.56358e-06	fatty acid TECs	aldob
tmem79b	1.3251e-10	0.408564	0.493	0.178	3.68074e-06	fatty acid TECs	tmem79b
sec23b	1.46026e-10	0.967905	0.521	0.221	4.05616e-06	fatty acid TECs	sec23b
ctsc	1.48181e-10	0.504253	0.38	0.117	4.11602e-06	fatty acid TECs	ctsc
cdh1	1.5385e-10	0.582022	0.887	0.53	4.27348e-06	fatty acid TECs	cdh1
itsn2b	1.5393e-10	0.589715	0.549	0.244	4.2757e-06	fatty acid TECs	itsn2b
atf3	1.62019e-10	0.905601	0.69	0.359	4.5004e-06	fatty acid TECs	atf3
CU638714.1	1.73646e-10	0.6679	0.394	0.125	4.82337e-06	fatty acid TECs	CU638714.1
dhrs13l1	1.76793e-10	0.692898	0.563	0.251	4.91077e-06	fatty acid TECs	dhrs13l1
strbp	2.03046e-10	0.400545	0.282	0.069	5.64001e-06	fatty acid TECs	strbp
kras	2.42467e-10	0.549528	0.507	0.2	6.73499e-06	fatty acid TECs	kras
rnf213a	2.4973e-10	0.654149	0.704	0.351	6.93674e-06	fatty acid TECs	rnf213a
pdk3b	2.52007e-10	0.394098	0.155	0.021	7.00001e-06	fatty acid TECs	pdk3b
zgc:92481	2.63151e-10	0.46876	0.408	0.139	7.30955e-06	fatty acid TECs	zgc:92481
psap	2.71703e-10	0.445692	0.831	0.47	7.54708e-06	fatty acid TECs	psap
si:ch211-166a6.5	3.04879e-10	0.571894	0.394	0.13	8.46863e-06	fatty acid TECs	si:ch211-166a6.5
krt8	3.05346e-10	0.698938	0.901	0.632	8.4816e-06	fatty acid TECs	krt8
rrbp1a	3.35095e-10	0.692404	0.394	0.132	9.30794e-06	fatty acid TECs	rrbp1a
si:dkey-184p18.2	3.37894e-10	0.399053	0.169	0.025	9.38568e-06	fatty acid TECs	si:dkey-184p18.2
si:dkey-256h2.1	3.52684e-10	0.258125	0.197	0.035	9.79651e-06	fatty acid TECs	si:dkey-256h2.1
dhrs13b	3.61096e-10	0.33169	0.183	0.03	1.00302e-05	fatty acid TECs	dhrs13b
frya	3.74177e-10	0.662265	0.366	0.113	1.03935e-05	fatty acid TECs	frya
rabac1	3.85121e-10	0.781204	0.577	0.292	1.06975e-05	fatty acid TECs	rabac1
tent5ba	4.3249e-10	0.621013	0.296	0.076	1.20133e-05	fatty acid TECs	tent5ba
fut9b	4.50223e-10	0.362977	0.254	0.058	1.25058e-05	fatty acid TECs	fut9b
mhc1uka	4.74735e-10	0.817028	0.746	0.446	1.31867e-05	fatty acid TECs	mhc1uka
phlda2	5.0463e-10	0.974034	0.746	0.457	1.40171e-05	fatty acid TECs	phlda2
si:ch73-97h19.2	5.36548e-10	0.380382	0.183	0.03	1.49037e-05	fatty acid TECs	si:ch73-97h19.2
hk2	5.77821e-10	0.35454	0.352	0.104	1.60501e-05	fatty acid TECs	hk2
arhgef18a	5.80441e-10	0.267517	0.268	0.062	1.61229e-05	fatty acid TECs	arhgef18a
tmem56b	5.91216e-10	0.287353	0.197	0.036	1.64222e-05	fatty acid TECs	tmem56b
klf5l	6.16433e-10	0.462885	0.465	0.173	1.71227e-05	fatty acid TECs	klf5l
spint1a	6.45141e-10	0.589688	0.831	0.52	1.79201e-05	fatty acid TECs	spint1a
c1galt1c1	6.8557e-10	0.63458	0.451	0.169	1.90431e-05	fatty acid TECs	c1galt1c1
jun	7.11498e-10	0.593065	0.944	0.751	1.97633e-05	fatty acid TECs	jun
map7d1a	7.18597e-10	0.448527	0.338	0.097	1.99605e-05	fatty acid TECs	map7d1a
zgc:172133	7.34527e-10	0.287631	0.155	0.022	2.0403e-05	fatty acid TECs	zgc:172133
cebpa	7.73633e-10	0.788748	0.352	0.107	2.14892e-05	fatty acid TECs	cebpa
chmp4c	8.18499e-10	0.531049	0.423	0.147	2.27355e-05	fatty acid TECs	chmp4c
cttn	8.4407e-10	0.326082	0.282	0.07	2.34457e-05	fatty acid TECs	cttn
zgc:194398	8.95193e-10	0.275843	0.155	0.022	2.48658e-05	fatty acid TECs	zgc:194398
si:dkey-125i10.3	8.95858e-10	0.342166	0.268	0.065	2.48843e-05	fatty acid TECs	si:dkey-125i10.3
rhbg	9.08983e-10	0.288616	0.845	0.411	2.52488e-05	fatty acid TECs	rhbg
zbtb16a	9.40408e-10	0.928317	0.549	0.236	2.61217e-05	fatty acid TECs	zbtb16a
si:ch1073-190k2.1	9.78589e-10	0.782229	0.31	0.089	2.71823e-05	fatty acid TECs	si:ch1073-190k2.1
CABZ01067657.1	1.01545e-09	0.329541	0.225	0.046	2.82061e-05	fatty acid TECs	CABZ01067657.1
rhoab	1.09602e-09	0.746156	0.831	0.607	3.04441e-05	fatty acid TECs	rhoab
pcxa	1.11987e-09	0.734914	0.38	0.132	3.11067e-05	fatty acid TECs	pcxa
ehd1a	1.1648e-09	0.365566	0.423	0.144	3.23546e-05	fatty acid TECs	ehd1a
mgst1.1	1.20833e-09	0.379653	0.366	0.115	3.35639e-05	fatty acid TECs	mgst1.1
amer2	1.52745e-09	0.46613	0.366	0.115	4.24279e-05	fatty acid TECs	amer2
vps4b	1.54465e-09	0.536263	0.732	0.441	4.29059e-05	fatty acid TECs	vps4b
gnpnat1	1.6685e-09	0.74163	0.465	0.193	4.6346e-05	fatty acid TECs	gnpnat1
evi5b	1.89162e-09	0.487948	0.31	0.089	5.25435e-05	fatty acid TECs	evi5b
chmp1b	2.20988e-09	0.580041	0.761	0.477	6.13838e-05	fatty acid TECs	chmp1b
magi3b	2.22286e-09	0.471557	0.155	0.023	6.17445e-05	fatty acid TECs	magi3b
atp11a	2.24178e-09	0.507861	0.394	0.135	6.22698e-05	fatty acid TECs	atp11a
tspo	2.35575e-09	0.421565	0.577	0.259	6.54357e-05	fatty acid TECs	tspo
adrb2a	2.49577e-09	0.461069	0.31	0.084	6.9325e-05	fatty acid TECs	adrb2a
gm2a	2.55658e-09	0.484575	0.282	0.077	7.10142e-05	fatty acid TECs	gm2a
sqstm1	2.71238e-09	0.691609	0.718	0.426	7.53418e-05	fatty acid TECs	sqstm1
si:ch211-71m22.1	2.71634e-09	0.391602	0.408	0.139	7.54519e-05	fatty acid TECs	si:ch211-71m22.1
cd82a	3.09818e-09	0.299122	0.31	0.087	8.60582e-05	fatty acid TECs	cd82a
fgd4a	4.06935e-09	0.379083	0.211	0.045	0.000113034	fatty acid TECs	fgd4a
zgc:77650	4.57139e-09	1.41727	0.704	0.548	0.000126979	fatty acid TECs	zgc:77650
tmem184a	4.7041e-09	0.290352	0.296	0.081	0.000130666	fatty acid TECs	tmem184a
nectin4a	4.94301e-09	0.436343	0.282	0.077	0.000137302	fatty acid TECs	nectin4a
traf4b	5.81876e-09	0.337101	0.183	0.035	0.000161628	fatty acid TECs	traf4b
stk10	5.82786e-09	0.373692	0.296	0.084	0.00016188	fatty acid TECs	stk10
fasn	5.90952e-09	0.616713	0.423	0.159	0.000164149	fatty acid TECs	fasn
tspan37	5.91119e-09	0.306918	0.254	0.064	0.000164195	fatty acid TECs	tspan37
rhoca	6.69868e-09	0.534816	0.606	0.288	0.000186069	fatty acid TECs	rhoca
hsd11b1la	6.70483e-09	0.588517	0.437	0.166	0.00018624	fatty acid TECs	hsd11b1la
cbx3b	7.0911e-09	0.357402	0.366	0.12	0.00019697	fatty acid TECs	cbx3b
CABZ01020840.1	7.70895e-09	0.647259	0.268	0.072	0.000214131	fatty acid TECs	CABZ01020840.1
irf6	7.93351e-09	0.46822	0.451	0.18	0.000220369	fatty acid TECs	irf6
adipor1b	8.62654e-09	0.389081	0.38	0.134	0.00023962	fatty acid TECs	adipor1b
ankrd22	8.93249e-09	0.520728	0.592	0.282	0.000248118	fatty acid TECs	ankrd22
plpp2b	9.2603e-09	0.449058	0.423	0.165	0.000257223	fatty acid TECs	plpp2b
glulb	1.14718e-08	0.615338	0.775	0.477	0.000318653	fatty acid TECs	glulb
tjp3	1.21323e-08	0.719757	0.394	0.151	0.000337	fatty acid TECs	tjp3
si:ch211-119c20.2	1.36955e-08	0.332209	0.169	0.03	0.000380419	fatty acid TECs	si:ch211-119c20.2
nfe2l2a	1.42465e-08	0.454732	0.789	0.485	0.000395726	fatty acid TECs	nfe2l2a
tob1b	1.93789e-08	0.812675	0.746	0.512	0.000538288	fatty acid TECs	tob1b
slc20a1b	1.96279e-08	0.869365	0.732	0.453	0.000545204	fatty acid TECs	slc20a1b
si:zfos-364h11.2	1.97307e-08	0.40818	0.254	0.068	0.000548059	fatty acid TECs	si:zfos-364h11.2
hmgcl	2.3267e-08	0.333018	0.437	0.171	0.000646288	fatty acid TECs	hmgcl
ggact.1	2.36629e-08	0.268636	0.324	0.1	0.000657284	fatty acid TECs	ggact.1
kdm6ba	2.54352e-08	0.614249	0.817	0.498	0.000706512	fatty acid TECs	kdm6ba
btg2	2.6413e-08	0.545598	0.958	0.779	0.000733673	fatty acid TECs	btg2
flvcr1	2.69265e-08	0.378742	0.268	0.075	0.000747938	fatty acid TECs	flvcr1
eps8l3b	3.12677e-08	0.477921	0.169	0.032	0.000868523	fatty acid TECs	eps8l3b
ist1	3.75581e-08	0.436122	0.62	0.328	0.00104325	fatty acid TECs	ist1
flj11011l	4.20036e-08	0.469054	0.268	0.077	0.00116673	fatty acid TECs	flj11011l
vsig10	4.45284e-08	0.377874	0.423	0.173	0.00123686	fatty acid TECs	vsig10
col4a3bpa	5.31106e-08	0.291315	0.296	0.092	0.00147525	fatty acid TECs	col4a3bpa
sult1st1	5.59513e-08	0.438636	0.465	0.196	0.00155416	fatty acid TECs	sult1st1
pik3r6a	6.15092e-08	0.53254	0.197	0.045	0.00170854	fatty acid TECs	pik3r6a
ifngr1	6.69753e-08	0.393301	0.408	0.162	0.00186037	fatty acid TECs	ifngr1
zgc:123107	6.70129e-08	0.427178	0.423	0.171	0.00186142	fatty acid TECs	zgc:123107
zgc:92161	6.81439e-08	0.396226	0.563	0.259	0.00189283	fatty acid TECs	zgc:92161
ctsz	7.09283e-08	0.717572	0.535	0.285	0.00197017	fatty acid TECs	ctsz
spire1a	7.6859e-08	0.284608	0.211	0.051	0.00213491	fatty acid TECs	spire1a
klf4	8.31903e-08	0.487272	0.296	0.092	0.00231078	fatty acid TECs	klf4
itpkcb	8.64567e-08	0.426954	0.451	0.197	0.00240151	fatty acid TECs	itpkcb
tmprss4a	9.19472e-08	0.38693	0.268	0.077	0.00255402	fatty acid TECs	tmprss4a
osbpl3a	9.84566e-08	0.41885	0.465	0.204	0.00273483	fatty acid TECs	osbpl3a
slc10a3	1.01889e-07	0.570937	0.338	0.127	0.00283018	fatty acid TECs	slc10a3
cd63	1.10775e-07	0.633942	0.817	0.684	0.00307699	fatty acid TECs	cd63
si:ch73-138n13.1	1.21849e-07	0.543186	0.437	0.174	0.00338459	fatty acid TECs	si:ch73-138n13.1
mef2d	1.32398e-07	0.511707	0.592	0.306	0.00367763	fatty acid TECs	mef2d
si:ch211-130m23.2	1.35711e-07	0.490654	0.183	0.04	0.00376965	fatty acid TECs	si:ch211-130m23.2
pkp3a	1.39336e-07	0.888132	0.577	0.32	0.00387034	fatty acid TECs	pkp3a
taok1b	1.39989e-07	0.339237	0.31	0.103	0.00388846	fatty acid TECs	taok1b
shroom1	1.40248e-07	0.426777	0.155	0.03	0.00389568	fatty acid TECs	shroom1
vps13c	1.41178e-07	0.5367	0.282	0.089	0.0039215	fatty acid TECs	vps13c
wnk1a	1.59561e-07	0.36382	0.437	0.189	0.00443211	fatty acid TECs	wnk1a
zgc:153284	1.61227e-07	0.293201	0.31	0.103	0.00447841	fatty acid TECs	zgc:153284
chac1	1.76317e-07	0.993288	0.775	0.569	0.00489756	fatty acid TECs	chac1
sgpl1	1.78266e-07	0.396329	0.352	0.132	0.00495168	fatty acid TECs	sgpl1
tlcd2	1.79629e-07	0.307534	0.254	0.073	0.00498955	fatty acid TECs	tlcd2
zyg111	2.24933e-07	0.596989	0.437	0.199	0.00624796	fatty acid TECs	zyg11
marveld2b	2.25357e-07	0.265365	0.183	0.043	0.00625975	fatty acid TECs	marveld2b
si:ch73-22o12.1	2.4583e-07	0.496034	0.408	0.158	0.00682843	fatty acid TECs	si:ch73-22o12.1
sptlc2b	2.67618e-07	0.519882	0.62	0.345	0.00743362	fatty acid TECs	sptlc2b
serpinb14	2.69128e-07	0.282427	0.197	0.047	0.00747556	fatty acid TECs	serpinb14
CR383676.1	2.71819e-07	0.431189	1	0.96	0.00755033	fatty acid TECs	CR383676.1
prr13	2.88304e-07	0.398961	0.577	0.293	0.00800821	fatty acid TECs	prr13
chac2	3.08934e-07	0.352686	0.155	0.031	0.00858127	fatty acid TECs	chac2
cfl1l	3.16708e-07	0.448983	0.845	0.542	0.00879719	fatty acid TECs	cfl1l
ctns	3.17354e-07	0.384568	0.239	0.068	0.00881513	fatty acid TECs	ctns
esyt3	3.17972e-07	0.44209	0.211	0.055	0.00883231	fatty acid TECs	esyt3
trim16	3.26757e-07	0.262362	0.211	0.054	0.00907633	fatty acid TECs	trim16
ehbp1l1a	3.32342e-07	0.551477	0.352	0.132	0.00923146	fatty acid TECs	ehbp1l1a
sept8a	3.42103e-07	0.390943	0.394	0.169	0.0095026	fatty acid TECs	sept8a
lrrfip1a1	3.57572e-07	0.530127	0.437	0.197	0.00993227	fatty acid TECs	lrrfip1a
CU929259.1	3.64627e-07	0.496537	0.535	0.274	0.0101282	fatty acid TECs	CU929259.1
caspa	4.10929e-07	0.359901	0.225	0.062	0.0114144	fatty acid TECs	caspa
tex2	4.11239e-07	0.473657	0.197	0.051	0.011423	fatty acid TECs	tex2
ca2	4.58906e-07	0.553821	0.155	0.032	0.012747	fatty acid TECs	ca2
ap1s3b	4.65225e-07	0.284819	0.366	0.134	0.0129225	fatty acid TECs	ap1s3b
gcdha	4.78821e-07	0.4898	0.338	0.132	0.0133002	fatty acid TECs	gcdha
si:dkey-106l3.7	4.91569e-07	0.585173	0.254	0.079	0.0136543	fatty acid TECs	si:dkey-106l3.7
jund	5.17781e-07	0.599152	0.831	0.591	0.0143824	fatty acid TECs	jund
pld2	5.43832e-07	0.320027	0.197	0.051	0.015106	fatty acid TECs	pld2
hopx	5.4681e-07	0.271251	0.549	0.27	0.0151888	fatty acid TECs	hopx
cpeb4b	5.81081e-07	0.307372	0.606	0.322	0.0161407	fatty acid TECs	cpeb4b
ppp1r9alb	6.15227e-07	0.415306	0.324	0.117	0.0170892	fatty acid TECs	ppp1r9alb
jdp2b	6.25945e-07	0.67194	0.803	0.595	0.0173869	fatty acid TECs	jdp2b
si:ch211-122f10.4	6.88151e-07	0.263976	0.225	0.064	0.0191148	fatty acid TECs	si:ch211-122f10.4
lad1	7.02593e-07	0.301746	0.183	0.044	0.0195159	fatty acid TECs	lad1
cavin2a	7.54048e-07	0.331111	0.282	0.095	0.0209452	fatty acid TECs	cavin2a
slc16a6b	7.55882e-07	0.39495	0.183	0.045	0.0209961	fatty acid TECs	slc16a6b
esrp1	7.71044e-07	0.301267	0.239	0.073	0.0214173	fatty acid TECs	esrp1
pink1	8.29016e-07	0.517876	0.183	0.046	0.0230276	fatty acid TECs	pink1
egr2a	8.37153e-07	0.945649	0.408	0.179	0.0232536	fatty acid TECs	egr2a
sult6b1	8.73764e-07	1.15142	0.352	0.136	0.0242705	fatty acid TECs	sult6b1
fhl3b	8.99468e-07	0.331197	0.225	0.067	0.0249845	fatty acid TECs	fhl3b
camk1b	9.35211e-07	0.265857	0.254	0.079	0.0259774	fatty acid TECs	camk1b
hivep3b	1.05638e-06	0.381779	0.282	0.099	0.0293431	fatty acid TECs	hivep3b
idh1	1.23308e-06	0.358047	0.451	0.212	0.0342511	fatty acid TECs	idh1
dusp5	1.28897e-06	0.767918	0.493	0.252	0.0358036	fatty acid TECs	dusp5
sult1st9	1.31295e-06	0.448877	0.183	0.047	0.0364697	fatty acid TECs	sult1st9
lrrk2	1.44176e-06	0.329543	0.169	0.04	0.0400479	fatty acid TECs	lrrk2
slmapa	1.44518e-06	0.458418	0.38	0.164	0.0401428	fatty acid TECs	slmapa
jupa	1.47509e-06	0.487596	0.69	0.439	0.0409737	fatty acid TECs	jupa
sar1b	1.62992e-06	0.444714	0.479	0.241	0.0452744	fatty acid TECs	sar1b
si:dkey-262k9.2	1.78587e-06	0.390046	0.732	0.443	0.0496061	fatty acid TECs	si:dkey-262k9.2
abhd12	1.98347e-06	0.331872	0.254	0.084	0.0550949	fatty acid TECs	abhd12
cecr2	2.0057e-06	0.275566	0.225	0.068	0.0557124	fatty acid TECs	cecr2
canx	2.07153e-06	0.49744	0.535	0.298	0.057541	fatty acid TECs	canx
esrp2	2.11472e-06	0.507784	0.282	0.103	0.0587407	fatty acid TECs	esrp2
coro1ca	2.15333e-06	0.380984	0.507	0.255	0.0598131	fatty acid TECs	coro1ca
myo9aa	2.21369e-06	0.414925	0.197	0.054	0.0614896	fatty acid TECs	myo9aa
ctsa	2.31196e-06	0.311879	0.366	0.152	0.0642193	fatty acid TECs	ctsa
smim19	2.55757e-06	0.333739	0.268	0.092	0.0710418	fatty acid TECs	smim19
csnk1a1	2.7186e-06	0.444521	0.803	0.612	0.0755146	fatty acid TECs	csnk1a1
si:rp71-36a1.5.1	2.94615e-06	0.306678	0.352	0.143	0.0818353	fatty acid TECs	si:rp71-36a1.5.1
st14a	3.2688e-06	0.303772	0.507	0.255	0.0907973	fatty acid TECs	st14a
si:dkey-34l15.1	3.27336e-06	0.401796	0.366	0.154	0.090924	fatty acid TECs	si:dkey-34l15.1
abca3b	3.29818e-06	0.289249	0.225	0.069	0.0916134	fatty acid TECs	abca3b
daam1a	3.32907e-06	0.400001	0.38	0.169	0.0924717	fatty acid TECs	daam1a
ckap4	4.09775e-06	0.409369	0.38	0.17	0.113823	fatty acid TECs	ckap4
b2m	4.41363e-06	0.507033	0.901	0.792	0.122598	fatty acid TECs	b2m
stk17al1	4.42005e-06	0.578164	0.592	0.326	0.122776	fatty acid TECs	stk17al
hagh	4.68812e-06	0.325444	0.324	0.129	0.130222	fatty acid TECs	hagh
cgnl1	4.86867e-06	0.260859	0.183	0.05	0.135237	fatty acid TECs	cgnl1
zgc:162698	5.189e-06	0.441498	0.366	0.162	0.144135	fatty acid TECs	zgc:162698
cant1a	5.43874e-06	0.27421	0.254	0.087	0.151072	fatty acid TECs	cant1a
btbd10b	5.52746e-06	0.320259	0.465	0.244	0.153536	fatty acid TECs	btbd10b
BX004816.1	6.3445e-06	0.604864	0.225	0.075	0.176231	fatty acid TECs	BX004816.1
rsrp1	6.7044e-06	0.48896	0.817	0.568	0.186228	fatty acid TECs	rsrp1
ergic3	6.74799e-06	0.418309	0.296	0.119	0.187439	fatty acid TECs	ergic3
ier2a	6.78606e-06	0.759113	0.704	0.495	0.188496	fatty acid TECs	ier2a
cxadr	6.97358e-06	0.333283	0.197	0.059	0.193705	fatty acid TECs	cxadr
ctsd	7.02968e-06	0.87513	0.563	0.371	0.195263	fatty acid TECs	ctsd
sult2st1	7.5151e-06	0.30697	0.676	0.374	0.208747	fatty acid TECs	sult2st1
crfb4	7.58839e-06	0.331882	0.38	0.167	0.210783	fatty acid TECs	crfb4
plpp5	7.59334e-06	0.328438	0.324	0.132	0.21092	fatty acid TECs	plpp5
ifi35	8.07865e-06	0.293726	0.479	0.241	0.224401	fatty acid TECs	ifi35
gnb1a	8.45877e-06	0.469301	0.746	0.585	0.234959	fatty acid TECs	gnb1a
zdhhc21	9.48126e-06	0.364234	0.197	0.061	0.263361	fatty acid TECs	zdhhc21
cd82b1	1.02165e-05	0.368039	0.394	0.184	0.283783	fatty acid TECs	cd82b
zgc:77880	1.0753e-05	0.720542	0.211	0.069	0.298685	fatty acid TECs	zgc:77880
porb	1.09582e-05	0.489114	0.338	0.152	0.304385	fatty acid TECs	porb
tjp1a	1.22926e-05	0.350085	0.338	0.148	0.341453	fatty acid TECs	tjp1a
llgl2	1.2782e-05	0.409689	0.338	0.148	0.355046	fatty acid TECs	llgl2
prss16	1.31008e-05	0.399481	0.211	0.07	0.363902	fatty acid TECs	prss16
ndel1b	1.36962e-05	0.346479	0.394	0.177	0.380441	fatty acid TECs	ndel1b
fam126a	1.4031e-05	0.270144	0.282	0.109	0.38974	fatty acid TECs	fam126a
pik3r2	1.43801e-05	0.253173	0.38	0.169	0.399435	fatty acid TECs	pik3r2
gadd45aa	1.53073e-05	0.28072	0.239	0.084	0.425192	fatty acid TECs	gadd45aa
slc16a12b	1.67841e-05	0.272239	0.437	0.206	0.466211	fatty acid TECs	slc16a12b
hsp70.3	1.78118e-05	0.847998	0.437	0.236	0.494759	fatty acid TECs	hsp70.3
f2rl1.1	1.7842e-05	0.41022	0.155	0.042	0.495596	fatty acid TECs	f2rl1.1
npc2	1.92334e-05	0.567009	0.577	0.382	0.534247	fatty acid TECs	npc2
bri3	1.95325e-05	0.396894	0.408	0.199	0.542555	fatty acid TECs	bri3
trib1	1.9866e-05	0.265178	0.324	0.135	0.551819	fatty acid TECs	trib1
stard3nl	2.2816e-05	0.354241	0.324	0.148	0.633759	fatty acid TECs	stard3nl
tbc1d10aa	2.31798e-05	0.255007	0.282	0.114	0.643866	fatty acid TECs	tbc1d10aa
rreb1a	2.37061e-05	0.275989	0.169	0.048	0.658483	fatty acid TECs	rreb1a
MDFIC	2.37138e-05	0.456787	0.254	0.096	0.658699	fatty acid TECs	MDFIC
zdhhc16a	2.50591e-05	0.370318	0.197	0.065	0.696068	fatty acid TECs	zdhhc16a
CABZ01049847.1	2.61418e-05	0.340946	0.155	0.043	0.726141	fatty acid TECs	CABZ01049847.1
xiap	2.63597e-05	0.516133	0.451	0.239	0.732194	fatty acid TECs	xiap
DNAJA4	2.77699e-05	0.863401	0.211	0.074	0.771364	fatty acid TECs	DNAJA4
ier5	2.84861e-05	0.499431	0.803	0.636	0.791259	fatty acid TECs	ier5
trim108	3.06847e-05	0.263241	0.183	0.057	0.85233	fatty acid TECs	trim108
gsto2	3.1644e-05	0.560319	0.62	0.389	0.878974	fatty acid TECs	gsto2
fosab	3.54792e-05	0.286701	0.915	0.778	0.985504	fatty acid TECs	fosab
fa2h	3.55281e-05	0.311766	0.324	0.142	0.986865	fatty acid TECs	fa2h
ets2	3.5788e-05	0.354131	0.69	0.457	0.994084	fatty acid TECs	ets2
pnp5a	3.73748e-05	0.541588	0.549	0.324	1	fatty acid TECs	pnp5a
flot2b	4.0332e-05	0.259084	0.31	0.133	1	fatty acid TECs	flot2b
pfkfb3	4.53653e-05	0.599576	0.296	0.124	1	fatty acid TECs	pfkfb3
arhgdig1	5.04778e-05	0.310654	0.69	0.446	1	fatty acid TECs	arhgdig
amotl2b	5.52789e-05	0.367098	0.254	0.099	1	fatty acid TECs	amotl2b
bin3	5.57901e-05	0.334266	0.282	0.117	1	fatty acid TECs	bin3
CR753886.1	5.92636e-05	0.250891	0.239	0.092	1	fatty acid TECs	CR753886.1
hgs	5.92995e-05	0.393246	0.324	0.154	1	fatty acid TECs	hgs
eya2	5.95915e-05	0.371152	0.239	0.091	1	fatty acid TECs	eya2
si:rp71-62i8.1	6.13086e-05	0.279095	0.282	0.119	1	fatty acid TECs	si:rp71-62i8.1
dgkaa	6.57524e-05	0.327654	0.38	0.188	1	fatty acid TECs	dgkaa
si:busm1-160c18.6	7.16284e-05	0.461141	0.155	0.045	1	fatty acid TECs	si:busm1-160c18.6
brox	7.43875e-05	0.280297	0.225	0.084	1	fatty acid TECs	brox
stat2	7.46781e-05	0.426205	0.352	0.177	1	fatty acid TECs	stat2
cdc14ab	7.51034e-05	0.365312	0.197	0.069	1	fatty acid TECs	cdc14ab
trim35-28	7.60609e-05	0.250383	0.437	0.234	1	fatty acid TECs	trim35-28
fosb	8.0538e-05	0.697167	0.746	0.533	1	fatty acid TECs	fosb
fbp1a	8.07898e-05	0.27955	0.352	0.17	1	fatty acid TECs	fbp1a
vapb	8.08933e-05	0.346238	0.408	0.227	1	fatty acid TECs	vapb
sdcbp2	8.64527e-05	0.450976	0.746	0.56	1	fatty acid TECs	sdcbp2
cish	8.90815e-05	0.405638	0.296	0.136	1	fatty acid TECs	cish
tm9sf3	9.60963e-05	0.427126	0.423	0.239	1	fatty acid TECs	tm9sf3
cltca	9.62493e-05	0.31131	0.451	0.246	1	fatty acid TECs	cltca
si:dkey-206d17.12	9.8292e-05	0.47944	0.338	0.17	1	fatty acid TECs	si:dkey-206d17.12
pdxdc1	0.000106434	0.316476	0.239	0.094	1	fatty acid TECs	pdxdc1
glsb	0.000107206	0.343245	0.254	0.105	1	fatty acid TECs	glsb
enc1	0.000108699	0.326221	0.268	0.115	1	fatty acid TECs	enc1
thrap3a	0.000121766	0.332652	0.254	0.105	1	fatty acid TECs	thrap3a
nudt9	0.000123039	0.343269	0.366	0.195	1	fatty acid TECs	nudt9
amotl2a	0.000125669	0.262363	0.239	0.097	1	fatty acid TECs	amotl2a
kdm7aa	0.000131721	0.273093	0.197	0.07	1	fatty acid TECs	kdm7aa
nocta	0.000133896	0.583486	0.521	0.321	1	fatty acid TECs	nocta
si:ch73-248e21.1	0.000151168	0.43917	0.296	0.14	1	fatty acid TECs	si:ch73-248e21.1
slc44a1b	0.000157644	0.349625	0.225	0.089	1	fatty acid TECs	slc44a1b
hspa8	0.000165624	0.299806	0.93	0.903	1	fatty acid TECs	hspa8
zgc:110339	0.000174578	0.308468	0.577	0.375	1	fatty acid TECs	zgc:110339
crema	0.000181564	0.399385	0.648	0.411	1	fatty acid TECs	crema
si:ch211-286b5.5	0.000186974	0.347201	0.592	0.4	1	fatty acid TECs	si:ch211-286b5.5
pycard	0.000238596	0.358935	0.394	0.226	1	fatty acid TECs	pycard
tmem54a	0.000240972	0.404127	0.451	0.264	1	fatty acid TECs	tmem54a
smap1	0.000246015	0.373948	0.408	0.227	1	fatty acid TECs	smap1
hsp70.2	0.000263613	0.784773	0.352	0.185	1	fatty acid TECs	hsp70.2
hsh2d	0.000291184	0.400405	0.169	0.059	1	fatty acid TECs	hsh2d
golgb1	0.000298587	0.33721	0.563	0.349	1	fatty acid TECs	golgb1
ckba	0.000302182	0.391354	0.38	0.21	1	fatty acid TECs	ckba
zgc:100918	0.000309809	0.258906	0.465	0.274	1	fatty acid TECs	zgc:100918
zdhhc13	0.000332821	0.450545	0.296	0.145	1	fatty acid TECs	zdhhc13
cab39l1	0.000337737	0.459436	0.493	0.321	1	fatty acid TECs	cab39l1
cadm4	0.000338417	0.250632	0.31	0.148	1	fatty acid TECs	cadm4
stap2b	0.000346526	0.322145	0.197	0.077	1	fatty acid TECs	stap2b
sdf4	0.000356697	0.408386	0.394	0.224	1	fatty acid TECs	sdf4
trpm4a	0.000388078	0.254081	0.169	0.06	1	fatty acid TECs	trpm4a
rcan1a	0.000394074	0.361651	0.423	0.234	1	fatty acid TECs	rcan1a
sbds	0.000408784	0.273795	0.225	0.096	1	fatty acid TECs	sbds
krt18	0.000415665	0.609586	0.648	0.51	1	fatty acid TECs	krt18
arpc1a	0.000433926	0.292873	0.577	0.408	1	fatty acid TECs	arpc1a
casp7	0.000438919	0.261454	0.197	0.079	1	fatty acid TECs	casp7
si:ch211-244b2.3	0.000453292	0.429975	0.183	0.07	1	fatty acid TECs	si:ch211-244b2.3
si:dkey-17m8.1	0.000478448	0.297196	0.254	0.118	1	fatty acid TECs	si:dkey-17m8.1
prkci	0.000480529	0.334532	0.31	0.156	1	fatty acid TECs	prkci
si:dkey-18p12.4	0.000485368	0.253433	0.183	0.069	1	fatty acid TECs	si:dkey-18p12.4
tmem176l.3a	0.000497579	0.262326	0.549	0.365	1	fatty acid TECs	tmem176l.3a
nfkbiaa	0.000521027	0.522647	0.606	0.427	1	fatty acid TECs	nfkbiaa
nhsl1b	0.000601305	0.258267	0.169	0.064	1	fatty acid TECs	nhsl1b
slc7a3b	0.00061307	0.683241	0.282	0.141	1	fatty acid TECs	slc7a3b
aifm2	0.000635999	0.299217	0.282	0.137	1	fatty acid TECs	aifm2
rpn1	0.000658099	0.318803	0.338	0.193	1	fatty acid TECs	rpn1
tfg	0.000675518	0.272425	0.465	0.292	1	fatty acid TECs	tfg
chmp5b	0.000702253	0.268433	0.662	0.508	1	fatty acid TECs	chmp5b
gpa33a	0.000745222	0.26301	0.592	0.378	1	fatty acid TECs	gpa33a
mapkapk2a	0.000755613	0.373413	0.465	0.291	1	fatty acid TECs	mapkapk2a
lsr	0.00078656	0.303722	0.507	0.319	1	fatty acid TECs	lsr
ucp2	0.000786873	0.475198	0.901	0.804	1	fatty acid TECs	ucp2
zgc:175264	0.000798645	0.361466	0.282	0.148	1	fatty acid TECs	zgc:175264
mark2b	0.000821668	0.251482	0.338	0.185	1	fatty acid TECs	mark2b
hsp70.1	0.000822691	0.701677	0.296	0.154	1	fatty acid TECs	hsp70.1
tm9sf2	0.000865289	0.295384	0.479	0.309	1	fatty acid TECs	tm9sf2
si:ch211-132b12.7	0.000944096	0.316776	0.408	0.23	1	fatty acid TECs	si:ch211-132b12.7
litaf	0.000992012	0.375336	0.577	0.418	1	fatty acid TECs	litaf
cdc42l	0.000994364	0.251082	0.69	0.557	1	fatty acid TECs	cdc42l
dhrs1	0.00102662	0.264838	0.338	0.18	1	fatty acid TECs	dhrs1
si:ch73-141c7.1	0.00107291	0.320464	0.254	0.122	1	fatty acid TECs	si:ch73-141c7.1
dusp1	0.00108725	0.483883	0.62	0.436	1	fatty acid TECs	dusp1
htatip2	0.00115731	0.299614	0.451	0.262	1	fatty acid TECs	htatip2
bahd1	0.00125552	0.332669	0.225	0.106	1	fatty acid TECs	bahd1
fmr1	0.00127378	0.343916	0.31	0.167	1	fatty acid TECs	fmr1
si:ch73-335l21.1	0.00140839	0.300778	0.225	0.104	1	fatty acid TECs	si:ch73-335l21.1
epn2	0.00145978	0.443991	0.324	0.182	1	fatty acid TECs	epn2
acvr2aa	0.00147307	0.532071	0.366	0.211	1	fatty acid TECs	acvr2aa
ubap1	0.00148265	0.359979	0.282	0.144	1	fatty acid TECs	ubap1
hephl1a	0.00149207	0.258507	0.239	0.117	1	fatty acid TECs	hephl1a
fam162a	0.00150523	0.285687	0.465	0.313	1	fatty acid TECs	fam162a
eml1	0.0015525	0.380153	0.183	0.077	1	fatty acid TECs	eml1
cebpb	0.00165532	0.339852	0.732	0.543	1	fatty acid TECs	cebpb
tnfrsf1a	0.00166166	0.297959	0.423	0.262	1	fatty acid TECs	tnfrsf1a
emd	0.00185547	0.27191	0.408	0.247	1	fatty acid TECs	emd
dbi	0.00188225	0.37982	0.521	0.36	1	fatty acid TECs	dbi
calhm5.1	0.00191421	0.42624	0.183	0.08	1	fatty acid TECs	calhm5.1
pkp2	0.00193967	0.252667	0.366	0.221	1	fatty acid TECs	pkp2
cycsb	0.00199996	0.425812	0.69	0.545	1	fatty acid TECs	cycsb
arf1	0.00231447	0.319086	0.394	0.241	1	fatty acid TECs	arf1
fosl1a	0.00236961	0.363086	0.648	0.462	1	fatty acid TECs	fosl1a
zmp:0000001114	0.00241268	0.302337	0.268	0.136	1	fatty acid TECs	zmp:0000001114
sfswap	0.00241691	0.33161	0.268	0.144	1	fatty acid TECs	sfswap
epn3a	0.00247492	0.264445	0.169	0.073	1	fatty acid TECs	epn3a
arhgap35a	0.00264009	0.288579	0.324	0.187	1	fatty acid TECs	arhgap35a
prelid3b	0.00264291	0.352765	0.732	0.644	1	fatty acid TECs	prelid3b
gata3	0.00265233	0.375599	0.521	0.378	1	fatty acid TECs	gata3
fxyd1	0.00290826	0.301081	0.493	0.324	1	fatty acid TECs	fxyd1
icn	0.00299611	0.360477	0.831	0.742	1	fatty acid TECs	icn
kdf1a	0.00311146	0.269575	0.211	0.102	1	fatty acid TECs	kdf1a
rnaset2	0.00338591	0.265345	0.465	0.311	1	fatty acid TECs	rnaset2
pawr	0.00342387	0.253372	0.197	0.094	1	fatty acid TECs	pawr
bcl10	0.00352934	0.275289	0.239	0.125	1	fatty acid TECs	bcl10
papss2b	0.00393964	0.282842	0.183	0.084	1	fatty acid TECs	papss2b
maff	0.00453962	0.273594	0.549	0.398	1	fatty acid TECs	maff
hsp70l	0.00502633	0.676464	0.352	0.223	1	fatty acid TECs	hsp70l
tex261	0.00513643	0.289392	0.197	0.095	1	fatty acid TECs	tex261
susd6	0.00521494	0.290503	0.493	0.33	1	fatty acid TECs	susd6
tnip1	0.00530262	0.402824	0.563	0.4	1	fatty acid TECs	tnip1
acap1	0.00556341	0.330718	0.254	0.14	1	fatty acid TECs	acap1
tbk1	0.00583598	0.359964	0.324	0.189	1	fatty acid TECs	tbk1
acsl4a	0.00600565	0.323399	0.394	0.248	1	fatty acid TECs	acsl4a
ifrd1	0.00623517	0.31769	0.704	0.552	1	fatty acid TECs	ifrd1
ube2z	0.00631886	0.275799	0.268	0.151	1	fatty acid TECs	ube2z
tiam1a	0.00639912	0.355111	0.197	0.099	1	fatty acid TECs	tiam1a
cpt1ab	0.00736319	0.318548	0.197	0.097	1	fatty acid TECs	cpt1ab
ppp1r15a	0.00744635	0.415631	0.254	0.141	1	fatty acid TECs	ppp1r15a
tram1	0.00763472	0.250842	0.324	0.203	1	fatty acid TECs	tram1
capns1a	0.00825119	0.304025	0.521	0.39	1	fatty acid TECs	capns1a
actb1	0.00827981	0.467037	0.901	0.834	1	fatty acid TECs	actb1
b3gnt5a1	0.00835098	0.440064	0.479	0.355	1	fatty acid TECs	b3gnt5a
snap23.1	0.00925531	0.393884	0.423	0.291	1	fatty acid TECs	snap23.1
zgc:91849	0.00963714	0.252722	0.169	0.081	1	fatty acid TECs	zgc:91849
cldni	3.33932e-90	2.5429	0.895	0.26	9.27564e-86	sTECs	cldni
apoeb	5.05905e-84	2.45019	0.921	0.336	1.40525e-79	sTECs	apoeb
cfd	6.21552e-84	2.33035	0.916	0.294	1.72648e-79	sTECs	cfd
si:ch1073-406l10.2	3.19592e-77	2.12399	0.78	0.174	8.87732e-73	sTECs	si:ch1073-406l10.2
cldn1	1.40821e-74	1.75974	0.691	0.106	3.91157e-70	sTECs	cldn1
col4a4	5.01545e-74	1.90089	0.707	0.111	1.39314e-69	sTECs	col4a4
col4a3	1.28007e-71	1.64908	0.712	0.117	3.55566e-67	sTECs	col4a3
f3a	7.13775e-69	2.0309	0.832	0.264	1.98265e-64	sTECs	f3a
sparc	1.84852e-67	2.14916	0.89	0.375	5.13463e-63	sTECs	sparc
si:ch1073-303k11.2	3.79432e-63	1.89819	0.597	0.084	1.05395e-58	sTECs	si:ch1073-303k11.2
thy1	4.65835e-62	1.97496	0.77	0.24	1.29395e-57	sTECs	thy1
bcam	4.38926e-55	1.33768	0.681	0.158	1.21921e-50	sTECs	bcam
cxl34b.11	6.49875e-51	1.54307	0.581	0.115	1.80516e-46	sTECs	cxl34b.11
si:dkey-112a7.5	9.02968e-51	1.44008	0.707	0.182	2.50817e-46	sTECs	si:dkey-112a7.5
tgfbr2b	2.97108e-49	1.10181	0.534	0.094	8.25276e-45	sTECs	tgfbr2b
lama5	4.74457e-49	1.26071	0.576	0.114	1.3179e-44	sTECs	lama5
rhbg1	4.8404e-48	1.58983	0.832	0.345	1.34452e-43	sTECs	rhbg
gata2a	1.90064e-47	1.48644	0.607	0.142	5.2794e-43	sTECs	gata2a
cxcr3.2	1.12902e-45	1.20896	0.408	0.044	3.13609e-41	sTECs	cxcr3.2
tmsb1	2.63749e-45	1.28178	0.911	0.554	7.32615e-41	sTECs	tmsb1
apoc1	3.30752e-45	2.35414	0.482	0.076	9.18729e-41	sTECs	apoc1
tagln2	4.77267e-45	1.51333	0.832	0.444	1.3257e-40	sTECs	tagln2
pros1	9.31248e-45	1.14501	0.497	0.09	2.58673e-40	sTECs	pros1
tfpia	3.38603e-44	1.29917	0.77	0.332	9.40538e-40	sTECs	tfpia
col4a5	8.04488e-44	1.16686	0.56	0.127	2.23463e-39	sTECs	col4a5
htra1b	4.56023e-43	0.972783	0.607	0.141	1.2667e-38	sTECs	htra1b
mmp30	2.10599e-41	1.35898	0.419	0.059	5.8498e-37	sTECs	mmp30
sult2st11	2.29225e-41	1.36054	0.743	0.308	6.36718e-37	sTECs	sult2st1
epas1b	1.08474e-40	1.24185	0.791	0.349	3.01308e-36	sTECs	epas1b
cd151l	7.34114e-40	1.10308	0.581	0.177	2.03915e-35	sTECs	cd151l
spaca4l	1.49299e-39	1.06751	0.686	0.231	4.14707e-35	sTECs	spaca4l
chl1a	1.81194e-39	1.14363	0.534	0.127	5.03304e-35	sTECs	chl1a
smad6a	2.86693e-39	1.07864	0.461	0.084	7.96346e-35	sTECs	smad6a
CABZ01085139.1	3.60965e-39	1.15893	0.435	0.075	1.00265e-34	sTECs	CABZ01085139.1
epgn	3.89931e-39	1.51148	0.602	0.168	1.08311e-34	sTECs	epgn
myh9a	5.60193e-39	1.10755	0.707	0.276	1.55605e-34	sTECs	myh9a
abca1b	8.80105e-39	1.03176	0.476	0.097	2.44467e-34	sTECs	abca1b
lamb2l	7.42764e-38	1.01319	0.487	0.103	2.06317e-33	sTECs	lamb2l
agrn	4.89858e-37	1.2167	0.565	0.158	1.36068e-32	sTECs	agrn
fras1	5.37772e-37	0.951143	0.351	0.04	1.49377e-32	sTECs	fras1
ptgs2a1	2.22434e-36	1.19513	0.738	0.298	6.17854e-32	sTECs	ptgs2a
gas6	2.23009e-36	1.03174	0.445	0.086	6.19452e-32	sTECs	gas6
si:rp71-77l1.1	5.47659e-36	1.13056	0.581	0.176	1.52123e-31	sTECs	si:rp71-77l1.1
fat2	1.57311e-35	1.07732	0.597	0.182	4.36962e-31	sTECs	fat2
s100a10b	3.45049e-35	1.11951	0.822	0.426	9.58443e-31	sTECs	s100a10b
ugt5g1	5.5881e-35	1.05313	0.419	0.076	1.55221e-30	sTECs	ugt5g1
epas1a	1.55745e-34	1.19271	0.717	0.324	4.32612e-30	sTECs	epas1a
cxcl14	6.78089e-34	1.07962	0.492	0.115	1.88353e-29	sTECs	cxcl14
mcl1b	1.4872e-33	1.27283	0.801	0.529	4.13098e-29	sTECs	mcl1b
zgc:86896	1.61756e-33	0.937298	0.471	0.111	4.49309e-29	sTECs	zgc:86896
sulf1	4.20594e-33	1.11561	0.445	0.094	1.16828e-28	sTECs	sulf1
limk2	7.71827e-33	1.12195	0.497	0.139	2.1439e-28	sTECs	limk2
ackr3b	1.04129e-32	1.79193	0.571	0.2	2.89238e-28	sTECs	ackr3b
si:ch211-214p13.3	1.45851e-32	0.818723	0.309	0.036	4.05129e-28	sTECs	si:ch211-214p13.3
si:dkey-266m15.6	5.46259e-32	0.730502	0.33	0.044	1.51734e-27	sTECs	si:dkey-266m15.6
cfl1l1	5.73595e-32	1.13694	0.806	0.503	1.59327e-27	sTECs	cfl1l
acvrl1	6.74443e-32	0.99632	0.455	0.113	1.8734e-27	sTECs	acvrl1
adarb1a	1.55557e-31	0.854347	0.298	0.034	4.3209e-27	sTECs	adarb1a
rpz5	3.37279e-31	0.990436	0.66	0.264	9.36859e-27	sTECs	rpz5
mfge8b	3.80092e-31	1.07173	0.539	0.172	1.05578e-26	sTECs	mfge8b
sorbs3	5.92374e-31	0.876562	0.414	0.09	1.64544e-26	sTECs	sorbs3
rgs12b	8.69866e-31	1.1015	0.487	0.142	2.41623e-26	sTECs	rgs12b
mid1ip1l	9.72533e-31	1.27225	0.602	0.239	2.7014e-26	sTECs	mid1ip1l
htra1a	1.57167e-30	0.849135	0.34	0.055	4.36562e-26	sTECs	htra1a
id1	2.21072e-30	1.52849	0.743	0.417	6.14071e-26	sTECs	id1
nrg2a	6.38195e-30	0.664189	0.346	0.058	1.77271e-25	sTECs	nrg2a
timp2a	1.08159e-29	0.955805	0.607	0.228	3.00434e-25	sTECs	timp2a
cd9b1	1.13483e-29	0.964077	0.812	0.507	3.15222e-25	sTECs	cd9b
pak2a	2.63441e-29	1.02003	0.613	0.271	7.3176e-25	sTECs	pak2a
itgb1b.1	4.50447e-29	0.841537	0.419	0.099	1.25121e-24	sTECs	itgb1b.1
krt81	1.05047e-28	1.02599	0.885	0.592	2.91789e-24	sTECs	krt8
tmsb4x	1.134e-28	0.69993	0.974	0.909	3.14991e-24	sTECs	tmsb4x
igfbp7	1.18233e-28	0.682199	0.251	0.024	3.28416e-24	sTECs	igfbp7
si:ch211-117l17.6	5.74279e-28	0.937676	0.377	0.078	1.59518e-23	sTECs	si:ch211-117l17.6
col17a1b	6.66357e-28	0.791215	0.377	0.078	1.85094e-23	sTECs	col17a1b
aqp3a	7.51703e-28	0.856268	0.686	0.283	2.08801e-23	sTECs	aqp3a
epcam1	8.13872e-28	0.881471	0.874	0.619	2.26069e-23	sTECs	epcam
cd44a	1.79824e-27	1.2596	0.466	0.135	4.99497e-23	sTECs	cd44a
hsd11b2	3.85636e-27	1.02619	0.675	0.306	1.07118e-22	sTECs	hsd11b2
zgc:112492	9.67502e-27	0.528079	0.262	0.031	2.68743e-22	sTECs	zgc:112492
caspb	1.226e-26	1.03853	0.497	0.168	3.40545e-22	sTECs	caspb
capn2a	1.41134e-26	0.763337	0.414	0.106	3.92029e-22	sTECs	capn2a
ca6	4.86977e-26	0.97855	0.497	0.161	1.35268e-21	sTECs	ca6
tent5bb	7.15679e-26	1.05975	0.461	0.141	1.98794e-21	sTECs	tent5bb
steap4	8.17944e-26	0.832902	0.346	0.07	2.272e-21	sTECs	steap4
hbegfa	1.34151e-25	1.25158	0.681	0.342	3.72632e-21	sTECs	hbegfa
fat1a	1.94082e-25	0.767408	0.435	0.125	5.39101e-21	sTECs	fat1a
ccl20b	5.96051e-25	1.52959	0.466	0.15	1.65565e-20	sTECs	ccl20b
krt181	1.81956e-24	1.27528	0.78	0.454	5.05421e-20	sTECs	krt18
si:dkey-102c8.3	2.31837e-24	0.649301	0.288	0.048	6.43973e-20	sTECs	si:dkey-102c8.3
serpinh1b	4.0078e-24	1.33139	0.382	0.098	1.11325e-19	sTECs	serpinh1b
myct1a	6.28816e-24	0.527962	0.23	0.025	1.74666e-19	sTECs	myct1a
dag1	6.95733e-24	1.04782	0.586	0.282	1.93254e-19	sTECs	dag1
sema5ba	2.38544e-23	0.511046	0.236	0.029	6.62605e-19	sTECs	sema5ba
tp63	4.29682e-23	0.916544	0.503	0.18	1.19353e-18	sTECs	tp63
tdh	1.30359e-22	0.888924	0.759	0.468	3.62098e-18	sTECs	tdh
zgc:1539111	2.40563e-22	1.13845	0.702	0.367	6.68212e-18	sTECs	zgc:153911
dok4	2.81845e-22	0.754571	0.382	0.107	7.82882e-18	sTECs	dok4
marcksl1a	3.05217e-22	0.762365	0.88	0.68	8.47802e-18	sTECs	marcksl1a
mylipb	3.56046e-22	0.84459	0.351	0.09	9.88989e-18	sTECs	mylipb
timp2b	5.45375e-22	0.719789	0.372	0.09	1.51489e-17	sTECs	timp2b
ptprfb	2.31076e-21	0.829215	0.665	0.383	6.41859e-17	sTECs	ptprfb
thbs4a	2.31188e-21	0.822338	0.209	0.025	6.4217e-17	sTECs	thbs4a
ackr4b	2.35554e-21	0.930234	0.319	0.075	6.54299e-17	sTECs	ackr4b
gpa33a1	2.89934e-21	0.728347	0.628	0.334	8.0535e-17	sTECs	gpa33a
cdh11	3.53314e-21	0.763955	0.759	0.505	9.814e-17	sTECs	cdh1
itga2.2	3.91081e-21	0.508708	0.22	0.029	1.08631e-16	sTECs	itga2.2
cebpd	4.29189e-21	0.975575	0.696	0.413	1.19216e-16	sTECs	cebpd
serpinh1a	6.77805e-21	0.622736	0.309	0.072	1.88274e-16	sTECs	serpinh1a
sox11b	9.84236e-21	1.06678	0.524	0.228	2.73391e-16	sTECs	sox11b
clstn1	1.12338e-20	0.702185	0.487	0.181	3.1204e-16	sTECs	clstn1
gpc5a	1.32056e-20	0.463142	0.209	0.027	3.66813e-16	sTECs	gpc5a
CABZ01068358.1	1.60045e-20	0.873396	0.408	0.131	4.44557e-16	sTECs	CABZ01068358.1
sox9b	2.77511e-20	0.673084	0.304	0.071	7.70841e-16	sTECs	sox9b
hpgd	2.89865e-20	0.97336	0.424	0.151	8.05157e-16	sTECs	hpgd
zfp36l2	2.93778e-20	0.764684	0.513	0.208	8.16028e-16	sTECs	zfp36l2
akap12b	4.83481e-20	0.693914	0.503	0.204	1.34296e-15	sTECs	akap12b
pnp5a1	7.06803e-20	1.15959	0.571	0.283	1.96329e-15	sTECs	pnp5a
ak1	8.02549e-20	0.684138	0.571	0.28	2.22924e-15	sTECs	ak1
socs3a	8.1814e-20	0.950399	0.764	0.59	2.27255e-15	sTECs	socs3a
fosab1	9.53287e-20	1.0624	0.832	0.777	2.64795e-15	sTECs	fosab
zgc:195173	1.10027e-19	0.809264	0.565	0.287	3.05622e-15	sTECs	zgc:195173
zgc:1103391	1.16264e-19	0.852523	0.607	0.335	3.22947e-15	sTECs	zgc:110339
fzd9a	1.83183e-19	0.461584	0.173	0.016	5.08828e-15	sTECs	fzd9a
2022-06-01	2.43289e-19	1.0417	0.822	0.751	6.75785e-15	sTECs	jun
pxna	3.14722e-19	0.707797	0.414	0.151	8.74204e-15	sTECs	pxna
edn2	5.34859e-19	1.08044	0.361	0.106	1.48568e-14	sTECs	edn2
ptprfa	5.53833e-19	0.696256	0.356	0.105	1.53838e-14	sTECs	ptprfa
si:rp71-1i20.2	6.33457e-19	0.552722	0.283	0.064	1.75955e-14	sTECs	si:rp71-1i20.2
zgc:101810	8.08891e-19	0.571745	0.314	0.083	2.24686e-14	sTECs	zgc:101810
tpm3	9.64896e-19	0.622768	0.743	0.532	2.68019e-14	sTECs	tpm3
itm2ba	1.21574e-18	0.739066	0.78	0.72	3.37697e-14	sTECs	itm2ba
slco2b1	1.43427e-18	0.521965	0.581	0.248	3.98396e-14	sTECs	slco2b1
col4a1	2.04522e-18	0.783112	0.314	0.083	5.68101e-14	sTECs	col4a1
btg21	3.799e-18	0.804203	0.832	0.783	1.05525e-13	sTECs	btg2
cx35.41	4.64539e-18	0.724811	0.482	0.2	1.29035e-13	sTECs	cx35.4
prelid3b1	4.77841e-18	0.776583	0.78	0.618	1.3273e-13	sTECs	prelid3b
tob1a	5.66955e-18	0.883926	0.728	0.505	1.57483e-13	sTECs	tob1a
si:zfos-2372e4.1	8.76879e-18	0.814436	0.44	0.166	2.43571e-13	sTECs	si:zfos-2372e4.1
CABZ01080702.1	1.05003e-17	0.863589	0.461	0.204	2.91666e-13	sTECs	CABZ01080702.1
zgc:921611	1.07661e-17	0.822093	0.497	0.227	2.99051e-13	sTECs	zgc:92161
actn1	1.32944e-17	0.586105	0.414	0.151	3.69279e-13	sTECs	actn1
map7d1b	1.37271e-17	0.596488	0.346	0.103	3.81298e-13	sTECs	map7d1b
bzw1b	1.38881e-17	0.762845	0.801	0.626	3.85769e-13	sTECs	bzw1b
FP102018.1	1.44384e-17	0.566175	0.325	0.095	4.01055e-13	sTECs	FP102018.1
smad7	1.73529e-17	0.863755	0.482	0.224	4.82011e-13	sTECs	smad7
ivns1abpa	3.26115e-17	0.697124	0.518	0.244	9.05851e-13	sTECs	ivns1abpa
ubb1	4.24985e-17	0.596295	0.827	0.653	1.18048e-12	sTECs	ubb
areg	4.70708e-17	0.38453	0.236	0.047	1.30749e-12	sTECs	areg
cx43.4	5.83096e-17	1.14857	0.45	0.193	1.61967e-12	sTECs	cx43.4
lamc1	6.04598e-17	0.563081	0.251	0.058	1.67939e-12	sTECs	lamc1
mep1a.1	1.59963e-16	0.402421	0.162	0.02	4.44328e-12	sTECs	mep1a.1
fgfrl1b	1.69807e-16	0.686774	0.272	0.071	4.71672e-12	sTECs	fgfrl1b
tspan33a	1.70327e-16	0.682902	0.377	0.142	4.73118e-12	sTECs	tspan33a
ppap2d	2.05036e-16	0.723044	0.414	0.164	5.6953e-12	sTECs	ppap2d
zgc:92360	2.76972e-16	0.542822	0.314	0.098	7.69345e-12	sTECs	zgc:92360
col4a2	2.84963e-16	0.755511	0.257	0.062	7.91542e-12	sTECs	col4a2
vegfaa	3.66813e-16	0.782501	0.372	0.134	1.0189e-11	sTECs	vegfaa
pkp3a1	3.93023e-16	0.721439	0.55	0.286	1.0917e-11	sTECs	pkp3a
anxa5b	4.08072e-16	0.79961	0.581	0.316	1.1335e-11	sTECs	anxa5b
im:7152348	4.24105e-16	0.577916	0.366	0.121	1.17804e-11	sTECs	im:7152348
aplp2	5.24945e-16	0.741709	0.545	0.292	1.45814e-11	sTECs	aplp2
foxq1b	8.04058e-16	1.06415	0.267	0.07	2.23343e-11	sTECs	foxq1b
spint1a1	8.22908e-16	0.626277	0.728	0.496	2.28579e-11	sTECs	spint1a
tns1b	8.3814e-16	0.579223	0.372	0.134	2.3281e-11	sTECs	tns1b
tbx2b	1.24123e-15	0.482564	0.22	0.047	3.44776e-11	sTECs	tbx2b
atp1b1a	1.35821e-15	0.807605	0.743	0.588	3.77271e-11	sTECs	atp1b1a
junbb	1.45927e-15	0.837016	0.723	0.556	4.05343e-11	sTECs	junbb
id3	1.4915e-15	0.975075	0.592	0.349	4.14294e-11	sTECs	id3
cdkn2c	1.6264e-15	0.545136	0.22	0.047	4.51766e-11	sTECs	cdkn2c
vgll4l	1.88111e-15	0.612868	0.335	0.111	5.22515e-11	sTECs	vgll4l
si:ch211-51i16.1	2.39172e-15	1.21903	0.22	0.047	6.64349e-11	sTECs	si:ch211-51i16.1
cyp26b1	2.76312e-15	0.685887	0.283	0.078	7.67512e-11	sTECs	cyp26b1
actb2	2.94163e-15	0.548989	0.963	0.954	8.17096e-11	sTECs	actb2
csrp1a	3.10971e-15	0.679243	0.314	0.105	8.63783e-11	sTECs	csrp1a
scinla	3.82327e-15	0.743022	0.335	0.117	1.06199e-10	sTECs	scinla
il13ra2	4.17801e-15	1.46247	0.356	0.133	1.16052e-10	sTECs	il13ra2
egfra	4.23532e-15	0.773546	0.435	0.185	1.17645e-10	sTECs	egfra
elovl1b	4.66569e-15	0.671006	0.571	0.326	1.29599e-10	sTECs	elovl1b
pdlim1	5.26987e-15	0.597679	0.466	0.216	1.46381e-10	sTECs	pdlim1
adamtsl5	7.66601e-15	0.487585	0.188	0.035	2.12939e-10	sTECs	adamtsl5
fam102ab	9.01019e-15	0.628801	0.387	0.153	2.50276e-10	sTECs	fam102ab
si:dkey-16l2.201	9.62273e-15	0.652098	0.529	0.259	2.6729e-10	sTECs	si:dkey-16l2.20
rhoub	1.32372e-14	0.537185	0.293	0.09	3.67689e-10	sTECs	rhoub
arl4ab	1.42771e-14	0.640598	0.246	0.064	3.96575e-10	sTECs	arl4ab
vegfba	1.50219e-14	0.383559	0.204	0.043	4.17264e-10	sTECs	vegfba
adgrl2a	1.773e-14	0.710189	0.382	0.147	4.92485e-10	sTECs	adgrl2a
schip1	2.13085e-14	0.463024	0.288	0.087	5.91887e-10	sTECs	schip1
fosb1	2.89609e-14	0.916578	0.696	0.512	8.04446e-10	sTECs	fosb
si:dkey-106l3.71	2.90414e-14	0.5295	0.23	0.056	8.06684e-10	sTECs	si:dkey-106l3.7
slc29a1b	3.11749e-14	0.520328	0.168	0.027	8.65945e-10	sTECs	slc29a1b
cst3	3.19672e-14	0.556745	0.754	0.583	8.87952e-10	sTECs	cst3
bmp2b	4.45484e-14	0.576296	0.215	0.05	1.23742e-09	sTECs	bmp2b
zgc:158343	5.64965e-14	0.592041	0.623	0.379	1.5693e-09	sTECs	zgc:158343
bmpr2a	7.19316e-14	0.69616	0.356	0.137	1.99805e-09	sTECs	bmpr2a
grem1a	7.41015e-14	1.10795	0.173	0.031	2.05832e-09	sTECs	grem1a
smad6b	8.15915e-14	0.461811	0.215	0.051	2.26637e-09	sTECs	smad6b
NPNT (1 of many)	8.45853e-14	0.326744	0.178	0.034	2.34953e-09	sTECs	NPNT (1 of many)
yap1	1.20208e-13	0.688363	0.492	0.256	3.33901e-09	sTECs	yap1
znf703	1.36473e-13	0.529954	0.293	0.095	3.79081e-09	sTECs	znf703
p3h2	1.70256e-13	0.399731	0.199	0.044	4.7292e-09	sTECs	p3h2
plxdc2	1.72295e-13	0.683739	0.246	0.07	4.78585e-09	sTECs	plxdc2
spon1b	1.73318e-13	0.569864	0.298	0.101	4.81426e-09	sTECs	spon1b
gadd45ga	1.79682e-13	1.23553	0.524	0.307	4.99103e-09	sTECs	gadd45ga
si:dkey-188i13.7	2.13144e-13	0.732754	0.325	0.121	5.9205e-09	sTECs	si:dkey-188i13.7
stard13b	2.54583e-13	0.442741	0.251	0.072	7.07154e-09	sTECs	stard13b
vamp5	2.69217e-13	0.539438	0.33	0.123	7.47805e-09	sTECs	vamp5
cntfr	2.87571e-13	0.424569	0.215	0.052	7.98786e-09	sTECs	cntfr
ahnak	2.88798e-13	0.457198	0.733	0.466	8.02194e-09	sTECs	ahnak
itga3a	2.957e-13	0.42142	0.241	0.067	8.21367e-09	sTECs	itga3a
si:ch73-335l21.4	3.08593e-13	0.806854	0.707	0.493	8.57179e-09	sTECs	si:ch73-335l21.4
cldn5a	3.57446e-13	0.961655	0.173	0.034	9.92877e-09	sTECs	cldn5a
wnt11r	5.1651e-13	1.18421	0.215	0.055	1.43471e-08	sTECs	wnt11r
egln2	7.25639e-13	0.829984	0.34	0.139	2.01561e-08	sTECs	egln2
sdc2	8.35888e-13	0.525948	0.361	0.15	2.32185e-08	sTECs	sdc2
afap1l1a	1.2794e-12	0.587428	0.204	0.051	3.55379e-08	sTECs	afap1l1a
ccdc80	2.65334e-12	0.45695	0.23	0.063	7.37019e-08	sTECs	ccdc80
pard6gb	3.08345e-12	0.430076	0.225	0.063	8.5649e-08	sTECs	pard6gb
sdc4	3.22115e-12	0.525815	0.827	0.647	8.94739e-08	sTECs	sdc4
tnfrsf18	3.85258e-12	1.4059	0.351	0.153	1.07013e-07	sTECs	tnfrsf18
cdo1	3.9346e-12	0.78081	0.277	0.098	1.09291e-07	sTECs	cdo1
sema6e	4.03349e-12	0.733867	0.314	0.123	1.12038e-07	sTECs	sema6e
gstm.3	4.98495e-12	0.561233	0.309	0.114	1.38467e-07	sTECs	gstm.3
adrb3a	6.43415e-12	0.660676	0.325	0.134	1.78721e-07	sTECs	adrb3a
ngfb	6.85485e-12	0.464934	0.178	0.04	1.90407e-07	sTECs	ngfb
wls	1.04459e-11	0.521358	0.482	0.269	2.90156e-07	sTECs	wls
jdp2b1	1.14298e-11	0.977278	0.707	0.586	3.17486e-07	sTECs	jdp2b
tsc22d3	1.18458e-11	0.732289	0.733	0.595	3.29042e-07	sTECs	tsc22d3
mmp14a	1.66364e-11	0.417165	0.288	0.102	4.6211e-07	sTECs	mmp14a
skilb	1.72594e-11	0.566061	0.277	0.103	4.79416e-07	sTECs	skilb
vwa1	2.21544e-11	0.636868	0.23	0.071	6.15382e-07	sTECs	vwa1
cpamd8	2.21814e-11	0.313421	0.157	0.032	6.16133e-07	sTECs	cpamd8
tmeff2a	2.42453e-11	0.370407	0.162	0.035	6.73462e-07	sTECs	tmeff2a
CR387919.1	2.54709e-11	0.313816	0.162	0.035	7.07506e-07	sTECs	CR387919.1
ier51	2.73037e-11	0.732235	0.696	0.637	7.58414e-07	sTECs	ier5
ecm1b	3.04048e-11	0.443641	0.23	0.071	8.44553e-07	sTECs	ecm1b
fam107b	3.14059e-11	0.702622	0.461	0.26	8.72363e-07	sTECs	fam107b
fosl1a1	3.6824e-11	0.777033	0.628	0.437	1.02286e-06	sTECs	fosl1a
zgc:174863	4.75778e-11	0.414213	0.628	0.442	1.32157e-06	sTECs	zgc:174863
itgb4	4.90483e-11	0.483335	0.298	0.113	1.36241e-06	sTECs	itgb4
qki2	4.94664e-11	0.366816	0.183	0.046	1.37403e-06	sTECs	qki2
znf296	5.02106e-11	0.57012	0.346	0.161	1.3947e-06	sTECs	znf296
gstp1	6.83233e-11	0.326135	0.775	0.584	1.89782e-06	sTECs	gstp1
id2a	7.6788e-11	0.667906	0.503	0.294	2.13294e-06	sTECs	id2a
pmaip1	8.0306e-11	0.735646	0.581	0.406	2.23066e-06	sTECs	pmaip1
creb5a	9.5172e-11	0.321019	0.183	0.047	2.64359e-06	sTECs	creb5a
irs2b	9.59236e-11	0.798865	0.565	0.377	2.66447e-06	sTECs	irs2b
foxq1a1	9.60199e-11	1.22606	0.335	0.145	2.66715e-06	sTECs	foxq1a
hsp70.11	9.76971e-11	1.47361	0.309	0.127	2.71373e-06	sTECs	hsp70.1
serpine2	1.02307e-10	0.511537	0.398	0.202	2.84178e-06	sTECs	serpine2
rsrp11	1.04531e-10	0.71077	0.691	0.56	2.90355e-06	sTECs	rsrp1
ier5l	1.05457e-10	0.550205	0.408	0.205	2.92928e-06	sTECs	ier5l
wfdc1	1.09351e-10	0.418843	0.162	0.038	3.03745e-06	sTECs	wfdc1
vaspb	1.12059e-10	0.554254	0.435	0.243	3.11267e-06	sTECs	vaspb
abtb2b	1.49738e-10	0.701772	0.356	0.169	4.15927e-06	sTECs	abtb2b
tmc6b	1.61099e-10	0.463384	0.361	0.17	4.47486e-06	sTECs	tmc6b
slc2a3b	2.05373e-10	0.450583	0.209	0.066	5.70464e-06	sTECs	slc2a3b
mpeg1.21	2.46205e-10	0.416318	0.304	0.121	6.83885e-06	sTECs	mpeg1.2
zfp36l1b	2.53201e-10	0.44876	0.513	0.292	7.03317e-06	sTECs	zfp36l1b
si:ch73-173h19.3	2.81832e-10	0.493442	0.183	0.05	7.82846e-06	sTECs	si:ch73-173h19.3
junba	2.88239e-10	0.700895	0.749	0.662	8.0064e-06	sTECs	junba
bambia	3.1285e-10	0.623284	0.251	0.092	8.69003e-06	sTECs	bambia
COLGALT1 (1 of many)	3.71325e-10	0.324689	0.152	0.035	1.03143e-05	sTECs	COLGALT1 (1 of many)
itm2bb	5.2201e-10	0.433572	0.728	0.568	1.44999e-05	sTECs	itm2bb
zgc:171775	6.18293e-10	0.441789	0.293	0.125	1.71743e-05	sTECs	zgc:171775
gcm2	7.60834e-10	0.446985	0.288	0.114	2.11337e-05	sTECs	gcm2
spint1b	7.87324e-10	0.337127	0.272	0.111	2.18695e-05	sTECs	spint1b
CABZ01024499.1	8.52448e-10	0.364547	0.168	0.044	2.36785e-05	sTECs	CABZ01024499.1
si:ch73-237c6.1	8.99823e-10	0.365918	0.178	0.05	2.49944e-05	sTECs	si:ch73-237c6.1
st3gal3b	9.15153e-10	0.368095	0.157	0.039	2.54202e-05	sTECs	st3gal3b
nuak1b	9.26566e-10	0.628443	0.325	0.147	2.57372e-05	sTECs	nuak1b
abi3b	1.00482e-09	0.442401	0.194	0.059	2.7911e-05	sTECs	abi3b
igfbp2a	1.48237e-09	0.464465	0.162	0.042	4.11759e-05	sTECs	igfbp2a
tmem26b	1.52639e-09	0.429473	0.199	0.063	4.23985e-05	sTECs	tmem26b
slc16a5a	1.57221e-09	0.599438	0.236	0.086	4.36714e-05	sTECs	slc16a5a
myclb	1.91745e-09	0.465542	0.335	0.154	5.32611e-05	sTECs	myclb
pdzrn3b	2.13171e-09	0.401837	0.204	0.068	5.92125e-05	sTECs	pdzrn3b
apcdd1l	2.16226e-09	0.44118	0.168	0.046	6.00611e-05	sTECs	apcdd1l
st14a1	2.21922e-09	0.565754	0.414	0.239	6.16433e-05	sTECs	st14a
fkbp5	2.36631e-09	0.69985	0.649	0.491	6.57289e-05	sTECs	fkbp5
fosl2	3.2149e-09	0.555157	0.592	0.42	8.93002e-05	sTECs	fosl2
sema3fa	3.27853e-09	0.611636	0.173	0.05	9.10677e-05	sTECs	sema3fa
slc7a6	3.32102e-09	0.384844	0.168	0.048	9.2248e-05	sTECs	slc7a6
robo1	3.45272e-09	0.441405	0.23	0.084	9.59062e-05	sTECs	robo1
si:dkey-7j14.6	3.51042e-09	0.483484	0.571	0.426	9.75089e-05	sTECs	si:dkey-7j14.6
gata31	3.57714e-09	0.606976	0.534	0.351	9.93622e-05	sTECs	gata3
sema4ba	3.82119e-09	0.411766	0.272	0.113	0.000106141	sTECs	sema4ba
jupa1	3.95954e-09	0.551109	0.586	0.425	0.000109984	sTECs	jupa
lsr1	4.45725e-09	0.607862	0.466	0.299	0.000123809	sTECs	lsr
ccng21	6.25627e-09	0.609798	0.586	0.433	0.000173781	sTECs	ccng2
tubb4b	8.46192e-09	0.342074	0.832	0.76	0.000235047	sTECs	tubb4b
ddit31	1.03758e-08	0.571806	0.707	0.621	0.000288209	sTECs	ddit3
hsp70l1	1.06811e-08	1.26978	0.366	0.198	0.000296688	sTECs	hsp70l
slc35c2	1.20816e-08	0.45637	0.262	0.113	0.000335589	sTECs	slc35c2
si:dkeyp-94b4.1	1.2405e-08	0.625105	0.435	0.261	0.000344574	sTECs	si:dkeyp-94b4.1
ppfibp1b	1.32492e-08	0.361192	0.188	0.063	0.000368022	sTECs	ppfibp1b
tmem176l.1	1.40989e-08	0.440191	0.555	0.382	0.000391626	sTECs	tmem176l.1
appa	1.50505e-08	0.58277	0.482	0.32	0.000418059	sTECs	appa
cyr61	1.53371e-08	0.300647	0.377	0.184	0.000426019	sTECs	cyr61
adgre5b.3	1.71174e-08	0.385307	0.152	0.042	0.000475471	sTECs	adgre5b.3
kif26ba	1.88511e-08	0.595274	0.162	0.048	0.000523627	sTECs	kif26ba
errfi1a1	1.98816e-08	0.563162	0.335	0.176	0.000552252	sTECs	errfi1a
tmem51a	2.02159e-08	0.298383	0.157	0.046	0.000561537	sTECs	tmem51a
nanos1	2.2752e-08	0.66184	0.236	0.095	0.000631982	sTECs	nanos1
smad3a	2.6147e-08	0.634566	0.372	0.202	0.000726286	sTECs	smad3a
myo1eb	2.74092e-08	0.394719	0.246	0.105	0.000761346	sTECs	myo1eb
tspan15	4.04511e-08	0.420611	0.351	0.188	0.00112361	sTECs	tspan15
2022-09-10	4.51408e-08	0.53519	0.377	0.22	0.00125388	sTECs	2022-09-10
lgr4	4.99759e-08	0.427083	0.204	0.075	0.00138818	sTECs	lgr4
limch1b	5.25092e-08	0.547166	0.283	0.131	0.00145855	sTECs	limch1b
BX284638.1	5.93989e-08	0.418178	0.251	0.107	0.00164992	sTECs	BX284638.1
crim1	6.37158e-08	0.342705	0.199	0.074	0.00176983	sTECs	crim1
tmem198b	7.4903e-08	0.460715	0.335	0.18	0.00208058	sTECs	tmem198b
crtap	7.68056e-08	0.293256	0.23	0.095	0.00213343	sTECs	crtap
fgfr2	8.13557e-08	0.436552	0.298	0.146	0.00225982	sTECs	fgfr2
yes1	8.15614e-08	0.394501	0.267	0.122	0.00226553	sTECs	yes1
ryk	8.17679e-08	0.333569	0.178	0.06	0.00227127	sTECs	ryk
pdk2b	8.30168e-08	0.505578	0.262	0.114	0.00230596	sTECs	pdk2b
MYL6 (1 of many)	8.51063e-08	0.483654	0.738	0.709	0.002364	sTECs	MYL6 (1 of many)
CABZ01086029.1	1.04165e-07	0.329721	0.262	0.119	0.00289338	sTECs	CABZ01086029.1
sod3b	1.12536e-07	0.403882	0.209	0.083	0.00312591	sTECs	sod3b
atf4b	1.12871e-07	0.380398	0.775	0.736	0.00313523	sTECs	atf4b
ponzr31	1.15287e-07	0.306337	0.45	0.259	0.00320234	sTECs	ponzr3
rac21	1.16999e-07	0.399947	0.571	0.383	0.00324988	sTECs	rac2
efhd2	1.17763e-07	0.460049	0.298	0.153	0.00327111	sTECs	efhd2
midn	1.19272e-07	0.62656	0.749	0.692	0.00331303	sTECs	midn
myl12.1	1.23505e-07	0.468654	0.738	0.694	0.00343059	sTECs	myl12.1
arhgef4	1.35386e-07	0.572955	0.277	0.134	0.00376061	sTECs	arhgef4
CABZ01068367.1	1.39221e-07	0.375808	0.168	0.055	0.00386714	sTECs	CABZ01068367.1
arpc5b	1.50635e-07	0.500501	0.304	0.158	0.00418418	sTECs	arpc5b
fndc3ba	1.81319e-07	0.283683	0.178	0.063	0.0050365	sTECs	fndc3ba
sult1st11	1.90053e-07	0.446555	0.335	0.186	0.00527911	sTECs	sult1st1
gnai1	2.04967e-07	0.417242	0.524	0.375	0.00569338	sTECs	gnai1
si:dkey-26c10.5	2.23089e-07	0.398067	0.162	0.054	0.00619675	sTECs	si:dkey-26c10.5
hsp70.21	2.43722e-07	1.55595	0.309	0.169	0.00676986	sTECs	hsp70.2
ddx5	2.58632e-07	0.363721	0.853	0.804	0.00718402	sTECs	ddx5
apln	3.04426e-07	0.537513	0.194	0.074	0.00845605	sTECs	apln
ivns1abpb	3.04432e-07	0.751097	0.325	0.184	0.00845621	sTECs	ivns1abpb
arpc1a1	3.53116e-07	0.461673	0.524	0.394	0.0098085	sTECs	arpc1a
efemp2b	3.79472e-07	0.395867	0.194	0.076	0.0105406	sTECs	efemp2b
cotl1	3.84125e-07	0.494959	0.665	0.523	0.0106699	sTECs	cotl1
klf2a	4.09991e-07	0.467279	0.361	0.194	0.0113883	sTECs	klf2a
acvr2aa1	4.18211e-07	0.409043	0.34	0.193	0.0116166	sTECs	acvr2aa
cdkn1a	4.33259e-07	0.341454	0.183	0.071	0.0120346	sTECs	cdkn1a
cebpb1	4.46312e-07	0.57027	0.686	0.524	0.0123972	sTECs	cebpb
kcnk5b	4.53496e-07	0.354821	0.277	0.138	0.0125968	sTECs	kcnk5b
hsd20b21	4.62772e-07	0.319359	0.293	0.142	0.0128544	sTECs	hsd20b2
UBB1	4.69317e-07	0.40875	0.775	0.698	0.0130362	sTECs	UBB
lzts1	4.82385e-07	0.33571	0.199	0.08	0.0133992	sTECs	lzts1
cux1a	5.55692e-07	0.465126	0.466	0.314	0.0154355	sTECs	cux1a
plch2a	5.85193e-07	0.362555	0.194	0.078	0.0162549	sTECs	plch2a
daam1b	5.88843e-07	0.541947	0.225	0.099	0.0163563	sTECs	daam1b
tax1bp3	6.25724e-07	0.452922	0.377	0.237	0.0173807	sTECs	tax1bp3
scarb2a	6.55198e-07	0.639701	0.34	0.2	0.0181994	sTECs	scarb2a
slc1a3a	7.50358e-07	0.402412	0.199	0.083	0.0208427	sTECs	slc1a3a
slc20a2	9.29689e-07	0.570984	0.414	0.257	0.025824	sTECs	slc20a2
btbd6a	9.93445e-07	0.282529	0.22	0.095	0.0275949	sTECs	btbd6a
si:dkey-42i9.6	1.04509e-06	0.41503	0.414	0.268	0.0290294	sTECs	si:dkey-42i9.6
itgb6	1.13565e-06	0.33776	0.246	0.119	0.0315448	sTECs	itgb6
plekha6	1.22144e-06	0.365199	0.277	0.142	0.033928	sTECs	plekha6
acsl4b	1.26667e-06	0.809686	0.435	0.292	0.0351842	sTECs	acsl4b
higd1a	1.27822e-06	0.329766	0.733	0.654	0.035505	sTECs	higd1a
xbp1	1.57741e-06	0.329147	0.728	0.66	0.0438158	sTECs	xbp1
mpzl2b	1.70381e-06	0.510647	0.314	0.184	0.0473266	sTECs	mpzl2b
ier2b1	1.73662e-06	0.440725	0.754	0.731	0.048238	sTECs	ier2b
slc16a12b1	1.82204e-06	0.42745	0.34	0.193	0.0506109	sTECs	slc16a12b
myo1b	1.8359e-06	0.331554	0.225	0.102	0.0509958	sTECs	myo1b
tshz3b	1.96949e-06	0.269419	0.188	0.078	0.0547065	sTECs	tshz3b
pgp	1.99871e-06	0.398324	0.204	0.092	0.0555182	sTECs	pgp
plcd1b	2.1396e-06	0.396303	0.257	0.129	0.0594318	sTECs	plcd1b
angptl4	2.39912e-06	0.30615	0.476	0.311	0.0666404	sTECs	angptl4
fgfrl1a	2.75813e-06	0.347926	0.199	0.084	0.0766126	sTECs	fgfrl1a
ctsla	2.91746e-06	0.281295	0.497	0.322	0.0810381	sTECs	ctsla
ctsd1	2.92823e-06	0.379911	0.497	0.357	0.0813375	sTECs	ctsd
hsp70.31	3.05849e-06	1.29123	0.356	0.224	0.0849556	sTECs	hsp70.3
atf31	3.24227e-06	0.418153	0.518	0.35	0.0900604	sTECs	atf3
luzp1	3.45396e-06	0.29717	0.246	0.121	0.0959406	sTECs	luzp1
arl5c	3.60916e-06	0.569325	0.597	0.489	0.100252	sTECs	arl5c
aldocb	3.91765e-06	0.382593	0.377	0.229	0.108821	sTECs	aldocb
nucb2a	4.00393e-06	0.56222	0.398	0.269	0.111217	sTECs	nucb2a
tsku	4.02163e-06	0.42729	0.178	0.072	0.111709	sTECs	tsku
serinc5	4.3474e-06	0.463382	0.283	0.16	0.120758	sTECs	serinc5
ctnnd1	4.38915e-06	0.447168	0.471	0.345	0.121917	sTECs	ctnnd1
tp53i11b	4.9292e-06	0.315617	0.168	0.068	0.136918	sTECs	tp53i11b
cdon	5.06696e-06	0.357461	0.204	0.091	0.140745	sTECs	cdon
cnp	5.54146e-06	0.50479	0.419	0.29	0.153925	sTECs	cnp
zgc:92027	5.87502e-06	0.383142	0.581	0.493	0.16319	sTECs	zgc:92027
ppp1r10	5.90097e-06	0.645881	0.503	0.382	0.163911	sTECs	ppp1r10
ahr2	6.08504e-06	0.45751	0.508	0.395	0.169024	sTECs	ahr2
zfand5b	6.1893e-06	0.550324	0.607	0.519	0.17192	sTECs	zfand5b
bmp1a	6.74425e-06	0.304154	0.183	0.078	0.187335	sTECs	bmp1a
fkbp9	7.05279e-06	0.271859	0.236	0.113	0.195905	sTECs	fkbp9
phactr4a	7.52368e-06	0.401898	0.408	0.284	0.208985	sTECs	phactr4a
inhbb	8.38711e-06	0.814589	0.194	0.087	0.232969	sTECs	inhbb
si:dkey-182g1.2.1	8.49191e-06	0.321508	0.162	0.066	0.23588	sTECs	si:dkey-182g1.2.1
ppp3ccb	9.00436e-06	0.416972	0.346	0.229	0.250114	sTECs	ppp3ccb
alcamb1	9.18792e-06	0.315304	0.387	0.247	0.255213	sTECs	alcamb
rab40b	9.81881e-06	0.296919	0.183	0.08	0.272737	sTECs	rab40b
rras	9.94278e-06	0.329684	0.262	0.143	0.276181	sTECs	rras
ifrd11	1.04385e-05	0.441182	0.628	0.547	0.289951	sTECs	ifrd1
uacab	1.12024e-05	0.340413	0.257	0.137	0.31117	sTECs	uacab
ldlrap1a	1.15421e-05	0.259753	0.162	0.067	0.320605	sTECs	ldlrap1a
efna5a	1.20752e-05	0.38655	0.162	0.067	0.335413	sTECs	efna5a
osbpl3a1	1.21734e-05	0.462997	0.325	0.198	0.338141	sTECs	osbpl3a
slitrk6	1.23288e-05	0.28876	0.152	0.059	0.342458	sTECs	slitrk6
si:ch211-178n15.1	1.26413e-05	0.269486	0.304	0.162	0.351137	sTECs	si:ch211-178n15.1
nabp1a	1.50944e-05	0.694309	0.298	0.182	0.419278	sTECs	nabp1a
dhrs13l11	1.51724e-05	0.421338	0.377	0.248	0.421443	sTECs	dhrs13l1
pls3	1.51831e-05	0.426125	0.356	0.236	0.421742	sTECs	pls3
si:dkey-262k9.21	1.70467e-05	0.628445	0.55	0.444	0.473507	sTECs	si:dkey-262k9.2
lpcat1	1.72351e-05	0.330457	0.152	0.062	0.47874	sTECs	lpcat1
siah1	1.73481e-05	0.57087	0.267	0.154	0.481878	sTECs	siah1
odc1	1.96732e-05	0.555308	0.298	0.178	0.546463	sTECs	odc1
ptprk	2.02175e-05	0.268029	0.194	0.094	0.561582	sTECs	ptprk
rab13	2.23871e-05	0.280982	0.293	0.173	0.621847	sTECs	rab13
AL929435.1	2.24076e-05	0.280393	0.199	0.095	0.622416	sTECs	AL929435.1
si:ch73-86n18.1	2.39814e-05	0.495001	0.183	0.084	0.666131	sTECs	si:ch73-86n18.1
epha4a	2.49881e-05	0.299294	0.162	0.068	0.694094	sTECs	epha4a
slc43a2a	2.59653e-05	0.350108	0.173	0.076	0.721239	sTECs	slc43a2a
etv5b	2.59663e-05	0.320996	0.272	0.151	0.721265	sTECs	etv5b
ece2b	2.6621e-05	0.357975	0.178	0.082	0.739452	sTECs	ece2b
rarga	2.81991e-05	0.525872	0.335	0.218	0.783286	sTECs	rarga
arrdc3b	2.84611e-05	0.551117	0.403	0.28	0.790564	sTECs	arrdc3b
tnfrsf21	2.88639e-05	0.388432	0.204	0.099	0.801753	sTECs	tnfrsf21
zgc:77486.11	3.1148e-05	0.383496	0.325	0.201	0.865197	sTECs	zgc:77486.1
gsk3b	3.35389e-05	0.319752	0.351	0.224	0.93161	sTECs	gsk3b
nt5dc2	3.43894e-05	0.609534	0.346	0.232	0.955235	sTECs	nt5dc2
aldh9a1a.1	3.59818e-05	0.877657	0.424	0.314	0.999466	sTECs	aldh9a1a.1
plekha1a	3.94204e-05	0.314055	0.246	0.138	1	sTECs	plekha1a
aff4	4.06779e-05	0.538639	0.34	0.237	1	sTECs	aff4
ccni	4.14016e-05	0.29216	0.728	0.688	1	sTECs	ccni
lrp5	5.24701e-05	0.321238	0.194	0.097	1	sTECs	lrp5
lpar2a	5.3644e-05	0.287688	0.209	0.107	1	sTECs	lpar2a
lysmd3	5.46408e-05	0.434855	0.34	0.236	1	sTECs	lysmd3
hif1al	5.84181e-05	0.515423	0.455	0.358	1	sTECs	hif1al
actb11	5.8525e-05	0.284083	0.885	0.827	1	sTECs	actb1
slc39a1	5.89219e-05	0.416661	0.162	0.074	1	sTECs	slc39a1
boc	6.22143e-05	0.300054	0.209	0.105	1	sTECs	boc
aste1a1	6.82163e-05	0.667114	0.257	0.145	1	sTECs	aste1a
smo	7.22337e-05	0.386373	0.199	0.102	1	sTECs	smo
ano9b	7.27031e-05	0.250654	0.178	0.084	1	sTECs	ano9b
si:ch73-233k15.2	7.29176e-05	0.345898	0.236	0.127	1	sTECs	si:ch73-233k15.2
calm3a	7.69686e-05	0.277422	0.581	0.505	1	sTECs	calm3a
CT030188.1	8.42795e-05	0.584514	0.225	0.123	1	sTECs	CT030188.1
spry4	8.63389e-05	0.396798	0.366	0.244	1	sTECs	spry4
chac11	8.77573e-05	0.297964	0.644	0.57	1	sTECs	chac1
rnf128a1	8.96504e-05	0.273806	0.424	0.304	1	sTECs	rnf128a
tln1	9.98027e-05	0.372279	0.513	0.395	1	sTECs	tln1
chka	0.000108338	0.298313	0.215	0.114	1	sTECs	chka
tnfrsf19	0.000114912	0.31347	0.168	0.079	1	sTECs	tnfrsf19
anks1b	0.000115392	0.253634	0.188	0.094	1	sTECs	anks1b
bmpr1aa	0.000116845	0.255282	0.168	0.079	1	sTECs	bmpr1aa
phldb2b	0.00012954	0.289269	0.152	0.068	1	sTECs	phldb2b
erf	0.000131876	0.440398	0.23	0.134	1	sTECs	erf
tmem54a1	0.000148222	0.321747	0.366	0.256	1	sTECs	tmem54a
myo9b	0.000153165	0.376514	0.314	0.208	1	sTECs	myo9b
creb3l2	0.000159013	0.339907	0.236	0.138	1	sTECs	creb3l2
tmem106ba	0.000164885	0.406184	0.319	0.22	1	sTECs	tmem106ba
tob1b1	0.000170708	0.43195	0.597	0.512	1	sTECs	tob1b
rhoca1	0.000171895	0.406056	0.393	0.291	1	sTECs	rhoca
tuba8l	0.000175087	0.388109	0.586	0.485	1	sTECs	tuba8l
gsto21	0.000179713	0.340384	0.482	0.387	1	sTECs	gsto2
pla2g7	0.00018091	0.433704	0.288	0.185	1	sTECs	pla2g7
zmp:00000011141	0.000188562	0.29414	0.225	0.126	1	sTECs	zmp:0000001114
ankrd221	0.000190604	0.481819	0.387	0.284	1	sTECs	ankrd22
slc31a2	0.000191027	0.434215	0.204	0.111	1	sTECs	slc31a2
utrn	0.000203491	0.327193	0.262	0.165	1	sTECs	utrn
galnt2	0.000204838	0.406046	0.162	0.08	1	sTECs	galnt2
zfhx3	0.000209241	0.345241	0.487	0.381	1	sTECs	zfhx3
cd631	0.000215044	0.264043	0.749	0.68	1	sTECs	cd63
sgk1	0.000220924	0.395395	0.346	0.227	1	sTECs	sgk1
axin2	0.000223004	0.323222	0.162	0.078	1	sTECs	axin2
si:ch211-152p11.41	0.000232145	0.355049	0.257	0.15	1	sTECs	si:ch211-152p11.4
srgap2	0.000279321	0.250649	0.262	0.162	1	sTECs	srgap2
smim14	0.000307228	0.361852	0.251	0.153	1	sTECs	smim14
fzd2	0.00031869	0.261059	0.162	0.079	1	sTECs	fzd2
kctd5a	0.000342943	0.307323	0.565	0.476	1	sTECs	kctd5a
ucp21	0.000380839	0.257389	0.848	0.802	1	sTECs	ucp2
dab2ipb	0.000384915	0.391194	0.288	0.188	1	sTECs	dab2ipb
ip6k2b	0.000408317	0.579677	0.524	0.462	1	sTECs	ip6k2b
jund1	0.000418128	0.434476	0.649	0.599	1	sTECs	jund
klf41	0.000462527	0.413964	0.173	0.091	1	sTECs	klf4
arrdc2	0.000471503	0.450564	0.283	0.186	1	sTECs	arrdc2
gsna	0.000499749	0.283701	0.304	0.204	1	sTECs	gsna
peli1a	0.000501464	0.332971	0.157	0.078	1	sTECs	peli1a
gpc4	0.000506163	0.314669	0.194	0.107	1	sTECs	gpc4
zgc:92140	0.000508545	0.433622	0.204	0.115	1	sTECs	zgc:92140
slc12a7b	0.000665428	0.296556	0.157	0.083	1	sTECs	slc12a7b
ets21	0.000680623	0.419942	0.555	0.454	1	sTECs	ets2
mob2a	0.000683738	0.379277	0.204	0.121	1	sTECs	mob2a
mycb	0.000752404	0.604645	0.508	0.42	1	sTECs	mycb
rell1	0.000776638	0.413498	0.236	0.151	1	sTECs	rell1
CU984600.1	0.000802672	0.264703	0.183	0.103	1	sTECs	CU984600.1
zbtb16a1	0.000809614	0.511125	0.335	0.24	1	sTECs	zbtb16a
trib3	0.000848531	0.631741	0.518	0.445	1	sTECs	trib3
abat	0.000853195	0.353135	0.241	0.154	1	sTECs	abat
tcf7l2	0.000911166	0.293899	0.23	0.142	1	sTECs	tcf7l2
slc25a55a	0.000964067	0.437705	0.565	0.507	1	sTECs	slc25a55a
irs1	0.000983746	0.281353	0.188	0.107	1	sTECs	irs1
inppl1a	0.0010298	0.287242	0.236	0.15	1	sTECs	inppl1a
zbtb16b1	0.00110509	0.257471	0.188	0.103	1	sTECs	zbtb16b
lgals3b	0.00111652	0.287762	0.461	0.381	1	sTECs	lgals3b
zgc:923131	0.00120032	0.274913	0.398	0.304	1	sTECs	zgc:92313
capza1a	0.00121481	0.306144	0.545	0.485	1	sTECs	capza1a
ctnnb1	0.00126094	0.319659	0.524	0.456	1	sTECs	ctnnb1
ube2e2	0.00132945	0.464188	0.262	0.182	1	sTECs	ube2e2
skib	0.00142124	0.270009	0.178	0.102	1	sTECs	skib
frmd6	0.00143622	0.28975	0.183	0.102	1	sTECs	frmd6
flna	0.0015552	0.322409	0.34	0.239	1	sTECs	flna
nck1b	0.00156267	0.293418	0.34	0.249	1	sTECs	nck1b
ipmkb	0.00166462	0.480484	0.204	0.13	1	sTECs	ipmkb
slc38a4	0.00168613	0.369421	0.157	0.087	1	sTECs	slc38a4
cxcl8b.1	0.00176745	0.666307	0.162	0.087	1	sTECs	cxcl8b.1
myo1cb	0.00196054	0.30538	0.298	0.218	1	sTECs	myo1cb
[truncated: 4,102 more rows]
