# Supplementary material for: Single-cell analyses reveal early thymic progenitors and pre-B cells in zebrafish
Source: J Exp Med. 2022 Aug 8;219(9):e20220038. doi: 10.1084/jem.20220038 (PMC9365674; doi:10.1084/jem.20220038)
Supplement: Table S6 — shows beta-binomial test results for TEC and fibroblast subset of adult and juvenile thymi. [file jem_20220038_tables6.xls]

## Sheet: Sheet1
Table S6. Beta-binomial test results for TEC and fibroblast subset of adult and juvenile thymi
Thy1	Thy1_4wpf	Thy2	Thy22	Thy24	Thy3_4wpf	Thy5_4wpf	Thy6_4wpf	Thy1	Thy1_4wpf	Thy2	Thy22	Thy24	Thy3_4wpf	Thy5_4wpf	Thy6_4wpf	fold change (fc)	pval	pval.BH	Cell Type
117	15	51	30	32	12	11	15	60.3684	25.0982	28.8569	30.5543	27.5588	25.0982	22.6031	25.462	-1.49945	0.134892	0.224821	high T cell TECs		Blue highlight = up in juvenile thymus (pval.BH < 0.05)
13	3	21	15	11	3	2	3	6.7076	5.01964	11.8822	15.2772	9.47335	6.27455	4.10965	5.09239	-2.11455	0.0280894	0.0702234	fatty acid TECs		Yellow highlight = up in adult thymus (pval.BH < 0.05)
28	7	64	36	34	7	3	12	14.4471	11.7125	36.2126	36.6652	29.2812	14.6406	6.16447	20.3696	-2.20481	0.0231695	0.0702234	sTECs
13	7	17	7	8	5	2	4	6.7076	11.7125	9.61896	7.12935	6.88971	10.4576	4.10965	6.78986	1.08977	0.757329	0.757329	CMJ TECs
3	9	13	7	14	2	5	7	1.54791	15.0589	7.35568	7.12935	12.057	4.18304	10.2741	11.8822	1.47378	0.213157	0.30451	high mito TECs
22	4	11	6	8	4	3	2	11.3513	6.69286	6.22403	6.11087	6.88971	8.36607	6.16447	3.39493	-1.242	0.360492	0.450616	mTECs
2	20	5	10	10	19	18	16	1.03194	33.4643	2.82911	10.1848	8.61213	39.7388	36.9868	27.1594	6.06186	8.61689e-05	0.000861689	fibroblasts
13	1	13	0	7	1	8	4	6.7076	1.67321	7.35568	0	6.02849	2.09152	16.4386	6.78986	1.34349	0.694732	0.757329	nTECs
13	1	8	3	9	0	3	2	6.7076	1.67321	4.52657	3.05543	7.75092	0	6.16447	3.39493	-1.96219	0.0802065	0.160413	tuft-like mTECs
3	3	4	1	3	3	2	4	1.54791	5.01964	2.26329	1.01848	2.58364	6.27455	4.10965	6.78986	2.99376	0.00933806	0.0466903	cTECs
