# Supplementary material for: Single-cell analyses reveal early thymic progenitors and pre-B cells in zebrafish
Source: J Exp Med. 2022 Aug 8;219(9):e20220038. doi: 10.1084/jem.20220038 (PMC9365674; doi:10.1084/jem.20220038)
Supplement: Table S7 — shows gene lists for SOM nodes in FateID (adult thymus). [file jem_20220038_tables7.xls]

## Sheet: Table S7 title
Table S7. Gene lists for SOM nodes in FateID (adult thymus)

## Sheet: Trajectory_1
x
ap2a1	1
arpc1a	1
ddx42	1
fam50a	1
hnrpkl	1
lpgat1	1
matr3l1.2	1
mlx	1
mphosph8	1
ncoa6	1
nrarpa	1
pdha1a	1
pom121	1
rab14	1
rbm39b	1
setdb1b	1
si.ch211.261n11.5.1	1
si.dkey.33c12.4.1	1
si.dkeyp.113d7.1.1	1
si.dkeyp.84f3.5.1	1
slu7	1
smarcd1	1
sox11a	1
srp68	1
sumo2b	1
tdrd3	1
tmed7	1
tmem165	1
uba1	1
ube2d3	1
usp22	1
usp5	1
zc4h2	1
znf292a	1
add1	1
ahr2	1
ankrd28b	1
atp6v0b	1
b3gnt2b	1
crebzf	1
dcaf7	1
dido1	1
emc10	1
gga1	1
grinab	1
h3f3b.1	1
kdm6bb	1
kif13ba	1
kmt5c	1
lgals3a	1
lgals3b	1
mapre1b	1
mbd1b	1
med19a	1
mtdha	1
nenf	1
nfyc	1
ogt.2	1
pbrm1l	1
pgrmc1	1
phc2a	1
ppme1	1
prrc2c	1
ptbp1b	1
purab	1
rca2.1	1
rsf1b.1	1
sec62	1
smad2	1
spg21	1
strbp	1
strn3	1
suz12a	1
taf4a	1
thoc2	1
tmem50a	1
uri1	1
usp4	1
xrn1	1
ythdf1	1
yy1a	1
zgc.136929.1	1
zgc.66160.1	1
zgc.92045.1	1
znf644a	1
akap8l	1
arid1ab	1
asxl1	1
atp2a3	1
atxn2l	1
brd8	1
brms1	1
cds2	1
chd8	1
clasrp	1
cmtm6	1
cnot1	1
commd3	1
creb1a	1
cul3b	1
cxxc1a	1
dnm1l	1
edc3	1
edem1	1
ehmt1b	1
epc2	1
ethe1	1
fbxl14a	1
fbxl6	1
fkbp5	1
fus	1
hint2	1
igf2bp3	1
ipmkb	1
kat6a	1
kif5ba	1
laptm4a	1
lims1	1
luc7l	1
mast2	1
matr3l1.1	1
mdm2	1
mob4	1
myh9b	1
nipblb	1
nrf1	1
nsrp1	1
nudt9	1
oaz1b	1
pabpc1b	1
pafah1b1a	1
parvg	1
pdcl	1
phf2	1
pho	1
prpf4ba	1
ptp4a1	1
ptpn11b	1
rab10	1
rtf2	1
scaf1	1
selenot1a	1
si.ch73.37h15.2	1
si.dkey.46a10.3.1	1
si.rp71.46j2.7.1	1
snx17	1
spop	1
taf3	1
tia1	1
tlk2	1
tln1	1
ube2kb	1
vdrb	1
xpo1b	1
ythdc1	1
zap70	1
zeb1a	1
zfand3	1
zgc.162339	1
zgc.162472.1	1
zgc.92242.1	1
zgc.92818.1	1
znf217	1
acadvl	1
acin1b	1
ankhd1	1
ap1g1	1
arl6ip1	1
atrip	1
atrx	1
ccdc124	1
cdc27	1
clint1a	1
cnot2	1
dis3l2	1
dtnba	1
elovl4a	1
faf1	1
fis1	1
galnt7	1
gps2	1
hmgb1a	1
irf2	1
mapk3	1
pgpep1	1
ppp2r5ea	1
ppp6c	1
ppp6r3	1
prkag1	1
pspc1	1
rhogb	1
rnf19a	1
rnf20	1
si.ch211.106e7.2.1	1
si.ch211.173p18.3	1
si.ch211.198a12.6.1	1
sin3b	1
slc10a7	1
slc25a55a	1
sp4	1
spoplb	1
stag1b	1
suds3	1
supt6h	1
syap1	1
sypl2b	1
tab2	1
taf7	1
tnrc6b	1
ube2a	1
vamp3	1
zc3h18	1
zgc.55733.1	1
adnpa	1
ak4	1
brd3a	1
btbd10b	1
cactin	1
capns1b	1
chmp2bb	1
clasp2	1
cltca	1
cnot3b	1
ctdspl3	1
ddx61	1
dgcr8	1
dhx8	1
dnaja2b	1
dnajc7	1
dpm2	1
faf2	1
gabpa	1
gatc	1
ggnbp2	1
glyr1	1
gnaia	1
gnb1b	1
hcfc1b	1
impa1	1
iqgap1	1
irf2a	1
kctd5a	1
larp7	1
leo1	1
lrrc47	1
lsm14ab	1
map2k2a	1
mbd3a	1
med21	1
med6	1
mfap1	1
npepps	1
otub1a	1
pacsin2	1
parp12b	1
pcnt	1
ppp2r1bb	1
ppp3r1b	1
prr14	1
pum1	1
r3hcc1l	1
rab7a	1
rad21a	1
rap1aa	1
rap1b	1
rnpc3	1
sarnp	1
serbp1b	1
si.ch1073.55a19.2	1
si.dkey.23k10.5.1	1
slc7a8a	1
smek1	1
spcs3	1
stx12	1
supt5h	1
taf12	1
taf9	1
tcf25	1
themis	1
trim35.28.1	1
tuba1b	1
ubc	1
ube2d2	1
ufd1l	1
vapal	1
wdr33	1
wu.fl23c11.1	1
zdhhc13	1
zgc.103670.1	1
zgc.174906.1	1
zgc.194246.1	1
zgc.56064	1
zgc.92664.1	1
znf576.2.2	1
znf654	1
actr1	1
akirin1	1
atf1	1
atg5	1
atp6v1e1a	1
bap1	1
brd9	1
cacybp	1
ccnt2b	1
cdc26	1
chd4a	1
cirbpb	1
clgn	1
cstf3	1
cul1a	1
cul3a	1
dctn2	1
dda1	1
ddx3xb	1
dhx38	1
dnaja2a	1
dync1li2	1
ewsr1b	1
fubp1	1
gpalpp1	1
gps1	1
gsk3ba	1
gtf2b	1
h3f3c	1
hmg20b	1
hnrnpa1a	1
hnrnpul1l	1
ints1	1
ipo7	1
kat8	1
lman2	1
lsm12a	1
lypla2	1
magt1	1
mdm4	1
mrgbp	1
mta2	1
naa30	1
ncoa5	1
net1	1
nfyba	1
nt5c3a	1
nucb2a	1
nudcd3	1
ogfrl2	1
pak2b	1
pam16	1
patl1	1
pdhx	1
pds5a	1
prpf4bb	1
ptbp1a	1
rab1ab	1
rbm12	1
rbm25b	1
rbm4.2	1
rbm7	1
rbpja	1
relb	1
rhoaa	1
rnf2	1
scaf4a	1
sdr16c5b	1
serf2	1
serpinb1	1
sf1	1
si.dkey.230p4.1.1	1
smarca4a	1
smarcb1b	1
smarce1	1
snw1	1
spag7	1
srrm2	1
srsf1b	1
sumo1	1
syf2	1
top2b	1
tpra	1
tra2a	1
trir	1
ube2d1b	1
ube2g1a	1
ubtf	1
usp7	1
wtap	1
ylpm1	1
ythdf2	1
ywhae1	1
zgc.85777.1	1
zgc.86598.1	1
zmat2	1
zrsr2	1
acsl1b	1
ap1s2	1
ap2s1	1
bcl7a	1
bida	1
brd3b	1
ccdc47	1
cfdp1	1
copb1	1
creb3l3l	1
ctnnb1	1
dnajb11	1
eif1axa	1
eif3jb	1
eif4eb	1
emc7	1
etf1b	1
fam32a	1
fxr2	1
gpkow	1
gtf2f1	1
h3f3d	1
hyou1	1
kdelr2a	1
kpna4	1
max	1
mgat1b	1
mlf2	1
mrpl42	1
msh6	1
mycla	1
nfe2l3	1
nipa2	1
nosip	1
nup153	1
ola1	1
phax	1
phf14	1
phf20b	1
ppm1da	1
rer1	1
rpz2	1
rtf1	1
scfd1	1
selenof	1
slc4a1ap	1
ssr4	1
strap	1
tmed10	1
tnrc18	1
tram1	1
u2af2a	1
ube2ia	1
ubqln4	1
washc2c	1
ywhah	1
add3a	1
aebp2	1
agr2	1
aqp3a	1
ATP6	1
atp6ap1b	1
atp6ap2	1
atp6v1ba	1
atp6v1g1	1
atp6v1h	1
ATP8	1
blf	1
bloc1s6	1
calr3b	1
cebpa	1
cebpg	1
chchd6a	1
cnih1	1
copa	1
COX2	1
COX3	1
cst14a.2	1
cx43.4	1
CYTB	1
dpp7	1
epdr1	1
f11r.1	1
gadd45ab	1
glulb	1
gsto2	1
hbegfa	1
her6	1
hmgcl	1
hsbp1a	1
hspa12b	1
hspa5	1
impdh1b	1
inka1b	1
itm2cb	1
kdm2ba	1
krt18a.1	1
ktn1	1
lrpap1	1
lxn	1
manf	1
mfsd2ab	1
mhc2bl	1
mical2b	1
naga	1
ncf2	1
ND1	1
ND2	1
ND3	1
ND4	1
ND4L	1
ND5	1
necap2	1
nme3	1
ostc	1
pdia4	1
pdia6	1
perp	1
pfn2l	1
phf10	1
pik3r3b	1
pim3	1
plk2b	1
ppib	1
prrg2	1
ptprfb	1
rtca	1
rtn4a	1
scarb2a	1
sec61b	1
si.ch211.199g17.2.1	1
slc29a1b	1
smdt1b	1
smim15	1
smox	1
sox11b	1
sox4b	1
sparc	1
spry4	1
ssr3	1
timm17a	1
tmcc3	1
tmem120a	1
vdac1	1
vdac3	1
wsb1	1
zfhx3	1
zfp36l1b	1
zgc.100864.1	1
zgc.110339.1	1
zgc.195173.1	1
znf576.2	1
ahcyl2b	1
akr1b1.2	1
aldh9a1a.1	1
amd1	1
atf4a	1
atp11a	1
btg3	1
calm1a	1
celf3a	1
cers5	1
COX1	1
cox8b	1
cs	1
cwc25	1
ddt	1
dnmbp	1
echdc2	1
erlin2	1
etv5a	1
gata3	1
gclc	1
gon4l	1
iqsec1b	1
kcnk5b	1
kdm1a	1
klf11b	1
lamtor4	1
lrrn1	1
maff	1
marcksa	1
med19b	1
mhc1zea	1
ndrg3b	1
ngdn	1
nupr1a	1
pcbp2	1
pfn2	1
pip4k2ca	1
ppm1bb	1
prr13	1
psmg3	1
ptprk	1
qkia	1
rhpn2	1
rnaseka	1
s100v2	1
scg3	1
sco1	1
sh3glb1b	1
si.ch211.197h24.8.1	1
si.ch211.286b5.5.1	1
si.dkey.73n10.1.1	1
slc38a4	1
slc7a10a	1
smc6	1
sult2st1	1
tprg1	1
tsc22d1	1
tshz2	1
vegfaa	1
vps26c	1
yipf4	1
zbtb20	1
zfr	1
zgc.101744.1	1
znf318	1
abhd12	1
abhd2a	1
acsl4a	1
ammecr1	1
ano6	1
ap3d1	1
arglu1a	1
arl6ip5b	1
atf4b	1
bahcc1b	1
birc2	1
caprin1b	1
carhsp1	1
ccnl1b	1
cd164	1
cdc34b	1
cdkn1a	1
cdkn3	1
celf2	1
chd4b	1
chmp1b	1
ciarta	1
cyth1b	1
dnajc4	1
dub	1
dusp6	1
ebag9	1
epb41a	1
fa2h	1
fam120c	1
fam133b	1
fam177a1	1
fli1b	1
gabarapb	1
galnt1	1
hbs1l	1
hexim1	1
hnrnpa0a	1
hsf2	1
ifrd1	1
ing4	1
jupa	1
khdrbs1b	1
lamp2	1
man2b1	1
map1lc3b	1
map3k7	1
map7d3	1
mast3b	1
mbnl2	1
mef2aa	1
mpp1	1
mrtfab	1
nap1l4b	1
ncor1	1
nedd4a	1
nktr	1
nt5c2a	1
nt5dc2	1
nup98	1
oaz1a	1
ogdha	1
otud5b	1
pald1a	1
parn	1
pcnp	1
pdxka	1
peli1b	1
phactr4a	1
phc2b	1
plekhj1	1
rab2a	1
rnf44	1
sec61a1	1
sec61g	1
sec63	1
senp2	1
sfmbt2	1
si.ch211.212k18.4	1
si.ch211.239j9.1.1	1
si.ch73.208g10.1.1	1
si.dkey.125i10.3.1	1
si.dkeyp.121d4.3.1	1
snx1a	1
srp54	1
srpra	1
srsf5b	1
ssu72	1
stard3nl	1
stim1a	1
syngr2a	1
tpd52l2b	1
traf6	1
ttc14	1
ubap2l	1
ube2e3	1
ube2q2	1
ube4b	1
upf1	1
wasf2	1
xpr1b	1
zc3h4	1
zgc.152774.1	1
zgc.56525	1
zgc.66427.1	1
zmiz1a	1
zmynd11	1
acin1a	1
alms1	1
araf	1
arf1	1
arf2a	1
arglu1b	1
arhgap1	1
arid1aa	1
arid1b	1
asb7	1
asph	1
atl2	1
atp6v0d1	1
atp6v1f	1
azin1b	1
baz2a	1
brd1b	1
brd4	1
brdt	1
bri3	1
bsg	1
cables2b	1
calm2a	1
camk2g1	1
casp2	1
cbfb	1
ccnd2a	1
cdca4	1
cep290	1
chd1	1
chd2	1
chd3	1
chtopa	1
clk4b	1
cnot3a	1
crfb4	1
cry2	1
csnk1a1	1
csnk1db	1
dazap2	1
ddx6	1
dicer1	1
eif1	1
eif4e3	1
eif4g2b	1
ell2	1
elmsan1b	1
ep400	1
epn1	1
exoc6	1
fam13b	1
fbxo11a	1
fbxw11b	1
fra10ac1	1
fth1a	1
golga7	1
gpatch8	1
gramd4b	1
grnb	1
helz	1
hnrnpd	1
hnrnpm	1
huwe1	1
ipo4	1
irs2b	1
kank4	1
kdm3b	1
kdm5c	1
lama5	1
ldb1a	1
lpar5a	1
lrrc8db	1
lrrfip1a	1
2022-03-06	1
2022-03-07	1
med12	1
megf8	1
mgaa	1
mib1	1
mtor	1
n4bp1	1
ndfip1	1
ndfip2	1
nlk1	1
nol4la	1
nr4a1	1
nrbp1	1
osbpl9	1
oser1	1
pan3	1
papola	1
papolg	1
paxbp1	1
pdcd6ip	1
pde7a	1
pik3r1	1
pld7	1
pnisr	1
polr2a	1
ppm1aa	1
ppp1r10	1
ppp1r12a	1
ppp2r5cb	1
ppp2r5d	1
prr12a	1
prrc2a	1
ptenb	1
rab11ba	1
rab5aa	1
rab5ab	1
rab6a	1
rag2	1
rbbp6	1
rbm33a	1
rbm39a	1
rcan1a	1
rlf	1
rnf10	1
rnf216	1
romo1	1
selenok	1
serinc2	1
setd1a	1
sf3b1	1
sfpq	1
si.ch211.195b15.8.1	1
si.ch211.225b11.1.1	1
si.ch211.276c2.4.1	1
si.ch73.248e21.1	1
si.dkey.100n23.3.1	1
si.dkey.156n14.5	1
si.dkey.211e20.10.1	1
slc29a1a	1
smarca2	1
smarcc2	1
smg7	1
sntb2	1
socs1a	1
sptan1	1
srcap	1
stag2b	1
stard10	1
stmn1b	1
sult5a1	1
tardbpl	1
tasor2	1
tbc1d10b	1
tbc1d23	1
tfdp2	1
tfg	1
timp2a	1
tm9sf2	1
tpmt.1	1
tradd	1
trim33	1
tspan3a	1
tspy	1
u2surp	1
ubl3a	1
uck2a	1
waslb	1
wbp1	1
ypel5	1
zfp36l2	1
zgc.100918.1	1
zgc.112982.1	1
zgc.158343.1	1
zgc.158366	1
zgc.158564.1	1
zgc.163098.1	1
zgc.66474.1	1
znf865	1
abhd15a	1
acsbg2	1
adam10a	1
adipor1a	1
anapc16	1
ap1b1	1
appa	1
arl5c	1
arl8ba	1
ash1l	1
atad2b	1
atf7ip	1
b4galt6	1
birc6	1
bptf	1
brd2a	1
casp8ap2	1
cbl	1
ccng2	1
ccnl1a	1
ccnt1	1
ccsapb	1
cdk5rap2	1
cdk8	1
chd6	1
chd9	1
cldn12	1
clk4a	1
cnot6a	1
coq10b	1
crebbpa	1
csnk1g2a	1
csrnp1b	1
ctc1	1
ctdsp2	1
cth	1
cyfip2	1
ddx3xa	1
ddx5	1
dhrs13l1	1
dyrk1b	1
elf2b	1
emc3	1
ep300a	1
ep300b	1
fam193a	1
fam199x	1
foxj3	1
frmd4ba	1
gap43	1
gigyf1b	1
gigyf2	1
ginm1	1
golgb1	1
gpbp1l1	1
gse1	1
hdlbpa	1
hif1ab	1
higd2a	1
ift20	1
il6st	1
ing3	1
ino80	1
itm2ba	1
itpka	1
jade1	1
kansl1a	1
kcnj19a	1
kdm2ab	1
klf11a	1
klf13	1
kmt2ba	1
kmt2cb	1
kmt2e	1
kras	1
leng8	1
letm2	1
lonrf1	1
lrrc8da	1
mbd1a	1
mbd3b	1
med8	1
mepce	1
mia3	1
mkrn1	1
mllt10	1
msi2a	1
myb	1
mycb	1
mycbp2	1
nabp1a	1
ncam1a	1
ncoa4	1
ndfip1l	1
ndrg3a	1
nfil3.5.1	1
npc2	1
nr1d2a	1
nrip1b	1
nsd1a	1
ogt.1	1
pank2	1
patz1	1
pbx4	1
pcf11	1
pfkfb4b	1
phf8	1
phrf1	1
pi4k2b	1
pik3r2	1
pnp5b	1
pnrc2	1
ppm1ba	1
ppm1k	1
ppp2r5eb	1
ppp6r2a	1
prdm10	1
prkar1ab	1
prkcdb	1
ptbp3	1
ptena	1
ptp4a3a	1
rab11fip3	1
rab18a	1
rab1ba	1
rab5c	1
ralbp1	1
ranbp9	1
rb1cc1	1
rbbp8l	1
rbm14b	1
rbm5	1
ric8b	1
rimkla	1
rnasekb	1
rnaset2	1
rnf111	1
rnf13	1
rprd2b	1
rsrc2	1
sat1b	1
scin	1
sec24b	1
serinc1	1
setd2	1
si.ch211.108d22.2.1	1
si.ch211.13c6.2.1	1
si.ch211.160o17.4	1
si.ch211.181d7.3.1	1
si.ch211.195e19.1	1
si.ch211.216l23.2.1	1
si.ch211.220f16.2.1	1
si.ch211.233a24.2	1
si.ch211.251j10.3.1	1
si.ch73.248e21.5.1	1
si.dkey.31m14.7	1
si.dkey.6e2.2.1	1
slc12a2	1
slc16a13	1
slc25a43	1
slc38a10	1
slc38a2	1
sltm	1
smap1	1
smarca1	1
smg6	1
soga1	1
sp6	1
spen	1
taf1	1
tbl1xr1a	1
tcf20	1
tent4b	1
tfap4	1
tgfb1a	1
tial1	1
tm9sf3	1
tmeff1b	1
tmem131	1
tmem30ab	1
top1l	1
triobpb	1
tsc22d2	1
tspan31	1
ubap2a	1
ubr4	1
ubr5	1
ubtfl	1
ulk2	1
usf2	1
usp25	1
usp9	1
utrn	1
vwa5a	1
waca	1
wbp2nl	1
wnk1a	1
wu.fb69f10	1
zdhhc5a	1
zfx	1
zgc.162698.1	1
zgc.175264	1
zgc.92606.1	1
znf1035	1
znf292b	1
znf609a	1
znf827	1
zswim8	1
zyg11	1
acsl4b	1
aff4	1
agfg1a	1
alcamb	1
ankrd11	1
ankrd12	1
arcn1a	1
arhgap45a	1
arid2	1
arih2	1
atl3	1
atp1b2a	1
bcl11ba	1
bdnf	1
brwd1	1
cbx8a	1
ccdc186	1
cd247	1
cep350	1
cers2a	1
cfd	1
cipcb	1
cited4a	1
clk2a	1
cpeb4b	1
creg1	1
csnk1g2b	1
ddit3	1
ddit4	1
desi2	1
dhrs13a.3	1
dstyk	1
ehbp1l1a	1
ehd1b	1
elf2a	1
eml3	1
entpd8	1
epc1b	1
ero1b	1
errfi1a	1
fam53b	1
fam83fb	1
fbxl3a	1
fnbp4	1
foxo4	1
fryl	1
ftr67	1
gab2	1
gabarapa	1
gbp	1
ggps1	1
gnai1	1
golga4	1
gpx4a	1
grb2b	1
h2ax	1
herpud1	1
hmox2a	1
htt	1
id2a	1
ier5	1
ier5l	1
ilk	1
irf2bpl	1
kdm4b	1
kdm6a	1
kmt2a	1
kmt2bb	1
kmt5b	1
kpna3	1
lcorl	1
maf1	1
mapk6	1
mark2b	1
mau2	1
med13a	1
mfap3l	1
mfng	1
mgat1a	1
mier2	1
n4bp2	1
nap1l1	1
ncaldb	1
nck2b	1
ncoa3	1
nipbla	1
nova2	1
nr3c1	1
oga	1
oip5.as1.1	1
orai1a	1
parp8	1
pik3c2a	1
pik3r3a	1
pkig	1
pnpla6	1
prkar2aa	1
prr12b	1
ptp4a2b	1
rab43	1
rad54l2	1
ralgps2	1
rbm38	1
rest	1
rictora	1
rnf146	1
rnf169	1
rrm2b	1
runx3	1
schip1	1
scrib	1
si.ch211.114c12.2.1	1
si.ch73.141c7.1.1	1
si.dkey.118j18.2.1	1
si.dkey.7j14.6.1	1
si.dkey.92i15.4.1	1
si.zfos.2326c3.2.1	1
sin3aa	1
sinhcaf	1
sirt2	1
slc16a8	1
slc25a25a	1
sos2	1
sox13	1
spsb3a	1
spsb4b	1
sptssa	1
ssh2a	1
stat3	1
sypl2a	1
taok2a	1
tasorb	1
tax1bp1b	1
tcf3b	1
tmem176l.1	1
tmem263	1
tmem59	1
tnks1bp1	1
tnksb	1
tox	1
tox2	1
tp53i11b	1
trim25	1
trim8b	1
trip12	1
txndc11	1
ubl3b	1
ucp2	1
unkl	1
wapla	1
waplb	1
xpc	1
zbed4	1
zc3h11a	1
zgc.113162.1	1
zgc.114200.1	1
zgc.152670.1	1
znf296	1
abca1a	1
abcc5	1
acvr2aa	1
adgrg1	1
adgrg3	1
ankzf1	1
antxr2a	1
apc	1
arg2	1
arid4a	1
arrdc3b	1
atg9b	1
atp2b1a	1
axin1	1
bach2b	1
bcas3	1
bcl2l1	1
bcl2l10	1
bcl6aa	1
bola3	1
camk2n1a	1
cbfa2t3	1
cblb	1
ccdc69	1
ccr9b	1
cdc42ep4a	1
cdkn1ba	1
cdkn1d	1
cep170aa	1
chga	1
cica	1
cited4b	1
ckap4	1
clcn5b	1
clstn1	1
cpt1ab	1
cramp1	1
crebbpb	1
crebrf	1
cry3a	1
cry3b	1
ctage5	1
cux1a	1
cyldb	1
dag1	1
dclre1c	1
dedd1	1
dennd5b	1
dok2	1
ehbp1l1b	1
enc1	1
esyt2a	1
ets1	1
fam117aa	1
fam49al	1
fbxo48	1
fmnl3	1
foxq1b	1
fras1	1
fscn1b	1
ftr69	1
furina	1
gadd45ba	1
gadd45ga	1
gata2a	1
gng2	1
golga1	1
grapa	1
hipk2	1
hipk3a	1
hivep1	1
hivep2a	1
hmbsa	1
hpcal4	1
hs3st3b1b	1
hsd17b14	1
hsp70.1	1
hsp70.2	1
hsp70.3	1
hsp90aa1.2	1
htatip2	1
igf1rb	1
igf2r	1
igflr1	1
im.7145024	1
ip6k2a	1
itgb7	1
itm2bb	1
itpkb	1
itpr3	1
jag1a	1
jmjd1cb	1
kansl1l	1
kdm5ba	1
kdm5bb	1
kdm6ba	1
klf6a	1
klf7b	1
klf9	1
krt91	1
lrrc15	1
ly75	1
mafa	1
man1a1	1
man2a1	1
map1aa	1
map3k4	1
marcksl1b	1
mcph1	1
mef2ca	1
mfge8b	1
midn	1
mphosph9	1
mrap2a	1
mxd1	1
mxi1	1
mylipa	1
myo1cb	1
myo9b	1
nbr1a	1
nckap1	1
ncor2	1
ndrg2	1
necab1	1
nfil3.6.1	1
nr1d2b	1
nr4a2b	1
nsg2	1
otud6b	1
pdgfab	1
per1a	1
per3	1
pik3c3	1
pitpnc1b	1
pja2	1
pkp2	1
plekho2	1
polm	1
pou2f1b	1
ppip5k2	1
prdm2b	1
prkceb	1
prkd3	1
psph	1
rag1	1
ramp2	1
rasa4	1
rbp5	1
rgcc	1
rgs4	1
rhbg	1
rnf183	1
rspry1	1
rsrp1	1
rttn	1
sash1a	1
scarb2b	1
sec23b	1
sec61a1l	1
sept9a	1
sh3bp5la	1
sh3d21	1
si.ch1073.272o11.3	1
si.ch211.212k18.7.1	1
si.ch211.232b12.5.1	1
si.ch211.235e9.8	1
si.dkey.204f11.64.1	1
si.zfos.943e10.1.1	1
sik2b	1
slain2	1
slc35b1	1
slco5a1a	1
slco5a1b	1
smad3a	1
sox12	1
spink2.1	1
st3gal1l	1
styk1b	1
tbc1d17	1
tcf12	1
tenm3	1
tgif1	1
tlk1b	1
tmem198b	1
tob1a	1
tpst1l	1
trak1a	1
trib3	1
tshz1	1
vav3b	1
ved	1
vgf	1
wdr32	1
wls	1
ypel3	1
zbtb18	1
zeb1b	1
zgc.110158.1	1
zgc.194659.1	1
zgc.65851.1	1
znf395b	1
zswim5	1
adcy7	2
akap13.2	2
akap9	2
arhgap29b	2
arrdc3a	2
carmil2	2
ccser2a	2
cd226	2
cd82b	2
cd8b	2
cdkn1bb	2
dennd4c	2
dgkza	2
eomesa	2
eva1ba	2
fam110b	2
fam214b	2
gpr184	2
grk4	2
hbp1	2
ifng1	2
il21r.1	2
irf7	2
itk	2
jak1	2
jarid2b	2
kansl1b	2
klhl6	2
kmt2ca	2
lrch4	2
micu2	2
mxd4	2
myo18ab	2
nck1b	2
nlrc3	2
npb	2
parm1	2
pdcd4b	2
pde4ba	2
per1b	2
per2	2
pik3cd	2
pip4k2aa	2
plcg1	2
ppp1r18	2
pptc7a	2
prkcbb	2
prkchb	2
prkd2	2
ptgs2a	2
ptpn6	2
sh3gl3a	2
si.ch211.133n4.4.1	2
si.ch211.160o17.2.1	2
si.ch211.284e13.6.1	2
si.dkey.112a7.5.1	2
si.dkey.1h24.6.1	2
si.dkey.21c1.1.1	2
si.dkey.21e2.7.1	2
si.dkey.248g15.3.1	2
si.dkey.56i24.1.1	2
si.dkey.81j8.6.1	2
si.rp71.79p20.2.1	2
syngr2b	2
tac1	2
tcf7	2
thrap3a	2
tmem176l.3a	2
tnrc6c1	2
tp53inp1	2
tp53inp2	2
uckl1b	2
wdr26b	2
wnk1b	2
zgc.110006.1	2
zgc.86896.1	2
ahcyl1	3
apbb1ip	3
arhgap4a	3
arhgap4b	3
b3gnt5a	3
cast	3
ccdc88c	3
ccni	3
cry1a	3
dock4b	3
dock8	3
erfl3	3
esr2b	3
fam214a	3
foxo3b	3
gnb1a	3
gpr55a	3
hectd1	3
herpud2	3
hpdb	3
ikzf2	3
il16	3
ing1	3
insm1b	3
itm2ca	3
itsn2b	3
kctd10	3
kdm7ab	3
klhl22	3
map3k14a	3
mbnl1	3
mef2d	3
nitr1i	3
prex1	3
prkar1aa	3
ptprc	3
rab4b	3
rab6bb	3
rabac1	3
rasa2	3
rras2	3
sash3	3
sema4e	3
sesn1	3
si.ch211.260e23.9.1	3
si.ch73.269m14.2.1	3
si.ch73.95l15.5.1	3
si.dkey.79f11.7	3
si.dkey.9k7.3.1	3
si.dkeyp.87d8.8	3
si.rp71.62i8.3.1	3
si.zfos.464b6.2.1	3
sorl1	3
st6galnac5b	3
stk17al	3
sulf2b	3
tbc1d10c	3
tcp11l2	3
thbs1b	3
ttc3	3
ube2h	3
unc13d	3
vamp8	3
zhx3	3
zmp.0000000711.1	3
actn1	3
aff3	3
arhgap15	3
arhgap27l	3
arhgap45b	3
arhgef1b	3
arhgef3l	3
arrdc2	3
bin2b	3
cab39l1	3
capza1a	3
ccr9a	3
cdc14b	3
cep85l	3
cpne1	3
crlf3	3
dyrk1ab	3
erbin	3
fam76b	3
grk6	3
hif1al	3
hpse	3
il10rb	3
im.7138144.1	3
irs1	3
lat	3
mob1a	3
myh11a	3
nfatc3a	3
nuggc.3	3
p2ry10	3
pak2a	3
pkn1a	3
ppdpfb	3
ppp1caa	3
rasal3	3
rock1	3
sept9b	3
slc6a7	3
svila	3
tbk1	3
tmbim4	3
tmem189	3
tmem30aa	3
vaspa	3
wipf1a	3
zgc.112356	3
znf1007	3
actr2a	3
anxa11a	3
anxa11b	3
baxa	3
baz2ba	3
capns1a	3
cdc42	3
cdc42l	3
cdipt	3
cflara	3
ckap5	3
cpdp	3
crkl	3
csnk1da	3
def6a	3
eif4ebp2	3
elmo1	3
erlec1	3
ezrb	3
fmnl1a	3
fzr1a	3
gnai2b	3
gnal	3
gosr2	3
inpp5l	3
lmo4a	3
lnpep	3
mavs	3
mbpb	3
morc3a	3
napsa	3
nkap	3
oip5	3
ppp1cb	3
prkacba	3
prkcda	3
prkcq	3
rbm12b	3
rgs14b	3
selenoj	3
selenow1	3
sept7b	3
sh3bgrl	3
si.dkeyp.113d7.10.1	3
stk24b	3
stk35	3
taok3a	3
ube2s	3
upf3b	3
wasa	3
zgc.55461.1	3
adipor1b	4
ahctf1	4
akap17a	4
atf6	4
ccdc9	4
chmp5b	4
ctcf	4
ctr9	4
cwc27	4
cyp26a1	4
dctn3	4
ddx23	4
ddx46	4
degs1	4
dnajc8	4
ect2	4
elob	4
erp44	4
fmr1	4
gkap1	4
grap2a	4
gtf2a1	4
ik	4
ino80c	4
mier1a	4
nek7	4
nfatc2ip	4
nfybb	4
nup205	4
pdcd10b	4
pds5b	4
phf3	4
psenen	4
rab8b	4
rad23b	4
reep3b	4
rnf4	4
sdf4	4
selenot2	4
shrprbck1r	4
si.ch211.14a17.11.1	4
si.ch211.191d15.2.1	4
si.ch211.22i13.2.1	4
si.dkey.34l15.1.1	4
ska2	4
smarcd2	4
smc3	4
spcs2	4
srrm1	4
svild	4
timmdc1	4
tpm1	4
trrap	4
txndc15	4
ubap2b	4
ywhaba	4
zranb2	4
aip	4
akirin2	4
anapc15	4
ankrd54	4
anp32a	4
ap1m1	4
arf5	4
arf6b	4
arhgap36	4
atp5f1e	4
baz1a	4
baz1b	4
blcap	4
brk1	4
brms1la	4
bud31	4
cab39l	4
camk2g2	4
cand1	4
ccnf	4
cdc73	4
cdk9	4
chchd7	4
cherp	4
chordc1b	4
ciao2b	4
cltcb	4
cnot11	4
cnot9	4
commd7	4
cox4i1l	4
cox6b2	4
cox7a1	4
cox7b	4
cpsf6	4
csde1	4
csnk2a1	4
ctbp1	4
ctdp1	4
ctdspl2b	4
daxx	4
dbnlb	4
dcun1d5	4
ddb2	4
dr1	4
dync1i2a	4
edf1	4
eif2b4	4
eif3c	4
eif3g	4
eif3i	4
eif3m	4
eif4a1b	4
eif4e2rs1	4
eif4g2a	4
elocb	4
emc2	4
emd	4
ewsr1a	4
ezh2	4
fam49ba	4
fgfr1op2	4
flot1b	4
gng5	4
gskip	4
gstr	4
gtf2e2	4
gtf2f2a	4
hcfc1a	4
hif1an	4
hist1h2a1	4
hist1h2a8	4
hist2h3ca1	4
hmgn6	4
hnrnpk	4
hnrnpl	4
hnrnpua	4
hnrnpub	4
ikbkg	4
ikzf1	4
ilf3b	4
ivd	4
iws1	4
jpt1b	4
kat7b	4
larp1b	4
lrrc59	4
lsm12b	4
macroh2a2	4
mad1l1	4
meaf6	4
med11	4
med31	4
micos13	4
mob3a	4
morf4l1	4
mpped2	4
msna	4
mynn	4
naa40	4
nat9	4
ndnl2	4
ndufa1	4
neil1	4
npat	4
oxsr1a	4
paip2b	4
parp16	4
paxip1	4
pelp1	4
plscr3b	4
pold1	4
polr2j	4
polr3glb	4
ppp1r2	4
ppp1r7	4
ppp2cb	4
ppp2r2d	4
ppp3ccb	4
ppp4r3b	4
prkab1b	4
prkdc	4
prpf3	4
prpf38b	4
prpf6	4
prpf8	4
ptpn2b	4
puf60a	4
r3hdm1	4
rab11a	4
rad1	4
ranbp3b	4
rap1ab	4
rassf1	4
rbm14a	4
rbm22	4
rcor1	4
rhoac	4
rnf7	4
sar1b	4
scamp2	4
sec11a	4
selenot1b	4
selenow2a	4
sephs2	4
2022-09-12	4
2022-09-02	4
2022-09-06	4
serbp1a	4
serpine2	4
setdb1a	4
sh3bgrl3	4
si.ch211.140m22.7.1	4
si.ch211.191j22.3.1	4
si.ch73.347e22.4.1	4
si.dkey.108k21.18.1	4
si.dkey.23a13.22.1	4
si.dkey.28b4.7	4
slc25a14	4
slc25a3b	4
slc7a3a	4
smc1al	4
smc5	4
smndc1	4
snrnp27	4
snx3	4
spcs1	4
sri	4
srsf4	4
srsf5a	4
srsf6b	4
ss18	4
ss18l2	4
sumo3a	4
sympk	4
syncrip	4
taf10	4
taf11	4
taf13	4
thoc7	4
thrap3b	4
timeless	4
tk1	4
tmem258	4
tmpob	4
tnfaip8l2a	4
tprb	4
trappc5	4
trnau1apb	4
tspan2a	4
tssc4	4
tuba1c	4
tubgcp3	4
txndc9	4
u2af2b	4
ube2d1a	4
ube2f	4
ube2v2	4
usf1l	4
usp36	4
vkorc1l1	4
vps25	4
vps4b	4
vta1	4
xpo7	4
xrcc6	4
ywhaz	4
yy1b	4
zbtb2b	4
zbtb33	4
zc3h13	4
zfr2	4
zgc.158803.1	4
zgc.194285.3	4
zgc.65873.1	4
znf410	4
aco2	4
ada	4
adrm1	4
aimp2	4
alas1	4
ankrd10a	4
ap2m1a	4
arl1	4
arl4aa	4
atg3	4
atp1a1a.1	4
atp1b1a	4
atp5l	4
bbx	4
brd7	4
bzw1a	4
cdc40	4
cdc5l	4
cdk11b	4
cenpw	4
cetn3	4
cfap20	4
chchd2	4
chmp6b	4
cnbpb	4
cnp	4
copg2	4
cops2	4
[truncated: 1,980 more rows]

## Sheet: Trajectory_19
x
cd2bp2	1
aars1	1
adka	1
api5	1
atp5f1b	1
atp5mc1	1
ccdc82	1
cebpz	1
cox7a2a	1
ddx19	1
eed	1
eftud2	1
eif1axb	1
eif4a3	1
eif4h	1
gatd3a	1
glrx3	1
hint1	1
iah1	1
kpnb3	1
mettl16	1
micos10	1
mrpl33	1
mrps18a	1
mrps33	1
mtap	1
naa15a	1
ncbp2	1
ndufa7	1
ndufs2	1
nfkbiab	1
nmt1a	1
nup37	1
nup50	1
orc6	1
pgk1	1
phf5a	1
pin4	1
ppm1g	1
ppp5c	1
prpf19	1
prpf4	1
psma3	1
psma5	1
psmb12	1
psmb3	1
psmc2	1
psmc5	1
psmc6	1
psmd3	1
ptcd3	1
rangap1b	1
rnf213a	1
ruvbl1	1
ruvbl2	1
sdhb	1
setb	1
sf3b3	1
siva1	1
snrpa	1
snrpa1	1
snrpb	1
snrpe	1
sod2	1
taf15	1
tma7	1
tpi1b	1
ube2l3b	1
ubr7	1
uqcrfs1	1
zgc.112496.1	1
zgc.136908.1	1
abcf1	1
adsl	1
adssl	1
aimp1a	1
atp5if1a	1
atp5if1b	1
atp5mc3a	1
bcas2	1
carm1	1
cct7	1
cdkn2aipnl	1
ciita	1
coa3a	1
cox6b1	1
cox7a2l	1
crip1	1
denr	1
dhx16	1
dpp3	1
drg1	1
dynll2b	1
eif2b2	1
eif2s2	1
eif3ba	1
eif5a2	1
exosc9	1
fam107b	1
farsa	1
farsb	1
fas	1
gpia	1
idh2	1
itpa	1
kars1	1
mcts1	1
meis1b	1
mrpl24	1
mrps18b	1
mrps31	1
nsmce4a	1
nup210	1
oxct1a	1
parp1	1
phb2a	1
pkma	1
polr2eb	1
polr2h	1
ponzr1	1
ppifb	1
prmt5	1
psma6l	1
psmb10	1
psmb9a	1
psme1	1
psme2	1
psmg1	1
ptges3b	1
ranbp1	1
rcc2	1
samm50	1
sf3a2	1
si.dkeyp.55f12.3.1	1
smarcd3b	1
snrnp40	1
snrpd2	1
snrpd3l	1
snrpg	1
srfbp1	1
srsf10b	1
stt3b	1
sub1b	1
tars1	1
tomm22	1
ube2nb	1
uchl5	1
zgc.153115.1	1
zgc.56304	1
zmp.0000000735	1
abce1	1
ankhb	1
bccip	1
bcl2a	1
bms1	1
bysl	1
ccnd1	1
cfap298	1
cmc1	1
coro1ca	1
cycsb	1
ddx54	1
dnajc2	1
eif4a1a	1
eif4bb	1
exosc2	1
fcf1	1
ftsj3	1
gapdhs	1
gars1	1
gclm	1
gnl2	1
grpel1	1
gspt1l	1
hccsb	1
hk1	1
hprt1	1
hsd17b10	1
irf10	1
ldhba	1
mphosph10	1
mrpl27	1
mrpl28	1
mrps6	1
nars1	1
nhp2	1
noc3l	1
nup43	1
odc1	1
parp3	1
phb	1
phb2b	1
plgrkt	1
polr3e	1
ppa1b	1
psme3	1
psmf1	1
qars1	1
rab5if	1
rars1	1
rbm28	1
rbm34	1
rcc1	1
rrp8	1
sars1	1
si.ch73.376l24.6.1	1
slc38a5a	1
timm9	1
tmx1	1
tomm40	1
trnau1apa	1
ttf1	1
txn2	1
uqcrh	1
yars1	1
abt1	1
adkb	1
aprt	1
bxdc2	1
c1qbp	1
cd3eap	1
chchd10	1
cish	1
cox17	1
ddx18	1
ddx24	1
ddx27	1
ddx47	1
ddx56	1
dkc1	1
dnttip2	1
ebna1bp2	1
eif4ebp3	1
eif6	1
emg1	1
eno1a	1
esf1	1
exosc6	1
fam207a	1
fbl	1
fdx1	1
gar1	1
gnl3	1
gpatch4	1
grasp	1
grwd1	1
hspa9	1
hspd1	1
hspe1	1
imp4	1
isg20	1
knop1	1
llph	1
lyar	1
mak16	1
mcmbp	1
mrpl12	1
mrpl48	1
mrpl54	1
mrto4	1
mybbp1a	1
myg1	1
nat8l	1
nifk	1
nip7	1
nle1	1
noc2l	1
nol10	1
nol12	1
nolc1	1
nop10	1
nop16	1
nop2	1
nop58	1
npm1a	1
npm3	1
pak1ip1	1
pdcd11	1
pdcd4a	1
pes	1
pfkpa	1
pgam1a	1
polr1d	1
ppan	1
pprc1	1
prmt1	1
prps1a	1
pum3	1
pwp1	1
pwp2h	1
rbm19	1
rexo4	1
rgs18	1
riox2	1
rpf2	1
rrp1	1
rrp12	1
rrp15	1
rrp9	1
rrs1	1
rsl1d1	1
si.ch211.161c3.6.1	1
si.ch211.213a13.1.1	1
si.ch211.217k17.7	1
si.ch211.69l10.2.1	1
si.ch73.308l14.2	1
slc1a3a	1
smfn	1
snu13b	1
sqor	1
ssb	1
ssbp1	1
tfb2m	1
timm10	1
timm13	1
tmem106a	1
tomm20a	1
tomm40l	1
trmt112	1
tsr1	1
tsr2	1
twistnb	1
utp3	1
wdr12	1
wdr3	1
wdr36	1
wdr43	1
wdr75	1
yaf2	1
zgc.86811.1	1
aamp	1
apex1	1
b3gnt3.4	1
cdk6	1
ctsla	1
ddx21	1
ddx51	1
dhrs3b	1
dhx37	1
dohh	1
drg2	1
eef1db	1
eif4ebp1	1
exosc3	1
exosc8	1
fermt3b	1
g3bp1	1
glod5	1
glud1b	1
gnl3l	1
gstm.1	1
gyg1a	1
h2ax1	1
hey2	1
hmgb3b	1
hspa4a	1
hypk	1
il10ra	1
impdh2	1
larp4ab	1
ltv1	1
metap1	1
mgst3a	1
mphosph6	1
mrpl43	1
mrpl46	1
mrps34	1
mtch2	1
mthfd2	1
naa50	1
nat10	1
ncl	1
ndufab1a	1
nop56	1
nrros	1
pa2g4a	1
paics	1
pinx1	1
pno1	1
polr1a	1
ppat	1
rbbp9	1
rcl1	1
rdh10b	1
rpf1	1
rpia	1
sdad1	1
selenom	1
si.dkey.102m7.3.1	1
si.dkey.239h2.3.1	1
si.dkey.44g23.5	1
srprb	1
st6galnac	1
tagln2	1
tcp1	1
tdh	1
timm23a	1
timm8a	1
timm8b	1
tktb	1
tomm6	1
utp11	1
utp6	1
yap1	1
zgc.92140.1	1
znf593	1
adh5	2
aldh6a1	2
aldh7a1	2
anxa4	2
aopep	2
ar	2
arrb2a	2
atic	2
atp2a2b	2
atp6v0e1	2
bcl2l13	2
bop1	2
btf3l4	2
c1d	2
cad	2
canx	2
ccdc43	2
cct2	2
cd7al	2
clpp	2
csf1rb	2
ctps1a	2
dap	2
dap3	2
dbi	2
ddx52	2
dnmt3bb.1	2
egr2a	2
egr2b	2
eif1b	2
eif2s1b	2
eif4ebp3l	2
eif4g1a	2
elf3	2
fabp3	2
fli1a	2
foxp4	2
gig2d	2
gig2h	2
got2a	2
hars	2
hibadhb	2
hmgb3a	2
id1	2
jam2a	2
kri1	2
maptb	2
mdn1	2
mrpl11	2
mrpl14	2
mrpl18	2
mrpl20	2
mrpl36	2
mrpl4	2
mrpl44	2
mrpl57	2
mrps11	2
mrps16	2
mrps25	2
mrps30	2
mrps35	2
mtrex	2
nanos1	2
ndrg1a	2
ndufaf3	2
notch1b	2
pa2g4b	2
pacc1	2
papss2b	2
pbdc1	2
pcdh19	2
pepd	2
pfdn2	2
plk2b	2
polr2k	2
ppp1r14bb	2
prdx6	2
rbpjb	2
rhov	2
riok1	2
rraga	2
rwdd1	2
serp1	2
sgk1	2
si.ch1073.314i13.4.1	2
si.ch211.215a9.5	2
si.ch211.239e6.4	2
si.dkey.188h10.3.1	2
si.dkey.251i10.3.1	2
si.zfos.1192g2.3	2
slc16a12b	2
slc38a5b	2
sult6b1	2
supt3h	2
thumpd1	2
tmem256	2
tmsb	2
tomm5	2
trpm5	2
ttc27	2
tufm	2
umps	2
vars1	2
vaspb	2
wu.fb14d09.1	2
ybx1	2
zgc.101858.1	2
zgc.110239.1	2
zgc.136930.1	2
zgc.162025.1	2
ahcy	2
aifm1	2
ak2	2
aldoaa	2
anapc11	2
atp5fa1	2
atp5mc3b	2
ccdc12	2
cct3	2
cct4	2
cct5	2
cct6a	2
cd74b	2
cdv3	2
cenpq	2
cndp2	2
coa6	2
cstf1	2
czib	2
dhrs12	2
dlat	2
dldh	2
dnajc19	2
eci1	2
eef2b	2
eif1ad	2
eif2b1	2
eif3ea	2
eif3ha	2
eif3k	2
esd	2
etfa	2
fam162a	2
fntb	2
gadd45gip1	2
gins2	2
glud1a	2
gpn1	2
gpx4b	2
hadhb	2
hikeshi	2
jagn1b	2
klf2a	2
lrpprc	2
lsm4	2
macrod2	2
mars1	2
med28	2
men1	2
metap2b	2
mrpl15	2
mrpl16	2
mrpl2	2
mrpl30	2
mrpl34	2
mrpl35	2
mrpl37	2
mrpl38	2
mrpl39	2
mrps10	2
mrps2	2
mrps26	2
mrps36	2
mrps5	2
msh2	2
msi2b	2
mta3	2
mtdhb	2
naa20	2
ncln	2
ndufa3	2
ndufab1b	2
ndufc2	2
nol7	2
nop53	2
osgep	2
pabpc1a	2
pfdn4	2
pfdn5	2
pithd1	2
polr2f	2
ppid	2
pqbp1	2
prdx5	2
rcc1l	2
sap30l	2
sdha	2
si.dkey.88p24.11.1	2
slc3a2b	2
slka	2
st13	2
suclg1	2
tmem126a	2
txndc17	2
ube2e1	2
unga	2
uqcrc1	2
wdr46	2
zgc.112271.1	2
zgc.163080.1	2
zgc.171480.1	2
zgc.92335	2
aaas	2
acat1	2
atp5f1c	2
bckdha	2
calr3a	2
cbx3a	2
ccdc25	2
cdca7b	2
cenpx	2
chchd3a	2
chchd6b	2
cox14	2
cox15	2
cox6a1	2
dlst	2
e2f3	2
eif3d	2
eif3f	2
eif3s6ip	2
fkbp4	2
hadhab	2
hnrnpc	2
hpf1	2
kmt5aa	2
lsm1	2
magoh	2
mccc1	2
mdh2	2
med20	2
mif	2
mrpl13	2
mycbp	2
ndufa10	2
ndufa12	2
ndufa8	2
ndufb3	2
ndufb5	2
ndufb8	2
ndufs3	2
ndufs4	2
ndufs7	2
nfs1	2
nup107	2
nup62l	2
pabpn1	2
pdap1b	2
pdia3	2
plrg1	2
polr2d	2
polr2l	2
ppih	2
ppil1	2
prdx3	2
prelid1a	2
prkrip1	2
psmc1a	2
ran	2
rangap1a	2
rbb4l	2
rbmx	2
sae1	2
sap30bp	2
sdhdb	2
sgta	2
si.dkey.67c22.2.1	2
sod1	2
srsf2a	2
tubg1	2
ubxn1	2
uck2b	2
uqcr10	2
uqcrq	2
xrcc5	2
ywhaqa	2
zc3h15	2
zgc.56095.1	2
acaa2	2
acp1	2
atp5f1d	2
atp5meb	2
atp5pd	2
atp5pf	2
atp5po	2
cbx1a	2
cops4	2
cops5	2
cox4i1	2
cox5aa	2
cox5ab	2
cox6c	2
cox7c	2
cyc1	2
ddx39aa	2
ddx39ab	2
eif2s1a	2
eif4e1c	2
elavl1a	2
eprs1	2
fkbp1aa	2
fundc2	2
gemin8	2
got2b	2
hm13	2
hnrnpabb	2
hspa4b	2
khsrp	2
lsm6	2
mdc1	2
mpc2	2
mrps24	2
ndufa2	2
ndufa6	2
ndufb10	2
ndufb9	2
ndufs5	2
ndufs8a	2
ndufv2	2
ndufv3	2
nedd8	2
nudc	2
nup93	2
pcid2	2
pdap1a	2
pdhb	2
pfdn1	2
polr2c	2
polr2i	2
ppargc1b	2
ppig	2
prdx2	2
psma6a	2
psma6b	2
psma8	2
psmb1	2
psmb2	2
psmc1b	2
psmc3	2
psmc4	2
psmd12	2
psmd13	2
psmd14	2
psmd7	2
rpap3	2
sap18	2
sem1	2
sf3a3	2
sf3b4	2
sf3b5	2
si.ch211.235e9.6	2
si.ch211.262e15.1	2
si.dkey.286j15.1.1	2
slc25a11	2
smarca5	2
snd1	2
snrpb2	2
snx12	2
srsf7a	2
stip1	2
supt16h	2
tbca	2
tia1l	2
tmem14ca	2
tomm7	2
tp53	2
usp10	2
vps35	2
zgc.63882.1	2
abcf2a	2
adrm1	2
aimp2	2
arl1	2
atp5mf	2
atp5pb	2
bckdhb	2
blmh	2
calm3a	2
caprin1a	2
cct8	2
chrac1	2
copz1	2
cox7a2b	2
cpsf3	2
dnajb11	2
dynlrb1	2
echs1	2
eif2a	2
eif3jb	2
eif5	2
eif5b	2
faub	2
foxp1a	2
gemin2	2
hnrnpr	2
hspa14	2
ilf2	2
inip	2
kdelr2b	2
lrrc59	2
m6pr	2
manf	2
mccc2	2
mrpl45	2
mrpl47	2
mrpl52	2
mrps18c	2
mrps7	2
naa10	2
naa15b	2
ndufa5	2
ndufb2	2
ndufb4	2
ndufb7	2
nutf2	2
pdcd5	2
pfdn6	2
phf10	2
polb	2
ppiab	2
prdx4	2
psma4	2
psmb7	2
psmd1	2
psmd11a	2
psmd4b	2
psmd6	2
psmd8	2
ptges3a	2
rbm8a	2
rbmx2	2
rer1	2
rnf181	2
sar1b	2
sart3	2
seh1l	2
sf3b6	2
si.dkey.19e4.5.1	2
si.dkeyp.120h9.1.1	2
si.rp71.45k5.4	2
slc43a1a	2
slirp	2
smu1a	2
srp19	2
srsf6a	2
syncripl	2
szrd1	2
tmed2	2
tmx2b	2
tomm70a	2
ube2ib	2
uprt	2
uqcrc2a	2
uqcrc2b	2
usp14	2
wdr5	2
ywhah	2
znf346	2
aco2	2
aqr	2
arl14ep	2
arpp19b	2
atg3	2
atp1a1a.1	2
atp5l	2
atp5md	2
bzw1a	2
calr	2
cdc5l	2
chchd2	2
chordc1b	2
ciapin1	2
clns1a	2
clta	2
cnbpb	2
cnp	2
copb2	2
copg2	2
cops8	2
cox10	2
cpsf1	2
cpsf2	2
cse1l	2
csnk2b	2
dcun1d5	2
ddost	2
dhx15	2
dnpep	2
drap1	2
dynll1	2
e2f4	2
eif3ja	2
eif3s10	2
elof1	2
emc6	2
eny2	2
ewsr1a	2
fip1l1b	2
fnta	2
glo1	2
hdgfl2	2
hnrnpa1b	2
hnrnpaba	2
hnrnph1l	2
hnrnpl2	2
hp1bp3	2
hsbp1b	2
hsdl2	2
hsp90b1	2
htatsf1	2
ier3ip1	2
ilf3a	2
iws1	2
letm1	2
lsm3	2
marcksb	2
me3	2
med10	2
mpc1	2
mrps14	2
mrps21	2
ndufa11	2
ndufa9a	2
ndufb6	2
nedd8l	2
nelfcd	2
nnt	2
nono	2
npm1b	2
nsfl1c	2
nutf2l	2
otub1b	2
oxsr1a	2
pin1	2
polr2b	2
pomp	2
ppp2r1ba	2
prkcsh	2
prpf31	2
prpf40a	2
psma1	2
psmb6	2
psmd4a	2
psmg2	2
puf60a	2
puf60b	2
rad23b	2
rbm4.3	2
rbx1	2
rpn1	2
safb	2
sart1	2
sec22ba	2
sf3a1	2
sf3b2	2
si.ch211.51e12.7.1	2
si.dkey.13i19.8	2
si.dkey.17e16.10	2
slc25a14	2
snrnp70	2
snrpc	2
srek1ip1	2
srsf11	2
srsf1a	2
srsf3b	2
srsf9	2
sugt1	2
supt4h1	2
syncrip	2
tfam	2
thoc1	2
thoc5	2
tmed9	2
tnpo2	2
txnl4a	2
u2af1	2
ubl7b	2
ufsp2	2
uqcrb	2
vbp1	2
vcp	2
wdr83os	2
yeats4	2
zcchc17	2
zgc.152816.1	2
zgc.65873.1	2
zgc.77056.1	2
znf706	2
acadm	2
acadsb	2
actl6a	2
akirin2	2
alyref	2
anapc15	2
cand1	2
cbx5	2
cdk11b	2
cenpw	2
cetn3	2
chmp6b	2
ciao2b	2
cope	2
cops2	2
cox8a	2
cpsf6	2
cstf2	2
ctnnbl1	2
ctps1b	2
dhx9	2
dnmt3bb.3	2
dpf2l	2
dpy30	2
dync1i2a	2
erh	2
gdi2	2
gins3	2
glrx5	2
gskip	2
gstm.2	2
hadh	2
hat1	2
hnrnpua	2
idh1	2
idh3b	2
immt	2
kpnb1	2
lin52	2
lsm7	2
lsm8	2
lyrm4.1	2
mdh1aa	2
mtpn	2
mydgf	2
myef2	2
ndufs6	2
ndufv1	2
npat	2
nsmce2	2
nucks1a	2
nucks1b	2
nudt21	2
nup133	2
nup58	2
pagr1	2
pdcd10a	2
pggt1b	2
phpt1	2
pold1	2
pole3	2
ppp1r7	2
ppp2r2d	2
prpf39	2
prpf8	2
psmb4	2
psmd10	2
psmd11b	2
psmg4	2
r3hdm1	2
rad50	2
rae1	2
ranbp3b	2
rassf1	2
rhocb	2
rnaseh2b	2
sdhc	2
setdb1a	2
si.ch1073.296i8.2	2
si.ch73.376l24.6	2
si.dkey.15d12.2	2
si.dkey.34l15.1.1	2
smarcb1a	2
snap23.1	2
snrnp200	2
srrt	2
tapbp.1	2
terfa	2
tfdp1b	2
trappc3	2
txnl1	2
txnrd3	2
uba2	2
ube2l3a	2
ube2na	2
ube2v1	2
ube2v2	2
usp1	2
wdr82	2
xrcc1	2
xrcc6	2
ywhabb	2
ywhaqb	2
zgc.85936.1	2
zgc.91910.1	2
znf207b	2
zw10	2
ada	2
ak4	2
anp32e	2
arhgap15	2
arhgdia	2
arpc2	2
bcl7bb	2
calm3b	2
camk2g2	2
cdc42	2
cdipt	2
cenpn	2
cfl1	2
cltcb	2
cmpk	2
cnn3b	2
crnkl1	2
csnk1da	2
ctdspl2b	2
dbnlb	2
diaph3	2
eno3	2
ezrb	2
fam49ba	2
flot1b	2
gins4	2
glrx	2
gng5	2
hif1an	2
hist1h2a8	2
hmgn3	2
idh3a	2
ikbkg	2
ikzf1	2
il13	2
ivns1abpb	2
jpt2	2
kntc1	2
lasp1	2
lmnb1	2
lmnb2	2
march5l	2
mob3a	2
msna	2
neil1	2
nfatc2ip	2
nfkb2	2
ostf1	2
parp2	2
pef1	2
pgam5	2
ppp1cab	2
prkacba	2
prkcq	2
psmb13a	2
psmb8a	2
ptrh2	2
rad51	2
rgs14b	2
rhoac	2
rrm2	2
sdf2l1	2
2022-09-02	2
sh3bgrl3	2
si.ch1073.55a19.2	2
si.ch211.113a14.11.9	2
si.ch211.191j22.3.1	2
si.ch211.194k22.8.1	2
si.ch211.66k16.27.1	2
smc4	2
spns3	2
srd5a2a	2
sri	2
tcea1	2
tpm3	2
ufm1	2
vps4b	2
vrk1	2
wdr76	2
ywhabl	2
zgc.110591	2
zgc.171506.1	2
zgc.175088	2
zgc.86839.1	2
actr2a	2
anxa11b	2
ap1s1	2
arf6a	2
arhgef1b	2
arpc3	2
arpc4l	2
arpc5a	2
capza1a	2
cdc42l	2
clic1	2
csk	2
cyth1a	2
dnase1l4.2	2
dnmt3ab	2
fmnl1a	2
gnai2b	2
hif1al	2
il10rb	2
im.7138144.1	2
ing5b	2
lat	2
myl12.1	2
p2ry10	2
pak2a	2
plscr3b	2
ptpn1	2
serpinb1l1	2
sesn1	2
stxbp2	2
taok3a	2
tap2a	2
tmem131l	2
traf3ip2l	2
txnipa	2
wipf1a	2
actb1	3
actb2	3
adgrl2a	3
arhgdig	3
arhgef3l	3
arpc1b	3
arpc4	3
arrdc2	3
ascl1b	3
capgb	3
capn8	3
cast	3
cavin2b	3
cd28	3
chmp4c	3
cnn2	3
coro1a	3
cotl1	3
crabp2a	3
cytip	3
def6b	3
dip2ba	3
dock9b	3
eya1	3
fbrsl1	3
flna	3
foxp1b	3
ftr82	3
gbp1	3
gig2i	3
gnai2a	3
gpa33a	3
hcls1	3
hpdb	3
irf1b	3
klf5l	3
lcp1	3
litaf	3
loxl4	3
lpin2	3
macf1a	3
map2k6	3
map4k6	3
mmp13b	3
mxd	3
myca	3
myh11a	3
ndufa4	3
nkl.1	3
nkl.2	3
notch2	3
nuggc.1	3
nuggc.2	3
nuggc.3	3
osbpl3a	3
pfn1	3
pik3ap1	3
pik3r5	3
pip5k1ba	3
ppp1r9ba	3
prkd4	3
pycard	3
rab35b	3
rc3h2	3
rhogd	3
s1pr5b	3
sh3kbp1	3
si.ch211.219a4.3	3
si.dkeyp.87d8.8	3
skia	3
slc44a2	3
slc9a3r1a	3
sp100.3	3
spink4	3
syne1b	3
tent5bb	3
tes	3
tescb	3
tfpia	3
tmem45b	3
tmsb4x	3
wasb	3
wipf1b	3
zgc.195282.1	3
znf536	3
abracl	4
adh8a	4
akap13	4
arrb2b	4
capza1b	4
copz2	4
crybg1b	4
csf3a	4
dgkaa	4
eml3	4
erf	4
fam49bb	4
hmx3a	4
ifi35	4
il17rc	4
il7r	4
iqgap2	4
kcnh6a	4
mapre1a	4
neurl1aa	4
pax9	4
pdcd6	4
pitpnaa	4
ppm1la	4
ppt1	4
ptgdsb.1	4
ptgdsb.2	4
qrsl1	4
rac2	4
si.ch211.202f5.3.1	4
si.dkey.172h23.2.1	4
si.dkey.183i3.5.1	4
smkr1	4
sult1st1	4
svila	4
ttc3	4
vegfaa	4
zbtb16a	4
zdhhc18b	4
zfhx4	4
arpc5b	5
cnpy3	5
ehd1a	5
fam210b	5
insig1	5
si.dkey.23k10.5.1	5
acadl	5
alas1	5
ap1s2	5
ap2m1a	5
arf5	5
atp1b1a	5
atp5mea	5
ATP8	5
brd7	5
cdc40	5
dad1	5
edf1	5
eif2s3	5
eif3i	5
eif5a	5
etfb	5
fkbp2	5
fxr2	5
grcc10	5
hacd3	5
hells	5
hnrnpa0b	5
hnrnpa0l	5
hnrnpul1	5
khdrbs1a	5
larp1b	5
luc7l3	5
mbnl3	5
mgst3b	5
mmgt1	5
mrpl32	5
naa40	5
nfe2l3	5
nipa2	5
npepl1	5
ost4	5
p4hb	5
pdia6	5
pgd	5
phf20b	5
pnn	5
psmb5	5
rhebl1	5
serbp1a	5
skp1	5
srp72	5
stau2	5
tbcb	5
timm17a	5
tmem11	5
tomm20b	5
ube2g1b	5
uchl3	5
ufc1	5
vdac2	5
vma21	5
vps29	5
xrn2	5
zbtb2b	5
zgc.100864.1	5
zgc.152830.1	5
aebp2	6
akr1b1.2	6
amd1	6
aqp3a	6
arhgap36	6
arl4aa	6
atox1	6
atp1b3b	6
ATP6	6
atp6v1h	6
bhlhe41	6
blf	6
bpnt1	6
caspb	6
celf3a	6
chchd6a	6
chchd7	6
cldn7b	6
cox4i1l	6
cox7a1	6
cox8b	6
csde1	6
ctnnd1	6
dachc	6
ddx46	6
eif3c	6
eif3g	6
eif3m	6
eif4a1b	6
epdr1	6
etf1b	6
gadd45ab	6
gata3	6
glulb	6
gsr	6
hacd2	6
her6	6
hmgcl	6
impdh1b	6
kcnk5b	6
krtcap2	6
lama5	6
lrpap1	6
lsp1a	6
marcksa	6
mcl1b	6
mhc2bl	6
mos	6
mrpl42	6
myclb	6
ncf2	6
ND1	6
ndrg3b	6
necap2	6
ngdn	6
oclna	6
ola1	6
p2rx1	6
pam16	6
pelp1	6
pfn2	6
pfn2l	6
pik3r3b	6
pim3	6
pip4k2ca	6
ppm1bb	6
prr13	6
psmg3	6
ptgis	6
ptgr1	6
qkia	6
rasl11b	6
rhpn2	6
rida	6
rnf220a	6
rpz2	6
rtca	6
rtn4a	6
s100u	6
s100v2	6
scarb2a	6
sco1	6
sec61b	6
sept8a	6
serinc5	6
si.ch211.140m22.7.1	6
si.ch211.199g17.2.1	6
si.ch211.222k6.3.1	6
si.ch211.286b5.5.1	6
si.ch73.138n13.1.1	6
si.dkey.73n10.1.1	6
si.dkeyp.115e12.6.1	6
smdt1b	6
smim15	6
sox4a	6
sox4b	6
srsf4	6
tmem147	6
tnfrsf21	6
tprg1	6
trappc1	6
trnau1apb	6
tsc22d1	6
tspo	6
u2af2a	6
usp36	6
vdac1	6
vps26c	6
wu.fc75a09.1	6
zfp36l1b	6
zgc.110339.1	6
znf576.2	6
abhd12	6
akap17a	6
aldh9a1a.1	6
atp5f1e	6
atp6v1ba	6
baz1a	6
blcap	6
btg3	6
bud31	6
ccdc9	6
cdc73	6
cdk9	6
cers5	6
cfap20	6
cnih1	6
commd7	6
copa	6
cops7a	6
cox6b2	6
cs	6
cst14a.2	6
cstf3	6
ctbp1	6
cwc25	6
ddt	6
dnajc8	6
eif1axa	6
eif2b4	6
eif4e2rs1	6
emc2	6
etv5a	6
fam32a	6
gtf2f1	6
gtf2f2a	6
h3f3d	6
hist2h3ca1	6
hspa5	6
ino80c	6
ipo7	6
ivd	6
jpt1b	6
kdelr2a	6
kdm1a	6
khdrbs1b	6
ktn1	6
lsm12a	6
lsm5	6
map1lc3b	6
max	6
mbnl2	6
med11	6
med19b	6
mfsd2ab	6
mgat1b	6
mlx	6
mycla	6
naa30	6
ND4L	6
ND5	6
ndufa1	6
nek7	6
nfybb	6
nme3	6
nosip	6
nrarpa	6
ostc	6
paip2b	6
pdia4	6
ppp2cb	6
ppp4r3b	6
prkdc	6
ptprk	6
rab11a	6
rnf185	6
rnf4	6
rtf1	6
shrprbck1r	6
si.ch211.195b21.5.1	6
si.ch211.197h24.8.1	6
si.ch73.347e22.4.1	6
si.dkey.28b4.7	6
slc25a3b	6
slc39a7	6
slc7a10a	6
smarcc1a	6
srsf5a	6
ssr4	6
taf10	6
tmem120a	6
tmem258	6
tpd52l2b	6
tssc4	6
vps25	6
yipf4	6
zgc.101744.1	6
znf410	6
aip	6
ap2s1	6
arl6ip5b	6
atf4a	6
brk1	6
cab39l	6
ccdc47	6
cdc26	6
cherp	6
chmp5b	6
cirbpb	6
cnot11	6
copb1	6
cops9	6
cox7b	6
ctdp1	6
cul1a	6
cul3a	6
cyp26a1	6
dda1	6
ddx23	6
ddx3xb	6
dhx38	6
elob	6
ewsr1b	6
ezh2	6
gkap1	6
gpalpp1	6
gpkow	6
gtf2a1	6
gtf2a2	6
gtf2b	6
gtf2e2	6
hnrnpa1a	6
hnrnpl	6
ilf3b	6
kat7b	6
kpna4	6
lamtor4	6
lman2	6
lsm12b	6
magt1	6
mapkapk2a	6
mdm4	6
med6	6
mhc1zea	6
micos13	6
mpped2	6
mrgbp	6
msh6	6
nat9	6
ncoa5	6
ndnl2	6
nudcd3	6
nup153	6
nup98	6
pds5a	6
phax	6
phf3	6
pias4a	6
prkab1b	6
psenen	6
rbm14a	6
rcor1	6
rnf7	6
selenot1b	6
selenot2	6
selenow2a	6
sept7a	6
serpine2	6
sf1	6
si.ch211.14a17.11.1	6
si.ch211.22i13.2.1	6
ska2	6
slc4a1ap	6
smarcb1b	6
snrnp27	6
snw1	6
spag7	6
spcs1	6
srp68	6
srrm1	6
srrm2	6
srsf1b	6
ssu72	6
strap	6
sumo1	6
supt5h	6
tdrd3	6
timmdc1	6
tmed10	6
tnrc18	6
txndc9	6
ubap2b	6
ube2ia	6
ubqln4	6
usp7	6
vkorc1l1	6
vta1	6
washc2c	6
wtap	6
ylpm1	6
ythdf2	6
ywhae1	6
ywhaz	6
yy1b	6
zbtb33	6
zc3h13	6
zfr	6
zfr2	6
zgc.194285.3	6
zgc.66427.1	6
zgc.86598.1	6
znf318	6
zranb2	6
actr1	6
adipor1b	6
ahctf1	6
akirin1	6
ankrd10a	6
ankrd54	6
anp32a	6
ap1m1	6
atg5	6
bap1	6
baxa	6
baz1b	6
bida	6
brd3a	6
brms1la	6
cactin	6
cacybp	6
capns1a	6
capns1b	6
ccnt2b	6
chd4a	6
clasp2	6
cnot3b	6
cnot9	6
csnk2a1	6
ctcf	6
ctr9	6
cwc27	6
daxx	6
dctn2	6
dctn3	6
ddx61	6
degs1	6
dgcr8	6
dnaja2b	6
dpm2	6
dr1	6
dync1li2	6
dynlt3	6
elocb	6
emd	6
erp44	6
faf2	6
fgfr1op2	6
fmr1	6
fubp1	6
gnaia	6
gnb1b	6
gps1	6
grap2a	6
gsk3ba	6
h3f3c	6
hcfc1a	6
hmgn6	6
hnrnpk	6
hnrnpub	6
ik	6
kat8	6
leo1	6
lrrc47	6
lypla2	6
macroh2a2	6
mad1l1	6
map2k2a	6
mavs	6
meaf6	6
med31	6
mfap1	6
morf4l1	6
mynn	6
nfyba	6
npepps	6
nt5c2a	6
nup205	6
ogfrl2	6
parp16	6
patl1	6
paxip1	6
pdcd10b	6
pdhx	6
pds5b	6
polr2j	6
polr3glb	6
ppp1r2	6
ppp2r1bb	6
ppp3r1b	6
prpf3	6
prpf38b	6
prpf4bb	6
prpf6	6
ptbp1a	6
ptpn2b	6
rab1ab	6
rab7a	6
rab8b	6
rad1	6
rap1aa	6
rbm12	6
rbm22	6
rbm25b	6
rbm7	6
relb	6
rhoaa	6
rnf2	6
rnpc3	6
sarnp	6
scamp2	6
sdf4	6
sec11a	6
sephs2	6
2022-09-06	6
serbp1b	6
serpinb1	6
sh3bgrl	6
si.ch211.191d15.2.1	6
si.dkey.230p4.1.1	6
si.dkey.276j7.1.1	6
slc7a8a	6
smarca4a	6
smarcd2	6
smarce1	6
smc1al	6
smc3	6
smc5	6
smndc1	6
snx3	6
spcs2	6
srsf6b	6
ss18	6
ss18l2	6
sumo3a	6
syf2	6
sympk	6
taf11	6
taf12	6
taf13	6
taf9	6
tcf25	6
thrap3b	6
tk1	6
tmpob	6
tnfaip8l2a	6
top2b	6
tpm1	6
tpra	6
tprb	6
tra2a	6
trappc5	6
trir	6
trrap	6
tuba1b	6
tubgcp3	6
txndc15	6
u2af2b	6
ube2d1b	6
ube2d2	6
ube2e3	6
ube2f	6
ubtf	6
ufd1l	6
usf1l	6
vapal	6
xpo7	6
ywhaba	6
zgc.158803.1	6
zgc.174906.1	6
zgc.55733.1	6
zgc.85777.1	6
zmat2	6
znf576.2.2	6
zrsr2	6
arf6b	6
atf6	6
dbf4	6
eif4g2a	6
hdac1	6
hist1h2a1	6
impa1	6
lamtor2	6
lnpep	6
ND6	6
nubp1	6
pacsin2	6
ppp4cb	6
rap1ab	6
2022-09-12	6
si.dkey.108k21.18.1	6
sinhcafl	6
slc7a3a	6
thoc7	6
timeless	6
ube2d1a	6
agap2	7
baz2ba	7
ccdc88b	7
ccnf	7
fam49a	7
gstr	7
ppp3ccb	7
si.ch211.203d1.3.1	7
slc7a3b	7
tspan2a	7
tuba1c	7
zgc.163083.1	7
ccr9a	8
cflara	8
cybc1	8
ddb2	8
foxn2b	8
gclc	8
gnal	8
her9	8
mhc2dab	8
pcxa	8
rgrb	8
samd11	8
si.busm1.266f07.1.1	8
si.ch211.196c10.15.1	8
si.dkeyp.19e1.3.1	8
sptlc2b	8
tnfsf18	8
ushbp1	8
zgc.123077.1	8
acap1	8
aldocb	8
anxa11a	8
ap1s3b	8
atf3	8
bbx	8
bcl10	8
blk	8
btk	8
bzw1b	8
cbx1b	8
ccl38a.5	8
ccnl1b	8
cd63	8
chac1	8
chmp4bb	8
cib1	8
cnpy1	8
cry5	8
cst3	8
cxcr4b	8
dennd2da	8
dusp5	8
egr3	8
elovl1b	8
etnk1	8
fscn1a	8
glsb	8
gnpnat1	8
gpr183a	8
[truncated: 1,969 more rows]
