# Supplementary material for: Single-cell analyses reveal early thymic progenitors and pre-B cells in zebrafish
Source: J Exp Med. 2022 Aug 8;219(9):e20220038. doi: 10.1084/jem.20220038 (PMC9365674; doi:10.1084/jem.20220038)
Supplement: Table S8 — shows Monocle 3 gene modules for adult zebrafish kidney marrow. [file jem_20220038_tables8.xls]

## Sheet: TableS8_GeneModules_KidneyMarro
Table S8. Monocle 3 gene modules for adult zebrafish kidney marrow
	id	module	supermodule	dim_1	dim_2
44	tm7sf3	1	1	2.41365	5.23239
54	si:dkey-97m3.1	1	1	2.24302	5.03905
58	glipr1a	1	1	2.67368	4.54445
114	mapk12b	1	1	2.71206	4.64237
115	si:dkey-14d8.6	1	1	2.90651	4.71544
116	vegfab	1	1	2.36522	5.25365
139	lta4h	1	1	2.63277	4.45965
144	phyh	1	1	1.56621	4.90122
149	optn	1	1	2.18908	3.73981
166	lmf2b	1	1	1.59569	4.26402
270	chchd3a	1	1	1.42992	4.79556
303	washc3	1	1	1.7036	4.11951
330	zgc:193726	1	1	2.03691	5.19909
331	atp6v1f	1	1	1.40394	4.3708
332	lamtor4	1	1	1.42666	4.38968
348	BX248410.3	1	1	2.1969	5.64655
369	gnai1	1	1	1.89841	4.44184
372	mdm2	1	1	2.60393	4.93041
373	cpm	1	1	2.04926	5.39586
374	usp6nl	1	1	1.65756	4.82251
560	CU138542.2	1	1	1.96601	5.41499
597	si:ch211-209j12.1	1	1	2.59734	4.30189
666	ptprr	1	1	2.26186	5.09306
671	CABZ01041913.1	1	1	2.5397	5.30277
738	si:cabz01102082.1	1	1	2.43813	5.09618
830	zgc:55262	1	1	1.6704	3.75014
843	trmt10b	1	1	2.18763	5.13886
850	si:dkey-185m8.2	1	1	2.11876	3.73602
860	chsy1	1	1	1.99543	4.47791
867	zfand6	1	1	1.63729	3.961
892	fes	1	1	2.37539	5.52946
901	mef2ab	1	1	2.35715	4.92968
955	HACD4	1	1	2.67511	5.12737
986	zgc:114045	1	1	2.50695	5.42243
991	zgc:194312	1	1	1.88481	3.94092
996	si:dkey-19b23.14	1	1	2.74473	5.26595
997	zgc:103586	1	1	2.20461	5.07595
1001	si:dkey-19b23.7	1	1	1.99975	4.9677
1028	ponzr6	1	1	2.73878	5.42906
1043	si:dkey-172j4.3	1	1	2.54233	4.32198
1063	txn	1	1	1.82512	4.71128
1077	shroom4	1	1	2.41424	5.23202
1081	mark2b	1	1	1.98196	4.39145
1089	badb	1	1	1.56854	4.03751
1099	alox12	1	1	2.52916	4.46505
1213	spi1b	1	1	1.86251	3.88619
1250	zdhhc1	1	1	2.00918	3.77251
1272	cebpa	1	1	2.09769	4.71054
1290	c6ast3	1	1	1.86207	5.34417
1292	npsn	1	1	2.53672	5.49872
1293	c6ast1	1	1	1.92213	5.63115
1308	CT030188.1	1	1	2.6083	5.10411
1314	zgc:158564	1	1	2.63468	4.09999
1315	tbc1d14	1	1	2.13526	3.96868
1332	insig1	1	1	2.33045	4.9414
1339	ncf2	1	1	1.27738	5.09523
1344	chpf2	1	1	1.64759	4.74816
1354	itfg1	1	1	2.60825	4.00484
1355	phkb	1	1	2.05077	4.55916
1375	zgc:101715	1	1	1.74549	4.10975
1376	si:ch211-260e23.8	1	1	2.70674	5.35395
1400	brsk2b	1	1	1.629	5.39237
1401	tsg101b	1	1	1.7132	4.63105
1407	si:ch211-102l7.3	1	1	1.44791	5.36067
1410	ttc17	1	1	2.28888	5.12156
1416	adamtsl5	1	1	2.30489	5.51834
1467	galns	1	1	1.90298	4.3585
1491	sdcbp	1	1	2.87343	4.84117
1492	CR354540.1	1	1	2.39593	5.53315
1493	CR354540.2	1	1	1.98868	5.42168
1495	sdr16c5b	1	1	1.85948	4.39393
1571	ctdnep1b	1	1	2.06478	3.61907
1644	gusb	1	1	2.34524	5.21489
1681	ostf1	1	1	2.03305	4.0622
1702	agpat9l	1	1	2.50587	4.85236
1726	tesca	1	1	1.40616	5.08229
1729	zgc:110063	1	1	1.51078	4.06705
1742	mapk1	1	1	1.62698	4.08351
1771	xbp1	1	1	1.87516	4.04048
1781	zdhhc8b	1	1	2.03253	5.63845
1784	aacs	1	1	2.19719	5.15303
1802	git2a	1	1	2.69008	4.43213
1811	ISCU (1 of many)	1	1	1.61971	3.73011
1822	cds2	1	1	1.3847	4.58339
1856	plp1b	1	1	2.49811	5.3546
1862	TBC1D8B	1	1	2.62607	4.82634
1869	rps6ka3a	1	1	1.628	3.88357
1912	abhd17b	1	1	2.49288	4.75012
1951	abcb9	1	1	2.10242	5.52951
1952	zgc:113436	1	1	1.67966	4.9156
1953	si:ch211-48m9.1	1	1	1.63979	5.37125
1956	vamp8	1	1	2.73463	5.39099
1957	BX323557.1	1	1	2.63519	4.74126
1958	vamp5	1	1	1.6859	4.01101
1974	f11r.1	1	1	2.69326	4.52095
1990	c2cd2l	1	1	2.83512	4.698
1992	si:ch211-117m20.4	1	1	2.72615	4.37497
2000	spns3	1	1	2.44704	5.29282
2005	camkk1a	1	1	2.60658	4.54592
2037	prkaa1	1	1	2.608	4.23258
2067	ar	1	1	2.27022	5.51971
2082	ppp1r14aa	1	1	2.81408	5.2434
2084	mark4a	1	1	1.89234	5.46898
2085	ckma	1	1	1.78707	5.66224
2086	nccrp1	1	1	2.08415	4.70344
2094	il13ra2	1	1	2.26397	5.36665
2101	sptbn2	1	1	2.40069	4.116
2102	cdc42ep2	1	1	2.22522	5.22209
2104	myo1ca	1	1	2.45096	5.47021
2106	panx1b	1	1	2.44773	5.04486
2212	dmrt3a	1	1	1.46598	5.39644
2268	apba1a	1	1	1.23092	4.74131
2270	scarb2a	1	1	2.35173	5.4773
2298	CU467961.1	1	1	2.09297	5.65475
2302	pcsk5a	1	1	1.85623	5.55917
2303	prune2	1	1	2.45167	5.54649
2356	ncf1	1	1	2.00081	3.80841
2361	pex12	1	1	1.86115	5.26009
2371	napaa	1	1	2.0719	4.34092
2373	ehd2a	1	1	2.51013	4.76525
2374	selenow1	1	1	1.99394	4.80281
2391	surf4l	1	1	1.24629	4.82924
2399	ptgs1	1	1	1.76174	5.38747
2411	mfsd10	1	1	2.25115	5.22627
2432	b4galt4	1	1	2.52665	4.98777
2459	aldh2.2	1	1	2.11566	3.96838
2477	ak1	1	1	2.5456	5.3347
2509	srebf2	1	1	2.52695	4.29841
2518	wbp2nl	1	1	2.44219	4.32705
2577	mcoln1b	1	1	2.03935	5.42335
2585	si:ch73-59f11.3	1	1	2.04708	5.33926
2661	tmem205	1	1	2.03746	5.65638
2662	rab3db	1	1	1.93154	5.67877
2667	zgc:158403	1	1	2.38796	5.45798
2672	fam173a	1	1	2.57387	4.29924
2714	gys1	1	1	1.74589	4.52755
2717	atp6v0a1a	1	1	2.37644	5.32398
2728	cnp	1	1	1.93731	4.06474
2729	aclya	1	1	1.8415	5.24738
2746	zgc:113333	1	1	2.31654	5.1325
2766	vat1	1	1	2.09256	4.10785
2781	cdipt	1	1	1.87363	4.73346
2840	cbx7a	1	1	2.51081	5.43009
2845	zgc:63831	1	1	1.75014	3.84463
2885	xylt1	1	1	2.30101	5.14866
2926	nucb1	1	1	1.87344	3.72156
2941	cox6a2	1	1	2.09446	5.62546
2947	BX004999.1	1	1	2.66642	4.56241
2948	arl6ip1	1	1	2.48561	4.11689
2989	si:ch73-248e21.7	1	1	2.61285	4.6131
2999	hsd3b7	1	1	2.14723	5.63994
3063	traf7	1	1	1.82786	3.80593
3090	nde1	1	1	1.56017	4.32495
3098	mlx	1	1	1.91464	4.9107
3116	BX537342.1	1	1	2.13013	5.12871
3268	si:ch73-208g10.1	1	1	2.09314	4.19584
3280	rhbdf1a	1	1	1.74781	4.10925
3296	mafga	1	1	2.32275	4.86906
3315	cant1a	1	1	1.36431	4.35307
3316	syngr2a	1	1	2.24016	4.14723
3400	zgc:92360	1	1	1.73658	4.12005
3402	kynu	1	1	1.58597	4.36468
3404	txnrd3	1	1	2.67476	4.86465
3444	si:dkey-261j15.2	1	1	2.46187	5.30829
3458	fkbp11	1	1	1.38239	5.02004
3466	myh9a	1	1	2.25277	4.11957
3475	si:ch211-276a17.5	1	1	2.45972	5.44197
3523	BX548046.2	1	1	2.52614	5.43211
3524	pttg1ipa	1	1	2.47346	5.28718
3529	march7.2	1	1	1.93906	4.0567
3530	AL929243.1	1	1	2.17667	4.36775
3531	baz2ba	1	1	2.10258	4.38543
3532	pkp4	1	1	2.52507	5.38593
3540	ical1	1	1	2.26911	4.07917
3571	zgc:161969	1	1	1.54461	4.9928
3591	cd7al	1	1	2.65779	4.66847
3637	glulb	1	1	2.18573	5.62296
3638	gadd45ab	1	1	2.69008	4.99574
3652	BX248113.1	1	1	1.98298	3.82224
3665	ryk	1	1	2.2573	5.6916
3666	BX890558.1	1	1	2.89196	5.18803
3669	cep63	1	1	1.70739	4.70063
3679	tprg1	1	1	1.78657	4.56882
3692	si:ch211-201h21.5	1	1	1.93396	5.01133
3715	pgm1	1	1	2.62121	5.22279
3730	pik3r3b	1	1	2.0204	4.9738
3740	ap1m3	1	1	2.17811	3.69784
3744	slc35d1a	1	1	2.07079	5.56173
3757	brinp3a.1	1	1	1.8853	5.63444
3758	lrrc15	1	1	1.95255	4.21158
3801	mettl7a	1	1	1.79011	4.23554
3804	mettl7a.1	1	1	2.69204	5.36476
3829	prkcda	1	1	2.66388	5.36668
3837	rereb	1	1	2.10735	3.93506
3935	vapb	1	1	2.08831	3.82032
3953	osgn1	1	1	2.77068	4.56438
4021	CABZ01088367.1	1	1	2.06475	4.33961
4054	ftr93	1	1	1.69588	3.80786
4110	parla	1	1	2.33021	4.84566
4116	scp2a	1	1	1.73666	4.41491
4120	prdx1	1	1	1.80156	5.6699
4139	b3gnt5b	1	1	2.46489	5.4096
4174	scinlb	1	1	2.7875	4.88082
4188	acot11a	1	1	2.48198	4.92054
4226	sh3glb1b	1	1	1.57082	4.50801
4249	agla	1	1	2.33556	5.12158
4278	cyp7a1	1	1	1.67298	5.54127
4292	amotl2b	1	1	2.07991	5.6538
4351	tmem59	1	1	2.36936	4.1506
4356	tesk2	1	1	1.92058	4.03099
4491	sec62	1	1	2.12304	3.91924
4493	gpr160	1	1	2.04261	5.60575
4509	zgc:66427	1	1	1.89582	4.67235
4526	ap1g2	1	1	2.27644	5.22548
4557	cyp7b1	1	1	2.26845	5.17985
4574	adcy8	1	1	2.38133	5.00412
4576	oc90	1	1	1.87621	5.65033
4594	si:ch211-195h23.4	1	1	2.57683	4.46855
4609	eif4e2	1	1	1.64162	4.99411
4618	fam102ba	1	1	2.13913	5.02626
4634	pfkpb	1	1	2.26365	4.05354
4681	si:ch211-9d9.8	1	1	2.36841	5.44535
4688	BX908782.2	1	1	2.64863	5.34546
4724	hmha1a	1	1	2.50932	4.056
4745	mau2	1	1	2.02446	4.6488
4769	pros1	1	1	2.58011	5.20932
4863	mad1l1	1	1	1.98661	4.55533
4944	si:dkey-192k22.2	1	1	2.48918	4.18324
4970	ugt8	1	1	1.84344	5.67612
4971	si:ch211-142c4.1	1	1	2.3236	4.85933
4975	msmo1	1	1	2.59789	5.31696
5020	arfip1	1	1	2.25826	4.02505
5074	ubac2	1	1	2.46109	4.2455
5105	arl13b	1	1	1.79598	4.88679
5108	kctd12.2	1	1	2.55169	5.42463
5140	hpgd	1	1	2.45946	5.52708
5152	ccdc149b	1	1	2.29997	4.67839
5188	SLC9B2	1	1	2.08357	5.46649
5257	si:dkey-22n8.3	1	1	1.74531	5.2498
5268	gja5b	1	1	2.60906	4.43915
5300	srd5a2a	1	1	2.37519	5.41695
5328	acy3.2	1	1	1.87158	4.63557
5344	commd1	1	1	2.28185	4.94867
5366	nlrc6	1	1	1.64382	3.87002
5368	crtac1a	1	1	2.38629	5.22855
5511	osbpl6	1	1	2.55784	4.01212
5539	cybrd1	1	1	2.87902	4.73588
5556	uxs1	1	1	1.97405	4.0793
5562	inpp4aa	1	1	2.30214	4.034
5623	fam117bb	1	1	2.60651	4.41825
5648	dgkh	1	1	1.59342	5.34772
5654	vgll3	1	1	2.41446	5.40568
5662	si:ch211-140m22.7	1	1	1.52389	5.36419
5731	lrrfip1a	1	1	2.11386	3.77738
5764	rab5b	1	1	1.60431	4.47431
5767	idh1	1	1	2.01561	5.08958
5819	dachd	1	1	2.21179	5.16816
5906	cyp27a7	1	1	2.09075	4.31116
5907	CYP27A1 (1 of many)	1	1	2.70363	4.5074
5927	zgc:136439	1	1	1.57917	4.07549
5941	calcrla	1	1	1.93303	5.70674
5963	agr1	1	1	2.5533	5.0094
5978	dhrs9	1	1	2.64956	4.26729
6035	zgc:152945	1	1	2.30668	4.86067
6044	inpp5b	1	1	2.40117	5.35356
6081	sri	1	1	1.34363	4.33322
6113	ncalda	1	1	1.51504	3.88836
6128	si:ch73-22o12.1	1	1	1.8212	3.85503
6155	lpcat3	1	1	1.65923	4.98412
6204	sntb1	1	1	2.51612	4.1259
6224	gapdh	1	1	2.65625	5.40968
6229	zyx	1	1	2.02697	3.81928
6256	hoxa11b	1	1	2.54138	4.49161
6259	hoxa2b	1	1	2.14377	5.61149
6260	CR392024.1	1	1	2.46922	4.00235
6261	skap2	1	1	1.77827	3.81567
6274	si:ch73-322b17.4	1	1	1.33704	4.52062
6300	icn	1	1	1.7582	4.33139
6380	galnt1	1	1	2.53762	3.99056
6398	steap4	1	1	1.96285	5.65455
6424	ctss2.1	1	1	2.17622	3.94331
6441	dgat1b	1	1	2.47589	4.2293
6483	cnr2	1	1	2.41739	5.23703
6485	rhbdl2	1	1	1.89721	3.73432
6497	tcea3	1	1	1.76613	4.01053
6504	si:dkey-34d22.5	1	1	1.82325	4.1461
6508	cited4b	1	1	2.52346	4.40234
6509	scmh1	1	1	2.44021	4.09224
6517	CU499336.2	1	1	2.70119	4.77873
6536	bnipl	1	1	2.11451	4.58806
6569	scap	1	1	1.77136	5.07616
6575	cmtm7	1	1	2.27866	5.15781
6596	slc4a7	1	1	2.53365	3.9418
6597	si:ch211-135n15.2	1	1	1.97351	4.22426
6615	rnf144b	1	1	2.61047	4.23782
6625	sult2st3	1	1	1.82516	5.68228
6686	serpinb14	1	1	2.51152	4.21938
6724	zbtb7b	1	1	1.95865	4.12443
6728	LO017815.1	1	1	1.30764	5.22321
6780	amd1	1	1	2.37426	5.42983
6782	map3k5	1	1	2.38076	4.20975
6800	ipcef1	1	1	2.42579	4.25565
6810	cyp46a1.2	1	1	2.57974	4.20766
6841	nt5c1bb	1	1	1.60479	4.06548
6843	rad51b	1	1	1.66563	4.11883
6848	cgrrf1	1	1	1.94952	4.08797
6863	opn8c	1	1	2.07156	5.5798
6882	fmo5	1	1	2.53476	4.90054
6898	calm1b	1	1	2.3018	4.03385
6921	si:ch211-278j3.3	1	1	1.82311	5.53275
6931	hif1ab	1	1	2.07328	4.04108
6945	si:ch211-207i1.2	1	1	1.95173	4.96205
6951	kita	1	1	1.73424	5.38617
6973	ginm1	1	1	1.77688	4.05336
7025	gmds	1	1	1.24985	4.86373
7040	ppp4r4	1	1	2.30714	5.63515
7041	serpina10a	1	1	2.60166	5.20378
7049	chac1	1	1	1.91794	3.85093
7064	emc7	1	1	1.53728	4.41227
7066	ryr3	1	1	1.83076	5.68431
7098	cd164	1	1	2.55403	4.65694
7130	pla2g4ab	1	1	2.67794	5.3895
7131	arpc5b	1	1	1.63519	4.18725
7143	BX279523.3	1	1	2.10638	5.54199
7156	pla2g7	1	1	2.06843	4.20715
7171	cited2	1	1	2.07889	5.25606
7189	coq8a	1	1	1.66375	4.01737
7198	msra	1	1	1.44676	4.77501
7255	rmdn3	1	1	1.72004	4.95503
7324	tbc1d7	1	1	1.59156	4.12093
7365	LO018102.1	1	1	2.12752	5.28142
7366	loxhd1b	1	1	2.31794	4.95971
7376	si:dkey-178e17.1	1	1	2.28053	5.03034
7396	zgc:103510	1	1	2.22595	5.07792
7427	ssuh2rs1	1	1	1.86043	4.67301
7448	si:dkey-83k24.5	1	1	1.95615	4.39211
7460	pqlc2	1	1	2.45654	5.33527
7486	dennd2da	1	1	1.90852	4.07881
7526	ttc39a	1	1	2.17339	4.90123
7641	mapre1a	1	1	2.64196	4.72903
7642	BX005340.1	1	1	1.80263	4.24257
7707	naa80	1	1	2.46917	5.45446
7708	hyal3	1	1	2.55221	5.37757
7709	si:dkey-20d21.12	1	1	2.47865	4.68356
7722	mov10b.1	1	1	2.35906	4.2599
7734	cebpb	1	1	2.45566	4.05592
7751	zgc:162939	1	1	1.43307	4.56526
7807	si:ch211-218o21.4	1	1	2.3891	4.35836
7808	zgc:162200	1	1	2.67114	4.07251
7819	CR392001.3	1	1	2.06311	5.61834
7820	lzts1	1	1	2.48193	5.49055
7829	ftr98	1	1	2.71893	4.48522
7891	sult1st7	1	1	1.72623	4.79339
7895	acot7	1	1	2.41868	4.46127
7906	kank3	1	1	2.71153	4.53618
7943	bmp1a	1	1	2.39583	4.8107
7968	nadka.1	1	1	2.59518	5.04742
8008	CABZ01086293.1	1	1	2.54905	5.19198
8016	gpr65	1	1	2.14283	3.9258
8046	zgc:172341	1	1	2.09732	5.26871
8051	stx11a	1	1	2.55589	4.2359
8054	syne1b	1	1	2.20153	4.24889
8071	egln3	1	1	2.43	4.7219
8129	txndc16	1	1	2.18946	4.66708
8140	fabp7a	1	1	2.06778	5.63993
8153	efcab11	1	1	1.97303	5.13268
8161	sptlc2a	1	1	2.26324	4.58212
8232	b3gnt2b	1	1	2.75684	4.63553
8268	zgc:154055	1	1	2.68039	4.50172
8296	id3	1	1	2.58403	4.43265
8329	ldah	1	1	2.69121	4.61135
8369	zgc:162964	1	1	1.82072	4.55014
8374	rin3	1	1	1.69831	3.86414
8429	nkx2.2a	1	1	2.05737	5.42471
8437	itpk1b	1	1	2.68239	4.66206
8460	fam161b	1	1	2.38734	4.97513
8462	aldh6a1	1	1	1.78052	4.81557
8484	gnmt	1	1	1.69814	4.10705
8516	psen1	1	1	1.61778	4.1817
8549	WDR1	1	1	1.62682	3.85632
8564	rgs14a	1	1	2.0072	3.98617
8566	acsl1b	1	1	2.15867	5.17266
8576	cetn4	1	1	1.43546	4.24811
8593	CABZ01073834.1	1	1	2.26933	3.96228
8596	gstp1	1	1	1.75639	4.20064
8598	si:ch73-49o8.1	1	1	1.71517	4.28422
8614	tubb4b	1	1	1.55585	4.4884
8619	tbc1d2	1	1	2.16324	4.58419
8624	adam19b	1	1	2.75584	4.93519
8660	sybl1	1	1	2.07772	5.62658
8683	nexmifb	1	1	1.93049	5.07602
8690	tmsb1	1	1	1.73854	4.20231
8732	ptcd3	1	1	1.90888	4.45527
8746	jakmip1	1	1	2.82559	4.96597
8763	aldob	1	1	1.84887	5.57509
8773	stx3a	1	1	2.60562	5.09298
8777	tbc1d10c	1	1	2.24567	3.90668
8800	kif3a	1	1	2.31586	4.35262
8818	slc26a2	1	1	2.04899	5.47887
8832	si:dkeyp-110e4.6	1	1	2.64216	4.82232
8836	tgfbi	1	1	1.79302	4.09861
8844	pcdh11.1	1	1	1.89597	5.31435
8938	cyfip2	1	1	2.08184	4.60534
8941	lonrf1	1	1	2.18819	4.08399
8961	si:ch211-203d1.3	1	1	2.03609	3.72182
8965	elovl6	1	1	2.72644	4.95394
8968	aga	1	1	1.54186	4.90583
8972	lect2l	1	1	2.55535	5.38242
8973	si:ch211-132p1.3	1	1	2.27072	5.10588
8984	gsr	1	1	2.11819	4.97115
9000	bcorl1	1	1	2.15895	4.52069
9001	mid1ip1l	1	1	2.04459	4.25294
9039	ccdc88b	1	1	2.27229	4.03511
9041	flrt1b	1	1	2.2831	5.09252
9096	cpxm1b	1	1	2.1769	5.41545
9120	degs1	1	1	2.52162	4.72921
9131	plek	1	1	1.6331	3.81726
9149	elovl5	1	1	2.74303	4.82266
9169	sft2d1	1	1	1.80097	4.20535
9190	apmap	1	1	2.27521	5.58749
9195	rnaset2	1	1	2.69427	5.03657
9213	prkceb	1	1	1.67653	5.3721
9216	ttc7a	1	1	1.84346	5.69854
9241	akt3a	1	1	2.08043	5.35146
9243	adss	1	1	2.22246	5.18529
9252	trim8a	1	1	2.44837	4.44541
9258	atp10d	1	1	2.15412	3.86086
9270	cfd	1	1	1.73888	5.62075
9271	si:ch211-194c3.5	1	1	1.74551	5.38927
9296	lrmda	1	1	2.34207	4.85161
9297	znf503	1	1	1.66193	4.37096
9323	si:ch211-51a6.2	1	1	1.91184	5.43303
9335	hnrnph3	1	1	1.45727	4.40241
9338	hk1	1	1	2.09301	3.90403
9341	srgn	1	1	2.47395	5.36335
9342	kif1bp	1	1	1.79528	4.70539
9367	erlin1	1	1	1.84812	4.2739
9383	sec23ip	1	1	1.98801	4.0673
9408	fgf8a	1	1	1.8434	5.69136
9441	cxcl12a	1	1	2.08397	5.40988
9457	dhrs7	1	1	2.1255	4.98526
9495	jag2a	1	1	2.45262	4.87688
9509	sptlc3	1	1	2.06187	5.24121
9514	psme4a	1	1	2.29013	5.18307
9515	gpr75	1	1	1.72499	5.47836
9517	agpat4	1	1	1.70737	3.87284
9530	actn1	1	1	1.76764	3.80158
9595	cdh23.1	1	1	2.51225	4.50452
9612	chp1	1	1	2.39633	5.28945
9664	CU570781.3	1	1	1.43002	4.86831
9676	larp6a	1	1	2.52141	4.71374
9733	ddx11	1	1	1.91447	5.04742
9736	lmf2a	1	1	1.86371	5.62151
9770	fam107b	1	1	2.5977	5.02072
9773	parp12a	1	1	2.59992	4.39631
9780	cotl1	1	1	1.56529	4.09943
9797	mapk12a	1	1	1.40639	4.58373
9849	il34	1	1	2.56478	5.43306
9881	bida	1	1	2.80347	4.90226
9889	arpin	1	1	1.84286	4.07638
9918	lysmd4	1	1	1.87346	3.82797
9927	si:ch211-13k12.2	1	1	2.44787	5.25285
9971	def8	1	1	1.72999	4.64222
10018	acadl	1	1	1.45341	4.14262
10026	zgc:158427	1	1	1.84417	5.63581
10079	si:ch211-14c7.2	1	1	2.36051	4.8983
10085	CABZ01041494.1	1	1	2.73738	4.65074
10103	CU862078.1	1	1	2.72397	5.33378
10110	taldo1	1	1	2.2701	4.21977
10127	wu:fj29h11	1	1	2.08906	5.36083
10128	si:ch73-301j1.1	1	1	2.67176	4.34667
10129	sult2st1	1	1	2.33378	5.53044
10130	sult2st2	1	1	1.84615	5.67955
10131	si:ch211-176g6.2	1	1	1.605	5.24877
10147	mapk8b	1	1	2.21016	4.08237
10171	aldoab	1	1	1.53499	4.49353
10209	ank3b	1	1	2.27887	5.22825
10210	ank3b.1	1	1	2.34426	4.86896
10229	ppp1r9bb	1	1	2.21594	4.83945
10303	ankrd22	1	1	2.32389	4.11015
10307	atad1b	1	1	1.98324	3.66214
10308	papss2b	1	1	2.09565	5.51673
10330	mrtfab	1	1	2.36959	4.03488
10359	ubald1a	1	1	2.72666	4.51533
10384	capgb	1	1	2.43744	4.5084
10474	atrnl1b	1	1	2.13058	5.03695
10498	si:ch73-256g18.2	1	1	2.47915	4.93682
10499	FO704741.1	1	1	2.01466	5.48963
10500	si:ch211-277e21.1	1	1	2.36272	5.4397
10504	slc16a3	1	1	2.40295	5.31138
10508	slc9a3r1a	1	1	2.7978	4.6787
10548	unc13d	1	1	2.3804	4.04137
10550	si:ch211-216b21.2	1	1	2.35475	4.87879
10589	selenou1b	1	1	2.68287	4.46488
10591	pald1a	1	1	2.3048	4.60889
10601	cyp4f3	1	1	2.28251	4.90223
10619	ctss1	1	1	2.66181	5.35301
10620	gpd1c	1	1	1.4133	4.5982
10642	dgat1a	1	1	2.51239	5.37206
10717	pou2f2a.1	1	1	2.49399	4.26633
10718	atp1a3a	1	1	2.08925	4.8886
10752	pbxip1a	1	1	2.25632	5.42923
10820	si:dkey-240h12.4	1	1	2.11005	3.79792
10833	spag1a	1	1	2.68655	5.31972
10869	pdik1l	1	1	2.3683	4.4782
10870	cited4a	1	1	2.26125	4.83588
10890	ddah2	1	1	1.29973	5.05427
10966	xkr8.3	1	1	2.8117	4.99332
10972	asns	1	1	1.75052	5.15903
10984	FP085398.1	1	1	1.58606	4.39696
10999	si:dkeyp-46h3.3	1	1	1.9285	5.67235
11052	tpd52	1	1	2.57251	5.26106
11075	fam84b	1	1	2.55289	4.16725
11089	sla1	1	1	1.68339	4.24696
11173	cap1	1	1	1.55688	4.00073
11184	eif3hb	1	1	2.33475	4.34182
11200	tpmt.1	1	1	1.6582	3.90927
11201	tpmt.2	1	1	2.39109	4.25236
11223	si:ch73-359m17.7	1	1	2.29791	5.39415
11225	si:ch73-359m17.5	1	1	2.38844	5.42009
11266	lxn	1	1	1.8347	4.21466
11283	hephl1a	1	1	2.3067	3.90215
11285	neu4	1	1	2.54716	5.23091
11287	srprb	1	1	1.44313	4.73193
11299	slc25a15a	1	1	2.7455	5.14028
11304	RNF14 (1 of many).1	1	1	2.69791	4.89256
11305	CABZ01061591.1	1	1	1.54198	4.17161
11313	rffl	1	1	1.97054	4.90034
11333	dscamb	1	1	1.83473	5.64728
11343	pik3cb	1	1	2.17604	4.03209
11360	CR936974.1	1	1	2.53771	4.46668
11393	FBXO46	1	1	1.54308	3.95703
11444	rps6kb1b	1	1	1.94643	4.72411
11458	CR848844.1	1	1	2.02423	5.13204
11566	AL954322.2	1	1	1.92901	5.55416
11572	scarf1	1	1	2.31688	4.89249
11578	pitpnaa	1	1	1.56057	4.16034
11614	omgb	1	1	1.37877	4.24611
11617	ksr1b	1	1	2.22103	3.93119
11641	inpp5ka	1	1	2.00923	4.04061
11663	sesn3	1	1	2.36215	4.36656
11668	CR848683.1	1	1	2.16272	5.24954
11678	zmp:0000001114	1	1	2.06595	3.73507
11681	CR848749.1	1	1	2.40882	4.46664
11698	si:dkey-238d18.4	1	1	2.83366	4.98632
11717	stim1a	1	1	2.14517	4.00357
11760	serpine2	1	1	2.77231	5.2276
11762	zgc:85932	1	1	2.62212	5.37306
11763	actn4	1	1	2.06293	3.64165
11770	lamtor1	1	1	1.89893	4.87941
11781	cldn15lb	1	1	2.00585	5.42736
11802	si:ch1073-429i10.1	1	1	2.0619	5.61943
11810	zgc:101663	1	1	2.57113	5.29867
11825	slc34a2b	1	1	1.89952	5.20402
11826	CABZ01079873.1	1	1	2.28813	4.9128
11835	GGT7	1	1	2.23216	4.40524
11838	zgc:114123	1	1	2.3136	5.60297
11870	CABZ01030033.1	1	1	2.07319	5.5374
11880	BX323087.1	1	1	2.81831	4.84459
11888	si:ch211-117c9.5	1	1	1.43492	5.31374
11906	acss2	1	1	1.72987	4.13925
11923	chl1a	1	1	2.95639	5.26748
11947	ndrg3b	1	1	1.65784	4.86678
11971	dnajc5ab	1	1	2.14647	4.16683
11983	pm20d1.2	1	1	2.13957	4.98471
11987	sephs2	1	1	1.9778	5.21906
11994	bcl2l1	1	1	2.76275	4.91065
12016	tktb	1	1	1.68945	4.38049
12025	arhgef3l	1	1	2.24227	3.94357
12030	kcnab2b	1	1	2.18833	5.48727
12051	eno1a	1	1	1.82799	4.09019
12056	klhl17	1	1	2.40564	5.43008
12098	rca2.1	1	1	2.6907	4.6216
12099	ptpn22	1	1	2.55323	4.26774
12136	pgd	1	1	1.74172	4.34486
12138	ube4b	1	1	2.13343	4.05755
12166	sgk1	1	1	2.36376	4.73563
12167	aldh8a1	1	1	1.78393	4.2216
12181	cd63	1	1	1.66761	4.53012
12302	pfkfb2a	1	1	2.57105	4.27287
12328	eno3	1	1	1.52799	4.34079
12355	ARSB	1	1	2.00183	4.90313
12417	si:dkey-102g19.3	1	1	2.39483	4.12592
12465	s100z	1	1	2.65367	5.34152
12466	ch25hl2	1	1	2.45249	5.44644
12565	gpat3	1	1	1.45381	4.55645
12569	hpse	1	1	2.78689	4.75279
12576	fybb	1	1	2.56761	4.09103
12607	cbr1l	1	1	1.72533	4.16932
12628	gig2h	1	1	1.81909	5.69044
12629	gig2g	1	1	1.84907	5.61561
12669	sms	1	1	2.08372	5.60999
12670	cnksr2b	1	1	2.50419	5.39965
12697	prdx5	1	1	1.6765	4.21378
12717	bbs1	1	1	1.33544	4.37603
12735	ccnjl	1	1	2.05122	5.18077
12742	slbp2	1	1	2.14884	5.18881
12754	slc6a7	1	1	2.63521	4.00547
12756	rhogb	1	1	1.96332	3.80061
12799	ubtd2	1	1	1.47334	4.35164
12850	aldocb	1	1	2.21141	4.03248
12874	pcyox1l	1	1	2.14486	4.91012
13011	r3hdm4	1	1	2.07506	4.19081
13059	nlgn1	1	1	1.80422	5.50114
13063	b3gnt5a	1	1	2.58115	4.44739
13075	zgc:171226	1	1	1.51485	5.36704
13077	si:dkey-28e7.3	1	1	2.40141	5.47976
13078	CR848705.2	1	1	2.63933	4.639
13097	elovl1b	1	1	1.68619	4.13532
13127	agtrap	1	1	2.38126	4.7034
13155	zgc:175264	1	1	2.77107	4.78067
13184	csf1a	1	1	1.70153	5.34817
13250	ptpdc1a	1	1	2.67003	4.35536
13338	BX248521.2	1	1	2.01746	5.16056
13357	p3h1	1	1	2.40097	4.73969
13386	slmapa	1	1	2.44472	4.20423
13403	sult6b1	1	1	1.77426	4.13958
13430	cant1b	1	1	2.12989	3.92118
13442	mafgb	1	1	1.34273	5.20708
13455	erg	1	1	2.37255	4.14849
13461	vaspa	1	1	2.56293	4.6839
13464	pdlim5b	1	1	1.79672	4.64827
13476	CU856539.2	1	1	2.58048	5.09379
13490	zgc:56235	1	1	1.82286	4.69526
13491	tor4aa	1	1	2.73009	4.71227
13513	zgc:113274	1	1	2.55653	5.28326
13521	pam	1	1	2.48372	5.23854
13548	mpx	1	1	2.59304	5.25572
13563	plpp1a	1	1	2.71607	5.27008
13564	csgalnact1a	1	1	2.50362	4.76187
13583	anxa3b	1	1	2.54374	5.27921
13598	slc27a4	1	1	2.12639	3.91912
13625	parm1	1	1	1.91774	5.36289
13631	kcnv2a	1	1	2.0997	5.33669
13650	slc27a6	1	1	2.65094	4.522
13652	chsy3	1	1	2.2737	5.10089
13689	si:ch211-113d22.2	1	1	1.80787	5.64836
13699	pcdh1a	1	1	2.37954	4.65834
13719	arrb2a	1	1	2.28093	5.34118
13759	fhdc3	1	1	1.7051	5.01198
13761	si:dkey-5g14.1	1	1	2.29505	4.93892
13770	frmd8	1	1	1.87533	3.76678
13811	opcml	1	1	2.08386	5.56168
13847	ccdc169	1	1	1.83073	5.48554
13858	pora	1	1	1.74931	4.13593
13862	zdhhc20a	1	1	2.80709	4.66043
13872	alox5ap	1	1	2.48321	5.1286
13880	dhrs13a.1	1	1	1.70527	4.41216
13889	acer3	1	1	2.61067	4.4645
13918	rhof	1	1	2.75209	4.68967
13993	cyb5a	1	1	1.74085	5.04007
13998	gyg1b	1	1	2.31279	5.62302
13999	bdh1	1	1	2.39554	5.47232
14001	slc35g2b	1	1	2.09956	5.4869
14005	pfkpa	1	1	2.30017	3.93473
14106	c8g	1	1	2.33745	5.34218
14108	mllt10	1	1	2.35288	4.15072
14120	arfgef1	1	1	2.63886	4.51107
14121	CU914550.1	1	1	2.68587	4.48621
14126	slc22a13b	1	1	1.91461	5.5909
14143	kpna1	1	1	1.89492	4.26646
14147	gramd1c	1	1	2.01383	3.80175
14173	dap	1	1	1.73275	4.1783
14189	lyz	1	1	2.15407	5.56282
14190	abcc13	1	1	1.92098	5.59549
14199	pde7a	1	1	1.96299	4.65138
14201	mtmr6	1	1	2.48041	4.37777
14205	adgrg2a	1	1	1.63892	5.41773
14223	pld1b	1	1	2.60514	4.75045
14235	si:dkey-25o1.7	1	1	1.72493	4.83402
14246	sh3glb1a	1	1	2.20748	4.02131
14270	cubn	1	1	1.89282	5.55451
14277	rdh12l	1	1	2.19472	5.0259
14399	tmem240b	1	1	2.37575	4.78994
14437	si:dkey-15h8.17	1	1	2.69768	4.57947
14479	lim2.2	1	1	2.16793	4.90216
14481	si:zfos-943e10.1	1	1	1.65871	4.51197
14574	si:ch73-27e22.1	1	1	2.61883	4.09653
14622	rbck1	1	1	1.77307	4.40258
14624	pxk	1	1	2.47759	5.26419
14625	pdhb	1	1	1.70231	5.07985
14628	nisch	1	1	2.22506	3.99715
14644	hyal2b	1	1	1.63459	3.73237
14675	mgat5	1	1	2.60668	4.24145
14684	ftcd	1	1	1.90743	5.49246
14748	rab11ba	1	1	2.76169	4.82664
14771	hcn2b	1	1	1.86129	5.60275
14807	peak3	1	1	1.92125	5.08036
14829	ubxn6	1	1	2.20885	3.87879
14842	cfh	1	1	1.92423	4.41693
14843	cfhl1	1	1	1.85982	4.44614
14844	cfhl2	1	1	1.91938	4.40803
14846	glrx2	1	1	2.28747	5.39482
14881	gde1	1	1	1.8791	5.64533
14882	hmox2a	1	1	2.57834	4.00695
14895	pvalb7	1	1	2.59308	5.30633
14896	ncf4	1	1	1.75199	4.09512
14906	add3a	1	1	2.06756	3.76675
14943	rnf13	1	1	2.03489	3.77426
14960	ATP11B	1	1	2.4892	4.29441
14997	myo9ab	1	1	2.09883	3.72311
14999	irak4	1	1	1.69333	4.11501
15014	mpi	1	1	2.12225	5.2659
15050	si:ch73-265h17.4	1	1	2.1746	4.84641
15051	si:ch73-265h17.1	1	1	2.87477	4.72917
15091	camk1db	1	1	2.6819	5.01676
15119	CR339041.3	1	1	1.68636	4.75628
15157	pla2g15	1	1	2.67086	4.32698
15168	nav2b	1	1	2.2886	5.13846
15169	mpped2	1	1	1.74855	5.06186
15177	cyb5r2	1	1	1.64892	5.37617
15178	far1	1	1	2.19829	4.11589
15211	cpa5	1	1	2.05309	5.63503
15250	kctd15a	1	1	1.70018	5.58696
15260	prr5a	1	1	2.05213	4.66013
15275	stoml1	1	1	1.55422	4.08887
15278	dusp8a	1	1	2.53679	4.80558
15321	hyal6	1	1	1.91016	5.43426
15325	aass	1	1	2.14916	4.95048
15329	washc4	1	1	1.37565	4.412
15346	si:ch211-93f2.1.1	1	1	2.36215	5.03878
15370	tpm1	1	1	2.48619	5.23312
15371	lactb	1	1	2.06362	4.66789
15445	gpia	1	1	1.61731	4.07933
15499	chmp1a	1	1	1.84589	4.40693
15508	mt-atp8	1	1	1.91599	4.73087
15543	CABZ01117840.1	1	1	2.43036	5.45449
15544	CABZ01056279.1	1	1	2.03241	4.27858
15551	sec14l1.1	1	1	1.59625	4.04447
15605	CABZ01113812.1	1	1	1.92	4.98745
15612	CABZ01032488.1	1	1	1.72364	4.25668
15616	CABZ01076758.1	1	1	2.7237	4.35767
12	mrps10	2	1	-2.0593	1.07562
46	pmpcb	2	1	-2.19913	0.588641
49	mrpl42	2	1	-1.8427	0.284849
99	tigarb	2	1	-1.81365	0.83983
107	osgep	2	1	-2.41072	0.540922
147	cdc123	2	1	-2.12966	0.945268
196	mettl25	2	1	-1.8006	-0.30585
207	ankrd16	2	1	-1.79787	-0.0970557
237	cand1	2	1	-1.72129	1.07423
243	tnpo3	2	1	-2.1826	0.411174
253	pus7l	2	1	-1.97795	-0.0378224
289	strap	2	1	-1.65561	0.989694
356	acss3	2	1	-2.03146	0.294237
358	BX537308.1	2	1	-1.43433	0.0694242
410	si:ch73-263o4.4	2	1	-1.5101	-0.0029014
413	znf1059	2	1	-1.58339	-0.639958
434	si:dkey-247i3.5	2	1	-1.79859	-0.32727
473	si:dkey-22h13.2	2	1	-1.99171	-0.268798
495	si:dkey-7j22.2	2	1	-1.77563	-0.568827
516	znf1113	2	1	-2.21219	0.102826
550	si:dkey-269o24.6	2	1	-1.88108	0.31287
574	znf1098	2	1	-1.48842	-0.730698
580	si:ch211-223a21.1	2	1	-1.8634	-0.183711
625	ftr64	2	1	-1.18497	0.222752
634	si:cabz01054396.2	2	1	-1.68715	0.324272
635	si:cabz01054394.5	2	1	-1.819	-0.20985
639	zgc:152938	2	1	-1.41218	0.235412
647	si:ch73-266f23.1.1	2	1	-1.94469	0.46605
650	znf1015.2	2	1	-1.72009	-0.160714
652	si:ch73-266f23.3	2	1	-1.76203	0.200753
655	zgc:173624	2	1	-1.43928	0.350363
660	si:dkey-262g12.12	2	1	-1.29665	-0.168611
665	trim24	2	1	-2.05618	0.271637
678	si:ch73-389k6.1	2	1	-2.14829	0.158261
707	si:dkey-172k15.4	2	1	-1.60784	0.546768
724	cct2	2	1	-1.92934	0.414242
725	cct2.1	2	1	-1.91986	0.429064
836	b4gat1	2	1	-1.55683	-0.453598
837	pfdn2	2	1	-2.0491	0.825353
866	mthfs	2	1	-1.78267	0.104776
879	sdhaf2	2	1	-1.83691	0.58548
894	mrps11	2	1	-2.23028	0.876097
907	mpped2a	2	1	-1.94161	0.75951
948	msantd1	2	1	-1.37925	-0.273675
969	ttc5	2	1	-2.2799	0.67788
971	oxa1l	2	1	-1.91277	0.332444
1018	ufsp1	2	1	-1.97725	0.164728
1050	dhrs4	2	1	-2.28422	0.969006
1064	ptgr1	2	1	-1.77272	1.34968
1079	CSKMT	2	1	-1.99691	-0.246956
1088	zgc:101765	2	1	-2.25095	0.722879
1104	snapc2	2	1	-1.61305	1.1608
1153	vrk3	2	1	-1.58741	1.34858
1174	si:ch211-107o10.3	2	1	-1.68249	0.250066
1191	mcee	2	1	-2.18954	0.75829
1199	eif3jb	2	1	-2.25302	0.278204
1204	cars	2	1	-1.89969	1.22987
1286	CR318601.1	2	1	-1.38245	0.299259
1294	mtch2	2	1	-1.9469	1.10929
1318	ccdc96	2	1	-1.79745	0.144518
1372	pop4	2	1	-1.93041	1.15734
1397	cpt1aa	2	1	-1.49782	1.1164
1440	mtfmt	2	1	-2.11299	0.591717
1451	znf609b	2	1	-2.103	-0.0967041
1466	aprt	2	1	-1.95226	0.732767
1477	ENSDARG00000059529	2	1	-1.68476	-0.224495
1479	senp8	2	1	-2.18271	0.359485
1498	mrpl15	2	1	-2.19237	0.213021
1515	cct7	2	1	-2.01651	0.421126
1535	zdhhc21	2	1	-1.41692	0.753648
1552	ctr9	2	1	-2.13603	1.08676
1560	kars	2	1	-2.486	0.638418
1578	sepsecs	2	1	-2.37198	0.135693
1631	surf4	2	1	-1.6674	0.841268
1632	surf2	2	1	-2.17408	0.125088
1683	elac1	2	1	-1.44935	0.969989
1689	slc1a3a	2	1	-1.38138	0.410865
1773	coq5	2	1	-2.31043	0.549983
1783	hira	2	1	-1.91097	0.265321
1807	pxmp2	2	1	-1.73213	0.875072
1820	si:dkey-174n20.1	2	1	-1.97395	0.191807
1824	si:dkey-13n15.11	2	1	-1.5887	0.0715806
1882	eif4a1b	2	1	-1.89026	0.286757
1900	mrpl41	2	1	-1.96155	0.480057
1904	carnmt1	2	1	-1.94823	-0.267156
1905	wu:fa19b12	2	1	-1.83997	1.28689
1911	zgc:101016	2	1	-2.0315	0.864433
1932	si:ch211-102c2.7	2	1	-1.58562	0.0301564
1969	tsc1a	2	1	-1.47557	-0.3428
2041	surf1	2	1	-2.18386	-0.0661728
2053	gfm2	2	1	-1.23768	-0.160985
2112	si:dkey-111e8.1	2	1	-1.41628	0.957701
2114	si:ch211-284e13.5	2	1	-2.4223	0.474692
2231	tmem161b	2	1	-1.40448	0.849138
2250	pomt1	2	1	-1.27402	0.253044
2266	erap2	2	1	-1.78365	-0.393488
2277	sat2b	2	1	-1.92379	0.0322066
2281	rangrf	2	1	-1.84676	1.20337
2308	wdr36	2	1	-1.84253	0.0740597
2311	mrm1	2	1	-1.57848	-0.418544
2335	ccdc15	2	1	-1.78466	-0.0275036
2370	sympk	2	1	-1.87038	1.13151
2395	brd3b	2	1	-1.64976	-0.117508
2420	stip1	2	1	-1.99866	1.09065
2438	slc25a11	2	1	-2.01268	0.853809
2449	selenom	2	1	-1.33501	0.0683862
2457	mapkapk5	2	1	-2.22471	0.80494
2516	poldip3	2	1	-2.15089	0.9019
2519	si:ch1073-314i13.4	2	1	-2.25039	0.897157
2521	tmem106c	2	1	-1.47431	0.743708
2523	ddx47	2	1	-2.0286	0.332622
2529	CR394546.4	2	1	-1.67303	0.00721965
2569	txn2	2	1	-2.10818	0.590768
2631	pam16	2	1	-1.98035	0.35768
2676	pitpnbl	2	1	-1.45425	-0.585234
2682	sgf29	2	1	-1.66651	1.29102
2685	si:dkey-93n13.1	2	1	-1.64312	0.365337
2687	zgc:66443	2	1	-1.41847	0.327275
2694	dhrs7b	2	1	-1.57843	0.87347
2740	gaa	2	1	-2.29964	0.316823
2827	cbx6b	2	1	-2.0876	0.0459324
2843	st13	2	1	-1.69331	1.05965
2882	zgc:153240	2	1	-2.16934	0.150601
2915	eif3d	2	1	-1.54625	1.0087
2945	zgc:153292	2	1	-1.50182	0.140176
2965	snrnp70	2	1	-1.83321	0.846785
3019	gtf2f1	2	1	-1.63649	1.10282
3060	rpusd1	2	1	-1.67697	-0.623771
3089	gspt1l	2	1	-2.27361	0.145468
3112	nmt1a	2	1	-2.42863	0.610499
3113	BX936386.1	2	1	-2.17806	0.336645
3125	ccdc97	2	1	-1.57316	0.936132
3154	eif3ba	2	1	-2.40033	0.471111
3217	zgc:92161	2	1	-1.48698	0.180283
3259	xab2	2	1	-2.16602	0.805788
3322	uqcrc2a	2	1	-2.04824	0.521235
3333	luc7l3	2	1	-1.67337	0.933119
3345	recql5	2	1	-1.45683	0.4735
3396	si:zfos-169g10.3	2	1	-2.43355	0.512531
3414	PXMP4	2	1	-2.32127	0.963307
3418	hyi	2	1	-1.71722	-0.0499566
3446	si:ch211-85n16.3	2	1	-2.39309	0.602279
3447	dtd1	2	1	-2.28199	0.106659
3500	tmem237b	2	1	-1.41441	-0.0548185
3574	nomo	2	1	-2.13855	1.10983
3589	tefm	2	1	-2.14245	0.156449
3599	mif4gda	2	1	-1.42208	0.951302
3613	rhebl1	2	1	-2.42007	0.36158
3616	si:dkey-19e4.5	2	1	-1.81289	1.00579
3618	thumpd3	2	1	-2.4548	0.339721
3653	lmo4b	2	1	-1.33191	0.129288
3656	hdlbpa	2	1	-1.7193	0.778218
3729	pomgnt1	2	1	-1.36098	0.225314
3732	tmem69	2	1	-2.25713	0.755841
3768	nit2	2	1	-2.15391	1.17534
3848	sirt4	2	1	-1.217	0.149399
3862	cplane2	2	1	-2.22749	1.09396
3884	trnt1	2	1	-1.93094	0.294017
3908	stau1	2	1	-1.79476	0.980647
3946	ahcy	2	1	-2.00092	0.00133041
3994	sys1	2	1	-1.53776	0.620539
4000	manbal	2	1	-2.00325	0.300294
4042	zgc:113518	2	1	-1.41523	0.106587
4073	CABZ01088149.1	2	1	-1.62419	0.72256
4084	zgc:63882	2	1	-2.37003	0.509188
4088	jmjd4	2	1	-2.03445	0.378997
4105	phb2a	2	1	-2.25059	1.04454
4138	eif4a2	2	1	-2.00031	-0.0943412
4186	mrpl37	2	1	-2.47936	0.49714
4235	ubxn7	2	1	-2.49831	0.625587
4309	gorasp1a	2	1	-1.67092	0.387014
4315	mrpl34	2	1	-2.30309	0.673878
4333	pccb	2	1	-2.05075	0.500713
4338	eif5a2	2	1	-2.43654	0.426527
4357	toe1	2	1	-2.15647	-0.0763969
4361	lyn.1	2	1	-1.29281	0.117553
4363	zgc:56556	2	1	-2.17575	0.148933
4401	si:ch211-106h4.9	2	1	-1.57669	0.504819
4430	puf60a	2	1	-1.87873	0.67056
4432	klhl18	2	1	-1.37656	-0.146021
4449	dars2	2	1	-2.3932	0.135569
4486	elavl1a	2	1	-1.6681	1.13497
4487	pex19	2	1	-1.6406	0.525097
4516	si:rp71-1g18.1	2	1	-1.49178	0.799219
4517	tox4a	2	1	-1.37134	0.943875
4558	slc39a6	2	1	-1.62607	0.119188
4569	gtpbp4	2	1	-1.70628	-0.0410372
4593	gbp3	2	1	-1.74436	-0.26159
4608	alg3	2	1	-2.21798	0.304795
4624	cul3a	2	1	-1.76895	1.32221
4744	cirbpa	2	1	-1.64247	1.41131
4774	trmt10c	2	1	-2.11801	0.00925992
4776	mrpl16	2	1	-2.39056	0.506954
4786	n6amt1	2	1	-2.37619	0.308344
4817	ube2f	2	1	-1.46772	1.37632
4818	lancl1	2	1	-2.29247	0.665644
4830	alkbh5	2	1	-1.53979	1.11277
4899	gne	2	1	-1.37637	1.25215
4940	ufsp2	2	1	-1.9679	1.27326
4980	wdr19	2	1	-2.34789	0.162742
5001	pds5a	2	1	-2.08835	1.03391
5013	gatb	2	1	-1.75101	0.275972
5027	pdcd4a	2	1	-2.26468	-0.135286
5035	ints12	2	1	-1.65611	1.05461
5057	gemin8	2	1	-2.006	0.862431
5065	raph1b	2	1	-1.99773	0.0589362
5067	zc3h13	2	1	-1.30777	0.682612
5081	metap1d	2	1	-1.8538	0.313044
5106	nsun3	2	1	-1.90331	0.347691
5107	arl6	2	1	-1.54151	-0.630166
5125	znf827	2	1	-1.33245	0.584477
5128	prmt9	2	1	-1.12738	-0.106914
5166	naa15b	2	1	-2.03357	0.196145
5193	zgc:66472	2	1	-1.64132	-0.342114
5194	si:ch73-109d9.1	2	1	-1.20613	0.227584
5207	tmx2b	2	1	-1.84374	0.815836
5285	tbck	2	1	-2.34397	0.470241
5304	ndufaf5	2	1	-2.08505	0.554237
5326	si:ch211-217k17.7	2	1	-1.80686	-0.0950101
5333	aptx	2	1	-2.06561	0.249546
5335	wu:fc75a09	2	1	-2.01911	0.247326
5346	cct4	2	1	-2.06021	0.159689
5378	zgc:158803	2	1	-1.44188	0.91013
5410	rac1l.1	2	1	-1.63937	-0.654867
5452	zgc:153247	2	1	-2.0641	0.694671
5488	si:ch211-166e11.5	2	1	-1.3936	-0.294213
5532	zak.1	2	1	-1.20826	0.183991
5540	dcaf17	2	1	-1.75215	-0.315819
5542	tlk1a	2	1	-1.5477	0.893752
5560	si:dkeyp-118h3.6	2	1	-2.2082	0.500698
5601	dars	2	1	-1.42283	0.630138
5615	tra2b	2	1	-2.40133	0.491178
5653	si:dkey-239h2.3	2	1	-1.93486	-0.269521
5683	cryl1	2	1	-2.17939	0.458905
5684	zmym2	2	1	-1.25582	0.436633
5690	txndc9	2	1	-1.67141	1.27764
5691	mrpl30	2	1	-2.20145	0.344167
5722	ints6	2	1	-1.22589	-0.0627722
5729	rpe	2	1	-2.39822	0.662441
5758	kdelc1	2	1	-1.52156	0.789323
5766	armc8	2	1	-1.37133	0.0315411
5770	ccnyl1	2	1	-1.66478	1.10857
5820	clybl	2	1	-1.914	-0.399587
5880	CR759841.1	2	1	-1.49014	1.0452
5883	si:dkey-67c22.2	2	1	-1.8901	0.565784
5894	pdia5	2	1	-1.86205	0.653216
5926	asdurf	2	1	-1.96122	0.566201
5949	cwc22	2	1	-1.44379	0.674877
5962	adarb1b	2	1	-1.83895	0.318546
6027	sox4b	2	1	-1.50344	-0.1766
6038	lyplal1	2	1	-1.89259	-0.0917344
6053	mecr	2	1	-1.95106	0.392643
6082	med18	2	1	-2.10267	-0.00980177
6088	tcaim	2	1	-1.93188	-0.0329254
6105	taf2	2	1	-1.47232	1.21806
6168	isoc2	2	1	-1.97146	1.18317
6195	itga10	2	1	-1.94235	0.60647
6233	si:dkey-17m8.1	2	1	-1.63454	-0.406916
6321	smg9	2	1	-1.51549	0.500588
6328	im:7147486	2	1	-1.58819	0.831258
6389	tex10	2	1	-2.46924	0.437941
6421	rrnad1	2	1	-1.88527	-0.198387
6432	cct3	2	1	-2.1738	0.553339
6433	zgc:77086	2	1	-2.18942	1.09664
6475	coq3	2	1	-1.59869	1.09846
6522	decr1	2	1	-2.16689	1.03054
6535	prune	2	1	-2.10106	0.109912
6593	si:ch211-215k15.5	2	1	-2.23163	-0.0406377
6613	mrpl32	2	1	-2.18367	0.0339634
6661	eif3ha	2	1	-1.73884	0.342755
6722	si:zfos-1192g2.3	2	1	-2.25539	0.483903
6730	cmc1	2	1	-2.06417	0.619925
6734	FP017161.1	2	1	-1.37938	0.208445
6745	ufl1	2	1	-1.88482	0.662254
6748	senp6a	2	1	-1.9116	0.591891
6778	syncrip	2	1	-1.75802	1.13497
6781	ppil4	2	1	-1.83288	1.09732
6836	si:ch211-59d15.9	2	1	-1.61033	0.437828
6856	ints7	2	1	-1.98145	0.816825
6885	si:dkey-86e18.1	2	1	-1.50378	0.147726
6890	coa7	2	1	-2.03005	0.382884
6917	pinx1	2	1	-1.76426	0.141292
6926	nme6	2	1	-2.12819	-0.154477
6942	nudt14	2	1	-1.82549	1.00334
6958	ociad1	2	1	-2.18282	1.04026
6968	si:ch211-191d2.2	2	1	-1.91984	1.22802
6996	paics	2	1	-2.09589	-0.104464
6999	CR352243.1	2	1	-2.06273	-0.38903
7052	pigh	2	1	-1.74763	-0.615343
7057	fntb	2	1	-2.04102	0.0363923
7144	elp3	2	1	-1.5897	0.793711
7163	srp9	2	1	-1.86258	1.23439
7176	pex3	2	1	-1.90784	1.18057
7180	tatdn3	2	1	-2.03235	0.285403
7183	angel2	2	1	-1.57051	1.32419
7279	hadhaa	2	1	-1.83284	1.28882
7300	eif2s1b	2	1	-2.21175	0.478929
7358	pym1	2	1	-2.10959	0.771395
7367	mrps27	2	1	-2.465	0.490879
7444	uxt	2	1	-1.93447	0.274166
7492	slc5a5	2	1	-1.55128	-0.257726
7516	zgc:171480	2	1	-2.38668	0.626585
7534	ercc8	2	1	-1.98307	1.01019
7591	dohh	2	1	-1.78434	0.269094
7600	uck2a	2	1	-1.54101	-0.279759
7647	slc38a5b	2	1	-1.78937	0.10398
7668	ngrn	2	1	-1.52992	-0.0169087
7703	dalrd3	2	1	-2.16898	0.327082
7726	ddx20	2	1	-1.99947	0.963734
7749	ercc6l2	2	1	-1.60883	-0.332366
7811	eif2d	2	1	-2.23797	0.205141
7835	gpx8	2	1	-1.3835	0.53757
7877	tti2	2	1	-1.77934	1.02771
7902	pex10	2	1	-1.47465	0.531266
7950	cabin1	2	1	-1.32232	0.894676
7969	wdr46	2	1	-2.37835	0.238859
7979	apeh	2	1	-1.93514	0.0488612
8019	tmx4	2	1	-1.79015	1.04491
8053	rmnd1	2	1	-2.32511	-0.0533953
8073	eapp	2	1	-1.34342	1.01564
8118	gemin2	2	1	-2.43079	0.483708
8123	ptp4a2a	2	1	-2.17559	0.960541
8126	rtraf	2	1	-2.30632	0.606634
8137	styx	2	1	-2.14246	1.0298
8171	slc22a15	2	1	-1.56292	0.891353
8177	mgmt	2	1	-1.78527	0.276446
8206	mrps5	2	1	-2.43189	0.488666
8221	zgc:65997	2	1	-1.62288	-0.117001
8245	znf593	2	1	-2.29218	0.525093
8249	mtfr1l	2	1	-1.44973	1.22747
8273	rtn4ip1	2	1	-2.11903	0.849594
8275	iars2	2	1	-1.96782	1.18957
8298	ythdf2	2	1	-2.2934	0.609235
8311	ap4s1	2	1	-2.2219	0.977201
8349	pomt2	2	1	-1.50941	0.201955
8351	nubpl	2	1	-2.40797	0.377986
8360	gcfc2	2	1	-1.83704	0.497794
8377	fut8a	2	1	-1.5648	0.517728
8382	kidins220a	2	1	-1.50635	0.605929
8386	iah1	2	1	-2.04697	1.02287
8424	rbks	2	1	-2.24144	0.467554
8453	BX465227.1	2	1	-1.45156	-0.038668
8457	naa30	2	1	-1.7627	0.43588
8473	vcpkmt	2	1	-1.64747	1.12479
8483	kcnk5a	2	1	-1.72097	1.1781
8488	tfb1m	2	1	-1.78017	0.249257
8496	zgc:113372	2	1	-1.21885	0.563441
8517	adi1	2	1	-2.55483	0.436159
8523	exd2	2	1	-1.24115	0.126773
8573	srp72	2	1	-1.91348	0.853208
8586	fbxw11a	2	1	-1.43869	1.15408
8589	slc35a4	2	1	-1.33114	1.10148
8612	npm1b	2	1	-2.00225	1.00015
8633	si:ch73-43g23.1	2	1	-1.56291	-0.24718
8645	cxxc5b	2	1	-1.93461	-0.0619834
8646	zgc:92242	2	1	-1.36354	-0.102347
8650	eif1ad	2	1	-1.76639	0.137032
8728	prelid1a	2	1	-2.21109	0.753044
8829	b4galt7	2	1	-2.00843	0.279195
8892	hprt1	2	1	-2.33762	0.58412
8937	zdhhc24	2	1	-2.05963	1.12983
9009	adh5	2	1	-1.71868	-0.0148273
9012	tomm5	2	1	-1.71917	0.204392
9013	grhpra	2	1	-1.60505	0.69553
9047	si:ch211-235e9.8	2	1	-2.02225	0.396185
9051	setd7	2	1	-1.51224	-0.0714412
9065	ppid	2	1	-1.9797	0.504398
9066	etfdh	2	1	-1.75183	1.20833
9078	CU633762.1	2	1	-1.65617	-0.525145
9097	cox18	2	1	-2.3743	0.597233
9116	ddx21	2	1	-1.77427	-0.0930767
9133	pno1	2	1	-1.68204	-0.00613686
9189	si:zfos-1056e6.1	2	1	-2.05527	0.176979
9262	metap1	2	1	-1.92056	-0.123539
9274	eif2ak3	2	1	-1.57722	0.698684
9287	apopt1	2	1	-1.83114	0.177582
9299	vdac2	2	1	-2.13696	0.41309
9315	eif3s10	2	1	-1.6216	0.328241
9352	urb2	2	1	-2.3898	0.314465
9403	asrgl1	2	1	-1.87227	0.168274
9426	trmt2b	2	1	-1.59855	0.343829
9451	zdhhc16a	2	1	-1.99178	-0.206351
9459	mnat1	2	1	-1.87901	0.252101
9467	rdh14a	2	1	-1.67476	0.32628
9500	si:dkey-76k16.6	2	1	-1.79611	0.146235
9505	macrod2	2	1	-1.96963	0.736142
9507	tasp1	2	1	-1.83947	0.102751
9598	eif3s6ip	2	1	-1.83188	0.373201
9605	si:dkeyp-2e4.3	2	1	-1.45661	0.484812
9607	si:dkeyp-2e4.3.1	2	1	-1.72921	0.437284
9629	mtrf1l	2	1	-2.1775	-0.175633
9668	mrpl2	2	1	-2.05294	0.295258
9702	fam168a	2	1	-1.49641	-0.351278
9712	eif2a	2	1	-2.08874	0.455313
9724	spata5l1	2	1	-2.20828	0.445318
9731	gcsha	2	1	-2.44267	0.638395
9744	cd9a	2	1	-1.54627	-0.0565336
9755	chkb	2	1	-1.77019	1.01314
9794	uri1	2	1	-1.49888	-0.127172
9851	aars	2	1	-2.06813	0.34336
9870	zgc:162898	2	1	-1.40979	0.557818
9932	idh2	2	1	-1.90637	0.74462
10016	lysmd2	2	1	-1.73223	-0.5959
10041	tsen34	2	1	-1.92205	0.196656
10059	ilvbl	2	1	-2.20998	0.944832
10117	foxk2	2	1	-2.03092	0.00117723
10119	mrpl58	2	1	-1.72082	0.431098
10123	map2k4b	2	1	-1.78484	0.532962
10139	pemt	2	1	-2.29637	0.447248
10144	SLC39A11	2	1	-1.54429	0.658962
10155	dcxr	2	1	-1.88953	0.128088
10167	eif3c	2	1	-1.6961	0.418341
10197	aarsd1	2	1	-2.00779	1.08936
10213	adoa	2	1	-1.32308	0.0250315
10246	rac1a	2	1	-2.11408	-0.00806858
10264	rnasen	2	1	-1.76733	1.24732
10267	oplah	2	1	-1.71774	-0.110208
10276	mto1	2	1	-1.35324	0.601617
10336	l3mbtl2	2	1	-1.61736	-0.0319624
10354	gspt1	2	1	-1.79716	0.274641
10355	rsl1d1	2	1	-1.69908	0.00894455
10412	mta3	2	1	-1.40843	0.0783347
10415	ppm1bb	2	1	-1.56281	0.543384
10424	si:dkey-287g12.6	2	1	-2.11139	0.522317
10450	spata20	2	1	-1.84323	0.224858
10459	mrpl10	2	1	-2.26295	0.543287
10460	pnpo	2	1	-1.95378	-0.025097
10484	aldh18a1	2	1	-1.51105	1.25435
10485	tcf7l2	2	1	-1.85907	-0.192556
10496	cox11	2	1	-2.2318	0.894145
10505	fasn	2	1	-1.98312	-0.246861
10510	tdrkh	2	1	-2.12402	0.38826
10536	timm23a	2	1	-2.21323	0.392134
10547	unk	2	1	-1.34074	-0.0371287
10564	ppp2r2d	2	1	-1.62961	1.11453
10572	bccip	2	1	-2.243	-0.0673245
10574	mrpl38	2	1	-2.51105	0.523534
10585	lhpp	2	1	-2.14049	0.375447
10587	fh	2	1	-1.94687	0.933494
10614	atp5if1a	2	1	-2.15166	1.02679
10622	vps72a	2	1	-1.76561	1.259
10625	dus3l	2	1	-1.7861	0.0957463
10629	nupl2	2	1	-2.18588	0.89557
10644	oxsm	2	1	-1.61783	0.555985
10702	si:dkeyp-113d7.1	2	1	-1.39617	0.00515906
10708	wipf2b	2	1	-1.34069	-0.0241809
10740	ccdc127b	2	1	-1.75837	0.776306
10759	znf687b	2	1	-1.3748	0.549352
10827	hsbp1l1	2	1	-1.93308	0.911749
10857	trnau1apa	2	1	-2.16683	0.654779
10930	eif3eb	2	1	-2.02703	0.303799
10945	pex11b	2	1	-2.20181	0.886692
10954	mtx1b	2	1	-1.88803	0.495594
10971	sdhaf3	2	1	-2.52291	0.406702
11008	mrpl36	2	1	-2.21866	0.467216
11019	eif3i	2	1	-1.63264	0.399916
11022	kpna6	2	1	-1.79385	0.383673
11023	khdrbs1b	2	1	-1.72097	0.920129
11027	mrps18b	2	1	-2.01652	1.0919
11061	zgc:91944	2	1	-2.23594	-0.152037
11087	fam206a	2	1	-2.19454	0.669378
11096	ak2	2	1	-1.48444	1.24142
11158	fabp3	2	1	-1.8386	-0.0090669
11161	nkain1	2	1	-2.18841	-0.0761547
11204	ncdn	2	1	-1.87425	0.791778
11232	CABZ01056626.1	2	1	-2.19885	0.949035
11243	zgc:174574	2	1	-1.48329	0.269801
11253	BX004964.1	2	1	-1.26244	-0.121698
11255	si:dkey-77f5.13	2	1	-2.23826	0.721789
11261	si:dkey-77f5.3	2	1	-1.58312	1.15131
11284	panx1a	2	1	-1.88707	0.917405
11290	dnajc30b	2	1	-1.69089	0.56291
11291	ppp5c	2	1	-2.04481	0.979107
11336	nop53	2	1	-1.55834	0.0948732
11340	ech1	2	1	-2.47716	0.631709
11361	nars2	2	1	-2.16856	0.221882
11381	zgc:114130	2	1	-2.34289	0.242511
11387	pnkp	2	1	-1.85166	0.778575
11388	zgc:162193	2	1	-1.65617	1.18579
11421	mrm3a	2	1	-1.40632	0.18921
11439	dhx40	2	1	-1.45091	1.07691
11450	atf5b	2	1	-1.62567	0.509292
11482	chp2	2	1	-1.51149	-0.112123
11489	aldh3a2a	2	1	-1.42768	1.20222
11510	phykpl	2	1	-1.63442	0.171074
11518	ercc2	2	1	-1.78412	0.797972
11537	poldip2	2	1	-1.88656	1.17016
11550	tlcd2	2	1	-2.14821	-0.0296594
11571	slc46a1	2	1	-2.10933	-0.320272
11609	mrps23	2	1	-2.24649	0.535693
11640	n4bp2l2	2	1	-1.71896	0.969253
11674	si:dkey-23k10.3	2	1	-1.92454	0.0936061
11778	CABZ01061894.1	2	1	-1.60692	0.670814
11830	rabggta	2	1	-1.73443	1.21946
11833	tcp1	2	1	-2.19987	0.454564
11842	rab5if	2	1	-2.33455	0.512488
11847	nudt3a	2	1	-1.35363	0.212958
11851	aar2	2	1	-1.8821	0.530055
11854	srsf6a	2	1	-2.02786	0.896725
11858	zgc:112175	2	1	-2.02385	0.521708
11867	taz	2	1	-1.85995	0.307384
11899	kif3b	2	1	-1.88077	0.302544
11926	snx21	2	1	-1.48064	0.454587
11951	mrgbp	2	1	-2.07075	0.551915
11957	zgc:100832	2	1	-1.34112	0.793845
11973	slc17a9b	2	1	-1.82061	-0.506281
11980	si:ch73-390p7.2	2	1	-1.82377	-0.603171
11997	fkbpl	2	1	-1.72285	0.597526
12001	oard1	2	1	-2.00405	-0.251148
12007	smim4	2	1	-2.29542	0.29789
12014	ccnq	2	1	-1.71203	1.07554
12069	szrd1	2	1	-1.45442	0.856804
12076	klhl21	2	1	-1.86604	0.241881
12078	nol9	2	1	-1.95567	0.369003
12115	larp4aa	2	1	-1.8661	0.202144
12123	acvr1ba	2	1	-1.93431	0.0509203
12130	srm	2	1	-2.20605	0.519806
12200	si:ch211-210c8.7	2	1	-1.46374	1.0518
12212	sars	2	1	-1.94444	0.76437
12218	cmtr1	2	1	-1.74625	1.22705
12237	hnrnpa1b	2	1	-1.68649	1.05491
12241	CU468730.1	2	1	-1.32302	0.659614
12255	CR762407.2	2	1	-1.5577	-0.236341
12264	pfdn4	2	1	-1.93554	1.14566
12277	tmco4	2	1	-1.40654	-0.19288
12371	nars	2	1	-2.08786	1.10498
12390	hmgcrb	2	1	-1.81226	1.28293
12395	zgc:194215	2	1	-1.81813	-0.0845247
12486	gtf3c5	2	1	-2.31983	0.533162
12489	zgc:114104	2	1	-2.02781	-0.328455
12584	atp5mea	2	1	-1.8206	1.03448
12615	wdr73	2	1	-1.60999	1.06167
12633	si:dkeyp-69c1.6	2	1	-1.81848	1.27647
12645	alg8	2	1	-1.94451	1.20721
12649	dlat	2	1	-2.27165	0.814509
12684	mettl27	2	1	-1.6177	0.0418439
12691	eif4ebp3	2	1	-1.70187	0.243136
12714	rbm14a	2	1	-1.56986	1.21007
12780	rbm22	2	1	-1.55519	1.30087
12789	hmgb3b	2	1	-2.01126	0.585146
12857	nsrp1	2	1	-2.16546	0.869661
12876	cct6a	2	1	-1.844	0.36066
12917	camlg	2	1	-2.2329	0.371551
12942	isy1	2	1	-1.65786	1.09096
12954	iars	2	1	-2.38101	0.252788
12957	srsf6b	2	1	-1.82132	1.00503
12995	ddx19	2	1	-2.51299	0.612985
13001	glt8d1	2	1	-1.47644	0.407369
13044	zgc:173548	2	1	-1.84936	0.82562
13072	mrpl4	2	1	-2.06157	1.08343
13088	mrpl45	2	1	-2.31578	0.821789
13096	btf3l4	2	1	-1.4763	1.07528
13110	med16	2	1	-1.52814	1.10189
13134	slc25a26	2	1	-1.95062	-0.00431057
13137	suclg2	2	1	-1.63276	1.29715
13162	si:dkey-274m17.3	2	1	-2.35499	0.434784
13165	taf4a	2	1	-1.55643	1.03178
13195	nfs1	2	1	-2.03078	0.325619
13249	CR548622.2	2	1	-1.36577	0.411943
13379	mrps16	2	1	-2.42362	0.292323
13382	akr7a3	2	1	-1.50274	1.21519
13392	pde12	2	1	-1.83981	0.788419
13408	clcn4	2	1	-1.79222	-0.280854
13445	srsf11	2	1	-1.81565	0.967739
13449	tiprl	2	1	-2.4122	0.696966
13524	hmgcs1	2	1	-2.46111	0.54548
13596	dbh	2	1	-1.30958	0.224219
13620	sigmar1	2	1	-2.01319	0.676637
13643	aldh7a1	2	1	-2.0839	0.524565
13653	stoml2	2	1	-1.73487	0.947082
13658	ywhah	2	1	-1.11736	0.0447129
13666	drg1	2	1	-2.33603	0.981675
13750	cct8	2	1	-1.77038	0.365891
13774	BX248510.1	2	1	-2.04907	1.21094
13778	uqcc3	2	1	-1.78017	0.516972
13854	smg8	2	1	-1.48937	1.15871
13948	acads	2	1	-2.0314	0.945668
13971	pargl	2	1	-1.59564	-0.52472
13992	si:ch211-152c8.4	2	1	-2.21764	0.799204
14030	si:dkey-197c15.6	2	1	-2.31275	0.232409
14055	CT573344.1	2	1	-2.01007	0.0329556
14059	zfand1	2	1	-2.32374	0.844826
14072	cox19	2	1	-1.81876	0.71155
14080	stau2	2	1	-1.94254	-0.267383
14086	ngdn	2	1	-1.82284	-0.203213
14087	pabpn1	2	1	-1.92077	0.648043
14088	thtpa	2	1	-2.20413	0.414906
14096	TIMM21	2	1	-2.09368	0.0681613
14100	cct5	2	1	-1.60912	1.40883
14102	eif2s3	2	1	-1.59426	0.629926
14135	gars	2	1	-2.11104	0.574063
14171	apoob	2	1	-1.56064	0.673406
14221	eif5a	2	1	-2.16788	0.569465
14258	ptbp2a	2	1	-1.32063	0.191434
14259	hccsb	2	1	-1.73672	0.840463
14271	trdmt1	2	1	-2.04626	0.42622
14275	EIF1B	2	1	-1.84002	0.415076
14289	abcb8	2	1	-2.08094	0.513501
14305	riok3	2	1	-1.99384	0.687164
14331	si:ch211-231f6.6	2	1	-2.08479	-0.0879503
14333	decr2	2	1	-1.5745	1.31125
14355	tbc1d24	2	1	-1.70663	-0.538128
14359	lyrm1	2	1	-1.94731	-0.188331
14384	snx16	2	1	-2.20262	0.830304
14393	ndufaf3	2	1	-2.01473	0.399982
14402	dstyk	2	1	-1.53664	0.0162806
14431	zgc:174222	2	1	-1.22936	-0.0124862
14434	znf1183.1	2	1	-2.00525	0.47143
14438	znf1156	2	1	-1.80771	0.565159
14439	znf1181	2	1	-1.36987	0.433813
14443	znf1152	2	1	-1.70536	0.307881
14474	impact	2	1	-1.87663	0.522794
14482	gipc3	2	1	-1.47279	-0.0939507
14506	ncln	2	1	-2.11602	0.866302
14607	si:dkey-253d23.5	2	1	-1.95724	0.194629
14655	use1	2	1	-1.52577	1.32936
14670	mettl21a	2	1	-1.82477	1.29662
14676	ccnt2b	2	1	-1.79197	0.6422
14678	r3hdm1	2	1	-1.70224	0.467821
14680	zgc:92335	2	1	-1.87734	0.370458
14695	bzw1a	2	1	-1.33236	1.053
14796	eef2a.1	2	1	-1.57193	0.970775
14804	pias4a	2	1	-1.58297	1.1939
14860	polr3f	2	1	-2.27008	0.326257
14870	mrps28	2	1	-2.02681	0.737901
14893	pla2g6	2	1	-1.51851	0.317003
14905	si:dkey-286j15.1	2	1	-2.25112	-0.0772935
14981	rbbp9	2	1	-2.13971	-0.148826
15011	adck2	2	1	-1.77205	0.333091
15039	gatd1	2	1	-2.0028	1.05072
15095	saal1	2	1	-1.91872	1.09708
15125	det1	2	1	-2.04218	0.724826
15172	tcp11l1	2	1	-1.58246	0.567968
15198	lrrc29	2	1	-1.64507	0.398185
15199	trim35-40	2	1	-1.63536	-0.264471
15202	btbd10a	2	1	-1.37007	1.17467
15216	fam185a	2	1	-1.54336	0.664635
15220	tdg.2	2	1	-1.35058	1.14598
15252	adal	2	1	-2.52989	0.580595
15290	mrpl23	2	1	-2.15251	0.157663
15323	zgc:153935	2	1	-1.5568	0.944825
15328	cnot2	2	1	-1.42485	1.24677
15363	cops2	2	1	-1.85237	1.17482
15373	ice2	2	1	-1.48048	1.36026
15443	kif21a	2	1	-1.41594	0.322326
15501	zgc:158366	2	1	-1.33848	0.61599
15523	BX510909.2	2	1	-1.96638	-0.0946926
15576	bphl	2	1	-1.99592	0.51454
15578	CABZ01088274.1	2	1	-1.76412	0.94409
15604	CABZ01002768.1	2	1	-1.95082	-0.156546
15636	ybey.1	2	1	-2.08412	0.719286
20	ost4	3	1	-0.830018	3.29009
21	agbl5	3	1	-0.350076	2.27549
67	cog5	3	1	0.0832734	2.3676
92	ndufa5	3	1	-0.353626	3.40923
93	CU468917.1	3	1	-0.283515	2.15341
106	si:ch211-214j24.10	3	1	0.0890071	3.12807
129	arl1	3	1	-0.181492	3.25851
174	tmem243b	3	1	-0.69009	2.03061
188	ing3	3	1	-0.371023	2.2717
208	gdi2	3	1	-0.585619	1.95757
285	si:dkey-13i19.8	3	1	-0.269346	3.6209
287	ldhba	3	1	-0.486459	3.08052
313	cradd	3	1	-0.0706824	2.87657
379	kin	3	1	-0.544383	2.16925
908	zdhhc13	3	1	0.244278	2.54052
980	zgc:110591	3	1	0.420495	2.62054
982	snx15	3	1	0.160832	2.41634
1047	vbp1	3	1	-0.207268	2.63746
1075	gba2	3	1	-0.620338	1.99096
1117	mpdu1b	3	1	-0.953543	3.21621
1128	ext2	3	1	0.281579	2.22488
1162	aph1b	3	1	-0.28928	2.79658
1203	nap1l4b	3	1	0.114264	2.54952
1216	tssc4	3	1	-0.497298	3.40658
1276	cnep1r1	3	1	-0.355783	3.1009
1284	nudt19	3	1	-0.187143	2.9311
1340	garem	3	1	-0.366984	2.42565
1353	dnaja2	3	1	-0.178734	2.61278
1364	dync1li2	3	1	-0.179897	2.74635
1434	TMEM208	3	1	-0.596558	3.02725
1482	sirt3	3	1	-0.252121	2.31203
1521	rell1	3	1	0.0143704	2.32256
1626	fubp3	3	1	-0.398495	2.54935
1664	prdx4	3	1	-1.08649	3.19913
1699	paip1	3	1	0.0187194	2.86735
1705	atp5meb	3	1	-0.165739	3.49944
1744	top3b	3	1	-0.0994251	2.01451
1761	ap3m2	3	1	0.297473	2.05413
1768	suds3	3	1	-0.0933901	2.39101
1805	gatc	3	1	0.151234	2.89739
1833	msna	3	1	0.404552	2.51486
1843	vma21	3	1	-0.0118326	2.69244
1847	hmgn7	3	1	-0.533644	3.12767
1871	ctdnep1a	3	1	0.311113	2.76773
1873	gps2	3	1	0.251884	2.47718
1919	fam151b	3	1	-0.48712	2.7833
1928	tango2	3	1	-0.340549	2.91516
1933	rabl6b	3	1	0.172037	2.11945
1939	tm2d2	3	1	0.0511395	2.56789
1994	atp5l	3	1	-0.696442	2.97161
2010	dpm2	3	1	0.0590862	2.75735
2066	ch25hl3	3	1	0.0650643	2.58549
2079	capns1a	3	1	-0.0550924	3.41426
2090	kptn	3	1	0.0360326	3.00571
2103	dpf2	3	1	0.287186	2.61819
2148	si:dkey-193c22.1	3	1	-0.143759	2.37656
2192	mob1ba	3	1	-0.246805	2.99601
2227	cox7c	3	1	-0.533187	3.36822
2263	cdk7	3	1	-0.184485	3.44971
2273	zfpl1	3	1	0.104823	2.78074
2274	mrps30	3	1	-0.0566617	3.19186
2275	hint2	3	1	-0.152231	2.47676
2295	slc30a5	3	1	-0.332715	2.79432
2306	kcmf1	3	1	-0.0817709	2.18404
2317	pja2	3	1	0.143268	2.47073
2321	cdc26	3	1	-0.253086	2.59108
2327	ufc1	3	1	-0.563963	3.49498
2342	derl2	3	1	-0.585628	3.102
2366	ap2b1	3	1	0.186141	2.60185
2389	rab14	3	1	-0.435293	2.12532
2394	edf1	3	1	-0.602885	2.94614
2456	zgc:153044	3	1	-0.589841	2.06444
2458	aldh2.1	3	1	0.104471	2.64674
2460	vps33a	3	1	-0.201266	2.21544
2486	CABZ01100198.1	3	1	-0.310069	2.60811
2513	ndufa6	3	1	-0.734969	3.29431
2580	sumo2b	3	1	0.303677	2.42493
2654	farsa	3	1	-0.780388	2.94916
2720	stat5a	3	1	0.237836	2.06749
2732	ankrd40	3	1	0.335496	2.66799
2745	slc5a11	3	1	-0.581798	1.92712
2749	fahd1	3	1	-0.498564	2.1675
2751	tnpo2	3	1	0.206557	1.85752
2772	selenow2a	3	1	0.321358	2.7228
2891	nubp1	3	1	-0.399079	2.18863
2908	eef2kmt	3	1	-0.129164	2.36744
2929	emc10	3	1	-0.164384	3.3449
2936	ppp1caa	3	1	0.325721	2.61538
2944	elob.1	3	1	-0.446929	3.50712
2984	nosip	3	1	-0.0673872	2.2913
3005	zgc:162613	3	1	-0.495369	2.43349
3043	yipf2	3	1	-0.446686	3.21183
3081	cog1	3	1	0.196709	2.40618
3100	arf2a	3	1	0.441966	2.22226
3105	baxa.1	3	1	0.420995	2.69897
3144	arpc1a	3	1	-0.247953	2.95619
3148	ap5z1	3	1	-0.271714	3.45511
3169	zfand2a	3	1	-0.744964	2.0203
3224	hgs	3	1	-0.148183	1.86943
3257	pet100	3	1	-0.416075	3.35395
3312	usp36	3	1	-0.405022	2.26164
3343	arhgdia	3	1	-0.0917691	3.28257
3371	sco1	3	1	-0.575851	2.64201
3417	med8	3	1	-0.271355	2.36261
3431	gorasp2	3	1	-0.509656	3.10402
3445	sec23b	3	1	-0.717848	2.95092
3454	nhej1	3	1	-0.550658	3.25837
3455	atg3	3	1	0.191315	2.92481
3482	ube2g2	3	1	0.0474054	2.48563
3486	vps16	3	1	-0.285684	2.21051
3505	sucla2	3	1	-0.00124445	2.50771
3516	mtx2	3	1	-0.813284	3.08508
3533	si:dkey-276j7.1	3	1	-0.479747	2.62125
3580	cbx8b	3	1	-0.59069	2.8185
3634	acox1	3	1	0.19815	2.25519
3695	mrpl47	3	1	-0.164821	3.54075
3750	uap1	3	1	-0.0785219	2.8937
3760	opa1	3	1	-0.133339	1.96496
3794	c1galt1b	3	1	0.189733	2.28623
3841	myhb	3	1	-0.825715	3.26872
3868	parp3	3	1	-0.389448	3.4194
3873	emc3	3	1	-0.111093	2.50345
3938	npepl1	3	1	0.0537526	2.30694
3944	atp5f1e	3	1	-0.405692	3.21298
3959	blcap	3	1	0.17146	2.80659
3963	cox6c	3	1	-0.335326	3.19706
3978	gnb1b	3	1	0.0607953	2.40765
4007	rtf2	3	1	0.464989	2.59576
4102	si:ch211-162e15.3	3	1	-0.413973	3.44706
4104	ptmab	3	1	-0.117875	2.25881
4112	cwc25	3	1	0.0584346	2.39922
4137	dcun1d1	3	1	-0.0385278	3.10095
4164	sec22ba	3	1	-0.756872	3.17209
4167	cmpk	3	1	-0.816721	3.24107
4172	gng12a	3	1	-0.991305	3.26845
4258	arpc5a	3	1	-0.0616206	3.26571
4259	lyrm4	3	1	-0.351376	3.26304
4264	dnajc1	3	1	-0.0757393	2.19345
4271	ralab	3	1	0.298148	2.80275
4275	rab2a	3	1	-0.0332298	2.83804
4280	selenof	3	1	-0.754855	3.18645
4318	nr2f6a	3	1	-0.357456	2.14384
4324	pik3r2	3	1	0.048308	1.97887
4354	asph	3	1	-1.16319	3.31453
4362	tmem68	3	1	-0.545409	2.02153
4390	bag1	3	1	-0.399648	3.00362
4424	ttc19	3	1	-0.54527	2.77969
4455	cacybp	3	1	0.105826	2.95609
4527	nedd8l	3	1	-0.677551	3.27626
4643	cdc34b	3	1	0.0072746	2.37298
4668	ftr67	3	1	-0.205556	1.96882
4684	dad1	3	1	-0.802016	3.28359
4713	ap1m1	3	1	0.100683	2.79213
4773	blzf1	3	1	-0.0886036	2.58249
4807	stk16	3	1	0.329799	1.89267
4820	pcnp	3	1	-0.142128	2.47513
4874	zgc:77880	3	1	-0.38465	2.09051
4902	sclt1	3	1	-0.557733	2.04338
4903	zgc:77739	3	1	-0.574985	3.06347
4934	frg1	3	1	-0.592519	2.84387
4948	pgm2	3	1	-1.03831	3.29397
4963	tmem192	3	1	-0.212899	3.13264
4993	gtf2e2	3	1	-0.291465	3.02782
4997	lias	3	1	-0.301588	3.34484
5031	mtap	3	1	-0.437477	2.87758
5054	timmdc1	3	1	-0.512176	3.09109
5073	igf2bp2b	3	1	-0.0873881	2.72433
5089	as3mt	3	1	-0.488215	2.12366
5113	gpalpp1	3	1	-0.0876746	3.0214
5114	gtf2f2a	3	1	-0.135952	3.4651
5115	tpt1	3	1	-0.502629	2.31661
5118	usp38	3	1	-0.318213	2.36536
5150	aip	3	1	-0.263984	2.76949
5151	cdk2ap2	3	1	-1.06131	3.14013
5177	si:ch211-89o9.6	3	1	-0.426027	2.58011
5208	med19b	3	1	-0.200527	3.5838
5216	ndufs8a	3	1	-0.205815	2.98131
5235	trappc5	3	1	-0.739983	3.08709
5246	cab39l	3	1	-0.57462	2.92164
5276	atp5md	3	1	-0.333114	3.50031
5297	spast	3	1	0.22196	2.65671
5310	ppp3r1b	3	1	-0.714826	2.07318
5321	asna1	3	1	-1.02857	3.18328
5330	acy3.1	3	1	0.282009	2.16953
5355	smdt1b	3	1	-0.21021	3.44905
5445	tmed1b	3	1	-0.25658	2.72251
5500	ndufb3	3	1	-0.955506	3.10563
5536	dync1i2a	3	1	-0.16193	2.47908
5579	ankrd10b	3	1	-0.085703	2.94075
5668	trim45	3	1	-0.127487	1.9328
5675	cox17	3	1	-0.200967	3.33256
5692	zgc:162944	3	1	-0.136542	2.81817
5775	zgc:162396	3	1	-0.0148307	3.11419
5784	fdx1	3	1	-0.429875	3.53223
5808	piga	3	1	-0.531747	2.13413
5833	mob4	3	1	-0.194967	3.24243
5856	fundc1	3	1	-0.38806	3.31566
5876	cdc16	3	1	-0.633328	2.78298
5895	sec22a	3	1	-0.0859413	2.65601
5897	stam2	3	1	0.423444	2.5582
5902	ccdc93	3	1	-0.208683	2.30334
5910	snx4	3	1	0.372529	2.47611
5940	si:dkey-10c21.1	3	1	0.423688	2.24268
6009	trappc2	3	1	0.239835	2.51788
6014	tbl1x	3	1	0.14187	2.01287
6037	preb	3	1	-0.544329	3.05975
6071	ndufb9	3	1	-1.00803	3.10256
6079	nt5c3a	3	1	-0.166493	3.23974
6119	flot1b	3	1	-0.374119	2.52877
6231	m6pr	3	1	0.0969558	2.2254
6270	si:ch211-154o6.3	3	1	-0.12679	3.12794
6277	setdb1b	3	1	-0.731662	3.33647
6297	krtcap2	3	1	-1.16441	3.24567
6320	ywhabl	3	1	-0.164708	2.98465
6384	sec61b	3	1	-1.03435	3.22225
6387	erp44	3	1	-0.465393	3.10878
6460	gstk1	3	1	-0.536773	2.22875
6484	akirin1	3	1	-0.0138341	3.60945
6486	rragca	3	1	-0.567446	2.78794
6491	snip1	3	1	-0.726598	3.1766
6492	gpn2	3	1	-0.785974	3.22345
6532	selenbp1	3	1	-0.138364	3.04565
6547	ebag9	3	1	0.095282	3.04395
6564	nagpa	3	1	0.0710467	2.12042
6584	pycard	3	1	-0.79648	3.1838
6610	washc5	3	1	-0.285441	2.2659
6620	zgc:101716	3	1	-0.441194	2.77489
6642	bola1	3	1	-0.564836	2.71601
6653	lamtor2	3	1	-0.547085	3.42191
6684	dhdds	3	1	-0.500187	2.8804
6692	pdcl	3	1	0.210806	2.49252
6705	ptdss1a	3	1	-0.348233	2.23375
6711	ggctb	3	1	-0.227129	3.36734
6835	mysm1	3	1	0.157111	2.05234
6837	bpnt1	3	1	-0.0379778	2.57915
6874	pigc	3	1	0.474226	2.36878
6878	vamp4	3	1	0.0828499	3.1222
6929	ppp2r5ea	3	1	-0.0254311	2.67245
7007	churc1	3	1	-0.368572	3.38039
7016	armt1	3	1	-0.316983	2.18713
7022	exoc2	3	1	-0.476238	3.26155
7035	sel1l	3	1	-0.296106	2.76884
7037	tmem251	3	1	0.0695013	2.6834
7053	wdr21.1	3	1	0.333201	2.0222
7065	aven	3	1	-0.552886	3.18619
7068	klf11a	3	1	-0.456023	2.28655
7118	atf6	3	1	-1.00863	3.26065
7155	sf3b6	3	1	0.0327103	3.0289
7256	zc3h14	3	1	-0.0155237	2.57185
7258	tmed10	3	1	-0.418721	2.93019
7285	mgst3a	3	1	-0.317087	3.24935
7295	NDUFB1	3	1	-0.429491	3.44864
7302	hsp90ab1	3	1	-0.585419	2.00649
7305	rnf8	3	1	-0.14672	2.30647
7321	eef1db	3	1	-0.512106	2.3436
7359	pggt1b	3	1	-0.558765	2.71888
7369	ubox5	3	1	0.0120983	2.6893
7415	tmem230b	3	1	-0.384245	2.05864
7450	bcap31	3	1	-0.586617	2.75033
7464	nras	3	1	-0.226032	2.50371
7491	ccdc124	3	1	-0.567681	3.44169
7503	rhoaa	3	1	0.0948636	2.59223
7517	gclm	3	1	-0.849177	3.36439
7556	tab3	3	1	-0.481836	2.50324
7578	lpxn	3	1	0.29344	2.6963
7610	dffb	3	1	-0.0100061	2.33292
7614	lrrc47	3	1	-0.398858	3.37175
7625	csde1	3	1	0.00100241	1.97202
7637	tpd52l2a	3	1	0.0362273	2.87864
7648	ccdc22	3	1	-0.431333	2.8458
7696	tmem115	3	1	0.250481	2.35644
7701	arih2	3	1	-0.171013	2.07565
7720	rhocb	3	1	-0.454518	3.39025
7806	renbp	3	1	-0.379597	3.71989
7816	inpp5l	3	1	-0.431122	2.02504
7826	cox6a1	3	1	-0.609261	3.13757
7827	hps4	3	1	0.00477961	2.86526
7833	asphd2	3	1	-0.182249	2.70397
7845	fahd2a	3	1	-0.833207	3.05558
7879	ywhabb	3	1	-0.316662	3.21959
7880	ppiaa	3	1	-0.399445	2.24397
7893	sult1st1	3	1	-0.0446579	3.36658
7907	ndufa7	3	1	-0.534373	3.39438
7916	rer1	3	1	-0.672979	3.01827
7920	fkbp1aa	3	1	-0.441395	2.85471
7921	plp2	3	1	0.3607	2.09582
7923	nfu1	3	1	-0.0187728	3.29058
7939	zgc:56596	3	1	-0.356856	3.207
7989	mbd4	3	1	-0.398958	2.30532
7995	soul3	3	1	-0.170245	1.95999
8011	zfyve19	3	1	-0.281004	2.15002
8024	cdc5l	3	1	-0.303649	3.1566
8115	ppp2r3c	3	1	-0.146834	3.29462
8120	jkamp	3	1	-0.188424	1.72866
8144	manea	3	1	-0.502624	2.36333
8163	setd3	3	1	0.087849	2.95787
8227	minpp1a	3	1	0.01812	2.53088
8240	atp5if1b	3	1	-0.697919	2.88658
8243	thumpd2	3	1	-0.0764179	3.03267
8331	yy1a	3	1	0.505858	2.52451
8423	mrpl33	3	1	-0.3041	3.14424
8425	babam2	3	1	-0.134079	3.41305
8427	mocs1	3	1	0.300772	2.48388
8432	gskip	3	1	-0.410379	2.4921
8435	isca2	3	1	-0.162751	3.45462
8447	adob	3	1	0.026398	3.00916
8452	ktn1	3	1	0.311916	2.08797
8479	slc39a9	3	1	-0.305661	2.29843
8497	cox7a2a	3	1	-0.679175	3.33368
8519	eipr1	3	1	-0.809179	3.27602
8561	ints10	3	1	-0.622985	3.02585
8570	sec24b	3	1	-0.216693	2.2429
8644	zgc:110843	3	1	-0.476231	2.08245
8684	rlim	3	1	-0.158389	1.99287
8685	glod5	3	1	-0.0988351	3.33879
8694	hdac3	3	1	-0.0667914	2.41204
8772	ran	3	1	-0.634602	2.11811
8784	ccng1	3	1	-0.383252	3.48903
8789	nudt22	3	1	-0.027301	2.11827
8824	atox1	3	1	-1.01584	3.15477
8830	tmed9	3	1	-0.940321	3.1874
8831	lman2	3	1	-0.315308	3.3118
8873	yif1a	3	1	-0.354247	2.9203
8894	mospd1	3	1	0.137409	2.67397
8909	ube2a	3	1	0.0907883	2.53055
8919	rab41	3	1	-0.299861	2.83533
8920	2022-09-06	3	1	-0.212573	2.07669
8923	upf3b	3	1	-0.181568	2.3468
8924	ndufa1	3	1	-0.526977	3.39212
8925	nkap	3	1	0.239254	2.48417
8985	uqcrq	3	1	-0.944815	3.02856
8989	gla	3	1	-0.641353	1.93028
9046	elf2a	3	1	0.00104586	1.98313
9072	mif	3	1	-0.646806	3.09924
9082	dctn4	3	1	-0.614305	2.71084
9092	higd2a	3	1	-0.0935386	3.43225
9114	mpc1	3	1	-0.197136	3.46833
9143	znf451	3	1	-0.166726	2.49967
9150	fbxo9	3	1	-0.901111	3.28095
9152	wdr11	3	1	-0.267757	2.67283
9179	abcg2c	3	1	0.222713	1.95587
9198	aifm2	3	1	-0.601373	2.75723
9219	thada	3	1	-0.648987	2.92688
9225	pomk	3	1	-0.0672886	3.02591
9229	fam45a	3	1	0.265694	2.15521
9306	zgc:110319	3	1	-0.385224	2.58472
9350	cog2	3	1	-0.387814	2.70551
9355	rab4a	3	1	-0.21296	2.31586
9364	znf511	3	1	-0.174712	3.92709
9372	ap3m1	3	1	-0.47376	3.03071
9409	fbxw4	3	1	-0.446244	2.21703
9410	borcs7	3	1	-0.455207	3.2316
9427	dnajb12a	3	1	-0.0217372	2.4252
9434	zmiz1a	3	1	-0.00118884	2.48625
9453	pgam1a	3	1	0.442148	2.41744
9458	ppm1aa	3	1	0.00144753	2.51707
9476	vti1b	3	1	-0.0199946	2.78175
9477	rdh12	3	1	-0.987428	3.18788
9482	golga5	3	1	-0.340904	2.74409
9484	ndufaf1	3	1	-0.692586	2.94013
9488	tmem39b	3	1	-0.0466765	2.84235
9490	tmem234	3	1	0.0915485	2.50692
9516	erlec1	3	1	-0.0825518	3.15893
9526	med6	3	1	-0.268463	2.63744
9531	dcaf5	3	1	-0.684209	2.14476
9542	atp5s	3	1	-0.931054	3.26875
9551	ppp2r5eb	3	1	0.031631	2.20642
9609	zbtb8os	3	1	-0.0983394	3.00014
9615	syf2	3	1	0.00531987	2.6435
9659	cacul1	3	1	-0.515363	2.19956
9660	sirt1	3	1	0.142635	2.4477
9697	pigb	3	1	-0.445972	2.92866
9698	pigbos1	3	1	-0.546141	3.34439
9711	dcun1d5	3	1	-0.183699	3.04484
9723	zgc:153317	3	1	-0.379175	2.76811
9728	cog8	3	1	0.355091	2.46826
9749	arf5	3	1	-0.139011	3.15704
9772	tbxas1	3	1	-0.646011	2.10984
9786	hsbp1b	3	1	-0.381883	3.38428
9850	sf3b3	3	1	-0.474137	3.41223
9856	ppcdc	3	1	-0.359886	2.25029
9861	rab11a	3	1	0.0563385	2.6521
9938	sec11a	3	1	-0.61023	3.2204
9939	si:dkey-24l11.2	3	1	-0.186433	2.74745
9960	emc8	3	1	-0.813135	2.91344
9961	cox4i1	3	1	-0.0501592	2.98222
9979	ssr3	3	1	-1.09905	3.20657
10007	caprin1b	3	1	-0.200524	2.27123
10040	selenot1b	3	1	-0.524118	2.67538
10092	gemin7	3	1	-0.365132	2.64443
10105	ubl7b	3	1	-0.253331	3.40996
10142	usp22	3	1	0.323504	1.91692
10158	tmem101	3	1	0.238689	2.27313
10160	g6pc3	3	1	-0.480688	2.92154
10215	nrbf2b	3	1	-0.236522	2.19899
10236	smarcd2	3	1	-0.0223109	2.5401
10277	becn1	3	1	0.292844	2.63525
10357	cpped1	3	1	-0.153571	2.64315
10370	stx4	3	1	-0.55157	2.68307
10379	nsfb	3	1	-0.0668786	2.19134
10408	cript	3	1	-0.652114	2.94797
10411	cox7a2l	3	1	-0.25128	3.09915
10481	casp7	3	1	-0.00523105	2.62267
10494	nat9	3	1	-0.579569	2.84759
10516	mfsd13a	3	1	0.299643	2.00712
10517	trim8b	3	1	0.141907	1.99921
10523	tha1	3	1	-0.195796	3.71516
10534	tbcc	3	1	-0.603008	2.88879
10546	map2k6	3	1	-0.463374	2.66941
10580	exoc7	3	1	0.0727783	2.77392
10582	adkb	3	1	-0.65723	2.9352
10605	ppifb	3	1	-0.734377	2.92642
10648	clptm1l	3	1	-0.503889	3.23594
10658	tomm7	3	1	-0.701835	2.90757
10707	eif1b	3	1	0.400301	2.53778
10727	tapbp.1	3	1	0.0674649	2.0021
10731	psmb8a	3	1	-0.101672	2.38537
10732	psmb13a	3	1	0.188496	2.35027
10822	ssr2	3	1	-0.889403	3.17403
10834	rnf19a	3	1	0.301853	1.97205
10836	ywhaz	3	1	-0.0784599	3.08306
10837	znf706	3	1	-0.100899	3.0232
10926	zgc:109744	3	1	-0.39051	3.49804
11006	med10	3	1	-0.128839	3.36453
11074	fam91a1	3	1	0.266473	2.4937
11082	elmo1	3	1	0.0998749	1.96821
11144	vps45	3	1	-0.307025	2.47295
11178	lypla2	3	1	-0.161693	3.38154
11185	utp23	3	1	-0.569495	2.94218
11219	nme2b.1	3	1	-0.483635	2.2939
11260	si:dkey-77f5.4	3	1	-0.613909	2.81685
11272	trim59	3	1	-0.179335	1.90575
11280	sbds	3	1	-0.145126	3.5242
11317	spcs2	3	1	-0.0965611	2.81463
11327	chchd2	3	1	-0.259795	3.57181
11356	slc37a4a	3	1	-0.967191	3.20437
11357	trappc4	3	1	-0.594538	3.24518
11383	trappc6bl	3	1	-0.706406	3.2527
11463	vps26b	3	1	-0.348579	3.35946
11498	zgc:162339	3	1	0.214562	2.2142
11534	dhrs13b.1	3	1	-0.283135	2.00811
11540	ywhae1	3	1	-0.282177	2.69581
11548	pafah1b1a	3	1	0.305718	2.51887
11606	nufip2	3	1	0.313658	2.42266
11796	CABZ01087560.1	3	1	0.152735	2.78929
11801	h3f3b.1.2	3	1	0.0807631	2.31846
11829	stxbp3	3	1	0.359305	2.4632
11969	ppdpfb	3	1	-0.167276	1.91907
11972	gid8b	3	1	0.022645	2.73804
11988	ssr4	3	1	-1.0429	3.20211
12020	slc35c2	3	1	0.270592	2.14002
12032	emc1	3	1	-0.25654	2.01712
12047	spsb1	3	1	-0.264913	2.33574
12082	fam3a	3	1	-0.62433	2.14831
12178	trappc6b	3	1	-0.99175	3.18969
12197	tfcp2	3	1	0.0985949	2.61637
12211	fam50a	3	1	-0.354006	2.16258
12223	tmem18	3	1	0.0890592	3.03633
12239	copz1	3	1	-0.67722	3.34949
12304	dlgap4a	3	1	-0.579854	2.07091
12326	trappc1	3	1	-0.422719	3.41729
12350	zgc:65873	3	1	-0.111574	3.16134
12440	mob1bb	3	1	0.437525	2.5983
12444	cdk9	3	1	-0.637488	2.63633
12494	glrx	3	1	-0.214515	2.58862
12548	atp2a2b	3	1	-0.180316	3.09455
12604	diablob	3	1	-0.372324	3.51295
12627	gig2i	3	1	0.165168	2.69408
12668	ppme1	3	1	-0.10967	3.23423
12685	nf2b	3	1	-0.0408288	1.7894
12695	stx5al	3	1	-0.47199	2.80599
12703	pcxa	3	1	-0.739542	2.91777
12733	ttc1	3	1	-0.147954	3.07725
12743	zmat2	3	1	-0.134398	3.50285
12748	snx12	3	1	-0.0968093	2.4986
12767	mat2b	3	1	-0.00252929	3.39014
12820	pgrmc1	3	1	0.0974387	2.72108
12849	pigs	3	1	-0.954543	3.26381
12866	yipf5	3	1	-0.550247	3.08341
12888	ankrd46a	3	1	-0.0518821	2.28292
12894	ik	3	1	-0.31099	2.46588
12895	ndufa2	3	1	-0.707903	3.33972
12920	h2afy	3	1	0.0514232	2.58384
12924	sap30l	3	1	-0.647162	3.08245
12944	raf1b	3	1	-0.537781	2.00567
12956	acot8	3	1	-0.274345	2.78039
12992	mcrs1	3	1	0.0598332	2.36285
13002	spcs1	3	1	-0.44971	3.14276
13009	si:ch73-40i7.5	3	1	-0.0617976	1.80223
13014	ndufs7	3	1	-0.910631	3.22209
13022	babam1	3	1	-0.408803	2.87652
13034	ndufa11	3	1	-1.05262	3.07953
13040	lsm4	3	1	-0.392547	3.342
13054	samd13	3	1	-0.411027	2.31979
13070	ptp4a1	3	1	-0.0864969	2.51367
13133	rab7	3	1	0.21014	2.0916
13140	uba3	3	1	-0.241578	3.03199
13181	si:ch211-86h15.1	3	1	-0.0385658	1.85122
13239	cpne1	3	1	-0.352584	2.20387
13243	dynlrb1	3	1	-0.358968	3.49265
13252	fam120a	3	1	-0.0642733	2.05453
13279	tmem246	3	1	0.265549	2.10196
13280	wdr83os	3	1	-0.649634	3.34747
13282	stx10.1	3	1	0.268383	1.97239
13315	brk1	3	1	-0.44249	3.19481
13324	atxn7l2a	3	1	-0.0293053	2.40756
13358	zgc:112255	3	1	-0.843353	3.1169
13373	si:ch211-222l21.1	3	1	-0.328789	3.69317
13376	svbp	3	1	-0.205585	2.88597
13380	park7	3	1	0.0241589	2.93257
13419	tomm20b	3	1	-0.224172	3.1033
13454	pigp	3	1	-0.241849	2.52506
13488	ube2l3a	3	1	-0.603665	2.94044
13494	tmed2	3	1	-0.67683	3.18173
13495	ptpn11a	3	1	0.172199	2.56771
13503	snx30	3	1	-0.111921	2.26144
13508	hnrnpd	3	1	-0.00427523	2.63762
13547	si:ch73-340n8.4	3	1	-0.586167	2.8485
13582	paqr3b	3	1	-0.261301	2.50526
13622	ier3ip1	3	1	-0.0719304	2.51733
13633	trappc13	3	1	-0.178908	2.62374
13646	si:dkey-184a18.5	3	1	-0.23323	2.85291
13669	pigo	3	1	-0.0433641	1.90948
13691	plpp5	3	1	-0.171747	2.97232
13721	med11	3	1	-0.48657	2.98608
13739	vps36	3	1	0.0690735	2.45578
13748	chordc1b	3	1	-0.506093	2.92658
13756	ufm1	3	1	-0.829263	3.17948
13775	faub	3	1	-0.300527	3.3135
13809	hspa8	3	1	-0.544795	2.69255
13817	vps26bl	3	1	-0.381611	2.43587
13824	atg101	3	1	0.300118	2.72649
13835	mdh2	3	1	-0.436338	2.72629
13848	rfxap	3	1	-0.55573	2.06614
13878	rab6a	3	1	-0.0459616	2.65661
13895	si:ch73-1a9.3	3	1	-0.2777	2.73875
13928	actr1	3	1	-0.339142	2.76523
13931	zgc:100918	3	1	-0.113458	2.58669
13938	tmem167a	3	1	-0.768555	2.91658
13968	nudcd3	3	1	-0.349168	2.6273
13972	ppiab	3	1	0.083279	3.03741
14003	wdr37	3	1	-0.494919	3.04196
14036	slc35b3	3	1	0.322282	2.64892
14070	pdcd6	3	1	-0.160541	2.84932
14101	cmbl	3	1	-0.679291	2.88854
14103	zfx	3	1	-0.547457	2.065
14109	commd3	3	1	0.390955	2.48576
14132	acaa1	3	1	-0.576096	2.92063
14158	usp12a	3	1	0.208855	2.47606
14206	mbtps2	3	1	-0.0661211	2.4097
14213	cops9	3	1	-0.448833	3.24531
14288	cdk5	3	1	-0.346551	2.48039
14297	ube2v2	3	1	-0.0630237	2.36925
14301	abcd4	3	1	-0.605388	2.03878
14319	tsr3	3	1	-0.41081	2.88507
14357	nubp2	3	1	-0.610166	3.36949
14360	dcun1d3	3	1	0.145743	2.17562
14362	cox6b1	3	1	-0.714733	3.1646
14374	wdr48a	3	1	-0.322851	2.0922
14383	pigm	3	1	-0.0298476	2.49981
14389	sdhb	3	1	-0.119845	3.404
14398	necap2	3	1	-0.119921	3.5663
14400	ssu72	3	1	0.236671	2.43147
14410	arl8a	3	1	0.197679	2.74468
14411	znf76	3	1	0.10955	2.21346
14470	pak2b	3	1	0.0772275	2.48577
14487	ticam1	3	1	0.310874	2.27868
14596	strip1	3	1	-0.142843	2.4721
14621	bloc1s1	3	1	-0.220244	2.50334
14715	fam32a	3	1	-0.172904	3.43867
14735	tm2d1	3	1	0.0996693	2.97622
14758	rfxank	3	1	-0.656306	2.08853
14766	cirbpb	3	1	-0.33382	2.06645
14770	bsg	3	1	0.389942	2.61728
14793	si:dkey-78l4.14	3	1	-0.527155	3.35506
14808	oaz1a	3	1	-0.219154	3.32672
14827	ap3d1	3	1	0.010133	2.03352
14834	ddx59	3	1	0.10319	2.25026
14956	map1sa	3	1	0.38322	2.43994
14979	senp5	3	1	-0.192413	1.93378
14992	zgc:92481	3	1	-0.465876	2.34572
15024	slc25a3b	3	1	-0.65543	2.79288
15026	slc35b4	3	1	-0.786234	3.22602
15038	chid1	3	1	-0.845261	3.20678
15042	tmem258	3	1	-0.934083	3.20612
15062	ppib	3	1	-0.720257	3.27234
15078	cat	3	1	-0.532277	3.45521
15085	bet1l	3	1	0.138545	2.8018
15101	unc45a	3	1	-0.823738	3.15938
15113	zgc:110339	3	1	-0.329105	3.25046
15126	map1lc3b	3	1	-0.154725	2.06961
15153	csnk2a2b	3	1	-0.138944	2.67689
15164	coq9	3	1	-0.369194	3.1354
15183	atp6v1e1a	3	1	-0.457733	3.21632
15200	vac14	3	1	-0.402213	2.29867
15203	arntl1a	3	1	0.00841806	3.28032
15204	borcs5	3	1	-0.186911	1.8483
15237	zgc:171459	3	1	-0.200213	3.36796
15238	zgc:113426	3	1	0.270736	2.81673
15240	zgc:101783	3	1	-0.147264	2.93667
15255	kxd1	3	1	0.0869403	2.59357
15256	ergic2	3	1	-0.00881502	2.3968
15300	tsg101a	3	1	0.00231877	2.13003
15302	hrasa	3	1	0.0514465	3.16454
15334	cox5aa	3	1	-0.513871	3.02647
15351	FQ976913.1	3	1	0.174427	2.00423
15366	sqor	3	1	-0.91477	3.23158
15380	rps27l	3	1	-0.341527	2.88656
15382	frs2b	3	1	-0.17601	2.53219
15500	slc10a3	3	1	0.160416	2.86472
15532	TMEM19	3	1	0.0230177	2.92379
15570	CABZ01081752.2	3	1	0.278201	1.85148
15584	PDCL3	3	1	-0.653078	3.34735
3	crebl2	4	1	1.32105	4.01812
13	tmem181	4	1	0.989576	3.20961
[truncated: 13,641 more rows]
