# Supplementary material for: Single-cell analyses reveal early thymic progenitors and pre-B cells in zebrafish
Source: J Exp Med. 2022 Aug 8;219(9):e20220038. doi: 10.1084/jem.20220038 (PMC9365674; doi:10.1084/jem.20220038)
Supplement: Table S9 — shows gene modules used to identify zebrafish ETPs. [file jem_20220038_tables9.xls]

## Sheet: Table S9 title
Table S9. Gene modules used to identify zebrafish ETPs

## Sheet: Monocle_HSPCs_Mod16
gene
si:ch211-152c2.3
crybg1b
ntf3
cdnf
CR786571.3
plxna4
bcat1
spi2
acot14
si:dkey-23a23.2
CR382372.1
CR847895.1
znf1111
zgc:174698
BX324003.2
znf1090
zgc:174653
si:dkey-176f19.7
si:ch211-271g18.4
znf992
znf1116
BX649453.1
znf1102
si:dkey-3p4.8
znf1051
znf1016
znf1092
znf977
znf1094
znf1049
znf1060
znf1148
znf1072
si:dkey-29j8.2
znf1137.1
BX649516.4
si:ch211-162i8.4.1
BX324142.1
znf1040
znf1020
si:ch211-234c11.3
zgc:173705
znf1036
CR356227.1
znf1066
si:ch211-245n8.4
si:ch211-208f21.2
znf1141
znf1053.1
znf986
si:ch211-207e19.15
znf999
si:dkey-57k17.1
znf1050
si:dkey-149m13.5
si:dkey-26i24.1
znf1104.1
znf1079
si:dkey-165b20.3
znf1048
CT956002.2
znf1147
znf1105
si:ch211-223a21.3
znf1099.1
znf1096
si:dkey-82i20.5
znf1030
si:ch211-208f21.3.1
CABZ01033540.1
si:dkeyp-80d11.4
si:dkeyp-80d11.1
si:ch211-76m11.3.1
si:cabz01054394.6
si:cabz01069013.3
FP074874.1
CABZ01015815.1
znf1009
CU467646.4
si:ch211-250m6.4
ntrk3b
igf1rb
BX957325.1
zgc:109889
efs
hmgb3a
zgc:77439
apba2b
igdcc4
tex9
ascl1b.1
CU672227.1
tp53bp1
SH3TC1
ccdc149a
si:dkey-46i9.1
BX664721.3
CABZ01084961.1
idua
nexmifa
si:ch211-137i24.12
emid1
ccdc125
fsta
mtx3
notch1b
abhd10a
mat2ab
mhc1zfa
zgc:194659
zgc:173577
zgc:173517
si:ch211-194b1.1
maptb
si:dkey-225f5.5
fbxl16
sult3st1
tnrc18
zgc:92162
ptger1c
slc27a1a
soul5
hbae1.1
s1pr5b
trim107
fam117ba
tmem198b
si:dkey-237i9.8
rhbdl3
dzip1l
si:ch73-194h10.2
dmrt2b
lrp8
zgc:158846
slc4a8
frs3
gata2b
zgc:113054
cntn4
phc2b
or134-1
si:ch211-161c3.5
si:ch211-161c3.6
mst1
hmga1b
tox2
znf1008
pter
sdr16c5a
sgip1b
pde4bb
bokb
myo7bb
cacnb2b
e2f5
si:dkeyp-73d8.9
ftr16
F7 (1 of many)
adamts1
zgc:103678
ndst3
zcchc7
fam184b
map9
cnnm2b
nt5c2b
si:ch211-113e8.3
si:dkey-28b4.8
spred2a
prokr1a
tacr3l
CABZ01052570.1
hoxd3a
hoxd9a
hoxd10a
hoxd11a
pou3f3a
tmem198a
desma
zgc:162707
pdxka
aff3
BX649266.2
kif5c
ackr3a
sestd1
zgc:66484
fap
gcgb
grin2db
si:dkeyp-69b9.3
chn2
znf576.1
tmem145
ptk2ab
FO082781.1
ube2e2
slc16a10
l3mbtl3
tmem200a
dhcr24
si:dkey-19f4.2
rsph3
cyp2v1
esr1
sipa1l1
foxo3b
adgrf6
gtf3c2
mfsd2b
si:zfos-223e1.2
fnbp1a
abl2
si:dkey-190g11.3
plk2b
slc44a5b
nol4la
dnmt3ba
gnat2
kcnq2a
zgc:136971
prdm2a
si:dkey-164f24.2
mhc1laa
gchfr
gdf3
CU855685.1
clec14a
efcab2
hhipl1
rgs7a
shtn1
calm1a
asap3
BX571712.1
si:ch211-180n24.3
smoc1
nanos1
hdx
nrg2b
zgc:162144
tgfb2l
nsdhl
fgfrl1a
CT955967.1
glra1
neurog1
TENM2
cnot7
gabrp
ablim3
rnf145a
sfxn5b
anxa5a
irf1a
gsta.2
XPO5
fam120b
ephx5
pygl
nkx2.3
egln1a
zgc:77752
tat
bhlhe41
znf423
si:dkey-73n10.1
megf11
st8sia2
fam214a
fam118b
sb:cb81
dnah9
CABZ01102039.1
trpm4b.2
plce1
arid5b
slc16a12b
tmem130
bahcc1b
CU459056.1
fbxw10
si:ch211-182p11.1.1
hhex
scd
eva1bb
eno2
efna3a
BX005154.1
ecm1a
rims2b
zfpm2b
hivep3a
satb1a
mgat1b
sox4a.1
runx1t1
thsd7aa
cdk6
im:7143333
schip1
si:ch73-311h14.2
sacs
CT573316.1
btr04.1
tmem97
dhrs13a.3
si:ch211-162k9.5
si:dkey-285b23.3
hdac12
lta
ftr57
BX323800.1
plagl2
lama5
cacnb3a
nkain4
dnmt3bb.1
bhlhe23
CR407550.1
cox4i2
megf6a
samd11
rprm3
si:dkey-261h17.1
CR678070.1
tuba1c
fam43b
irx7
camk1gb
cyp2aa7
cyp2aa4
cyp2aa1
lhfpl2a
si:dkey-93m18.6
znf532
zgc:113162
fam169ab
tsc1b
btc
ncam1a
cadm1a
zgc:171740
rbm11
sgcd
nsd1b
csf1rb
nab2
ano8b
ttll7
si:ch211-247n2.1
foxp4
ppfia4
mmel1
slc45a1
pfklb
akt2l
zmp:0000001301
cdc42se2
si:dkey-60d5.3
nln
RNF208
zgc:172339
AL929315.1
rab1bb
hist2h2l
si:dkey-18a10.3
uspl1
msi2a
FP016248.1
nrip1b
si:ch73-1a9.4
CU326366.2
CABZ01067348.1
adarb2
myca
ptgdsb.2
BX640462.2
pdha1b
klhl24b
dpyda.1
dpyda.3
fblim1
si:ch211-255f4.7
CU896630.1
tbxa2r
si:dkey-19a16.7
asic1b
si:ch211-213a13.2
BX324216.2
si:dkey-102c8.2.1
cntnap5b
trmt13
tcf3b
tle2a
baiap2l2b
tmem138
pgghg
myo5c
shisal1b
si:ch211-256a21.4
zgc:101566
kcna1a
zgc:194665
zgc:136858
tnnt2d
CU024870.1
zgc:172145
tmem231
CABZ01034082.1
BX248128.1

## Sheet: Seurat_HSPCs_Top20
gene
nanos1
gata2b
clec14a
s1pr5b
plk2b
rgl1
mylka
zeb2b
meis1b
runx1t1
pbx1a
dnmt3ba
soul5
msi2a
si:ch211-256a21.4
tox2
fscn1a
tmsb
si:dkey-261h17.1
cdca7b

## Sheet: ETP_LiteratureSearch
Genes enriched in ETPs from literature	zebrafish ortholog(s)	Reference
CD34	si:dkey-261h17.1	Zeng et al., 2019
CD117/c-KIT	kita	Porritt et al., 2004
	kitb
IL7R	il7r	Porritt et al., 2004
CD44	cd44a	Rothenberg et al., 2008
	cd44b
CD27	cd27	Rothenberg et al., 2008
CEBPA	cebpa	Rothenberg et al., 2008
HES1	her6	Rothenberg et al., 2008
MYB	myb	Rothenberg et al., 2008
RUNX1	runx1	Rothenberg et al., 2008
PU.1	spi1b	Rothenberg et al., 2008
TAL1	tal1	Rothenberg et al., 2008
GATA2	gata2b	Rothenberg et al., 2008
NOTCH1	notch1a	Rothenberg et al., 2008
	notch1b
HOPX	hopx	Cordes et al., 2022 Preprint
MEF2C	mef2ca	Cordes et al., 2022 Preprint
	mef2cb
NPTX2	nptx2a	Cordes et al., 2022 Preprint
	nptx2b
MEIS1	meis1a	Cordes et al., 2022 Preprint
	meis1b
HOXA9	hoxa9a	Cordes et al., 2022 Preprint
	hoxa9b
BCL11A	bcl11aa	Cordes et al., 2022 Preprint
	bcl11ab
HHEX	hhex	Cante-Barrett et al., 2017
LMO2	lmo2	Cante-Barrett et al., 2017
References
Cante-Barrett, K., R.D. Mendes, Y. Li, E. Vroegindeweij, K. Pike-Overzet, T. Wabeke, A.W. Langerak, R. Pieters, F.J.T. Staal, and J.P.P. Meijerink. 2017. Loss of CD44(dim) expression from early progenitor cells marks T-cell lineage commitment in the human thymus. Front. Immunol. 8:32. 10.3389/fimmu.2017.00032
Cordes, M., K. Cante-Barrett, E.B. van den Akker, F.A. Moretti, S.M. Kielbasa, S. Vloemans, L. Garcia-Perez, C. Teodosio, J.J.M. van Dongen, K. Pike-Overzet, et al. 2022. Single-cell immune profiling reveals novel thymus-seeding populations, T cell commitment, and multi-lineage development in the human thymus. bioRxiv. 10.1101/2022.02.18.481026 (Preprint posted February 19, 2022)
Porritt, H.E., L.L. Rumfelt, S. Tabrizifard, T.M. Schmitt, J.C. Zuniga-Pflucker, and H.T. Petrie. 2004. Heterogeneity among DN1 prothymocytes reveals multiple progenitors with different capacities to generate T cell and non-T cell lineages. Immunity. 20:735–745. 10.1016/j.immuni.2004.05.004
Rothenberg, E.V., J.E. Moore, and M.A. Yui. 2008. Launching the T-cell-lineage developmental programme. Nat. Rev. Immunol. 8:9–21. 10.1038/nri2232
Zeng, Y., C. Liu, Y. Gong, Z. Bai, S. Hou, J. He, Z. Bian, Z. Li, Y. Ni, J. Yan, et al. 2019. Single-cell RNA sequencing resolves spatiotemporal development of pre-thymic lymphoid progenitors and thymus organogenesis in human embryos. Immunity. 51:930–948.e6. 10.1016/j.immuni.2019.09.008
