# Supplementary material for: Single-cell analyses reveal early thymic progenitors and pre-B cells in zebrafish
Source: J Exp Med. 2022 Aug 8;219(9):e20220038. doi: 10.1084/jem.20220038 (PMC9365674; doi:10.1084/jem.20220038)
Supplement: Table S10 — shows conserved marker genes between marrow HSPCs and ETPs. [file jem_20220038_tables10.xls]

## Sheet: ConservedMarkersFullList
Table S10. Conserved marker genes between marrow HSPCs and ETPs
	Thymus_p_val	Thymus_avg_logFC	Thymus_pct.1	Thymus_pct.2	Thymus_p_val_adj	Kidney Marrow_p_val	Kidney Marrow_avg_logFC	Kidney Marrow_pct.1	Kidney Marrow_pct.2	Kidney Marrow_p_val_adj	max_pval	minimump_p_val
si:ch211-161c3.6	0	2.06931	0.943	0.154	0	0	2.51065	0.975	0.117	0	0	0
csf1rb	0	0.657593	0.32	0.009	0	0	1.3802	0.984	0.21	0	0	0
si:dkey-261h17.1	0	0.431663	0.271	0.008	0	0	1.17039	0.926	0.078	0	0	0
fli1a	2.55342e-301	0.418014	0.26	0.011	7.09265e-297	0	0.891103	0.791	0.081	0	2.55342e-301	0
foxp4	4.56443e-229	0.321226	0.25	0.014	1.26786e-224	0	0.800874	0.836	0.189	0	4.56443e-229	0
maptb	2.20234e-200	0.718056	0.357	0.036	6.11745e-196	0	1.10716	0.812	0.043	0	2.20234e-200	0
apex1	1.7447e-178	0.72031	0.635	0.123	4.84625e-174	0	0.480633	0.644	0.155	0	1.7447e-178	0
hmgb3a	8.91939e-170	0.610933	0.378	0.047	2.47754e-165	0	0.884209	0.922	0.148	0	8.91939e-170	0
cdk6	6.90551e-155	0.592139	0.638	0.135	1.91814e-150	0	0.840565	0.852	0.162	0	6.90551e-155	0
eif4ebp3	7.4738e-145	0.367345	0.44	0.07	2.076e-140	0	0.364129	0.728	0.24	0	7.4738e-145	0
npm1a	3.17834e-135	1.0199	0.88	0.32	8.82848e-131	0	0.806958	0.908	0.387	0	3.17834e-135	0
eef1a1l1	3.87737e-132	0.568147	1	0.987	1.07702e-127	0	0.707452	1	0.912	0	3.87737e-132	0
hmgb3b	3.31067e-129	0.381431	0.385	0.062	9.19604e-125	0	0.439786	0.726	0.225	0	3.31067e-129	0
BX004816.2	1.75716e-121	0.364772	0.143	0.009	4.88086e-117	0	0.764399	0.647	0.093	0	1.75716e-121	0
pprc1	6.92603e-120	0.347225	0.38	0.063	1.92384e-115	0	0.29355	0.442	0.094	0	6.92603e-120	0
fabp3	4.02979e-118	0.899265	0.844	0.334	1.11935e-113	0	1.08018	0.987	0.343	0	4.02979e-118	0
c1qbp	4.27808e-118	0.552725	0.667	0.177	1.18832e-113	0	0.412442	0.823	0.328	0	4.27808e-118	0
mybbp1a	1.94652e-117	0.451694	0.474	0.097	5.40684e-113	0	0.422646	0.645	0.172	0	1.94652e-117	0
RPS17	9.82422e-112	0.636627	0.992	0.894	2.72887e-107	0	0.769049	1	0.832	0	9.82422e-112	0
hspe1	1.89138e-110	0.54709	0.568	0.142	5.25367e-106	0	0.424394	0.716	0.235	0	1.89138e-110	0
eef1b2	2.37497e-110	0.632671	0.99	0.852	6.59696e-106	0	0.710956	1	0.778	0	2.37497e-110	0
rps3a	7.72165e-108	0.507777	1	0.962	2.14484e-103	0	0.693678	1	0.851	0	7.72165e-108	0
cd7al	1.1703e-107	0.261673	0.299	0.044	3.25074e-103	0	0.610371	0.857	0.265	0	1.1703e-107	0
pa2g4a	7.97298e-107	0.614555	0.646	0.185	2.21465e-102	0	0.44829	0.798	0.329	0	7.97298e-107	0
rpf2	1.68702e-106	0.447694	0.484	0.109	4.68604e-102	0	0.53553	0.784	0.242	0	1.68702e-106	0
snu13b	5.58307e-106	0.561242	0.635	0.178	1.55081e-101	0	0.483864	0.759	0.273	0	5.58307e-106	0
nop58	2.45736e-105	0.6973	0.776	0.273	6.82582e-101	0	0.695787	0.879	0.335	0	2.45736e-105	0
rplp2l	1.20448e-104	0.488036	1	0.977	3.34568e-100	0	0.666157	1	0.919	0	1.20448e-104	0
rps7	4.65616e-101	0.502948	1	0.969	1.29334e-96	0	0.712783	1	0.847	0	4.65616e-101	0
parp1	4.84552e-100	0.375748	0.367	0.069	1.34594e-95	0	0.325959	0.514	0.127	0	4.84552e-100	0
twistnb	7.68186e-98	0.437339	0.508	0.124	2.13379e-93	0	0.40876	0.672	0.198	0	7.68186e-98	0
fbl	5.23432e-97	0.583922	0.677	0.212	1.45394e-92	0	0.556925	0.812	0.298	0	5.23432e-97	0
fam207a	1.08183e-96	0.334681	0.453	0.1	3.00501e-92	0	0.341344	0.646	0.195	0	1.08183e-96	0
ppan	1.22226e-95	0.317573	0.451	0.099	3.39506e-91	0	0.318688	0.594	0.164	0	1.22226e-95	0
dkc1	1.20386e-94	0.526205	0.596	0.171	3.34398e-90	0	0.700632	0.794	0.248	0	1.20386e-94	0
rpl7	4.1679e-94	0.507169	0.995	0.952	1.15772e-89	0	0.668942	1	0.869	0	4.1679e-94	0
mcm6	4.32433e-94	0.576086	0.458	0.109	1.20117e-89	0	0.62398	0.604	0.192	0	4.32433e-94	0
rps12	4.66628e-94	0.513617	0.997	0.968	1.29615e-89	0	0.686184	1	0.88	0	4.66628e-94	0
plk2b	9.75934e-94	0.317153	0.206	0.025	2.71085e-89	0	0.380689	0.377	0.022	0	9.75934e-94	0
pes	1.58836e-93	0.400327	0.495	0.12	4.41197e-89	0	0.379498	0.689	0.21	0	1.58836e-93	0
rpl17	4.86759e-91	0.440423	1	0.966	1.35207e-86	0	0.662822	1	0.831	0	4.86759e-91	0
dnmt3bb.1	1.21898e-90	0.254995	0.245	0.036	3.38597e-86	0	0.678685	0.72	0.103	0	1.21898e-90	0
nop2	9.45313e-90	0.378103	0.586	0.162	2.6258e-85	0	0.411193	0.698	0.223	0	9.45313e-90	0
rps4x	5.81344e-89	0.51584	1	0.921	1.6148e-84	0	0.668146	1	0.898	0	5.81344e-89	0
rps8a	7.28342e-89	0.454409	1	0.965	2.02312e-84	0	0.711128	1	0.825	0	7.28342e-89	0
rps5	3.86122e-88	0.438675	0.997	0.967	1.07253e-83	0	0.645368	1	0.865	0	3.86122e-88	0
adh5	1.09939e-86	0.563773	0.786	0.313	3.05377e-82	0	0.762909	0.989	0.404	0	1.09939e-86	0
gnl3	2.22014e-86	0.40051	0.568	0.16	6.16688e-82	0	0.427748	0.697	0.223	0	2.22014e-86	0
rpl18a	1.10846e-85	0.494817	1	0.946	3.07896e-81	0	0.643932	1	0.901	0	1.10846e-85	0
si:dkey-239h2.3	1.81878e-85	0.33226	0.388	0.085	5.05203e-81	0	0.399659	0.69	0.202	0	1.81878e-85	0
ahcy	1.59146e-83	0.650824	0.773	0.309	4.42059e-79	0	0.920168	0.98	0.403	0	1.59146e-83	0
rps23	1.66127e-83	0.380729	1	0.976	4.61451e-79	0	0.600738	1	0.919	0	1.66127e-83	0
rpl7a	3.31717e-83	0.459332	1	0.952	9.2141e-79	0	0.614449	1	0.917	0	3.31717e-83	0
ddx27	5.10723e-83	0.326433	0.479	0.123	1.41864e-78	0	0.348002	0.671	0.216	0	5.10723e-83	0
rps24	2.70679e-82	0.454154	1	0.955	7.51865e-78	0	0.612932	1	0.92	0	2.70679e-82	0
si:ch211-217k17.7	5.8663e-82	0.377301	0.56	0.163	1.62948e-77	0	0.489577	0.884	0.343	0	5.8663e-82	0
rpl10a	1.9681e-81	0.426072	1	0.963	5.46679e-77	0	0.667463	1	0.797	0	1.9681e-81	0
rpl39	7.22913e-81	0.374933	1	0.983	2.00803e-76	0	0.551707	1	0.855	0	7.22913e-81	0
si:dkey-102m7.3	1.03666e-80	0.276052	0.344	0.072	2.87952e-76	0	0.315686	0.575	0.174	0	1.03666e-80	0
nhp2	1.17565e-79	0.372014	0.596	0.182	3.2656e-75	0	0.398568	0.745	0.258	0	1.17565e-79	0
rpl13a	1.30822e-79	0.403963	0.995	0.956	3.63385e-75	0	0.625465	1	0.91	0	1.30822e-79	0
rplp0	7.36385e-79	0.460604	1	0.977	2.04546e-74	0	0.591085	1	0.986	0	7.36385e-79	0
rpl9	2.0891e-78	0.413649	0.997	0.944	5.80289e-74	0	0.608735	1	0.86	0	2.0891e-78	0
rpl13	2.26535e-78	0.388516	1	0.969	6.29245e-74	0	0.676988	1	0.891	0	2.26535e-78	0
rrp1	3.32102e-77	0.325783	0.531	0.151	9.2248e-73	0	0.387792	0.7	0.219	0	3.32102e-77	0
eef1g	7.05283e-77	0.4713	0.997	0.904	1.95906e-72	0	0.751667	1	0.885	0	7.05283e-77	0
metap1	8.05234e-77	0.317197	0.419	0.105	2.2367e-72	0	0.365891	0.693	0.223	0	8.05234e-77	0
rpl28	3.60646e-76	0.352297	0.997	0.972	1.00177e-71	0	0.59505	1	0.918	0	3.60646e-76	0
rps13	1.4069e-75	0.360082	0.997	0.97	3.90795e-71	0	0.645428	1	0.854	0	1.4069e-75	0
rpl23	1.47553e-75	0.379705	1	0.98	4.09857e-71	0	0.610195	1	0.838	0	1.47553e-75	0
nip7	5.47147e-74	0.258676	0.388	0.092	1.51981e-69	0	0.296282	0.569	0.148	0	5.47147e-74	0
rbbp9	1.27597e-72	0.256052	0.451	0.12	3.54427e-68	0	0.336631	0.683	0.225	0	1.27597e-72	0
rpl23a	3.02737e-72	0.522387	0.974	0.844	8.40913e-68	0	0.737335	1	0.801	0	3.02737e-72	0
sb:cb81	3.72752e-72	0.642734	0.362	0.091	1.03539e-67	0	1.33424	0.98	0.278	0	3.72752e-72	0
rps19	9.65596e-72	0.343241	1	0.973	2.68213e-67	0	0.659062	1	0.872	0	9.65596e-72	0
ebna1bp2	1.12065e-71	0.288202	0.479	0.134	3.11282e-67	0	0.29272	0.648	0.215	0	1.12065e-71	0
rpl35a	6.32335e-71	0.383474	1	0.956	1.75644e-66	0	0.540058	1	0.872	0	6.32335e-71	0
RPL41	4.65765e-70	0.330369	1	0.995	1.29376e-65	0	0.57755	1	0.852	0	4.65765e-70	0
si:ch73-308l14.2	7.57806e-70	0.260639	0.414	0.106	2.10496e-65	0	0.348834	0.665	0.222	0	7.57806e-70	0
nop56	1.35766e-69	0.563404	0.859	0.407	3.77118e-65	0	0.753893	0.969	0.451	0	1.35766e-69	0
nolc1	1.35977e-69	0.287939	0.464	0.129	3.77702e-65	0	0.275432	0.53	0.149	0	1.35977e-69	0
rpl21	1.44811e-69	0.372143	1	0.966	4.02242e-65	0	0.578833	1	0.892	0	1.44811e-69	0
rps11	1.61105e-69	0.373071	0.997	0.962	4.47501e-65	0	0.656433	1	0.901	0	1.61105e-69	0
rpl3	5.65834e-69	0.556455	0.995	0.835	1.57172e-64	0	0.695988	1	0.848	0	5.65834e-69	0
rpl36a	6.4232e-68	0.358881	1	0.976	1.78417e-63	0	0.580109	1	0.857	0	6.4232e-68	0
rps25	1.83914e-67	0.365225	0.997	0.968	5.10859e-63	0	0.603267	1	0.904	0	1.83914e-67	0
pno1	1.90646e-67	0.48318	0.794	0.346	5.29556e-63	0	0.62775	0.989	0.519	0	1.90646e-67	0
hsp90ab1	5.65529e-67	0.351823	1	0.987	1.57087e-62	0	0.763068	1	0.721	0	5.65529e-67	0
rpl11	8.93714e-67	0.362783	1	0.967	2.48247e-62	0	0.643124	1	0.858	0	8.93714e-67	0
wdr43	1.23558e-65	0.302749	0.586	0.193	3.43206e-61	0	0.411072	0.759	0.263	0	1.23558e-65	0
eef2b	3.57964e-65	0.41006	0.992	0.916	9.94317e-61	0	0.721967	1	0.843	0	3.57964e-65	0
rpl8	5.31558e-65	0.334815	1	0.975	1.47651e-60	0	0.649878	1	0.868	0	5.31558e-65	0
rsl1d1	5.48106e-65	0.522936	0.76	0.34	1.52247e-60	0	0.630232	0.985	0.503	0	5.48106e-65	0
rps2	6.44382e-65	0.363859	1	0.971	1.7899e-60	0	0.588256	1	0.888	0	6.44382e-65	0
rps27a	1.32261e-64	0.359504	1	0.961	3.67382e-60	0	0.552662	1	0.905	0	1.32261e-64	0
rps10	1.72688e-64	0.341542	1	0.974	4.79675e-60	0	0.64708	1	0.856	0	1.72688e-64	0
rpsa	1.76269e-64	0.354591	0.997	0.965	4.89622e-60	0	0.452994	1	0.986	0	1.76269e-64	0
rps15	5.63483e-64	0.391821	1	0.935	1.56519e-59	0	0.641564	1	0.848	0	5.63483e-64	0
rpl15	1.67516e-63	0.44246	0.992	0.907	4.65309e-59	0	0.685251	1	0.809	0	1.67516e-63	0
rps9	4.57961e-63	0.339855	1	0.973	1.27208e-58	0	0.6652	1	0.81	0	4.57961e-63	0
rps14	2.95087e-62	0.317953	1	0.977	8.19663e-58	0	0.567036	1	0.886	0	2.95087e-62	0
rpl31	6.36961e-61	0.347176	0.997	0.961	1.76929e-56	0	0.579167	1	0.906	0	6.36961e-61	0
rpl14	8.82201e-61	0.357632	0.995	0.942	2.45049e-56	0	0.586923	1	0.857	0	8.82201e-61	0
sox4a.1	1.1942e-60	0.281613	0.349	0.089	3.31714e-56	0	0.344533	0.522	0.099	0	1.1942e-60	0
uba52	1.56547e-60	0.386873	0.997	0.931	4.34842e-56	0	0.613204	1	0.889	0	1.56547e-60	0
rpl29	1.58903e-60	0.378015	1	0.926	4.41385e-56	0	0.572488	1	0.848	0	1.58903e-60	0
eef1da	5.6585e-59	0.540911	0.901	0.534	1.57176e-54	0	0.717523	1	0.561	0	5.6585e-59	0
rpl27	1.04778e-58	0.367737	0.997	0.934	2.91043e-54	0	0.639316	1	0.857	0	1.04778e-58	0
rplp1	4.30001e-58	0.293994	1	0.995	1.19441e-53	0	0.660125	1	0.862	0	4.30001e-58	0
faua	6.68182e-58	0.324067	1	0.969	1.85601e-53	0	0.517788	1	0.933	0	6.68182e-58	0
rpl37.1	7.7279e-58	0.30902	1	0.983	2.14658e-53	0	0.586251	1	0.869	0	7.7279e-58	0
rps16	2.98828e-56	0.343762	0.997	0.961	8.30054e-52	0	0.643697	1	0.883	0	2.98828e-56	0
rack1	1.29353e-55	0.369361	0.99	0.915	3.59303e-51	0	0.586216	1	0.921	0	1.29353e-55	0
rps27l	4.96398e-55	0.310727	0.497	0.167	1.37885e-50	0	0.424795	0.818	0.277	0	4.96398e-55	0
ddx21	1.6994e-54	0.502522	0.87	0.469	4.72041e-50	0	0.764301	0.993	0.518	0	1.6994e-54	0
rpl35	1.61742e-51	0.32402	0.997	0.949	4.49271e-47	0	0.544346	1	0.849	0	1.61742e-51	0
rpl32	3.87116e-51	0.32704	0.997	0.958	1.07529e-46	0	0.558274	1	0.894	0	3.87116e-51	0
rpl24	4.65989e-51	0.295697	1	0.971	1.29438e-46	0	0.630561	1	0.809	0	4.65989e-51	0
rpl5b	1.31838e-49	0.41498	0.984	0.778	3.66208e-45	0	0.677314	1	0.779	0	1.31838e-49	0
rps6	1.53056e-48	0.451215	0.979	0.818	4.25143e-44	0	0.685476	1	0.879	0	1.53056e-48	0
hells	6.7741e-47	0.265509	0.513	0.187	1.88164e-42	0	0.722967	0.647	0.106	0	6.7741e-47	0
rpl4	1.97291e-45	0.448792	0.956	0.718	5.48016e-41	0	0.617846	1	0.862	0	1.97291e-45	0
rpl30	2.56084e-45	0.323559	0.992	0.933	7.11325e-41	0	0.575119	1	0.853	0	2.56084e-45	0
rpl22l1	2.87571e-45	0.432628	0.979	0.758	7.98785e-41	0	0.685769	1	0.826	0	2.87571e-45	0
rpl10	5.23051e-45	0.321862	1	0.97	1.45288e-40	0	0.589875	1	0.928	0	5.23051e-45	0
rpl18	9.12944e-45	0.325609	0.992	0.941	2.53589e-40	0	0.654998	1	0.896	0	9.12944e-45	0
rps27.2	1.71477e-42	0.400816	0.964	0.746	4.76311e-38	0	0.601822	1	0.79	0	1.71477e-42	0
rpl5a	9.74793e-42	0.377391	0.977	0.8	2.70768e-37	0	0.536923	1	0.902	0	9.74793e-42	0
rps3	6.58156e-34	0.27721	0.979	0.903	1.82816e-29	0	0.571426	0.999	0.833	0	6.58156e-34	0
si:ch73-1a9.3	3.70467e-30	0.326673	0.883	0.569	1.02905e-25	0	1.05494	0.993	0.416	0	3.70467e-30	0
rps18	4.15839e-30	0.333329	0.969	0.787	1.15508e-25	0	0.614228	1	0.834	0	4.15839e-30	0
myca	4.22386e-29	0.251162	0.714	0.359	1.17326e-24	0	0.757623	0.725	0.25	0	4.22386e-29	0
nop53	7.84972e-28	0.304665	0.872	0.568	2.18042e-23	0	0.588201	0.997	0.676	0	7.84972e-28	0
cebpa	3.157e-26	0.412507	0.164	0.045	8.76921e-22	0	0.558828	0.781	0.202	0	3.157e-26	0
ascc1	6.27477e-19	-1.47758	0.654	0.662	1.74294e-14	0	0.95732	0.706	0.142	0	6.27477e-19	0
tcf12	6.40781e-10	-0.274012	0.318	0.164	1.7799e-05	0	0.369296	0.632	0.139	0	6.40781e-10	0
pdxka	2.44196e-05	-0.330147	0.357	0.217	0.678304	0	0.627426	0.761	0.152	0	2.44196e-05	0
si:dkey-185m8.2	0.00329072	-0.296883	0.701	0.467	1	0	0.442346	0.848	0.284	0	0.00329072	0
tgif1	0.00979894	-0.757344	0.445	0.391	1	0	0.253588	0.604	0.17	0	0.00979894	0
gnai2b	0.0307344	-0.302441	0.703	0.476	1	0	0.422762	0.794	0.232	0	0.0307344	0
ddit4	0.256398	-0.483697	0.174	0.176	1	0	0.314295	0.478	0.092	0	0.256398	0
myb	0.425033	-0.599801	0.406	0.354	1	0	0.847097	0.935	0.23	0	0.425033	0
rps17	8.57831e-32	0.258011	0.995	0.917	2.3828e-27	3.01016e-307	0.55865	1	0.825	8.36133e-303	8.57831e-32	6.02032e-307
nop10	1.93073e-117	0.564099	0.685	0.189	5.363e-113	9.45173e-307	0.405817	0.787	0.311	2.62541e-302	1.93073e-117	1.89035e-306
prmt1	1.33596e-85	0.554053	0.727	0.255	3.71089e-81	5.5659e-306	0.43663	0.751	0.298	1.54604e-301	1.33596e-85	1.11318e-305
cct4	7.00724e-49	0.414003	0.896	0.509	1.9464e-44	6.9973e-304	0.547303	0.984	0.545	1.94364e-299	7.00724e-49	1.39946e-303
hspd1	3.00072e-96	0.508292	0.531	0.138	8.3351e-92	1.21039e-301	0.377822	0.598	0.191	3.36211e-297	3.00072e-96	2.42079e-301
eif3ea	5.34631e-27	0.282952	0.951	0.678	1.48504e-22	5.41695e-300	0.498496	0.997	0.851	1.50466e-295	5.34631e-27	1.08339e-299
bxdc2	4.4411e-72	0.315661	0.461	0.126	1.2336e-67	2.74985e-299	0.301413	0.632	0.213	7.63827e-295	4.4411e-72	5.4997e-299
rrs1	1.17966e-91	0.310566	0.469	0.11	3.27674e-87	3.66697e-299	0.295696	0.546	0.164	1.01858e-294	1.17966e-91	7.33395e-299
ywhaqa	3.05945e-40	0.267813	0.693	0.319	8.49823e-36	3.73222e-298	0.462303	0.913	0.438	1.0367e-293	3.05945e-40	7.46445e-298
pwp1	5.31475e-78	0.320046	0.357	0.078	1.47628e-73	1.40704e-297	0.278795	0.557	0.168	3.90833e-293	5.31475e-78	2.81408e-297
cct7	8.4702e-71	0.500676	0.867	0.395	2.35277e-66	1.65448e-296	0.522035	0.979	0.5	4.59566e-292	8.4702e-71	3.30897e-296
nap1l1	0.00353324	-0.792612	0.583	0.485	1	2.56514e-296	0.402762	0.825	0.347	7.12519e-292	0.00353324	5.13028e-296
cct6a	1.44021e-42	0.336324	0.865	0.467	4.00048e-38	1.07531e-295	0.522687	0.989	0.549	2.98689e-291	1.44021e-42	2.15062e-295
rps29	5.042e-53	0.278593	1	0.984	1.40052e-48	1.59089e-294	0.474355	1	0.937	4.41902e-290	5.042e-53	3.18178e-294
cct3	2.48066e-53	0.424396	0.833	0.41	6.89053e-49	8.7475e-289	0.520871	0.973	0.521	2.42979e-284	2.48066e-53	1.7495e-288
ddx24	3.47105e-90	0.381343	0.479	0.117	9.64153e-86	2.72183e-287	0.29383	0.594	0.193	7.56044e-283	3.47105e-90	5.44367e-287
pdcd11	3.0585e-74	0.282872	0.411	0.102	8.4956e-70	6.6293e-287	0.256562	0.538	0.16	1.84142e-282	3.0585e-74	1.32586e-286
pinx1	2.44075e-74	0.389541	0.625	0.208	6.77968e-70	6.93056e-285	0.356179	0.828	0.328	1.9251e-280	2.44075e-74	1.38611e-284
npm3	3.63686e-84	0.356221	0.549	0.155	1.01021e-79	1.8345e-284	0.312331	0.679	0.248	5.0957e-280	3.63686e-84	3.669e-284
mibp2	1.10128e-79	0.604233	0.969	0.688	3.05904e-75	3.32496e-284	0.522914	1	0.864	9.23573e-280	1.10128e-79	6.64991e-284
rps26l	2.22344e-62	0.336966	1	0.968	6.17606e-58	5.94777e-284	0.503454	1	0.897	1.65211e-279	2.22344e-62	1.18955e-283
eif3ha	5.2186e-40	0.359994	0.81	0.446	1.44957e-35	8.9246e-283	0.534797	0.99	0.611	2.47899e-278	5.2186e-40	1.78492e-282
bysl	8.13639e-78	0.338787	0.549	0.159	2.26004e-73	4.46742e-281	0.29078	0.709	0.265	1.24092e-276	8.13639e-78	8.93485e-281
rpl38	5.80826e-57	0.356545	0.997	0.951	1.61336e-52	1.04856e-280	0.519656	1	0.863	2.91258e-276	5.80826e-57	2.09712e-280
rpl6	1.51273e-33	0.361115	0.953	0.706	4.2019e-29	3.84223e-279	0.574755	0.999	0.795	1.06725e-274	1.51273e-33	7.68445e-279
ncl	1.31574e-40	0.447059	0.919	0.569	3.65474e-36	9.65456e-279	0.52399	0.979	0.514	2.68175e-274	1.31574e-40	1.93091e-278
nifk	1.97022e-106	0.311836	0.417	0.081	5.47268e-102	1.32374e-277	0.267844	0.571	0.186	3.67695e-273	1.97022e-106	2.64747e-277
mak16	5.86652e-67	0.265209	0.5	0.148	1.62954e-62	1.05055e-276	0.260767	0.639	0.223	2.91812e-272	5.86652e-67	2.10111e-276
eif3d	4.33224e-47	0.401383	0.865	0.474	1.20337e-42	1.6731e-275	0.520826	0.994	0.659	4.64738e-271	4.33224e-47	3.34621e-275
rpl7l1	6.11827e-53	0.271398	0.555	0.198	1.69947e-48	1.17302e-274	0.298586	0.682	0.255	3.25831e-270	6.11827e-53	2.34605e-274
eif5a	4.01899e-41	0.40505	0.831	0.477	1.11636e-36	3.92781e-273	0.535416	0.994	0.696	1.09103e-268	4.01899e-41	7.85562e-273
eif3s6ip	1.42e-37	0.301868	0.802	0.434	3.94433e-33	8.99766e-273	0.504892	0.984	0.542	2.49928e-268	1.42e-37	1.79953e-272
cct2.1	4.86039e-80	0.514043	0.867	0.378	1.35007e-75	2.71593e-272	0.504279	0.987	0.551	7.54403e-268	4.86039e-80	5.43186e-272
hmgn7	3.77654e-43	0.302373	0.745	0.343	1.04901e-38	1.11102e-269	0.448318	0.964	0.511	3.08607e-265	3.77654e-43	2.22203e-269
eif3ba	6.2573e-54	0.461604	0.898	0.492	1.73809e-49	2.85275e-262	0.507926	0.983	0.587	7.92408e-258	6.2573e-54	5.7055e-262
ran	5.27407e-25	0.251247	0.977	0.793	1.46498e-20	5.69907e-261	0.515015	0.998	0.697	1.58303e-256	5.27407e-25	1.13981e-260
aamp	1.57373e-75	0.250227	0.448	0.115	4.37134e-71	1.53251e-260	0.272588	0.712	0.268	4.25685e-256	1.57373e-75	3.06502e-260
rpl34	1.49198e-43	0.305356	0.997	0.931	4.14428e-39	4.19967e-260	0.503534	1	0.864	1.16654e-255	1.49198e-43	8.39933e-260
btf3l4	6.78638e-70	0.25278	0.596	0.19	1.88505e-65	5.36879e-260	0.266632	0.792	0.303	1.49129e-255	6.78638e-70	1.07376e-259
nop16	1.13183e-103	0.361689	0.458	0.098	3.14388e-99	2.4006e-258	0.263018	0.558	0.186	6.66816e-254	1.13183e-103	4.80121e-258
rps26	1.06974e-35	0.282962	1	0.908	2.97141e-31	7.68837e-257	0.469478	1	0.901	2.1356e-252	1.06974e-35	1.53767e-256
bccip	3.46488e-59	0.310783	0.706	0.274	9.62441e-55	6.53713e-255	0.326601	0.825	0.362	1.81582e-250	3.46488e-59	1.30743e-254
idh2	3.97718e-60	0.4625	0.88	0.422	1.10474e-55	6.79928e-254	0.45935	0.965	0.45	1.88864e-249	3.97718e-60	1.35986e-253
eif5a2	7.87597e-68	0.551113	0.841	0.388	2.18771e-63	1.9731e-252	0.47632	0.958	0.505	5.48067e-248	7.87597e-68	3.9462e-252
fth1a	0.000953908	-0.724199	0.719	0.568	1	2.42948e-252	-1.93803	0.424	0.713	6.74836e-248	0.000953908	4.85896e-252
ssb	2.91164e-84	0.422283	0.523	0.144	8.08767e-80	1.7414e-250	0.290463	0.609	0.224	4.83709e-246	2.91164e-84	3.4828e-250
tktb	2.26224e-80	0.344313	0.503	0.137	6.28382e-76	4.64913e-250	0.322585	0.748	0.288	1.29139e-245	2.26224e-80	9.29825e-250
rpl12	2.75619e-61	0.421754	0.997	0.937	7.65587e-57	4.15325e-248	0.472749	1	0.932	1.15365e-243	2.75619e-61	8.30651e-248
mcm2	1.52136e-57	0.360691	0.331	0.085	4.22589e-53	3.09424e-246	0.463029	0.51	0.166	8.59488e-242	1.52136e-57	6.18849e-246
mrpl12	7.46208e-81	0.381151	0.536	0.151	2.07274e-76	7.63264e-246	0.275032	0.638	0.238	2.12012e-241	7.46208e-81	1.52653e-245
g3bp1	2.018e-45	0.264596	0.549	0.215	5.60539e-41	2.89099e-245	0.305225	0.638	0.245	8.03031e-241	2.018e-45	5.78198e-245
eif2s1b	3.24655e-74	0.47423	0.742	0.287	9.01793e-70	8.91821e-242	0.446998	0.986	0.581	2.47721e-237	3.24655e-74	1.78364e-241
eef1db	2.26146e-60	0.413577	0.646	0.258	6.28165e-56	5.95654e-239	0.469334	0.994	0.493	1.65455e-234	2.26146e-60	1.19131e-238
rbm28	1.01424e-59	0.272092	0.573	0.196	2.81726e-55	1.29961e-232	0.269406	0.704	0.285	3.60994e-228	1.01424e-59	2.59923e-232
rpl22	5.98855e-48	0.358086	0.995	0.885	1.66344e-43	1.36935e-230	0.474236	1	0.858	3.80364e-226	5.98855e-48	2.7387e-230
tcp1	3.24546e-80	0.542655	0.815	0.342	9.01492e-76	3.49849e-229	0.420165	0.962	0.528	9.71776e-225	3.24546e-80	6.99698e-229
gspt1l	7.74813e-65	0.318277	0.607	0.208	2.1522e-60	4.19898e-229	0.285017	0.75	0.318	1.16635e-224	7.74813e-65	8.39795e-229
eif6	1.20184e-76	0.351966	0.635	0.207	3.33836e-72	2.87376e-228	0.265755	0.687	0.275	7.98243e-224	1.20184e-76	5.74751e-228
eif4ebp1	6.62359e-65	0.30738	0.638	0.223	1.83984e-60	8.02019e-225	0.318134	0.858	0.353	2.22777e-220	6.62359e-65	1.60404e-224
ybx1	2.56776e-73	0.638986	0.964	0.731	7.13246e-69	3.22411e-219	0.515011	1	0.792	8.95561e-215	2.56776e-73	6.44822e-219
rps27.1	6.80169e-43	0.269395	0.997	0.97	1.88931e-38	9.84339e-216	0.425218	1	0.928	2.7342e-211	6.80169e-43	1.96868e-215
rps28	9.11432e-64	0.337581	0.997	0.965	2.53168e-59	2.53016e-215	0.426902	1	0.898	7.02802e-211	9.11432e-64	5.06031e-215
si:dkey-42i9.4	1.89578e-13	-0.881384	0.786	0.672	5.26591e-09	6.10499e-213	0.263377	0.809	0.38	1.69578e-208	1.89578e-13	1.221e-212
ak2	5.33267e-45	0.266493	0.599	0.248	1.48125e-40	3.39281e-211	0.271903	0.948	0.474	9.42422e-207	5.33267e-45	6.78563e-211
ranbp1	9.53108e-41	0.316915	0.812	0.394	2.64745e-36	1.91848e-206	0.348119	0.913	0.479	5.32896e-202	9.53108e-41	3.83696e-206
eif5b	1.14397e-53	0.27234	0.648	0.248	3.1776e-49	2.62068e-206	0.281519	0.748	0.342	7.27947e-202	1.14397e-53	5.24136e-206
cnbpa	1.18e-50	0.344076	0.622	0.248	3.27768e-46	4.48443e-197	0.324931	0.794	0.382	1.24564e-192	1.18e-50	8.96886e-197
hint1	1.6637e-68	0.474407	0.776	0.319	4.62127e-64	4.3384e-193	0.35815	0.904	0.487	1.20508e-188	1.6637e-68	8.67679e-193
sub1a	1.30282e-60	0.38589	0.794	0.334	3.61885e-56	1.11428e-192	0.337753	0.911	0.481	3.09512e-188	1.30282e-60	2.22855e-192
atp5if1a	4.40828e-63	0.398442	0.727	0.284	1.22449e-58	3.09992e-186	0.294103	0.865	0.418	8.61064e-182	4.40828e-63	6.19984e-186
kars	1.18364e-63	0.350059	0.602	0.211	3.28781e-59	9.08474e-184	0.257312	0.805	0.383	2.52347e-179	1.18364e-63	1.81695e-183
selenoh	1.78284e-72	0.348505	0.484	0.138	4.9522e-68	3.20129e-182	0.314606	0.682	0.313	8.89221e-178	1.78284e-72	6.40257e-182
mcm4	3.72611e-65	0.289964	0.31	0.07	1.035e-60	3.22705e-178	0.327506	0.491	0.186	8.96379e-174	3.72611e-65	6.45411e-178
zgc:92066	0.0173233	-0.494659	0.857	0.679	1	4.2714e-173	-1.09138	0.549	0.75	1.18647e-168	0.0173233	8.5428e-173
setb	1.56166e-33	0.331797	0.917	0.534	4.33781e-29	2.65045e-171	0.312949	0.922	0.517	7.36217e-167	1.56166e-33	5.30091e-171
snrpb	2.14227e-56	0.382908	0.768	0.326	5.95058e-52	9.6277e-164	0.299706	0.874	0.455	2.67429e-159	2.14227e-56	1.92554e-163
eif3k	2.82117e-30	0.262414	0.833	0.508	7.83636e-26	2.15338e-157	0.346618	0.981	0.635	5.98145e-153	2.82117e-30	4.30676e-157
cct5	9.69885e-58	0.448714	0.867	0.425	2.69405e-53	2.64292e-154	0.333614	0.948	0.511	7.34124e-150	9.69885e-58	5.28584e-154
hnrnpabb	3.78399e-22	0.264991	0.93	0.595	1.05108e-17	2.26597e-152	0.266688	0.918	0.532	6.29417e-148	3.78399e-22	4.53193e-152
eif4a1a	1.77215e-40	0.341878	0.891	0.472	4.92251e-36	2.69457e-151	0.26929	0.8	0.42	7.4847e-147	1.77215e-40	5.38914e-151
prdx2	2.74497e-32	0.272016	0.883	0.505	7.62472e-28	1.57951e-141	-1.33689	0.629	0.736	4.38741e-137	2.74497e-32	3.15902e-141
rpl26	2.621e-37	0.372474	0.883	0.532	7.28036e-33	1.55599e-136	0.496343	0.877	0.597	4.32207e-132	2.621e-37	3.11198e-136
atp5fa1	3.28942e-55	0.441499	0.909	0.484	9.13702e-51	2.43957e-122	0.282939	0.97	0.576	6.77639e-118	3.28942e-55	4.87913e-122
atp5mc3b	9.43069e-43	0.411991	0.969	0.68	2.61956e-38	4.41387e-120	0.348766	0.987	0.664	1.22604e-115	9.43069e-43	8.82774e-120
plk3	2.23411e-22	-0.992888	0.633	0.67	6.20568e-18	3.18896e-101	-0.374823	0.435	0.162	8.85797e-97	2.23411e-22	6.37791e-101
zgc:56493	8.2457e-24	0.27543	0.974	0.692	2.29041e-19	5.07443e-101	0.296649	0.995	0.704	1.40953e-96	8.2457e-24	1.01489e-100
btg1	7.01669e-90	-1.47095	0.88	0.92	1.94903e-85	1.7007e-05	-0.863412	0.903	0.645	0.472403	1.7007e-05	1.40334e-89
cxcr4a	0.367617	-0.294223	0.19	0.196	1	7.29135e-82	-0.915478	0.013	0.22	2.02532e-77	0.367617	1.45827e-81
zgc:162730	4.91874e-81	-1.15628	0.906	0.941	1.36628e-76	1.30352e-24	-1.20118	0.504	0.478	3.62078e-20	1.30352e-24	9.83749e-81
CR936442.1	1.07547e-41	-1.26022	0.99	0.962	2.98734e-37	2.05992e-77	-1.74059	0.234	0.436	5.72185e-73	1.07547e-41	4.11985e-77
gabarapb	0.549341	-0.416072	0.615	0.44	1	6.79559e-75	-0.652567	0.687	0.737	1.88761e-70	0.549341	1.35912e-74
hmgb2a	0.142297	-0.528672	0.924	0.783	1	7.95531e-75	-0.943793	0.653	0.759	2.20975e-70	0.142297	1.59106e-74
gstm.1	5.43899e-69	0.331228	0.628	0.212	1.51079e-64	1.65402e-16	-0.642653	0.693	0.594	4.59438e-12	1.65402e-16	1.0878e-68
ccr9a	8.77719e-53	-0.751087	0.971	0.921	2.43804e-48	1.1541e-05	-0.772533	0.38	0.262	0.320576	1.1541e-05	1.75544e-52
si:ch1073-220m6.1	3.3997e-05	-0.544113	0.359	0.403	0.944336	9.08162e-50	-0.535714	0.002	0.134	2.5226e-45	3.3997e-05	1.81632e-49
selenow1	0.63406	-0.43815	0.672	0.504	1	1.18991e-48	-0.876562	0.304	0.423	3.30522e-44	0.63406	2.37983e-48
fam53b	0.0637458	-0.626473	0.518	0.418	1	6.43075e-46	-0.523671	0.607	0.623	1.78627e-41	0.0637458	1.28615e-45
h2afx	9.01041e-20	-1.61823	0.523	0.569	2.50282e-15	9.47046e-46	-0.280975	0.272	0.128	2.63061e-41	9.01041e-20	1.89409e-45
ccnd2a	1.25824e-06	-0.744186	0.529	0.491	0.0349502	1.48964e-45	-0.315122	0.538	0.288	4.13779e-41	1.25824e-06	2.97929e-45
rgcc	5.41127e-05	-0.965838	0.281	0.31	1	2.0487e-45	-0.510636	0.114	0.264	5.69066e-41	5.41127e-05	4.09739e-45
marcksl1a	6.11858e-44	-1.31093	0.815	0.773	1.69956e-39	5.96699e-30	-0.458805	0.752	0.424	1.65745e-25	5.96699e-30	1.22372e-43
flna	0.469704	-0.288712	0.18	0.146	1	5.67541e-43	-0.746677	0.196	0.32	1.57646e-38	0.469704	1.13508e-42
plekho2	1.73087e-11	-0.687786	0.099	0.233	4.80784e-07	2.47404e-41	-0.61383	0.185	0.315	6.87214e-37	1.73087e-11	4.94808e-41
nr4a1	4.99771e-13	-0.655217	0.823	0.759	1.38821e-08	4.31442e-41	-0.2585	0.667	0.381	1.19842e-36	4.99771e-13	8.62885e-41
tsc22d3	7.82086e-39	-1.00024	0.745	0.763	2.1724e-34	0.00575575	-0.706478	0.626	0.48	1	0.00575575	1.56417e-38
mxd4	2.20363e-05	-0.47282	0.096	0.17	0.612103	6.82543e-38	-0.323463	0.065	0.193	1.8959e-33	2.20363e-05	1.36509e-37
klf6a	0.0882528	-0.412959	0.716	0.59	1	9.78839e-36	-0.262764	0.7	0.39	2.71892e-31	0.0882528	1.95768e-35
grap2b	6.15663e-35	-1.09883	0.727	0.738	1.71013e-30	3.91344e-24	-0.476235	0.818	0.469	1.08704e-19	3.91344e-24	1.23133e-34
dap1b	6.26748e-09	-0.731329	0.583	0.546	0.000174092	1.15041e-33	-0.918979	0.726	0.432	3.19548e-29	6.26748e-09	2.30081e-33
ccni	6.98492e-29	-0.652431	0.878	0.792	1.9402e-24	0.0980107	-0.456209	0.968	0.773	1	0.0980107	1.39698e-28
cdkn1bb	3.93932e-08	-0.696483	0.656	0.58	0.00109422	6.68797e-27	-0.253295	0.61	0.384	1.85772e-22	3.93932e-08	1.33759e-26
zgc:158463	1.06919e-25	-1.19635	0.836	0.79	2.96988e-21	1.48774e-06	-0.764548	0.895	0.699	0.0413249	1.48774e-06	2.13837e-25
si:busm1-266f07.2	6.5489e-25	-0.443464	0.714	0.372	1.81909e-20	0.0108638	-0.880248	0.704	0.446	1	0.0108638	1.30978e-24
histh1l	0.00548933	-0.748737	0.37	0.362	1	1.39228e-23	-0.457961	0.392	0.492	3.86734e-19	0.00548933	2.78456e-23
bcl2l10	1.50582e-22	-1.15093	0.651	0.649	4.18272e-18	7.06378e-23	-0.793412	0.205	0.286	1.96211e-18	1.50582e-22	1.41276e-22
arl5c	0.000234436	-0.561742	0.682	0.584	1	1.49492e-22	-0.646464	0.22	0.297	4.15245e-18	0.000234436	2.98984e-22
tagapa	2.24166e-22	-1.22699	0.596	0.619	6.22667e-18	1.30279e-21	-0.804444	0.13	0.216	3.61876e-17	1.30279e-21	4.48333e-22
cxcr4b	0.000453588	-0.273988	0.818	0.567	1	6.93709e-22	-0.555572	0.881	0.517	1.92692e-17	0.000453588	1.38742e-21
itm2bb	7.09108e-22	-0.793075	0.734	0.692	1.96969e-17	2.76247e-08	-0.322443	0.732	0.456	0.000767331	2.76247e-08	1.41822e-21
si:ch211-119e14.1	0.0388704	-0.306919	0.828	0.65	1	1.96275e-21	-0.796341	0.599	0.326	5.45194e-17	0.0388704	3.92551e-21
pim2	0.268264	-0.292092	0.128	0.138	1	1.96397e-21	-0.305033	0.177	0.277	5.45533e-17	0.268264	3.92795e-21
si:dkey-183p4.10	3.85137e-21	-0.825664	0.529	0.62	1.06979e-16	0.207811	-0.303693	0.121	0.1	1	0.207811	7.70273e-21
oaz1b	0.022903	-0.279395	0.904	0.696	1	1.59031e-20	-0.448415	0.911	0.789	4.4174e-16	0.022903	3.18061e-20
atp6v0ca	1.70469e-05	-0.26759	0.531	0.325	0.473513	3.18568e-20	-0.605852	0.413	0.438	8.84887e-16	1.70469e-05	6.37136e-20
vsir	6.16052e-20	-1.05661	0.385	0.505	1.71121e-15	2.01192e-12	-0.303094	0.49	0.304	5.58851e-08	2.01192e-12	1.2321e-19
ier2b	1.73173e-09	-0.670641	0.755	0.672	4.81023e-05	5.69399e-19	-0.309112	0.726	0.455	1.58162e-14	1.73173e-09	1.1388e-18
ccng2	0.516693	-0.566635	0.266	0.239	1	1.4075e-18	-0.360102	0.203	0.285	3.90961e-14	0.516693	2.815e-18
hist1h4l.7	0.21178	-0.439947	0.122	0.095	1	2.94647e-17	-0.320811	0.232	0.135	8.18442e-13	0.21178	5.89295e-17
nfkbiaa	0.0937159	-0.394181	0.419	0.316	1	7.32195e-17	-0.597892	0.21	0.274	2.03382e-12	0.0937159	1.46439e-16
gng2	3.80162e-16	-1.06563	0.279	0.409	1.05598e-11	0.00032948	-0.276546	0.27	0.201	1	0.00032948	7.60325e-16
mhc2dab	3.30603e-15	-0.41359	0.37	0.178	9.18316e-11	1.20759e-05	-0.483829	0.39	0.268	0.335433	1.20759e-05	6.61206e-15
bhlhe40	0.147247	-0.457518	0.086	0.104	1	3.42136e-15	-0.782759	0.199	0.258	9.50352e-11	0.147247	6.84273e-15
sat1a.2	5.79422e-09	-0.381707	0.924	0.775	0.000160946	3.49696e-15	-0.329277	0.724	0.464	9.71349e-11	5.79422e-09	6.99391e-15
hmgn2	4.72461e-15	-0.956368	0.914	0.893	1.31236e-10	5.64245e-12	-0.442749	0.649	0.505	1.5673e-07	5.64245e-12	9.44923e-15
kctd5a	0.0042	-0.291972	0.74	0.473	1	7.5058e-14	-0.299619	0.768	0.546	2.08489e-09	0.0042	1.50116e-13
icn	1.227e-08	-1.58817	0.021	0.111	0.000340823	9.20303e-14	-1.75644	0.179	0.23	2.55633e-09	1.227e-08	1.84061e-13
cd74a	1.42796e-13	-0.983716	0.776	0.489	3.96643e-09	2.60263e-07	-1.07323	0.848	0.481	0.00722933	2.60263e-07	2.85591e-13
ubc	3.17211e-12	-0.360222	0.951	0.834	8.81116e-08	3.27622e-05	-0.346082	0.928	0.725	0.910035	3.27622e-05	6.34422e-12
mcl1a	6.31138e-12	-0.366796	0.966	0.873	1.75311e-07	0.233479	-0.366678	0.948	0.776	1	0.233479	1.26228e-11
ifi30	3.97721e-11	-0.289217	0.38	0.202	1.10475e-06	0.0336727	-0.383684	0.452	0.332	1	0.0336727	7.95441e-11
id3	4.65955e-11	-0.794241	0.229	0.363	1.29428e-06	5.30959e-09	-0.859099	0.188	0.227	0.000147484	5.30959e-09	9.31909e-11
lbr	0.135937	-0.465579	0.326	0.245	1	8.69302e-11	-0.538344	0.427	0.437	2.41466e-06	0.135937	1.7386e-10
si:ch211-212k18.7	0.716805	-0.442491	0.31	0.251	1	9.08312e-10	-0.378128	0.449	0.434	2.52302e-05	0.716805	1.81662e-09
hmbsa	0.0034852	-0.997183	0.268	0.275	1	9.60128e-10	-0.409601	0.252	0.285	2.66695e-05	0.0034852	1.92026e-09
CT027638.1	0.00362227	-0.841687	0.591	0.48	1	1.85763e-09	-0.478072	0.712	0.523	5.15995e-05	0.00362227	3.71527e-09
ptpn6	2.12191e-09	-0.744524	0.414	0.465	5.89404e-05	0.214775	-0.645154	0.506	0.385	1	0.214775	4.24383e-09
h3f3b.1.2	0.130803	-0.481117	0.766	0.553	1	1.38137e-08	-0.429481	0.74	0.604	0.000383703	0.130803	2.76274e-08
bcl6a	2.12498e-08	-0.502987	0.049	0.147	0.000590255	0.0288608	-0.253686	0.113	0.124	1	0.0288608	4.24996e-08
rab5c	0.123511	-0.337188	0.453	0.328	1	3.91886e-08	-0.304613	0.57	0.51	0.00108854	0.123511	7.83772e-08
atp2b1a	0.00743214	-0.329405	0.294	0.201	1	7.83898e-08	-0.317033	0.286	0.319	0.00217743	0.00743214	1.5678e-07
egr3	3.47211e-07	-0.278507	0.323	0.187	0.00964449	0.925424	-0.375078	0.152	0.141	1	0.925424	6.94423e-07
ptprc	6.06965e-06	-0.440299	0.734	0.639	0.168597	5.74701e-07	-0.502368	0.647	0.416	0.0159635	6.06965e-06	1.1494e-06
syk	2.25639e-05	-0.310124	0.177	0.097	0.626758	6.85065e-07	-0.581541	0.573	0.377	0.0190291	2.25639e-05	1.37013e-06
gabarapa	0.615237	-0.330843	0.396	0.319	1	1.14633e-06	-0.311677	0.445	0.43	0.0318416	0.615237	2.29266e-06
tnip1	0.00638568	-0.354153	0.432	0.287	1	2.19108e-06	-0.271421	0.419	0.319	0.0608616	0.00638568	4.38215e-06
hist1h4l.12	0.0654651	-0.970569	0.133	0.154	1	7.24868e-06	-0.776909	0.24	0.17	0.201347	0.0654651	1.44973e-05
tubb2b	3.29233e-05	-0.461927	0.703	0.441	0.91451	4.75121e-05	-0.719362	0.412	0.389	1	4.75121e-05	6.58455e-05
litaf	0.217132	-0.260151	0.643	0.466	1	3.69038e-05	-0.285732	0.465	0.327	1	0.217132	7.38063e-05
psap	3.84936e-05	-0.536979	0.388	0.24	1	0.0211165	-0.482739	0.625	0.513	1	0.0211165	7.69857e-05
zgc:92606	0.284782	-0.323243	0.331	0.263	1	7.24767e-05	-0.281755	0.431	0.424	1	0.284782	0.000144948
pde4ba	0.000145576	-0.408479	0.854	0.763	1	0.324534	-0.400275	0.292	0.243	1	0.324534	0.000291131
rab44	0.557101	-0.36078	0.214	0.182	1	0.000156984	-0.381565	0.171	0.193	1	0.557101	0.000313942
junba	0.000172532	-0.463907	0.49	0.319	1	0.0821203	-0.955043	0.356	0.261	1	0.0821203	0.000345034
arrdc3b	0.0810779	-0.694027	0.359	0.334	1	0.00199148	-0.439239	0.223	0.232	1	0.0810779	0.003979
fkbp5	0.370768	-0.454525	0.469	0.358	1	0.00315847	-0.31823	0.372	0.297	1	0.370768	0.00630696
mef2aa	0.0492738	-0.260679	0.245	0.181	1	0.00344014	-0.344829	0.26	0.272	1	0.0492738	0.00686844
si:dkey-171c9.3	0.858201	-0.324855	0.466	0.385	1	0.014854	-0.309696	0.233	0.235	1	0.858201	0.0294873
tuba8l4	0.0155139	-0.256433	0.87	0.602	1	0.661451	-0.723137	0.696	0.561	1	0.661451	0.0307871
tfdp2	0.0203895	-0.48352	0.211	0.232	1	0.798164	-0.29161	0.213	0.194	1	0.798164	0.0403632
ralgps2	0.318684	-0.572514	0.245	0.225	1	0.042195	-0.362759	0.152	0.159	1	0.318684	0.0826096
npc2	0.0650701	-0.308826	0.292	0.215	1	0.718872	-0.384227	0.486	0.399	1	0.718872	0.125906
zgc:64051	0.31214	-0.391092	0.737	0.546	1	0.165385	-0.519764	0.671	0.449	1	0.31214	0.303417
dusp2	0.197111	-1.18733	0.516	0.424	1	0.43439	-1.09812	0.236	0.213	1	0.43439	0.355369
rhoab	0.851633	-0.35264	0.516	0.417	1	0.24506	-0.393156	0.606	0.443	1	0.851633	0.430066
BX936337.1	0.44474	-0.30467	0.612	0.443	1	0.450017	-0.263471	0.734	0.588	1	0.450017	0.691687
