# Supplementary material for: Single-cell analyses reveal early thymic progenitors and pre-B cells in zebrafish
Source: J Exp Med. 2022 Aug 8;219(9):e20220038. doi: 10.1084/jem.20220038 (PMC9365674; doi:10.1084/jem.20220038)
Supplement: Table S11 — shows differentially expressed genes between marrow HSPCs and ETPs. [file jem_20220038_tables11.xls]

## Sheet: Table S11 title
Table S11. Differentially expressed genes between marrow HSPCs and ETPs

## Sheet: originalOutput
	p_val	avg_logFC	pct.1	pct.2	p_val_adj
her9	9.52084e-253	-1.55075	0	0.735	2.6446e-248
ccr9b	1.3172e-184	-0.735036	0.016	0.708	3.65879e-180
lck	1.13219e-180	-0.494807	0	0.531	3.14488e-176
FP236356.1	1.95399e-168	-0.632829	0.002	0.522	5.42759e-164
runx3	1.62529e-166	-1.29992	0.046	0.841	4.51458e-162
gata3	4.88921e-135	-0.552373	0.004	0.451	1.35808e-130
il7r	1.37946e-131	-0.44848	0.001	0.407	3.83173e-127
rag1	1.2532e-119	-0.498539	0	0.354	3.48101e-115
themis	1.96977e-117	-0.585342	0.015	0.496	5.47142e-113
bcl11ba	3.52004e-116	-0.790024	0.005	0.407	9.77763e-112
ano6	1.76257e-115	-1.37497	0.14	0.912	4.89589e-111
BRAFv600e	1.34257e-110	-0.297362	0	0.327	3.72925e-106
EGFP	1.34257e-110	-0.314037	0	0.327	3.72925e-106
si:dkey-19b23.10	7.32613e-107	-0.325577	0.005	0.381	2.03498e-102
cd226	9.47361e-102	-0.508	0.013	0.434	2.63148e-97
rhpn2	1.8721e-100	-0.342592	0.005	0.354	5.20014e-96
si:dkey-11f4.20	1.88424e-98	-0.317658	0.001	0.301	5.23384e-94
CR936442.1	8.85697e-96	-2.70122	0.234	0.982	2.4602e-91
her6	1.9612e-91	-0.790626	0.013	0.398	5.44762e-87
CABZ01084575.1	2.31418e-91	-0.389372	0.018	0.434	6.42808e-87
sla2	5.56876e-86	-0.98982	0.062	0.628	1.54684e-81
p2rx1	6.3493e-86	-1.74379	0.199	0.876	1.76364e-81
ccr9a	1.06433e-85	-2.45233	0.38	1	2.95638e-81
id1	9.01148e-80	-1.91793	0.178	0.858	2.50312e-75
adgrg1.1	7.00714e-70	-0.483724	0.057	0.54	1.94637e-65
sh2d1ab	1.94701e-69	-0.337284	0.021	0.381	5.40821e-65
hey2	7.05744e-69	-0.25646	0	0.204	1.96034e-64
rhov	3.38123e-66	-0.383734	0.037	0.451	9.39204e-62
egr2a	7.55303e-64	-1.1244	0.15	0.743	2.098e-59
nr4a3	2.43094e-63	-0.832524	0.089	0.611	6.75243e-59
pdpk1a	5.02533e-62	-0.481706	0.037	0.425	1.39589e-57
pde4ba	7.78617e-61	-1.63475	0.292	0.858	2.16276e-56
skap1	3.23017e-59	-0.570671	0.107	0.628	8.97244e-55
tagapa	8.42436e-59	-0.88018	0.13	0.681	2.34003e-54
higd1a	6.06692e-58	-1.19454	0.488	0.947	1.68521e-53
alcamb	1.24862e-57	-0.312311	0.056	0.487	3.46829e-53
si:dkey-33c9.6	3.29599e-57	-0.258337	0.021	0.336	9.15526e-53
si:dkeyp-13d12.23	4.44503e-57	-0.254571	0	0.168	1.2347e-52
cdkn3	2.79251e-55	-0.363407	0.032	0.381	7.75674e-51
mfng	2.68612e-52	-0.314662	0.038	0.389	7.46122e-48
si:ch211-152c2.3	4.47267e-51	-0.662634	0.058	0.469	1.24237e-46
marcksb	1.17067e-50	-0.346206	0.04	0.398	3.25176e-46
celf3a	2.24309e-50	-0.434438	0.085	0.54	6.23062e-46
h2afx	3.79266e-46	-1.34226	0.272	0.832	1.05349e-41
trpm5	3.95199e-46	-0.564281	0.053	0.416	1.09774e-41
rgcc	3.88094e-45	-0.558095	0.114	0.584	1.07801e-40
sat1a.2	2.06325e-44	-1.07643	0.724	0.965	5.73109e-40
stk17al	2.1062e-42	-0.79074	0.239	0.752	5.8504e-38
phlda2	6.44306e-41	-0.479869	0.036	0.336	1.78969e-36
uck2a	2.68364e-39	-1.15871	0.559	0.903	7.45435e-35
ucp2	4.19953e-39	-0.885109	0.885	0.991	1.1665e-34
fth1a	1.03041e-38	-0.757897	0.424	0.912	2.86218e-34
si:dkey-27i16.2	7.83016e-37	-1.04578	0.66	0.956	2.17498e-32
nr4a1	9.26398e-37	-1.38896	0.667	0.947	2.57326e-32
selenow1	7.94685e-36	-0.600825	0.304	0.796	2.2074e-31
n4bp1	9.2118e-36	-0.823255	0.201	0.637	2.55876e-31
ptp4a3	4.87587e-35	-0.303177	0.04	0.319	1.35437e-30
marcksl1b	6.32872e-35	-0.390553	0.036	0.31	1.75793e-30
itgae.2	1.75306e-34	-0.666694	0.451	0.867	4.86947e-30
gab2	2.3817e-34	-0.337501	0.085	0.451	6.61566e-30
zap70	4.15898e-34	-0.301181	0.06	0.381	1.15524e-29
dusp2	2.20865e-33	-0.774728	0.236	0.743	6.13495e-29
si:ch73-335l21.4	3.58614e-33	-0.714531	0.034	0.292	9.96122e-29
hivep2a	7.16783e-33	-0.384435	0.089	0.442	1.99101e-28
si:busm1-266f07.2	1.04229e-32	-0.908039	0.704	0.947	2.89516e-28
mos	1.53216e-31	-0.257133	0.025	0.248	4.25589e-27
rps6	1.87459e-31	0.323271	1	0.991	5.20704e-27
ddit3	3.55212e-31	-0.76807	0.427	0.832	9.86672e-27
msi2a	7.34054e-31	-0.776141	0.604	0.92	2.03898e-26
znrf1	3.71033e-30	-0.446927	0.145	0.549	1.03062e-25
BX005450.1	4.42598e-30	-0.542845	0.199	0.628	1.2294e-25
egr3	4.52935e-30	-0.59139	0.152	0.549	1.25812e-25
si:dkey-159f12.2	5.7239e-30	-0.836171	0.274	0.646	1.58993e-25
junba	9.74558e-30	-0.829641	0.356	0.796	2.70703e-25
jun	1.45924e-29	-0.625356	0.091	0.434	4.05333e-25
bcl2l10	1.70028e-29	-0.437173	0.205	0.619	4.72288e-25
arl5c	3.46891e-29	-0.569474	0.22	0.646	9.6356e-25
zgc:92066	5.23351e-29	-0.825357	0.549	0.938	1.45371e-24
slc7a10a	1.18625e-28	-0.3033	0.07	0.372	3.29504e-24
h3f3d	3.03638e-28	-0.457235	0.99	1	8.43415e-24
etv5a	3.48053e-28	-0.570313	0.195	0.593	9.66786e-24
si:ch211-195b13.1	3.66366e-28	-0.629912	0.133	0.487	1.01766e-23
ddx5	8.55198e-28	-0.684506	0.938	0.991	2.37548e-23
CABZ01066694.1	1.28702e-27	0.569393	0.852	0.283	3.57495e-23
ncf2	2.01894e-27	0.916528	0.788	0.204	5.608e-23
cd74b	1.461e-25	-0.658931	0.847	0.965	4.05823e-21
s1pr5b	1.70379e-25	0.805618	0.564	0.018	4.73263e-21
hnrnpa0l.1	2.0792e-25	-0.444051	0.999	1	5.7754e-21
rgs13	4.14995e-25	-0.771165	0.504	0.832	1.15273e-20
xbp1	1.08931e-24	0.936881	0.751	0.239	3.02578e-20
zyg11	1.86421e-24	-0.534867	0.239	0.628	5.17822e-20
pnp5a	2.69645e-24	-0.362114	0.045	0.274	7.48992e-20
ets2	3.16349e-24	-0.836759	0.506	0.805	8.78723e-20
cables2b	4.42869e-24	-0.351564	0.198	0.575	1.23016e-19
rpl3	6.49371e-24	0.250686	1	1	1.80376e-19
nfkbiab	7.54536e-24	-0.659541	0.763	0.956	2.09587e-19
si:ch211-284f22.3	1.11606e-23	-0.364025	0.168	0.549	3.10007e-19
fam49a	1.29543e-23	-0.693824	0.575	0.832	3.59832e-19
kdm6bb	7.07315e-23	-0.637959	0.836	0.947	1.96471e-18
galnt1	1.10582e-22	-0.343579	0.191	0.566	3.07165e-18
si:ch211-150o23.2	1.29737e-22	-0.677131	0.393	0.743	3.60369e-18
actn1	2.59744e-22	0.499233	0.602	0.106	7.2149e-18
ppdpfb	4.98073e-22	0.624152	0.918	0.549	1.3835e-17
cebpa	9.82066e-22	0.623728	0.781	0.319	2.72788e-17
CR753876.1	2.60957e-21	-0.695897	0.039	0.239	7.24861e-17
relb	2.84991e-21	-0.429142	0.298	0.664	7.91621e-17
prdx2	4.77424e-21	-0.534468	0.629	0.973	1.32614e-16
spint1a	5.79395e-21	-0.301026	0.051	0.274	1.60938e-16
jund	6.45617e-21	-0.690971	0.215	0.54	1.79333e-16
rgs5b	1.58215e-20	-0.772608	0.031	0.212	4.39473e-16
zgc:162730	1.7998e-20	-1.04288	0.504	0.894	4.99931e-16
ncaldb	1.83894e-20	-0.484504	0.467	0.788	5.10804e-16
egr1	3.35333e-20	-0.907007	0.573	0.841	9.31453e-16
oaz1a	5.34412e-20	-0.421523	0.915	0.973	1.48444e-15
eef1db	6.73957e-20	0.418149	0.994	0.929	1.87205e-15
cox8b	8.8464e-20	0.374285	0.557	0.071	2.45727e-15
csf1rb	9.71863e-20	0.449346	0.984	0.796	2.69954e-15
si:dkey-261h17.1	1.2016e-19	0.579782	0.926	0.664	3.33768e-15
socs3a	2.98926e-19	-0.432173	0.368	0.752	8.30325e-15
bzw1b	3.21077e-19	-0.573148	0.753	0.903	8.91857e-15
nfkb2	4.62647e-19	-0.343158	0.176	0.487	1.2851e-14
nrros	1.1908e-18	0.481918	0.661	0.195	3.30767e-14
zgc:153317	4.3469e-18	0.731452	0.862	0.584	1.20744e-13
si:ch73-158p21.3	6.52902e-18	-0.456917	0.26	0.566	1.81356e-13
prelid3b	6.57463e-18	-0.456327	0.608	0.876	1.82624e-13
lmo2	6.63845e-18	0.555941	0.749	0.381	1.84396e-13
il10rb	7.12576e-18	-0.454944	0.435	0.743	1.97932e-13
gcnt4a	1.06995e-17	0.320182	0.513	0.062	2.972e-13
CABZ01073834.1	1.69912e-17	0.345155	0.572	0.115	4.71964e-13
mrc1b	2.30716e-17	0.853342	0.429	0.009	6.40859e-13
pptc7a	4.48438e-17	-0.308631	0.164	0.46	1.24563e-12
si:ch211-147a11.3	8.90408e-17	-0.421243	0.377	0.673	2.47329e-12
CT030188.1	1.18684e-16	0.314346	0.443	0.027	3.29669e-12
ubap2a	1.22804e-16	-0.280568	0.205	0.522	3.41112e-12
gata2b	2.12099e-16	0.459125	0.427	0.018	5.89149e-12
si:dkey-112a7.4	2.14291e-16	-0.407028	0.439	0.735	5.95237e-12
rnf220a	3.84194e-16	-0.344346	0.228	0.54	1.06718e-11
runx1t1	4.28647e-16	0.372314	0.539	0.106	1.19065e-11
mcl1a	5.49335e-16	-0.476542	0.948	0.973	1.52589e-11
zgc:171686	1.82873e-15	-0.314546	0.259	0.602	5.07967e-11
hbs1l	3.01047e-15	-0.438514	0.188	0.469	8.36219e-11
prkacba	5.7723e-15	-0.282239	0.286	0.602	1.60337e-10
irf1b	6.75929e-15	-0.64581	0.27	0.549	1.87753e-10
dnase1l4.2	7.14649e-15	-0.285979	0.327	0.628	1.98508e-10
cd74a	7.76581e-15	-0.447481	0.848	0.929	2.15711e-10
bida	8.9292e-15	-0.271173	0.228	0.522	2.48026e-10
zgc:158343	1.20738e-14	0.301489	0.368	0	3.35373e-10
btk	1.34343e-14	0.25781	0.448	0.062	3.73166e-10
arid5b	2.03755e-14	0.4392	0.626	0.257	5.6597e-10
midn	2.08772e-14	-0.674581	0.667	0.823	5.79906e-10
2021-09-06	2.16422e-14	-0.454001	0.855	0.885	6.01156e-10
zfp36l1b	2.51322e-14	-0.273625	0.149	0.407	6.98097e-10
zgc:92161	2.57216e-14	0.290801	0.361	0	7.14469e-10
b2m	3.22352e-14	-0.378752	0.991	0.973	8.95396e-10
sept9b	4.49089e-14	-0.38125	0.225	0.504	1.24744e-09
zbtb20	6.53872e-14	-0.416355	0.903	0.947	1.81626e-09
eif4a1a	7.24458e-14	-0.496387	0.8	0.912	2.01233e-09
ppp1r18	9.82939e-14	-0.328024	0.254	0.531	2.73031e-09
mylka	1.06675e-13	0.31615	0.396	0.035	2.96311e-09
dtnbp1a	1.07442e-13	-0.465848	0.229	0.496	2.98442e-09
txnipa	1.09841e-13	0.504845	0.881	0.628	3.05107e-09
zfand5b	1.70526e-13	-0.409754	0.496	0.735	4.73669e-09
rcc2	2.41929e-13	-0.357501	0.592	0.841	6.72005e-09
tdh	2.63431e-13	-0.389588	0.229	0.487	7.31733e-09
cox6a2	2.81835e-13	0.384838	0.416	0.062	7.82854e-09
grap2b	3.42864e-13	-0.460833	0.818	0.92	9.52374e-09
si:dkey-73n10.1	3.57799e-13	-0.304399	0.215	0.487	9.93859e-09
ms4a17c.1	3.58211e-13	-0.251996	0	0.035	9.95002e-09
rtca	5.30059e-13	-0.271624	0.355	0.646	1.47235e-08
ifrd1	5.8981e-13	-0.372387	0.457	0.69	1.63832e-08
hnrnpaba	9.06829e-13	-0.41541	0.961	1	2.5189e-08
sox4a.1	9.98887e-13	-0.560535	0.522	0.77	2.77461e-08
smc6	1.0197e-12	-0.382849	0.283	0.549	2.83243e-08
atp5f1e	1.38507e-12	-0.331195	0.909	0.991	3.84732e-08
ier5	1.49898e-12	-0.415893	0.705	0.867	4.16371e-08
si:ch211-161c3.6	1.72867e-12	0.435011	0.975	0.894	4.80173e-08
afap1l1b	1.74801e-12	0.320116	0.491	0.124	4.85545e-08
zeb2b	2.30113e-12	0.316207	0.347	0.018	6.39185e-08
actb2	2.36616e-12	0.506271	0.93	1	6.57248e-08
ascc1	2.52353e-12	-0.438667	0.706	0.956	7.0096e-08
csrp1a	2.67968e-12	0.252718	0.503	0.15	7.44334e-08
tagapb	3.26836e-12	-0.499993	0.831	0.876	9.07851e-08
mycb	3.83066e-12	-0.443144	0.124	0.345	1.06404e-07
si:ch73-46j18.5	4.60737e-12	-0.413136	0.671	0.85	1.27979e-07
ighv1-4	5.841e-12	0.345067	0.474	0.115	1.62246e-07
cyba	6.92738e-12	0.259242	0.508	0.15	1.92422e-07
pycard	8.10478e-12	0.289241	0.395	0.071	2.25126e-07
ubc	1.03094e-11	-0.395265	0.928	0.982	2.86364e-07
sept7a	1.30147e-11	-0.343663	0.504	0.752	3.61508e-07
irf2bpl	1.51295e-11	-0.299379	0.284	0.54	4.20253e-07
inka1b	1.58932e-11	0.559778	0.581	0.301	4.41464e-07
ptp4a2b	1.6129e-11	-0.265166	0.323	0.566	4.48015e-07
nfkbiaa	1.98613e-11	-0.386943	0.21	0.451	5.51687e-07
wipf1a	3.33599e-11	0.31348	0.641	0.336	9.26637e-07
eif1b	3.41161e-11	-0.287208	0.944	0.956	9.47643e-07
mars	3.48095e-11	-0.265516	0.289	0.558	9.66903e-07
sf1	3.67195e-11	-0.326587	0.507	0.743	1.01996e-06
BX284696.1	4.5799e-11	-0.368509	0.513	0.788	1.27216e-06
tp53	5.50199e-11	-0.389217	0.664	0.823	1.52829e-06
xpr1b	6.17199e-11	-0.260944	0.154	0.381	1.71439e-06
klf13	7.251e-11	-0.400841	0.37	0.646	2.01411e-06
hist2h2l	7.46364e-11	0.443093	0.909	0.796	2.07317e-06
h2afx1	8.47179e-11	0.373837	0.953	0.814	2.35321e-06
brd2a	8.69907e-11	-0.427147	0.675	0.858	2.41634e-06
gbp	9.77082e-11	0.288674	0.82	0.575	2.71404e-06
rps6ka1	1.03252e-10	-0.357271	0.579	0.814	2.86804e-06
lasp1	1.10555e-10	0.307094	0.966	0.885	3.0709e-06
khdrbs1a	1.42465e-10	-0.299234	0.988	1	3.95724e-06
mt-co2	1.49088e-10	-0.256308	0.978	1	4.14122e-06
arpc2	1.5346e-10	-0.332766	0.842	0.92	4.26266e-06
mgst3b	1.64144e-10	0.285521	0.794	0.513	4.55942e-06
marcksl1a	1.8223e-10	-0.404681	0.752	0.965	5.06181e-06
cox7b	1.98891e-10	-0.351972	0.938	0.973	5.52458e-06
tnrc18	2.09414e-10	0.463539	0.818	0.646	5.81689e-06
si:ch211-222l21.1	2.23069e-10	-0.259305	0.999	1	6.19618e-06
atf4a	2.36644e-10	-0.322015	0.685	0.823	6.57327e-06
fosb	2.85113e-10	-0.665413	0.416	0.655	7.91959e-06
ncor1	3.91391e-10	-0.258616	0.329	0.558	1.08717e-05
myb	4.18478e-10	-0.428821	0.935	0.92	1.16241e-05
si:dkey-51e6.1	4.56407e-10	0.320848	0.51	0.204	1.26776e-05
myclb	5.36418e-10	-0.319584	0.175	0.389	1.49001e-05
anxa4	5.67051e-10	0.284394	0.766	0.451	1.5751e-05
lpar5a	5.75635e-10	0.295496	0.61	0.319	1.59894e-05
zfand5a	6.29047e-10	-0.270944	0.254	0.496	1.7473e-05
fermt3b	6.87934e-10	0.272238	0.529	0.23	1.91087e-05
zgc:152791	8.14193e-10	0.371593	0.288	0.018	2.26158e-05
hnrnpa0b	8.23445e-10	-0.319521	0.915	0.973	2.28728e-05
agap2	8.65748e-10	-0.368116	0.564	0.761	2.40479e-05
chd4b	8.87726e-10	-0.37588	0.741	0.823	2.46584e-05
tprg1	1.19154e-09	-0.263634	0.31	0.549	3.30973e-05
bzw1a	1.19741e-09	-0.342979	0.704	0.832	3.32605e-05
top1l	1.53027e-09	-0.317712	0.712	0.885	4.25063e-05
zbtb16a	1.66959e-09	-0.425884	0.253	0.46	4.63762e-05
cirbpb	1.69341e-09	-0.341162	0.996	1	4.70379e-05
jdp2b	1.90537e-09	-0.858414	0.546	0.761	5.29254e-05
grasp	1.9157e-09	-0.900141	0.343	0.531	5.32124e-05
ddx61	2.63487e-09	-0.269763	0.812	0.912	7.31888e-05
spi2	2.9079e-09	0.457173	0.246	0	8.07728e-05
atp5md	3.2426e-09	-0.31481	0.726	0.876	9.00698e-05
gnai2b	3.46543e-09	-0.304785	0.794	0.885	9.62593e-05
sfpq	3.73803e-09	-0.261582	0.372	0.584	0.000103831
bpnt1	3.89658e-09	-0.503595	0.266	0.478	0.000108235
atp1a1a.1	4.42529e-09	-0.305446	0.471	0.681	0.000122921
grap2a	4.97949e-09	-0.308983	0.525	0.717	0.000138315
nap1l1	6.17368e-09	-0.327563	0.825	0.903	0.000171486
oaz1b	6.57181e-09	-0.26222	0.911	0.929	0.000182545
cnih1	1.45905e-08	-0.294382	0.227	0.434	0.000405281
sox11a	1.52704e-08	-0.392879	0.258	0.469	0.000424166
si:ch73-208g10.1	1.55903e-08	0.283069	0.887	0.593	0.000433051
cox7c	1.96981e-08	-0.307518	0.921	0.956	0.000547153
glulb	2.50199e-08	-0.359661	0.524	0.726	0.000694978
UBB	2.67362e-08	-0.359858	0.756	0.858	0.000742652
pfn1	2.70198e-08	0.396099	0.891	0.982	0.000750529
egr2b	2.70808e-08	-0.301884	0.076	0.221	0.000752223
zgc:64051	3.13106e-08	-0.366556	0.671	0.77	0.000869714
arf5	3.41336e-08	-0.296879	0.523	0.708	0.000948128
tma7	3.56792e-08	-0.336612	0.862	0.929	0.000991061
slc7a3b	3.583e-08	-0.269904	0.33	0.549	0.000995249
ahnak	3.96918e-08	0.365105	0.599	0.345	0.00110252
si:zfos-464b6.2	5.19513e-08	0.261878	0.679	0.46	0.00144305
mhc2dab	5.35582e-08	-0.34364	0.39	0.628	0.00148768
slc27a1a	5.38449e-08	0.256221	0.349	0.115	0.00149565
tsc22d3	6.01426e-08	-0.402466	0.626	0.779	0.00167058
spi1b	6.14385e-08	0.596375	0.282	0.044	0.00170658
atrx	6.93324e-08	-0.304072	0.814	0.947	0.00192585
pnrc2	7.06772e-08	-0.292412	0.991	0.982	0.0019632
lmnb2	7.79316e-08	-0.273513	0.534	0.726	0.00216471
hnrnpabb	7.86534e-08	-0.355613	0.918	0.947	0.00218475
si:ch211-256a21.4	8.19258e-08	-0.316461	0.404	0.619	0.00227565
acap1	8.99883e-08	0.255406	0.673	0.469	0.00249961
ddb2	9.22149e-08	-0.315125	0.563	0.796	0.00256145
fosl2	1.19875e-07	-0.428283	0.493	0.655	0.00332977
hdlbpa	1.20036e-07	0.266956	0.779	0.566	0.00333425
chd6	1.3487e-07	-0.27215	0.328	0.54	0.00374629
fgfrl1a	1.43755e-07	0.290843	0.226	0.018	0.00399307
cirbpa	1.54387e-07	-0.300842	0.987	1	0.0042884
tia1	1.55865e-07	-0.265606	0.382	0.575	0.00432946
EIF1B	2.36302e-07	-0.311688	0.774	0.832	0.00656377
fkbp5	2.555e-07	-0.309652	0.372	0.593	0.00709702
crip1	2.63497e-07	0.346953	0.963	0.956	0.00731915
metap2b	2.93515e-07	-0.270281	0.659	0.77	0.00815296
si:dkey-42i9.4	4.401e-07	-0.293119	0.809	0.929	0.0122247
atp5mf	4.47001e-07	-0.309435	0.863	0.92	0.0124163
exosc3	4.56724e-07	-0.255662	0.547	0.735	0.0126864
cd7al	5.00355e-07	0.275871	0.857	0.708	0.0138984
btg1	7.28716e-07	-0.334831	0.903	0.947	0.0202416
histh1l	7.80694e-07	-0.328105	0.392	0.628	0.0216853
zgc:153409	7.99372e-07	-0.289951	0.893	0.929	0.0222042
trib3	9.83242e-07	-0.263467	0.236	0.407	0.0273115
2021-09-02	1.01696e-06	-0.353382	0.772	0.858	0.0282481
hdac1	1.06581e-06	-0.264258	0.844	0.92	0.029605
dusp5	1.13935e-06	-0.421997	0.252	0.451	0.0316478
ccnd2a	1.15382e-06	-0.357039	0.538	0.673	0.0320497
ncl	1.21013e-06	-0.329511	0.979	0.982	0.0336137
mlx	1.30607e-06	0.254433	0.641	0.434	0.0362787
h1f0	1.31066e-06	-0.440325	0.157	0.327	0.0364063
cox7a2a	1.50813e-06	-0.275881	0.716	0.805	0.0418913
foxp4	1.57758e-06	0.339039	0.836	0.673	0.0438205
ppa1b	1.73432e-06	-0.287356	0.412	0.593	0.0481742
pan3	1.97678e-06	-0.301098	0.29	0.469	0.054909
mknk2b	2.43086e-06	0.252839	0.819	0.646	0.067522
gpr55a	2.52279e-06	-0.266675	0.266	0.434	0.0700756
prmt1	2.61506e-06	-0.319463	0.751	0.867	0.0726384
pdia3	2.8168e-06	0.256054	0.937	0.912	0.0782423
junbb	2.84394e-06	-0.393878	0.41	0.584	0.0789961
tuba8l	2.93038e-06	0.286398	0.853	0.735	0.0813972
CU929418.1	3.20375e-06	-0.295422	0.754	0.814	0.0889905
fosab	3.38116e-06	-0.48987	0.809	0.956	0.0939185
plk3	4.36636e-06	-0.375072	0.435	0.602	0.121284
dap1b	5.85588e-06	-0.323578	0.726	0.841	0.162659
cdv3	6.09757e-06	-0.283388	0.691	0.788	0.169372
sik1	6.64329e-06	-0.321652	0.665	0.805	0.184531
chac1	6.72877e-06	-0.291428	0.736	0.85	0.186905
cox17	8.08532e-06	-0.256044	0.766	0.85	0.224586
psmb1	8.52249e-06	-0.292943	0.779	0.832	0.236729
slc1a5	1.05874e-05	-0.267229	0.129	0.265	0.294088
ponzr1	1.15835e-05	-0.290838	0.888	0.885	0.321754
tuba8l4	2.08408e-05	-0.39232	0.696	0.912	0.578895
krt15	2.22765e-05	0.263897	0.14	0	0.618774
cd63	2.39871e-05	0.291214	0.862	0.894	0.666289
letm2	2.41842e-05	-0.282282	0.346	0.487	0.671764
ywhae1	2.95593e-05	-0.255363	0.801	0.876	0.82107
seta	3.6355e-05	-0.291687	0.924	0.947	1
psmb9a	4.646e-05	-0.268941	0.64	0.726	1
apex1	5.26651e-05	-0.283958	0.644	0.752	1
psmb6	6.05303e-05	-0.251403	0.785	0.867	1
sesn1	8.04198e-05	-0.362066	0.754	0.85	1
snrpf	8.82441e-05	-0.360676	0.839	0.867	1
ier2b	9.07662e-05	-0.284804	0.726	0.876	1
dusp6	0.000125644	-0.250509	0.671	0.796	1
atf4b	0.000129583	-0.294875	0.922	0.929	1
metap1	0.000135723	-0.259637	0.693	0.77	1
arl4aa	0.000170284	-0.321305	0.294	0.442	1
ssr3	0.000396626	0.287178	0.869	0.752	1
icn	0.00041244	0.896283	0.179	0.053	1
arhgef1b	0.000498417	-0.256759	0.537	0.619	1
sf3a2	0.000511911	-0.265437	0.61	0.69	1
si:ch73-281n10.2	0.000608213	0.265231	0.806	0.699	1
ptges3b	0.000771175	-0.273525	0.482	0.558	1
cfd	0.000847363	2.10627	0.091	0	1
si:ch1073-429i10.1	0.000847363	0.563593	0.091	0	1
prps1a	0.00106084	-0.289069	0.604	0.681	1
hp.1	0.00154337	0.288893	0.097	0.009	1
sgk1	0.00317045	-0.299474	0.331	0.416	1
ier2a	0.00333057	-0.268404	0.708	0.735	1
npm1a	0.00335019	-0.394783	0.908	0.929	1
MFAP4 (1 of many).8	0.00430385	1.15941	0.068	0	1
nanos1	0.00622824	0.984149	0.425	0.336	1
FO203432.1	0.0100733	0.307052	0.056	0	1
MFAP4 (1 of many).10	0.0110696	0.610586	0.054	0	1
rps27l	0.0112775	-0.332268	0.818	0.832	1
btg2	0.01368	-0.309853	0.928	0.938	1
plk2b	0.015107	-0.396522	0.377	0.451	1
tubb4b	0.0290936	-0.263112	0.923	0.965	1
eif2s2	0.0363082	-0.274502	0.875	0.876	1
si:dkey-77g12.1	0.0481083	0.414473	0.034	0	1
timp4.2	0.0594593	0.735051	0.046	0.009	1
MFAP4 (1 of many).7	0.0674353	1.21721	0.029	0	1
tmsb	0.105298	-0.266264	0.202	0.257	1
denr	0.107931	-0.278558	0.645	0.646	1
si:dkey-203a12.2	0.110279	1.3412	0.022	0	1
si:dkey-203a12.3	0.115939	0.859481	0.021	0	1
si:dkey-203a12.5	0.121913	0.435825	0.021	0	1
rab8b	0.128648	-0.306207	0.551	0.602	1
mt-atp6	0.192409	0.558606	0.868	1	1
klf2a	0.559169	-0.264385	0.268	0.257	1
ccng1	0.714565	-0.258015	0.873	0.761	1
klf6a	0.852208	-0.265903	0.7	0.664	1

## Sheet: lnfc_0_4
	p_val	avg_logFC	pct.1	pct.2	p_val_adj		yellow = < 0.05 of ETPs
si:dkey-77g12.1	0.0481083	0.414473	0.034	0	1		bolded = subset of above present in > 40% of marrow HSPCs
si:dkey-203a12.5	0.121913	0.435825	0.021	0	1		red font = appearing as differentially expressed in marrow HSPCs (all of above)
spi2	2.9079e-09	0.457173	0.246	0	8.07728e-05		* Many of the low pct.1 markers are eosinophil progenitor markers
si:ch1073-429i10.1	0.000847363	0.563593	0.091	0	1
MFAP4 (1 of many).10	0.0110696	0.610586	0.054	0	1
si:dkey-203a12.3	0.115939	0.859481	0.021	0	1
MFAP4 (1 of many).8	0.00430385	1.15941	0.068	0	1
MFAP4 (1 of many).7	0.0674353	1.21721	0.029	0	1
si:dkey-203a12.2	0.110279	1.3412	0.022	0	1
cfd	0.000847363	2.10627	0.091	0	1
timp4.2	0.0594593	0.735051	0.046	0.009	1
mrc1b	2.30716e-17	0.853342	0.429	0.009	6.40859e-13
gata2b	2.12099e-16	0.459125	0.427	0.018	5.89149e-12
s1pr5b	1.70379e-25	0.805618	0.564	0.018	4.73263e-21
spi1b	6.14385e-08	0.596375	0.282	0.044	0.00170658
icn	0.00041244	0.896283	0.179	0.053	1
actn1	2.59744e-22	0.499233	0.602	0.106	7.2149e-18
nrros	1.1908e-18	0.481918	0.661	0.195	3.30767e-14
ncf2	2.01894e-27	0.916528	0.788	0.204	5.608e-23
xbp1	1.08931e-24	0.936881	0.751	0.239	3.02578e-20
arid5b	2.03755e-14	0.4392	0.626	0.257	5.6597e-10
CABZ01066694.1	1.28702e-27	0.569393	0.852	0.283	3.57495e-23
inka1b	1.58932e-11	0.559778	0.581	0.301	4.41464e-07
cebpa	9.82066e-22	0.623728	0.781	0.319	2.72788e-17
nanos1	0.00622824	0.984149	0.425	0.336	1
lmo2	6.63845e-18	0.555941	0.749	0.381	1.84396e-13
ppdpfb	4.98073e-22	0.624152	0.918	0.549	1.3835e-17
zgc:153317	4.3469e-18	0.731452	0.862	0.584	1.20744e-13
txnipa	1.09841e-13	0.504845	0.881	0.628	3.05107e-09
tnrc18	2.09414e-10	0.463539	0.818	0.646	5.81689e-06
si:dkey-261h17.1	1.2016e-19	0.579782	0.926	0.664	3.33768e-15
hist2h2l	7.46364e-11	0.443093	0.909	0.796	2.07317e-06
csf1rb	9.71863e-20	0.449346	0.984	0.796	2.69954e-15
si:ch211-161c3.6	1.72867e-12	0.435011	0.975	0.894	4.80173e-08
eef1db	6.73957e-20	0.418149	0.994	0.929	1.87205e-15
actb2	2.36616e-12	0.506271	0.93	1	6.57248e-08
mt-atp6	0.192409	0.558606	0.868	1	1

## Sheet: lnfc_-_0_4
	p_val	avg_logFC	pct.1	pct.2	p_val_adj		yellow = < 0.05 of KM HSPCs
her9	9.52084e-253	-1.55075	0	0.735	2.6446e-248		bolded = subset of above present in > 40% of thymic ETPs (cluster 38)
lck	1.13219e-180	-0.494807	0	0.531	3.14488e-176		red font = Best candidates for true differential expression based on marrow vs. thymus B cell analysis
rag1	1.2532e-119	-0.498539	0	0.354	3.48101e-115
il7r	1.37946e-131	-0.44848	0.001	0.407	3.83173e-127
FP236356.1	1.95399e-168	-0.632829	0.002	0.522	5.42759e-164
gata3	4.88921e-135	-0.552373	0.004	0.451	1.35808e-130
bcl11ba	3.52004e-116	-0.790024	0.005	0.407	9.77763e-112
cd226	9.47361e-102	-0.508	0.013	0.434	2.63148e-97
her6	1.9612e-91	-0.790626	0.013	0.398	5.44762e-87
themis	1.96977e-117	-0.585342	0.015	0.496	5.47142e-113
ccr9b	1.3172e-184	-0.735036	0.016	0.708	3.65879e-180
rgs5b	1.58215e-20	-0.772608	0.031	0.212	4.39473e-16
si:ch73-335l21.4	3.58614e-33	-0.714531	0.034	0.292	9.96122e-29
phlda2	6.44306e-41	-0.479869	0.036	0.336	1.78969e-36
pdpk1a	5.02533e-62	-0.481706	0.037	0.425	1.39589e-57
CR753876.1	2.60957e-21	-0.695897	0.039	0.239	7.24861e-17
runx3	1.62529e-166	-1.29992	0.046	0.841	4.51458e-162
trpm5	3.95199e-46	-0.564281	0.053	0.416	1.09774e-41
adgrg1.1	7.00714e-70	-0.483724	0.057	0.54	1.94637e-65
si:ch211-152c2.3	4.47267e-51	-0.662634	0.058	0.469	1.24237e-46
sla2	5.56876e-86	-0.98982	0.062	0.628	1.54684e-81
celf3a	2.24309e-50	-0.434438	0.085	0.54	6.23062e-46
nr4a3	2.43094e-63	-0.832524	0.089	0.611	6.75243e-59
jun	1.45924e-29	-0.625356	0.091	0.434	4.05333e-25
skap1	3.23017e-59	-0.570671	0.107	0.628	8.97244e-55
rgcc	3.88094e-45	-0.558095	0.114	0.584	1.07801e-40
mycb	3.83066e-12	-0.443144	0.124	0.345	1.06404e-07
tagapa	8.42436e-59	-0.88018	0.13	0.681	2.34003e-54
si:ch211-195b13.1	3.66366e-28	-0.629912	0.133	0.487	1.01766e-23
ano6	1.76257e-115	-1.37497	0.14	0.912	4.89589e-111
znrf1	3.71033e-30	-0.446927	0.145	0.549	1.03062e-25
egr2a	7.55303e-64	-1.1244	0.15	0.743	2.098e-59
egr3	4.52935e-30	-0.59139	0.152	0.549	1.25812e-25
h1f0	1.31066e-06	-0.440325	0.157	0.327	0.0364063
id1	9.01148e-80	-1.91793	0.178	0.858	2.50312e-75
hbs1l	3.01047e-15	-0.438514	0.188	0.469	8.36219e-11
etv5a	3.48053e-28	-0.570313	0.195	0.593	9.66786e-24
p2rx1	6.3493e-86	-1.74379	0.199	0.876	1.76364e-81
BX005450.1	4.42598e-30	-0.542845	0.199	0.628	1.2294e-25
n4bp1	9.2118e-36	-0.823255	0.201	0.637	2.55876e-31
bcl2l10	1.70028e-29	-0.437173	0.205	0.619	4.72288e-25
jund	6.45617e-21	-0.690971	0.215	0.54	1.79333e-16
arl5c	3.46891e-29	-0.569474	0.22	0.646	9.6356e-25
dtnbp1a	1.07442e-13	-0.465848	0.229	0.496	2.98442e-09
CR936442.1	8.85697e-96	-2.70122	0.234	0.982	2.4602e-91
dusp2	2.20865e-33	-0.774728	0.236	0.743	6.13495e-29
stk17al	2.1062e-42	-0.79074	0.239	0.752	5.8504e-38
zyg11	1.86421e-24	-0.534867	0.239	0.628	5.17822e-20
dusp5	1.13935e-06	-0.421997	0.252	0.451	0.0316478
zbtb16a	1.66959e-09	-0.425884	0.253	0.46	4.63762e-05
si:ch73-158p21.3	6.52902e-18	-0.456917	0.26	0.566	1.81356e-13
bpnt1	3.89658e-09	-0.503595	0.266	0.478	0.000108235
irf1b	6.75929e-15	-0.64581	0.27	0.549	1.87753e-10
h2afx	3.79266e-46	-1.34226	0.272	0.832	1.05349e-41
si:dkey-159f12.2	5.7239e-30	-0.836171	0.274	0.646	1.58993e-25
pde4ba	7.78617e-61	-1.63475	0.292	0.858	2.16276e-56
relb	2.84991e-21	-0.429142	0.298	0.664	7.91621e-17
selenow1	7.94685e-36	-0.600825	0.304	0.796	2.2074e-31
grasp	1.9157e-09	-0.900141	0.343	0.531	5.32124e-05
junba	9.74558e-30	-0.829641	0.356	0.796	2.70703e-25
socs3a	2.98926e-19	-0.432173	0.368	0.752	8.30325e-15
klf13	7.251e-11	-0.400841	0.37	0.646	2.01411e-06
si:ch211-147a11.3	8.90408e-17	-0.421243	0.377	0.673	2.47329e-12
ccr9a	1.06433e-85	-2.45233	0.38	1	2.95638e-81
si:ch211-150o23.2	1.29737e-22	-0.677131	0.393	0.743	3.60369e-18
fosb	2.85113e-10	-0.665413	0.416	0.655	7.91959e-06
fth1a	1.03041e-38	-0.757897	0.424	0.912	2.86218e-34
ddit3	3.55212e-31	-0.76807	0.427	0.832	9.86672e-27
il10rb	7.12576e-18	-0.454944	0.435	0.743	1.97932e-13
si:dkey-112a7.4	2.14291e-16	-0.407028	0.439	0.735	5.95237e-12
itgae.2	1.75306e-34	-0.666694	0.451	0.867	4.86947e-30
ncaldb	1.83894e-20	-0.484504	0.467	0.788	5.10804e-16
higd1a	6.06692e-58	-1.19454	0.488	0.947	1.68521e-53
fosl2	1.19875e-07	-0.428283	0.493	0.655	0.00332977
zfand5b	1.70526e-13	-0.409754	0.496	0.735	4.73669e-09
zgc:162730	1.7998e-20	-1.04288	0.504	0.894	4.99931e-16
rgs13	4.14995e-25	-0.771165	0.504	0.832	1.15273e-20
ets2	3.16349e-24	-0.836759	0.506	0.805	8.78723e-20
sox4a.1	9.98887e-13	-0.560535	0.522	0.77	2.77461e-08
jdp2b	1.90537e-09	-0.858414	0.546	0.761	5.29254e-05
zgc:92066	5.23351e-29	-0.825357	0.549	0.938	1.45371e-24
uck2a	2.68364e-39	-1.15871	0.559	0.903	7.45435e-35
egr1	3.35333e-20	-0.907007	0.573	0.841	9.31453e-16
fam49a	1.29543e-23	-0.693824	0.575	0.832	3.59832e-19
msi2a	7.34054e-31	-0.776141	0.604	0.92	2.03898e-26
prelid3b	6.57463e-18	-0.456327	0.608	0.876	1.82624e-13
tsc22d3	6.01426e-08	-0.402466	0.626	0.779	0.00167058
prdx2	4.77424e-21	-0.534468	0.629	0.973	1.32614e-16
si:dkey-27i16.2	7.83016e-37	-1.04578	0.66	0.956	2.17498e-32
nr4a1	9.26398e-37	-1.38896	0.667	0.947	2.57326e-32
midn	2.08772e-14	-0.674581	0.667	0.823	5.79906e-10
si:ch73-46j18.5	4.60737e-12	-0.413136	0.671	0.85	1.27979e-07
brd2a	8.69907e-11	-0.427147	0.675	0.858	2.41634e-06
si:busm1-266f07.2	1.04229e-32	-0.908039	0.704	0.947	2.89516e-28
ier5	1.49898e-12	-0.415893	0.705	0.867	4.16371e-08
ascc1	2.52353e-12	-0.438667	0.706	0.956	7.0096e-08
sat1a.2	2.06325e-44	-1.07643	0.724	0.965	5.73109e-40
marcksl1a	1.8223e-10	-0.404681	0.752	0.965	5.06181e-06
bzw1b	3.21077e-19	-0.573148	0.753	0.903	8.91857e-15
nfkbiab	7.54536e-24	-0.659541	0.763	0.956	2.09587e-19
eif4a1a	7.24458e-14	-0.496387	0.8	0.912	2.01233e-09
fosab	3.38116e-06	-0.48987	0.809	0.956	0.0939185
grap2b	3.42864e-13	-0.460833	0.818	0.92	9.52374e-09
tagapb	3.26836e-12	-0.499993	0.831	0.876	9.07851e-08
kdm6bb	7.07315e-23	-0.637959	0.836	0.947	1.96471e-18
cd74b	1.461e-25	-0.658931	0.847	0.965	4.05823e-21
cd74a	7.76581e-15	-0.447481	0.848	0.929	2.15711e-10
2021-09-06	2.16422e-14	-0.454001	0.855	0.885	6.01156e-10
ucp2	4.19953e-39	-0.885109	0.885	0.991	1.1665e-34
zbtb20	6.53872e-14	-0.416355	0.903	0.947	1.81626e-09
oaz1a	5.34412e-20	-0.421523	0.915	0.973	1.48444e-15
myb	4.18478e-10	-0.428821	0.935	0.92	1.16241e-05
ddx5	8.55198e-28	-0.684506	0.938	0.991	2.37548e-23
mcl1a	5.49335e-16	-0.476542	0.948	0.973	1.52589e-11
hnrnpaba	9.06829e-13	-0.41541	0.961	1	2.5189e-08
h3f3d	3.03638e-28	-0.457235	0.99	1	8.43415e-24
hnrnpa0l.1	2.0792e-25	-0.444051	0.999	1	5.7754e-21

## Sheet: BCellDEMarkers_Cl2_19_KMvThy
	p_val	avg_logFC	pct.1	pct.2	p_val_adj
runx3	1.14e-224	-1.16376	0.015	0.43	3.16e-220		yellow highlight indicates a candidate gene eliminated for being differentially expressed in marrow vs. thymus B cells with negligible marrow B cell expression
cebpb	1.15e-194	-2.00054	0.041	0.487	3.2e-190		green highlight indicates a candidate gene NOT eliminated because it is less likely to be a tissue-specific artifact due to non-negligible marrow B cell expression
ccr9a	8.99e-187	-1.86292	0.611	0.974	2.5e-182
BX901920.1	9.99e-177	-1.11944	0.008	0.32	2.78e-172
rgs13	4.2e-167	-1.46723	0.456	0.928	1.17e-162
si:ch211-198c19.3	4.92e-158	-1.79857	0.115	0.625	1.37e-153
hsp70l	5.85e-149	-1.86166	0.01	0.289	1.62e-144
BX120005.1	5.37e-144	-1.12883	0.039	0.401	1.49e-139
klf12a	7.08e-144	-0.71958	0.008	0.274	1.97e-139
itgae.2	5.27e-140	-0.870753	0.016	0.307	1.46e-135
nr4a3	1.32e-137	-1.03175	0.017	0.307	3.66e-133
zgc:194275	2.54e-137	0.86322	0.992	0.925	7.05e-133
sat1a.2	1.63e-133	-1.14525	0.681	0.954	4.52e-129
rgs5b	1.77e-129	-0.929088	0.006	0.241	4.91e-125
BX248082.1	2.73e-119	-1.13989	0.056	0.401	7.57e-115
ccr2.1	1.41e-118	-0.878815	0.033	0.338	3.91e-114
hsp90aa1.2	1.55e-111	-1.6884	0.008	0.224	4.3e-107
si:dkey-266f7.10	1.98e-109	-0.972732	0.027	0.303	5.51e-105
dnajb1b	1.37e-105	-1.65081	0.123	0.511	3.8e-101
hsp70.3	2.52e-105	-1.75035	0.002	0.175	7.01e-101
si:dkeyp-85e10.3	1.26e-104	-0.9617	0.128	0.535	3.5e-100
CR753876.1	1.1e-102	-0.752588	0.013	0.232	3.04e-98
grasp	1.36e-102	-1.14799	0.202	0.636	3.77e-98
stk17al	1.95e-96	-0.970941	0.216	0.645	5.4e-92
csrnp1a	1.04e-93	-1.0373	0.159	0.557	2.88e-89
jdp2b	1.35e-91	-1.48225	0.277	0.702	3.75e-87
smad7	7.3e-88	-0.488809	0.004	0.16	2.03e-83
rps3a	2.46e-85	0.34083	1	0.998	6.83e-81
rsrp1	3.24e-85	-1.19461	0.323	0.708	8.99e-81
sept9b	2.71e-84	-0.62663	0.022	0.239	7.52e-80
si:dkey-185m8.2	4.67e-84	-0.951817	0.151	0.526	1.3e-79
myh11a	1.97e-83	-0.5736	0.027	0.254	5.47e-79
hsp70.2	5.49e-83	-1.69762	0.005	0.16	1.53e-78
ighv1-4	6.96e-83	1.27228	0.808	0.351	1.93e-78
grb10b	4.17e-82	-0.585401	0.006	0.167	1.16e-77
scinlb	5.22e-82	-0.496084	0.018	0.219	1.45e-77
sik1	4.54e-81	-0.564163	0.01	0.184	1.26e-76
srgn	1.5e-80	-1.04835	0.122	0.447	4.17e-76
rpl21	6.3e-80	0.29487	1	1	1.75e-75
zmp:0000001139	1.16e-79	-0.665812	0.047	0.309	3.22e-75
hsp70.1	2.28e-79	-1.20369	0.006	0.16	6.34e-75
zgc:152863	5.81e-78	-0.549745	0.011	0.184	1.61e-73
csf2rb	3.85e-77	-0.759185	0.045	0.3	1.07e-72
rpl19	7.64e-77	0.296066	0.999	1	2.12e-72
FP236356.1	7.47e-76	-0.42451	0.001	0.125	2.08e-71
tagapa	2.38e-75	-1.11872	0.492	0.803	6.6e-71
mia2	9.8e-75	-0.757799	0.064	0.338	2.72e-70
mrap2a	1.78e-74	-0.91473	0.052	0.311	4.95e-70
si:ch211-226m16.2	1.09e-72	-0.874803	0.21	0.57	3.03e-68
ighz	1.45e-72	-0.774262	0.138	0.513	4.03e-68
abi3a	3.1e-72	-0.495953	0.013	0.18	8.61e-68
rpl18a	5.52e-71	0.312866	1	0.996	1.53e-66
rps9	7.97e-71	0.300387	1	0.998	2.21e-66
dusp2	1.87e-69	-1.04791	0.627	0.875	5.19e-65
si:dkey-266f7.4	3.23e-69	-0.350535	0	0.11	8.97e-65
pnp5a	1.87e-68	-0.573106	0.022	0.211	5.21e-64
calm1a	1.46e-67	-0.914036	0.166	0.504	4.05e-63
rpl7a	1.62e-67	0.307784	1	0.993	4.51e-63
hopx	1.68e-67	1.03239	0.637	0.206	4.67e-63
skilb	1.06e-66	-0.429383	0.011	0.162	2.94e-62
si:dkey-159f12.2	6.81e-66	-0.616197	0.047	0.276	1.89e-61
si:ch211-145b13.6	1.13e-65	1.08832	0.566	0.118	3.13e-61
pde4ba	1.09e-64	-0.963808	0.525	0.816	3.04e-60
nme2b.1	7.25e-64	0.359913	0.999	0.987	2.01e-59
mt-co1	5.31e-63	-0.661816	0.954	0.98	1.47e-58
plekho1b	9.15e-63	-0.782103	0.137	0.45	2.54e-58
rpl11	3.38e-62	0.265205	1	1	9.39e-58
lcp1	1.9e-61	-0.688991	0.421	0.768	5.29e-57
si:ch73-335l21.4	2.17e-61	-0.846592	0.028	0.215	6.02e-57
rps14	6.39e-60	0.301744	1	1	1.77e-55
rhpn2	2.04e-59	-0.337093	0	0.094	5.67e-55
irf1b	3.87e-59	-0.67699	0.068	0.314	1.08e-54
rpl7	4.6e-59	0.270139	1	1	1.28e-54
nrros	5.21e-59	0.963982	0.526	0.105	1.45e-54
s1pr4	1.6e-58	1.01809	0.495	0.079	4.44e-54
lck	4.49e-58	-0.307108	0	0.092	1.25e-53
nocta	4.55e-58	-0.624482	0.058	0.287	1.26e-53
rpl12	4.96e-58	0.288818	1	1	1.38e-53
h2afx	1.13e-57	-0.702625	0.059	0.292	3.13e-53
fosl2	1.15e-57	-0.689822	0.067	0.305	3.19e-53
prelid3b	5.36e-57	-0.776718	0.249	0.583	1.49e-52
higd1a	3.61e-56	-0.798848	0.242	0.561	1e-51
si:dkey-27i16.2	4.58e-56	-1.07578	0.429	0.713	1.27e-51
tnfrsf1a	8.27e-56	-0.307055	0.005	0.118	2.3e-51
mfng	1.96e-55	-0.650665	0.118	0.399	5.44e-51
rack1	2.87e-55	0.28807	0.999	0.987	7.98e-51
rpl13a	2.99e-55	0.259713	1	0.996	8.3e-51
sla2	3.18e-54	-0.348484	0	0.083	8.83e-50
sash3	4.79e-53	-0.45442	0.034	0.215	1.33e-48
ucp2	1.4e-52	-0.676718	0.634	0.864	3.88e-48
ddx5	2.16e-52	-0.640781	0.696	0.882	5.99e-48
arg2	2.78e-52	-0.426033	0.006	0.116	7.73e-48
BX322618.1	3.58e-52	-0.358888	0.013	0.145	9.95e-48
nr4a1	8.79e-52	-0.989017	0.586	0.818	2.44e-47
add3a	1.26e-50	1.02083	0.474	0.105	3.51e-46
dusp5	1.03e-48	-0.655563	0.058	0.263	2.87e-44
rps7	1.21e-48	0.26405	1	0.996	3.37e-44
rps6ka1	1.7e-48	-0.685072	0.124	0.386	4.71e-44
si:dkey-188i13.7	1.37e-47	1.05503	0.539	0.189	3.81e-43
CR936442.1	2.14e-47	-0.944799	0.937	0.989	5.93e-43
pnrc2	2.48e-47	-0.507348	0.95	0.985	6.89e-43
gpx1a	7.41e-47	0.808856	0.675	0.32	2.06e-42
fosab	2.25e-46	-0.856041	0.729	0.912	6.25e-42
si:ch211-105j21.9	7.9e-46	-0.650485	0.155	0.423	2.19e-41
eef1g	1.17e-45	0.295492	0.999	0.989	3.25e-41
selplg	1.71e-45	-0.606887	0.049	0.235	4.74e-41
ip6k2b	3.2e-45	-0.635781	0.162	0.439	8.89e-41
slc7a3b	3.22e-45	-0.582352	0.09	0.322	8.95e-41
rpl15	3.51e-45	0.278598	1	0.982	9.74e-41
cd7al	8.02e-45	-0.710635	0.274	0.564	2.23e-40
nuggc.2	9.59e-45	-0.436227	0.033	0.195	2.66e-40
hif1al	1.94e-44	-0.466961	0.044	0.219	5.37e-40
ccl35.1	3.99e-44	-1.27683	0.144	0.397	1.11e-39
si:dkey-238d18.10	5.99e-44	-0.592659	0.055	0.246	1.66e-39
tubb4b	1.54e-43	-0.76952	0.357	0.616	4.28e-39
ets2	3.83e-43	-0.70947	0.167	0.43	1.06e-38
tnikb	6.89e-43	-0.265252	0.006	0.099	1.91e-38
cobll1a	9.39e-43	0.867224	0.432	0.103	2.61e-38
klf2a	1.14e-42	0.824662	0.447	0.096	3.18e-38
vsir	3.15e-42	-0.630108	0.226	0.504	8.76e-38
kdm6ba	6e-42	-0.670944	0.181	0.456	1.67e-37
zgc:92066	3.98e-41	-0.720641	0.788	0.882	1.11e-36
si:ch211-222l21.1	4.56e-41	-0.790176	0.435	0.713	1.27e-36
eif4a1a	1.81e-40	-0.641344	0.281	0.559	5.03e-36
mycb	2.38e-40	-0.721141	0.171	0.428	6.61e-36
si:dkey-206d17.12	3e-40	-0.733385	0.211	0.487	8.33e-36
si:ch211-150o23.2	6.61e-40	-0.685059	0.234	0.511	1.84e-35
chmp4ba	1.55e-39	-0.581381	0.142	0.388	4.31e-35
CR855337.1	1.97e-38	0.738262	0.425	0.11	5.47e-34
jun	3.79e-38	-0.806065	0.2	0.465	1.05e-33
phlda2	4.88e-38	-0.650214	0.013	0.121	1.36e-33
ube2al	1.16e-37	-0.583694	0.18	0.439	3.23e-33
CR383676.1	2.51e-37	-0.297118	0.999	1	6.97e-33
npl	3.13e-37	-0.502104	0.095	0.307	8.69e-33
agap2	1.8e-36	-0.490485	0.12	0.344	5e-32
slc25a25a	2.25e-36	-0.530504	0.093	0.296	6.25e-32
mknk2b	3.51e-36	-0.603359	0.507	0.759	9.75e-32
tox2	6.17e-36	-0.345342	0.013	0.114	1.71e-31
adgrg1.1	6.66e-36	-0.328623	0.022	0.143	1.85e-31
hmgn2	8.64e-36	-0.412225	0.648	0.862	2.4e-31
junba	9.83e-36	-0.756899	0.176	0.404	2.73e-31
si:ch211-207n23.2	1.85e-35	-0.389017	0.054	0.226	5.15e-31
ccnd1	4.68e-35	-0.261538	0.008	0.096	1.3e-30
ccdc88c	4.74e-35	-0.330277	0.024	0.147	1.32e-30
wdr76	6.99e-35	-0.394544	0.015	0.118	1.94e-30
eef1b2	9.15e-35	0.308046	0.989	0.965	2.54e-30
mt-co2	1.52e-34	-0.36311	0.967	0.996	4.22e-30
slc25a33	2.18e-34	-0.540077	0.098	0.298	6.06e-30
chmp2a	2.6e-34	-0.641799	0.317	0.575	7.22e-30
si:dkey-25e12.3	6.75e-34	-0.548652	0.113	0.325	1.87e-29
wasa	9.36e-34	-0.569391	0.492	0.739	2.6e-29
CU019662.1	1.45e-33	-0.504753	0.186	0.439	4.03e-29
ank3a	1.63e-33	0.766223	0.289	0.022	4.52e-29
cd8b	5.06e-33	-0.304175	0	0.053	1.41e-28
mapk6	8.84e-33	-0.410229	0.052	0.208	2.45e-28
tagln2	1.34e-32	0.686143	0.504	0.213	3.71e-28
ubb	2.66e-32	-0.786147	0.176	0.399	7.38e-28
ier5	3.59e-32	-0.611055	0.402	0.649	9.97e-28
ccr2	3.59e-32	-0.464612	0.093	0.285	9.98e-28
hspa8	6.34e-32	-0.49129	0.811	0.89	1.76e-27
slc44a2	1.34e-31	-0.516963	0.184	0.428	3.72e-27
lonrf1l	3.05e-31	-0.517021	0.149	0.368	8.47e-27
gnai2b	3.42e-31	-0.51634	0.198	0.436	9.5e-27
arl5c	3.62e-31	-0.641923	0.45	0.7	1.01e-26
marcksl1a	6.03e-31	-0.450601	0.871	0.969	1.68e-26
h3f3d	6.89e-31	-0.393129	0.756	0.866	1.91e-26
cyth4a	8.81e-31	-0.251755	0.015	0.112	2.45e-26
cotl1	9.6e-31	-0.496008	0.426	0.664	2.67e-26
cd8a	1.37e-30	-0.273781	0	0.046	3.79e-26
irf8	1.92e-30	0.781763	0.421	0.14	5.34e-26
si:ch211-102c2.4	2.37e-30	-0.493387	0.158	0.375	6.58e-26
CU499336.2	2.7e-30	-0.253507	0.013	0.103	7.49e-26
jund	3.27e-30	-0.73987	0.205	0.428	9.1e-26
si:dkey-183p4.10	3.36e-30	-0.539744	0.197	0.441	9.33e-26
rpl23a	3.55e-30	0.270968	0.993	0.976	9.86e-26
gpr183a	7.59e-30	-0.51786	0.06	0.211	2.11e-25
ccr9b	1.03e-29	-0.409775	0.052	0.2	2.85e-25
scdb	1.56e-29	-0.293454	0.011	0.096	4.33e-25
ddb2	1.75e-29	-0.489361	0.14	0.351	4.86e-25
sh3kbp1	1.88e-29	-0.458474	0.208	0.452	5.23e-25
DNAJA4	7.95e-29	-0.276869	0.005	0.072	2.21e-24
atf4b	1.15e-28	-0.521784	0.589	0.772	3.18e-24
BX571825.5	1.2e-28	0.478031	0.892	0.743	3.34e-24
epb41a	1.42e-28	0.612475	0.492	0.221	3.94e-24
CU633486.1	2.54e-28	-0.322967	0.034	0.158	7.07e-24
cd63	3.26e-28	-0.674552	0.343	0.542	9.05e-24
ifrd1	4.06e-28	-0.43601	0.108	0.294	1.13e-23
dgkza	4.21e-28	-0.445196	0.09	0.265	1.17e-23
si:ch211-212g7.6	6.25e-28	-0.330817	0.03	0.145	1.74e-23
mcl1a	7.97e-28	-0.412359	0.912	0.95	2.21e-23
BX908750.1	9.63e-28	-0.310558	0.021	0.121	2.67e-23
gng2	1.42e-27	0.596653	0.43	0.173	3.94e-23
spty2d1	1.76e-27	-0.574538	0.079	0.243	4.9e-23
lcp2a	2.61e-27	-0.464598	0.152	0.357	7.25e-23
bcl11ba	3.04e-27	-0.252406	0.001	0.05	8.45e-23
hcst	6.66e-27	-0.410195	0.113	0.3	1.85e-22
sdc4	8.54e-27	-0.498716	0.052	0.189	2.37e-22
inppl1b	9.41e-27	-0.250283	0.012	0.092	2.61e-22
kctd5a	1.01e-26	-0.458174	0.721	0.866	2.81e-22
pmaip1	1.19e-26	-0.963051	0.091	0.252	3.31e-22
vaspa	1.29e-26	-0.468136	0.153	0.351	3.59e-22
si:ch211-39i2.2	1.36e-26	-0.308555	0.019	0.114	3.78e-22
si:ch73-95l15.5	2.6e-26	-0.400069	0.071	0.226	7.23e-22
zgc:153659.1	2.62e-26	-0.510037	0.2	0.421	7.26e-22
nfil3-4	3.35e-26	-0.347063	0.04	0.164	9.31e-22
galnt1	4.07e-26	-0.304978	0.054	0.193	1.13e-21
zgc:152774	5.93e-26	-0.42112	0.113	0.294	1.65e-21
xbp1	7.63e-26	-0.585884	0.695	0.787	2.12e-21
ipcef1	9.33e-26	-0.329	0.032	0.143	2.59e-21
zfand5b	1.2e-25	-0.544688	0.162	0.364	3.34e-21
si:ch211-195b13.1	1.3e-25	-0.614652	0.234	0.45	3.6e-21
optn	2.11e-25	-0.273931	0.028	0.134	5.87e-21
eef1da	2.61e-25	0.352505	0.903	0.792	7.24e-21
si:ch211-25d12.7	5.09e-25	-0.455489	0.171	0.377	1.41e-20
cdkn1bb	8.47e-25	-0.464382	0.388	0.629	2.35e-20
mibp2	1.01e-24	0.361355	0.944	0.822	2.8e-20
ccnl1b	1.02e-24	-0.438295	0.093	0.257	2.84e-20
CR944667.2	1.22e-24	0.627082	0.252	0.037	3.39e-20
si:dkey-262k9.4	2.27e-24	-0.521116	0.152	0.333	6.31e-20
ubap2a	3.95e-24	-0.297289	0.037	0.151	1.1e-19
fgd4b	9.72e-24	-0.36619	0.061	0.197	2.7e-19
cad	1.25e-23	0.584377	0.388	0.16	3.48e-19
iscub	1.33e-23	-0.440733	0.151	0.342	3.71e-19
tuba8l4	1.46e-23	-0.562408	0.482	0.636	4.05e-19
parm1	1.54e-23	-0.336803	0.046	0.167	4.29e-19
scgn	1.68e-23	-0.264061	0.018	0.103	4.66e-19
cd83	1.75e-23	-0.72397	0.295	0.493	4.85e-19
cmip	2.51e-23	-0.395999	0.182	0.39	6.96e-19
bzw1b	3.39e-23	-0.474078	0.309	0.524	9.42e-19
crip1	4.16e-23	0.403911	0.897	0.754	1.16e-18
ascc1	6.63e-23	-0.574496	0.196	0.404	1.84e-18
si:ch1073-392o20.2	6.7e-23	-0.309814	0.058	0.189	1.86e-18
CU571382.1	7.33e-23	0.60995	0.985	0.958	2.04e-18
pim1	8.79e-23	-0.542864	0.276	0.478	2.44e-18
BX005450.1	9.65e-23	-0.491881	0.082	0.23	2.68e-18
flna	2.56e-22	0.546025	0.331	0.107	7.12e-18
pacsin3	2.95e-22	0.529432	0.218	0.026	8.19e-18
smad1	3.32e-22	-0.254819	0.022	0.112	9.22e-18
bcl10	3.35e-22	-0.372758	0.064	0.2	9.3e-18
si:ch211-251j10.3	3.93e-22	-0.28074	0.015	0.092	1.09e-17
bcl6a	5.39e-22	0.548813	0.361	0.14	1.5e-17
rarab	5.64e-22	-0.326486	0.052	0.173	1.57e-17
swap70a	6.42e-22	-0.552845	0.304	0.502	1.78e-17
rpl3	8.17e-22	0.250285	0.995	0.987	2.27e-17
letm2	1.41e-21	-0.52697	0.142	0.316	3.91e-17
crema	1.45e-21	-0.257773	0.044	0.16	4.03e-17
tmc6a	1.51e-21	-0.310801	0.045	0.16	4.19e-17
skap1	1.83e-21	-0.422616	0.17	0.355	5.09e-17
mhc1zba	2.12e-21	-0.302242	0.875	0.923	5.88e-17
ptprc	2.31e-21	-0.426243	0.609	0.794	6.42e-17
dusp1	2.97e-21	-0.514874	0.68	0.811	8.25e-17
hspa4a	7.15e-21	-0.275775	0.021	0.105	1.99e-16
fosb	7.44e-21	-0.834058	0.112	0.27	2.07e-16
cited4a	8.05e-21	-0.457091	0.388	0.592	2.24e-16
cd37	1.61e-20	0.470869	0.598	0.401	4.46e-16
abi1a	6.17e-20	0.49729	0.291	0.092	1.71e-15
rhogb	6.9e-20	0.508041	0.477	0.274	1.92e-15
pycard	7.01e-20	-0.347174	0.075	0.208	1.95e-15
plk3	7.37e-20	-0.609206	0.194	0.373	2.05e-15
CU207301.2	8.49e-20	-0.43817	0.327	0.535	2.36e-15
si:dkey-112a7.4	9.15e-20	-0.44894	0.297	0.498	2.54e-15
fam76b	1.25e-19	-0.369941	0.148	0.322	3.46e-15
zgc:152791	1.28e-19	0.727507	0.325	0.127	3.54e-15
rc3h2	1.7e-19	-0.374633	0.082	0.219	4.73e-15
gpr55a	1.8e-19	-0.38708	0.106	0.257	5e-15
ube2e3	2.49e-19	0.403965	0.669	0.498	6.92e-15
b3gnt3.4	2.84e-19	-0.485577	0.159	0.331	7.89e-15
hnrnpa0l.1	3.11e-19	-0.321245	0.905	0.919	8.65e-15
ptprja	3.14e-19	-0.408731	0.157	0.327	8.71e-15
id3	3.56e-19	-0.652402	0.404	0.575	9.9e-15
pptc7a	4.16e-19	-0.318549	0.07	0.2	1.16e-14
slc1a5	4.6e-19	-0.317732	0.039	0.138	1.28e-14
znf576.1	4.75e-19	-0.443852	0.128	0.285	1.32e-14
gpr132b	5.15e-19	-0.258416	0.028	0.116	1.43e-14
nuggc.1	7.88e-19	-0.435612	0.163	0.333	2.19e-14
ccl35.2	8.96e-19	-0.332943	0.028	0.116	2.49e-14
ube2v1	9.1e-19	0.442451	0.462	0.246	2.53e-14
slc20a1b	1.39e-18	-0.447674	0.11	0.254	3.86e-14
parvg	1.46e-18	0.480693	0.421	0.221	4.06e-14
eif3m	2.15e-18	0.269085	0.92	0.833	5.97e-14
si:cabz01074946.1	2.24e-18	-0.556441	0.162	0.322	6.21e-14
ppargc1b	2.25e-18	-0.329625	0.035	0.129	6.25e-14
dtnbp1a	2.27e-18	-0.323827	0.074	0.202	6.31e-14
sh3bp5la	2.5e-18	-0.418861	0.129	0.285	6.95e-14
tefa	3.52e-18	-0.491419	0.519	0.68	9.77e-14
ighd	3.71e-18	0.506228	0.37	0.171	1.03e-13
cd82b	4.37e-18	-0.315573	0.085	0.217	1.21e-13
pdpk1a	1.45e-17	-0.333831	0.144	0.305	4.03e-13
ebf3a	1.6e-17	-0.461215	0.257	0.441	4.44e-13
ldha	1.64e-17	-0.48521	0.368	0.555	4.54e-13
si:dkey-238d18.8	1.64e-17	0.4934	0.229	0.057	4.57e-13
chmp4bb	1.76e-17	-0.474626	0.17	0.329	4.9e-13
arhgap25	2.66e-17	-0.270018	0.05	0.156	7.39e-13
plekho2	3.54e-17	0.44758	0.414	0.213	9.84e-13
klf13	5.56e-17	-0.36554	0.271	0.471	1.55e-12
zgc:64051	6.58e-17	-0.36703	0.631	0.761	1.83e-12
adipor2	6.64e-17	0.482655	0.299	0.116	1.85e-12
calm3a.1	7.55e-17	0.439195	0.483	0.294	2.1e-12
gig2d	1.08e-16	0.487387	0.327	0.138	3e-12
ABR (1 of many)	1.13e-16	-0.251243	0.061	0.173	3.13e-12
chac1	1.51e-16	-0.476226	0.403	0.559	4.19e-12
ly6m5	1.55e-16	-0.408582	0.025	0.101	4.31e-12
hbegfa	1.56e-16	-0.289357	0.047	0.145	4.34e-12
csnk1da	2e-16	-0.335746	0.088	0.213	5.55e-12
nbr1a	2.36e-16	-0.307374	0.067	0.18	6.56e-12
si:ch211-189a15.5	2.59e-16	-0.28106	0.079	0.202	7.19e-12
smchd1	2.83e-16	-0.310965	0.048	0.147	7.86e-12
atp1a1a.1	3.55e-16	-0.31801	0.089	0.213	9.85e-12
pcna	3.88e-16	-0.355207	0.076	0.189	1.08e-11
cycsb	4.61e-16	-0.443055	0.181	0.329	1.28e-11
BX322587.1	4.75e-16	-0.258184	0.056	0.162	1.32e-11
dgkzb	5.13e-16	-0.292018	0.061	0.169	1.43e-11
tpm3	8.04e-16	0.458096	0.511	0.338	2.23e-11
atp1b1a	1.16e-15	-0.380274	0.326	0.493	3.23e-11
mt-cyb	1.46e-15	-0.255458	0.851	0.95	4.05e-11
CABZ01074397.1	1.5e-15	-0.354314	0.114	0.25	4.17e-11
h2afx1	1.82e-15	-0.419394	0.46	0.623	5.07e-11
gdi2	2.41e-15	0.416029	0.547	0.379	6.68e-11
zyg11	3.24e-15	-0.265934	0.052	0.149	9e-11
eef1db	3.4e-15	0.365679	0.625	0.441	9.45e-11
slc38a2	4.01e-15	-0.345752	0.106	0.235	1.11e-10
si:dkey-29p10.4	4.39e-15	-0.272537	0.028	0.103	1.22e-10
dbnlb	5.37e-15	-0.291374	0.064	0.171	1.49e-10
hivep1	8.56e-15	-0.346459	0.09	0.213	2.38e-10
lmnb1	8.65e-15	-0.268956	0.055	0.154	2.4e-10
mcl1b	8.99e-15	-0.381856	0.087	0.2	2.5e-10
si:ch211-12e13.12	1e-14	0.398144	0.212	0.059	2.79e-10
ddit3	1.05e-14	-0.499132	0.396	0.559	2.92e-10
rnaset2	1.21e-14	-0.369609	0.103	0.224	3.37e-10
dusp6	1.34e-14	-0.332248	0.122	0.254	3.74e-10
arrdc3b	1.74e-14	0.346853	0.555	0.366	4.83e-10
arhgef3l	2.44e-14	-0.322981	0.151	0.294	6.77e-10
zfand5a	2.5e-14	-0.259489	0.072	0.18	6.94e-10
brd2a	2.54e-14	-0.403421	0.293	0.461	7.05e-10
si:ch211-160o17.2	2.95e-14	-0.254436	0.055	0.154	8.19e-10
ociad2	3.39e-14	0.467659	0.19	0.048	9.42e-10
BX649442.1	3.64e-14	0.495014	0.334	0.164	1.01e-09
cox8b	7.77e-14	0.376254	0.322	0.151	2.16e-09
rtn1a	9.11e-14	0.459037	0.14	0.018	2.53e-09
tmem131l	1.21e-13	-0.31843	0.179	0.329	3.36e-09
map1lc3b	1.34e-13	-0.325768	0.178	0.331	3.71e-09
SERP1	1.44e-13	0.29951	0.748	0.643	4e-09
hmha1b	1.54e-13	-0.328277	0.211	0.368	4.29e-09
rsl1d1	1.81e-13	0.307309	0.764	0.632	5.02e-09
tmsb	1.97e-13	0.422414	0.159	0.031	5.46e-09
si:dkey-238d18.9	1.98e-13	-0.262217	0.031	0.105	5.49e-09
dok2	1.99e-13	-0.343043	0.229	0.393	5.53e-09
ywhah	2.17e-13	0.416199	0.21	0.068	6.03e-09
si:dkey-188i13.6	2.45e-13	0.393102	0.115	0.004	6.81e-09
ilk	2.61e-13	-0.313921	0.108	0.23	7.24e-09
pik3r1	3.44e-13	-0.377397	0.627	0.774	9.55e-09
fam129bb	3.69e-13	0.395546	0.247	0.096	1.02e-08
CU571382.4	4.63e-13	0.372941	0.165	0.037	1.28e-08
ctsla	4.97e-13	-0.437388	0.05	0.134	1.38e-08
oaz1a	6.48e-13	-0.39967	0.476	0.618	1.8e-08
hexim1	7e-13	-0.373965	0.207	0.355	1.95e-08
nucb1	7.74e-13	-0.29598	0.113	0.232	2.15e-08
gse1	8.76e-13	-0.27689	0.068	0.167	2.43e-08
ctss2.2	9.1e-13	0.355878	0.418	0.257	2.53e-08
cflara	9.8e-13	-0.306978	0.141	0.274	2.72e-08
si:ch73-92i20.1.1	1.17e-12	-0.296032	0.08	0.184	3.25e-08
pim2	1.21e-12	-0.253527	0.107	0.224	3.37e-08
ppp1r18	1.26e-12	-0.279741	0.206	0.362	3.49e-08
PPP2CA	1.49e-12	-0.285712	0.145	0.276	4.13e-08
kdm6bb	1.66e-12	-0.381759	0.137	0.263	4.62e-08
tp53inp1	1.72e-12	-0.339286	0.105	0.219	4.79e-08
2021-09-12	1.96e-12	-0.321347	0.298	0.469	5.45e-08
DTX4	2.6e-12	-0.353914	0.117	0.235	7.22e-08
si:dkey-24p1.1	2.88e-12	-0.275553	0.685	0.818	8e-08
il10rb	3.22e-12	-0.353009	0.274	0.432	8.94e-08
lrrc47	3.32e-12	-0.319589	0.105	0.217	9.23e-08
susd1	3.68e-12	0.357407	0.222	0.083	1.02e-07
ccng2	3.82e-12	-0.394621	0.173	0.305	1.06e-07
prkar1aa	4.2e-12	-0.263111	0.088	0.195	1.17e-07
si:ch1073-220m6.1	5.51e-12	0.349085	0.579	0.436	1.53e-07
si:dkey-171c9.3	6.54e-12	-0.295876	0.307	0.467	1.82e-07
cica	6.91e-12	-0.342339	0.08	0.18	1.92e-07
creb3l3l	8.96e-12	-0.306104	0.15	0.276	2.49e-07
zgc:64065	8.98e-12	0.395425	0.19	0.064	2.49e-07
spi1b	9.06e-12	0.317612	0.812	0.689	2.52e-07
arhgdig	1.14e-11	-0.259796	0.699	0.792	3.17e-07
klf6a	1.31e-11	-0.433157	0.451	0.596	3.65e-07
junbb	1.49e-11	-0.27782	0.085	0.184	4.15e-07
si:ch211-153b23.7	1.79e-11	-0.275166	0.247	0.406	4.97e-07
BX284696.1	1.89e-11	-0.318483	0.149	0.274	5.25e-07
UBB	1.93e-11	-0.460803	0.42	0.557	5.35e-07
midn	2.11e-11	-0.444924	0.137	0.254	5.86e-07
kank4	2.3e-11	0.290756	0.114	0.013	6.39e-07
h3f3b.1	2.42e-11	-0.334255	0.426	0.539	6.71e-07
zgc:158463	2.43e-11	-0.521426	0.871	0.932	6.75e-07
dub	2.68e-11	0.305061	0.534	0.395	7.44e-07
rnf44	3.96e-11	-0.311922	0.216	0.357	1.1e-06
oaz1b	4.33e-11	0.29328	0.779	0.678	1.2e-06
zgc:92789	4.64e-11	0.359878	0.236	0.105	1.29e-06
si:ch211-79k12.1	4.71e-11	-0.305507	0.2	0.34	1.31e-06
lmo2	4.8e-11	0.275591	0.608	0.474	1.33e-06
clk4a	5.97e-11	-0.298757	0.228	0.371	1.66e-06
si:dkey-238d18.7.1	6.07e-11	0.29941	0.125	0.022	1.69e-06
tyk2	6.74e-11	-0.260457	0.098	0.204	1.87e-06
2021-09-06	6.91e-11	-0.287477	0.416	0.557	1.92e-06
il6r	7.9e-11	0.307923	0.347	0.195	2.19e-06
egr2a	7.99e-11	-0.491825	0.131	0.241	2.22e-06
fhit	9.05e-11	0.320936	0.237	0.103	2.51e-06
wu:fc75a09	9.98e-11	-0.311565	0.096	0.195	2.77e-06
rasgef1ba	1.07e-10	-0.362939	0.01	0.05	2.97e-06
arf1	1.19e-10	-0.261689	0.05	0.127	3.3e-06
arl11	1.19e-10	-0.352659	0.064	0.149	3.3e-06
anapc16	1.33e-10	-0.290548	0.277	0.423	3.71e-06
irf7	1.53e-10	-0.307884	0.123	0.237	4.25e-06
khdrbs1b	1.59e-10	-0.298365	0.177	0.305	4.42e-06
zfhx3	1.95e-10	0.394535	0.193	0.075	5.42e-06
sf3b1	2.3e-10	-0.325328	0.231	0.364	6.4e-06
arf5	2.45e-10	-0.271357	0.162	0.285	6.79e-06
ahr2	2.94e-10	-0.304964	0.11	0.215	8.17e-06
zgc:153409	6.11e-10	-0.32687	0.394	0.526	1.7e-05
pgam1a	7.07e-10	-0.379425	0.307	0.43	1.96e-05
si:ch73-362m14.2	7.33e-10	0.27047	0.09	0.007	2.03e-05
ist1	7.71e-10	-0.350854	0.124	0.228	2.14e-05
tubb2b	8.47e-10	0.300616	0.592	0.476	2.35e-05
si:ch211-1a19.3	8.77e-10	0.291213	0.122	0.026	2.44e-05
eif3jb	9.9e-10	-0.311123	0.212	0.333	2.75e-05
plekho1a	1.06e-09	0.307748	0.143	0.042	2.93e-05
tagapb	1.29e-09	-0.333605	0.437	0.566	3.58e-05
csnk1db	1.31e-09	-0.264572	0.132	0.239	3.65e-05
glb1l	1.46e-09	0.366649	0.192	0.079	4.05e-05
esf1	1.5e-09	-0.284464	0.114	0.217	4.18e-05
susd6	1.63e-09	-0.280819	0.147	0.261	4.51e-05
hbaa2	1.67e-09	0.735407	0.075	0	4.65e-05
hif1ab	1.82e-09	-0.262909	0.158	0.272	5.06e-05
rdh10b	2.34e-09	-0.288952	0.078	0.162	6.51e-05
calm3a	2.38e-09	-0.280722	0.108	0.2	6.6e-05
ezrb	2.55e-09	-0.31275	0.171	0.287	7.09e-05
ubl3b	3.47e-09	-0.275018	0.111	0.208	9.64e-05
si:dkey-188i13.10	4.95e-09	0.280565	0.149	0.048	0.00013743
FP016018.1	5.34e-09	0.323269	0.137	0.042	0.00014843
pkma	5.85e-09	-0.272094	0.199	0.309	0.00016259
fam49bb	6.04e-09	0.297387	0.272	0.149	0.00016766
nfe2l2a	6.29e-09	-0.321929	0.265	0.386	0.00017485
eif4g2b	8.26e-09	-0.259053	0.182	0.3	0.00022941
map3k14a	1.09e-08	-0.263271	0.164	0.274	0.00030304
gm2a	1.2e-08	0.340474	0.485	0.384	0.00033406
ywhaqb	1.22e-08	0.292139	0.307	0.186	0.0003384
atp6v0ca	1.48e-08	-0.272023	0.23	0.346	0.00041053
tuba8l	2.06e-08	-0.334394	0.242	0.346	0.00057194
gcnt4a	2.44e-08	0.315725	0.231	0.121	0.00067743
ip6k2a	2.68e-08	-0.266703	0.168	0.274	0.00074376
ube2d2	2.81e-08	-0.270034	0.42	0.548	0.00077933
clic2	5.38e-08	0.250542	0.103	0.024	0.00149546
lgmn	7.04e-08	-0.302915	0.084	0.162	0.00195561
sptbn1	7.09e-08	0.26252	0.114	0.033	0.00196904
si:dkey-192g7.3	8.32e-08	-0.310789	0.085	0.162	0.00231055
LO017938.1	8.56e-08	0.291009	0.172	0.075	0.00237712
si:ch211-114l13.12	1.17e-07	0.280077	0.208	0.105	0.00324387
ldhba	1.31e-07	-0.251266	0.323	0.432	0.00363673
si:ch73-234b20.5	1.95e-07	-0.273527	0.513	0.632	0.00541113
capga	2.07e-07	0.269193	0.076	0.011	0.00573869
gadd45ga	2.28e-07	-0.281738	0.181	0.285	0.00632281
sqstm1	2.28e-07	-0.272952	0.263	0.379	0.00634622
si:dkeyp-68b7.12	4.58e-07	-0.256779	0.336	0.45	0.012713
egr3	5.32e-07	-0.574325	0.337	0.439	0.0147812
CU984600.2	5.9e-07	0.287133	0.093	0.024	0.0163829
ddit4	7.76e-07	-0.419781	0.244	0.346	0.0215687
lpar5a	8.22e-07	0.252018	0.305	0.202	0.0228255
ptpn6	1.16e-06	0.335712	0.566	0.491	0.03209
csk	1.18e-06	-0.254931	0.289	0.404	0.0328256
si:ch73-248e21.5	1.33e-06	-0.334553	0.12	0.195	0.0369256
n4bp1	1.46e-06	-0.257971	0.137	0.224	0.040463
mhc1uka	1.52e-06	-0.257217	0.241	0.346	0.0421348
rbbp6	1.74e-06	-0.257053	0.228	0.325	0.048318
cybb	1.99e-06	0.254533	0.307	0.211	0.0553448
BX571825.3	2.96e-06	0.272606	0.397	0.289	0.0820902
lamtor3	3.24e-06	-0.258004	0.186	0.274	0.0900932
dusp22b	4.07e-06	0.263747	0.28	0.186	0.112994
zgc:153654	6.2e-06	0.252519	0.175	0.092	0.172243
jmjd1cb	7.83e-06	0.294965	0.326	0.237	0.217389
CT027638.1	9.36e-06	-0.256136	0.564	0.656	0.25999
hbba2	1.69e-05	0.903396	0.039	0	0.468331
egr1	4.71e-05	-0.408821	0.524	0.583	1
hck	6.59e-05	-0.261868	0.379	0.471	1
erfl3	9.2e-05	-0.271155	0.073	0.125	1
gadd45ba	0.00054501	-0.277116	0.328	0.404	1
zgc:162730	0.00055497	-0.259909	0.956	0.967	1
bcl2l10	0.0236891	-0.294437	0.529	0.577	1
h1fx	0.146621	0.311225	0.54	0.539	1
