# Supplementary material for: Single-cell analyses reveal early thymic progenitors and pre-B cells in zebrafish
Source: J Exp Med. 2022 Aug 8;219(9):e20220038. doi: 10.1084/jem.20220038 (PMC9365674; doi:10.1084/jem.20220038)
Supplement: Table S12 — shows Monocle 3 gene modules for marrow DC-like and NK-like cell subset. [file jem_20220038_tables12.xls]

## Sheet: TableS12_GeneModules_Progenitor
Table S12. Monocle 3 gene modules for marrow DC-like and NK-like cell subset
	id	module	supermodule	dim_1	dim_2
50	mapk11	1	1	-2.61242	4.19557
57	si:dkey-112e7.2	1	1	-2.30837	4.58716
77	gdi2	1	1	-2.26546	4.09889
88	irak3	1	1	-2.60461	4.44228
89	b2m	1	1	-2.34524	3.92651
90	vhll	1	1	-2.83973	4.63274
95	irf5	1	1	-2.50286	3.72929
98	yaf2	1	1	-2.65387	3.67932
139	atp6v1f	1	1	-2.37332	3.15805
140	lamtor4	1	1	-2.41181	3.08485
156	ppp1r12a	1	1	-2.86934	3.70157
167	usp6nl	1	1	-3.13523	3.94176
196	zgc:174696	1	1	-1.52196	3.94195
233	si:ch73-158p21.3	1	1	-2.65236	4.31329
318	si:ch211-1o7.3	1	1	-2.61931	4.77851
332	abhd2a	1	1	-2.05656	3.78008
334	fes	1	1	-2.44047	4.55038
336	si:dkey-172h23.2	1	1	-1.91181	3.81418
339	zdhhc13	1	1	-2.53468	4.5605
416	slc7a8a	1	1	-2.04653	4.35083
452	adgrg1	1	1	-1.4582	3.97304
453	thap11	1	1	-1.48213	3.94202
455	tradd	1	1	-2.34816	3.71759
458	rab8b	1	1	-2.49574	4.17976
461	vps13c	1	1	-2.86951	3.62783
495	si:dkey-148a17.6	1	1	-2.68451	4.24408
533	dnajb6b	1	1	-1.8017	3.98608
544	dnaja2	1	1	-2.16282	4.11763
563	tsg101b	1	1	-2.63089	3.41863
607	csnk2a2a	1	1	-1.35039	4.0026
624	dok1b	1	1	-2.32396	3.86209
658	ap1g1	1	1	-1.45454	3.83999
661	gabarapb	1	1	-2.4323	3.06227
688	mbd2	1	1	-2.73704	4.85383
689	rnf185	1	1	-2.69505	4.73882
756	si:dkey-234h16.7	1	1	-1.49916	3.93922
794	rps6ka3a	1	1	-1.45947	3.91532
795	gabarapa	1	1	-2.18738	3.91358
809	zfand5a	1	1	-1.62394	4.02644
862	tescb	1	1	-2.37469	3.51491
881	ophn1	1	1	-2.06131	4.0172
894	tagln2	1	1	-2.60796	4.27749
930	flot2a	1	1	-2.33019	3.11389
944	ifngr2	1	1	-2.31034	3.91206
979	wdr36	1	1	-2.7049	3.47688
983	man2a1	1	1	-2.16005	4.27104
993	slc37a2	1	1	-1.6276	4.07571
1007	bckdk	1	1	-2.51613	4.4873
1050	sftpbb	1	1	-2.55072	3.47998
1083	wbp2nl	1	1	-1.98925	3.48954
1153	mvp	1	1	-2.52204	3.58943
1162	atp6v0ca	1	1	-2.3371	3.62039
1164	arl5c	1	1	-1.87952	3.57785
1181	si:ch211-139g16.8	1	1	-2.35188	4.28432
1220	atf4b	1	1	-1.69242	3.54432
1233	zgc:63831	1	1	-2.48552	3.44047
1237	ddx5	1	1	-1.83975	3.67476
1245	hmox1a	1	1	-2.51925	4.86771
1257	ciita	1	1	-2.39582	3.12452
1264	2022-09-12	1	1	-2.54406	4.1932
1268	grap2a	1	1	-2.59178	4.71005
1276	grna	1	1	-2.64658	3.516
1301	zgc:109934	1	1	-2.63231	3.46098
1304	rras	1	1	-2.43883	4.10345
1313	si:dkey-16l2.16	1	1	-2.6688	4.2725
1317	zgc:153733	1	1	-2.06489	4.08279
1323	rarab	1	1	-1.5391	4.21014
1328	ier2a	1	1	-1.91104	3.46859
1336	si:dkey-204f11.64	1	1	-2.47798	3.99914
1391	actb2	1	1	-1.94145	4.25752
1405	litaf	1	1	-2.49296	3.69967
1440	zgc:165582	1	1	-2.38482	3.15445
1451	gmip	1	1	-2.10024	4.03569
1474	rnf213a	1	1	-2.49006	3.35598
1498	bri3	1	1	-2.52873	3.81131
1510	cyth4b	1	1	-2.53456	3.53297
1523	st3gal3a	1	1	-2.41603	4.10192
1533	dtd1	1	1	-1.6727	3.8921
1564	itm2ba	1	1	-2.07846	3.49987
1592	dnpep	1	1	-2.1367	4.49992
1616	zgc:174863	1	1	-2.39463	4.24882
1686	zranb2	1	1	-1.66725	3.87494
1700	os9	1	1	-2.42792	3.39727
1702	zgc:77517	1	1	-2.56871	4.75372
1713	sec61a1	1	1	-2.2138	3.3484
1729	fkbp5	1	1	-2.60699	3.81455
1759	rhoca	1	1	-2.38734	3.49687
1767	rab22a	1	1	-2.71735	3.60579
1776	romo1	1	1	-1.9177	4.41435
1794	hyal1	1	1	-2.37325	3.26034
1795	fhit	1	1	-2.34836	3.28932
1803	ctsa	1	1	-2.59638	3.94091
1809	ddit3	1	1	-1.81377	4.10112
1825	irf4a	1	1	-2.53311	4.13109
1885	cryz	1	1	-2.80495	4.52605
1893	vps4b	1	1	-2.39874	3.2189
1915	dnajc1	1	1	-2.54797	4.68492
1936	ifi30	1	1	-2.46732	3.95751
1949	tmem59	1	1	-2.32838	3.48472
1958	cnpy1	1	1	-1.52423	4.02167
1969	atp6v1h	1	1	-2.68477	3.65051
1985	tmub1	1	1	-1.46119	3.97309
2001	rasal2	1	1	-2.47978	3.91637
2014	insra	1	1	-1.53021	3.51676
2079	sh3gl1a	1	1	-2.75969	4.07508
2097	tgm1l1	1	1	-2.06671	3.66373
2108	jund	1	1	-1.26257	4.23441
2120	plekhj1	1	1	-2.58146	4.73663
2121	zgc:92789	1	1	-2.54626	4.88585
2167	si:dkey-79f11.7	1	1	-1.79439	3.99257
2171	smcr8b	1	1	-2.5796	4.03955
2180	mad1l1	1	1	-1.75475	3.76122
2205	asah1b	1	1	-2.81374	3.9002
2214	rbm47	1	1	-2.64933	4.21468
2223	spock3	1	1	-2.58478	3.9694
2248	tmem154	1	1	-2.39853	4.7973
2269	alg11	1	1	-1.51793	4.0206
2284	chmp2bb	1	1	-2.4519	3.42783
2287	kctd12.2	1	1	-1.55659	3.56895
2298	galnt7	1	1	-1.48885	3.62146
2307	cdk2ap2	1	1	-1.57984	4.05698
2312	scoca	1	1	-1.52231	3.98914
2322	CR385050.1	1	1	-2.42352	3.95936
2353	mhc1zba	1	1	-2.29548	3.85182
2359	zgc:175214	1	1	-2.95894	4.5706
2378	junba	1	1	-2.72593	3.71017
2382	acy3.1	1	1	-2.16989	3.38752
2414	caspb	1	1	-1.61472	3.9461
2450	nfe2l2a	1	1	-2.60535	4.68168
2476	ankrd10b	1	1	-2.96658	3.87166
2477	ube2al	1	1	-2.20228	3.5416
2487	cxcr4b	1	1	-2.33227	4.06018
2508	mycbp2	1	1	-2.35054	3.4263
2542	arl5a	1	1	-2.6089	3.68466
2544	si:ch211-219a4.3	1	1	-2.24711	3.6093
2564	rab5b	1	1	-2.59669	4.01594
2571	zgc:91818	1	1	-1.51473	4.01697
2589	coq10b	1	1	-1.40781	3.99573
2679	sox4b	1	1	-1.45584	4.03433
2682	ADAMTSL4	1	1	-2.596	4.74461
2760	sntb1	1	1	-2.08444	4.38898
2766	iffo1b	1	1	-2.74084	4.7482
2773	hdac9b	1	1	-2.95764	3.83205
2791	pbxip1b	1	1	-2.49448	3.22913
2848	ctsk	1	1	-2.65516	3.88079
2867	calhm6	1	1	-2.60763	3.86298
2877	tcea3	1	1	-2.64024	4.4435
2911	cmtm6	1	1	-1.57731	3.99883
2928	si:dkey-7j14.6	1	1	-2.32963	3.51918
2941	dnase2	1	1	-2.35966	4.02525
2946	tmem176l.1	1	1	-2.39626	3.82621
2948	tmem176l.3a	1	1	-1.78065	3.63277
2966	serpinb1l1	1	1	-2.44439	4.36343
2970	atp6v1c1a	1	1	-2.16227	3.40178
3006	ttc13	1	1	-1.58928	3.92538
3033	ezrb	1	1	-2.80461	3.56004
3067	si:ch211-212g7.6	1	1	-1.50992	4.01181
3084	slain2	1	1	-1.86948	3.46898
3101	slc35f6	1	1	-2.65541	3.70268
3141	ostm1	1	1	-1.96201	3.99334
3161	tnfrsf21	1	1	-2.67127	4.41092
3192	snx9b	1	1	-2.29011	3.28945
3218	COX7A2 (1 of many)	1	1	-2.56303	3.46316
3227	si:ch73-91k6.2	1	1	-2.78405	3.75129
3245	tmed7	1	1	-2.28592	3.2283
3286	si:dkey-83k24.5	1	1	-1.99278	4.38701
3302	dennd2da	1	1	-2.49876	3.82276
3321	osbpl9	1	1	-2.62596	3.9926
3375	wasb	1	1	-1.898	4.25677
3425	rap1aa	1	1	-1.59026	3.94102
3430	CU639397.1	1	1	-2.15739	3.56906
3434	mpeg1.1	1	1	-2.51608	3.33565
3440	gstt1a	1	1	-2.67392	4.54824
3442	si:ch211-251j10.3	1	1	-1.51293	3.78123
3459	mhc2dab	1	1	-2.46924	4.0191
3460	si:busm1-266f07.2	1	1	-2.54298	4.22491
3470	kdm2ba	1	1	-1.84538	4.60549
3475	fahd2a	1	1	-1.67294	3.90806
3516	b2ml	1	1	-2.33423	3.8482
3520	klhl22	1	1	-1.58088	4.02179
3527	si:ch1073-392o20.2	1	1	-2.12343	3.66899
3561	fuca2	1	1	-2.42785	3.49468
3578	sptssa	1	1	-1.69246	3.36995
3588	fbxo34	1	1	-2.39772	3.07518
3602	nfkbiab	1	1	-2.34844	3.85251
3654	b3gnt2b	1	1	-1.59554	4.04193
3725	zfp36l1a	1	1	-2.32242	4.2078
3732	fosl2	1	1	-1.35555	4.00181
3757	gnmt	1	1	-2.41936	3.37596
3799	cd74a	1	1	-2.47244	3.99055
3803	gstp1	1	1	-2.47253	3.90716
3831	stx5a	1	1	-2.15661	3.82794
3852	magt1	1	1	-2.44283	3.44098
3892	lygl1	1	1	-2.6822	3.98238
3897	smim19	1	1	-1.65841	3.67288
3912	ndfip1	1	1	-2.27839	3.26015
3915	cpeb4a	1	1	-2.55669	4.27591
3924	gm2a	1	1	-2.3186	4.23713
3932	tsc22d3	1	1	-2.40771	4.25552
3941	asah1a	1	1	-2.25057	4.26915
3949	ubl3b	1	1	-1.58007	3.98175
3953	mbnl3	1	1	-2.14227	3.95568
3963	inppl1b	1	1	-2.68599	4.90479
3964	si:rp71-46j2.7	1	1	-2.08724	3.8166
3972	lamp2	1	1	-2.57167	3.86597
3983	clint1a	1	1	-2.38903	4.07676
3991	si:ch211-132p1.3	1	1	-2.28357	3.59834
3993	csnk1a1	1	1	-2.47118	3.94683
4024	ehd1a	1	1	-2.54392	4.83931
4052	atp6v0e1	1	1	-2.38223	3.13039
4083	psap	1	1	-2.62643	3.92359
4160	rufy2	1	1	-2.98144	4.26278
4161	tspan15	1	1	-2.86837	4.82996
4189	vrk2	1	1	-2.66144	4.41672
4222	pqlc3	1	1	-2.64317	3.77557
4232	cst3	1	1	-2.3495	3.57949
4235	sptlc3	1	1	-1.58413	3.98923
4239	agpat4	1	1	-2.4068	4.90411
4281	vsir	1	1	-2.30105	4.32118
4285	zbtb8os	1	1	-2.3386	4.31497
4312	usp8	1	1	-1.39573	4.24673
4318	zgc:101723	1	1	-2.93821	4.26186
4320	pepd	1	1	-2.33719	3.69171
4347	zgc:77650	1	1	-2.43766	3.36453
4370	uri1	1	1	-1.542	3.84748
4381	tbc1d15	1	1	-2.49866	3.1264
4405	wee2	1	1	-2.40019	3.10071
4406	bida	1	1	-2.49768	3.9903
4410	arpin	1	1	-2.5526	4.12098
4455	rasgrp4	1	1	-2.50139	4.07027
4472	acadl	1	1	-2.6589	3.89177
4482	CABZ01005876.1	1	1	-2.34649	3.37609
4512	rap2b	1	1	-2.34132	4.1718
4519	tob1b	1	1	-1.89114	4.09674
4575	avl9	1	1	-1.55455	4.02028
4584	lipf	1	1	-2.69231	4.03635
4586	ptenb	1	1	-2.49584	3.48008
4610	calcoco2	1	1	-2.32852	4.03801
4621	bambia	1	1	-3.02555	4.12683
4625	foxn2b	1	1	-2.0368	4.23448
4643	srcap	1	1	-1.57353	3.81095
4657	phkg2	1	1	-1.5657	3.9444
4709	anxa11b	1	1	-2.58112	4.58461
4717	mcl1a	1	1	-1.79528	4.08561
4718	tnfaip8l2a	1	1	-2.10363	4.23518
4753	map7d1b	1	1	-2.47229	3.43404
4772	mhc1uka	1	1	-2.54239	4.19864
4788	nuggc.2	1	1	-2.35427	3.70586
4835	serinc2	1	1	-2.64586	4.06899
4872	tshz1	1	1	-1.65983	3.93752
4945	fuca1.1	1	1	-2.78682	3.59664
4955	trib1	1	1	-2.50208	3.69633
4990	zgc:110239	1	1	-2.53386	3.94223
5006	ppt1	1	1	-2.16094	3.65575
5046	mfsd1	1	1	-1.54935	4.01717
5092	prcp	1	1	-2.70243	3.44167
5100	zgc:162730	1	1	-2.19853	3.27966
5109	itgae.2	1	1	-2.60772	4.07764
5135	ppp2r1bb	1	1	-2.80055	3.47311
5138	arhgef12a	1	1	-1.53273	3.99914
5161	zgc:152863	1	1	-2.63942	3.68044
5173	myo1cb	1	1	-2.17061	3.649
5180	zgc:162698	1	1	-1.62421	4.04654
5182	xaf1	1	1	-2.64014	3.53405
5183	si:dkey-52l18.4	1	1	-2.1985	4.57074
5214	si:dkey-262k9.4	1	1	-2.61927	4.03317
5236	itm2ca	1	1	-2.48688	3.07934
5243	spsb4b	1	1	-2.41814	3.01117
5281	smim29	1	1	-2.66449	3.55895
5299	rbbp8l	1	1	-1.55228	3.57928
5405	atp6ap1b	1	1	-2.6315	4.13868
5465	fbxo25	1	1	-2.4117	3.30276
5470	nr1d4a	1	1	-2.34483	3.12606
5471	rarga	1	1	-2.74936	4.4299
5488	src	1	1	-1.79413	3.60008
5493	xcr1a.1	1	1	-2.56014	3.77537
5512	eno3	1	1	-1.91319	4.3182
5559	ccng2	1	1	-1.9274	3.88157
5611	vav2	1	1	-1.70388	3.94242
5643	c1qc	1	1	-2.40833	3.09575
5711	cd74b	1	1	-2.42873	3.96696
5713	map4k6	1	1	-1.71638	4.0171
5728	dbn1	1	1	-2.61875	3.77288
5737	mpp1	1	1	-3.09633	3.91124
5833	ctns	1	1	-2.21659	3.55933
5870	elovl1b	1	1	-1.7685	3.74874
5908	tfeb	1	1	-2.53785	3.82179
6028	irf2bp2b	1	1	-2.62472	3.9908
6055	zmp:0000001301	1	1	-1.59936	3.94764
6064	ube2l3a	1	1	-2.39137	4.06564
6129	erbin	1	1	-1.46095	3.92603
6138	chsy3	1	1	-2.83121	4.1903
6262	zgc:100918	1	1	-1.56922	3.91273
6285	gyg1b	1	1	-2.34665	3.09969
6287	klf6a	1	1	-1.91739	4.07351
6302	zgc:101569	1	1	-2.28905	3.13394
6305	gnal	1	1	-2.70259	3.74462
6362	atp6v1ab	1	1	-2.90217	3.68614
6393	skilb	1	1	-1.54507	3.99614
6462	btg2	1	1	-2.34353	4.31629
6474	dram2b	1	1	-2.50932	4.02149
6483	pak2b	1	1	-2.48664	4.81135
6512	CT583625.5	1	1	-2.86835	3.84833
6552	BX649485.1	1	1	-2.32321	4.08849
6553	atp6ap2	1	1	-2.51922	3.05071
6559	mras	1	1	-2.55678	3.7082
6580	klf2a	1	1	-2.41938	3.79389
6586	plekhb2	1	1	-2.50814	3.68137
6587	ier5	1	1	-1.92942	3.56463
6604	midn	1	1	-2.30759	3.37165
6606	bsg	1	1	-2.4244	3.48012
6650	bbip1	1	1	-2.42147	4.2978
6666	si:ch1073-214b20.2	1	1	-2.91007	3.97419
6691	si:ch1073-385f13.3	1	1	-2.17287	3.5918
6702	rab3il1	1	1	-2.22608	3.3551
6721	parvg	1	1	-2.30436	4.44663
6733	camk1db	1	1	-2.50491	4.79167
6736	furinb	1	1	-1.75654	4.08534
6753	ccl35.1	1	1	-1.8613	3.86481
6793	mxd	1	1	-1.74103	3.81977
6810	hexa	1	1	-1.54622	3.9368
6829	irf7	1	1	-1.60728	3.8662
6860	lactb	1	1	-1.54968	4.03886
6863	gcnt3	1	1	-2.95016	4.42939
6864	klf13	1	1	-1.52755	3.685
6867	gabarapl2	1	1	-1.75981	4.09221
58	ifrd1	2	1	0.680018	2.61784
63	wnk1b	2	1	0.722234	2.71717
79	cry1aa	2	1	0.10684	3.19348
122	klhl42	2	1	-0.0429863	3.15522
131	cdkn1ba	2	1	-0.0786126	3.19345
141	ppp6r2a	2	1	0.380064	3.14591
152	BX248410.1	2	1	0.0386848	2.71025
225	CABZ01021433.1	2	1	0.147601	2.50729
253	si:dkey-88n24.10	2	1	0.149843	2.58985
258	si:dkey-10h3.2	2	1	-0.0805282	3.44514
275	si:ch211-220f21.2	2	1	0.607461	2.54144
313	rbm14b	2	1	-0.173478	3.31336
326	sh3gl3a	2	1	0.388519	2.37174
356	DTX4	2	1	-0.122016	3.36477
360	CU972454.4	2	1	0.444963	3.02755
361	fcer1g	2	1	0.127382	3.26539
372	tkfc	2	1	0.0279971	3.52528
428	cd99l2	2	1	0.59961	2.53417
430	arrb2b	2	1	-0.255973	2.86493
442	plscr3b	2	1	0.252914	2.45487
463	pstpip1b	2	1	0.205697	2.56499
526	zgc:158564	2	1	0.019227	3.29736
527	tbc1d14	2	1	0.661748	2.42568
531	zgc:112356	2	1	-0.23924	3.66161
571	PAQR9	2	1	-0.1075	3.43768
614	CR354540.2	2	1	-0.203942	3.34529
638	ipo7	2	1	0.0643802	2.85192
672	HECTD4	2	1	0.270375	2.899
711	pxna	2	1	0.380979	3.39219
712	ostf1	2	1	-0.314489	2.80663
715	nipbla	2	1	0.589037	2.59496
767	arhgap25	2	1	0.367595	3.38612
789	kat5a	2	1	0.66626	2.68739
850	atp2a3	2	1	0.731302	2.40917
915	mtmr12	2	1	0.284965	3.18611
916	zfr	2	1	0.0949616	3.15483
922	atxn2	2	1	0.626365	2.64564
966	taf6	2	1	-0.147812	3.84692
973	pik3r1	2	1	0.436323	2.47568
984	fer	2	1	0.430395	2.76979
1040	FERMT3 (1 of many)	2	1	-0.400926	2.77541
1063	ak1	2	1	-0.0261559	3.24038
1066	wbp1	2	1	0.590104	2.63602
1113	zmp:0000001228	2	1	0.0208919	2.91889
1128	abca3b	2	1	0.984099	2.30214
1169	stk17al	2	1	-0.0104629	3.40338
1205	kansl1b	2	1	0.417499	2.97143
1212	ppp1r9ba	2	1	0.848696	2.36046
1217	ube2z	2	1	0.291997	2.66665
1222	csf2rb	2	1	0.315187	3.36696
1270	cyth4a	2	1	-0.71444	3.50031
1284	coro1a	2	1	-0.39941	2.8715
1311	srrm2	2	1	-0.0502743	3.32595
1324	abi3a	2	1	-0.422895	3.50734
1339	tnrc6c1	2	1	-0.0975522	2.77201
1344	prkcbb	2	1	0.643519	2.37129
1348	crlf3	2	1	-0.00308912	3.36326
1353	prkar1aa	2	1	1.05452	2.25509
1368	gpatch8	2	1	-0.0325862	3.57345
1382	epn2	2	1	0.614572	2.60711
1404	zc3h7a	2	1	0.391333	2.88896
1413	il21r.1	2	1	-0.136106	3.52137
1416	unkl	2	1	0.817927	2.37309
1419	tyk2	2	1	0.460334	2.98137
1425	tmed1a	2	1	0.482202	3.0023
1455	stxbp2	2	1	-0.365528	2.82145
1480	tmc6a	2	1	0.637705	2.6392
1511	grap2b	2	1	-0.0451725	3.13022
1545	slc44a2	2	1	-0.539721	3.81175
1549	rasal3	2	1	0.234739	2.70749
1576	march7.2	2	1	-0.136585	3.64267
1579	gpd2	2	1	0.342091	3.22425
1580	nr4a2b	2	1	-0.114621	2.891
1619	pik3r5	2	1	0.607258	3.23146
1627	si:dkey-156n14.5	2	1	0.26373	2.70121
1647	FP101882.1	2	1	0.548044	2.92646
1671	mast2	2	1	-0.154437	3.6101
1672	gpbp1l1	2	1	0.504551	2.50919
1761	si:ch211-105j21.9	2	1	0.32748	3.04649
1768	npepl1	2	1	-0.567833	3.57571
1838	rock1	2	1	-0.0903358	3.73891
1855	rgs13	2	1	-0.201432	3.52933
1919	tox	2	1	-0.0678585	3.36226
1922	hs2st1a	2	1	-0.0101365	2.88055
1981	fam49ba	2	1	-0.194998	3.14672
1995	CR855337.1	2	1	-0.664556	3.64948
2041	crema	2	1	-0.275053	3.76683
2044	itgb1b.1	2	1	0.057077	3.41112
2068	pfkpb	2	1	-0.440175	3.78901
2074	si:dkey-53k12.1	2	1	-0.188571	3.70327
2124	fcer1gl	2	1	0.346065	3.306
2156	ndfip2	2	1	0.396694	2.83163
2164	arglu1b	2	1	-0.518585	3.60679
2174	CU467110.1	2	1	-0.0901425	3.63071
2242	lcorl	2	1	-0.293272	3.58288
2243	lrba	2	1	0.00760276	3.05601
2250	tmem131l	2	1	-0.188905	3.64737
2254	mxd4	2	1	0.0350577	3.29748
2293	si:dkey-27h10.2	2	1	0.535393	3.19304
2308	si:dkey-117m1.4	2	1	0.693414	2.49904
2348	rcbtb1	2	1	0.360693	3.04215
2349	arl11	2	1	0.337316	3.27302
2456	wipf1a	2	1	0.198427	2.74237
2457	gpr155a	2	1	0.540561	2.85943
2479	sik1	2	1	0.356415	3.2905
2525	si:rp71-68n21.9	2	1	-0.347343	2.79567
2553	lrch1	2	1	0.663998	2.94354
2557	acvr2aa	2	1	0.37729	2.7081
2560	arglu1a	2	1	0.242232	3.10111
2588	sf3b1	2	1	0.168768	2.84742
2644	si:dkeyp-30e7.2	2	1	0.459095	3.2798
2650	itgb2	2	1	0.0473605	3.33681
2671	rbm27	2	1	-0.0625902	2.9322
2683	cers2b	2	1	0.824681	2.57861
2703	scgn	2	1	0.544665	2.41472
2725	dedd1	2	1	0.651805	2.87737
2748	atg12	2	1	0.613008	3.23804
2817	dtnbp1a	2	1	0.217887	3.19529
2818	mylipb	2	1	0.38262	2.94389
2829	arhgef1b	2	1	-0.0283191	2.72053
2845	mef2d	2	1	0.410562	2.85883
2912	cmtm7	2	1	0.922315	2.16466
2963	nr1d2a	2	1	-0.144375	2.90125
2981	zbtb7b	2	1	-0.0175413	3.35863
3014	sptlc2b	2	1	-0.175054	2.66835
3035	tagapb	2	1	-0.634004	3.63575
3049	gtf2a1	2	1	0.0895063	2.50551
3058	vipas39	2	1	0.254548	3.01683
3060	ccm2	2	1	0.677872	2.63225
3068	hif1ab	2	1	-0.378842	2.77757
3080	dcun1d4	2	1	0.566022	2.59805
3112	si:dkey-177p2.6	2	1	-0.0504526	3.33478
3122	susd6	2	1	-0.176679	3.22538
3155	znf395b	2	1	0.973286	2.2837
3166	heca	2	1	0.130555	3.38616
3175	itpkb	2	1	0.690769	2.26347
3185	hsf2	2	1	-0.195902	2.80062
3188	cep85l	2	1	0.10785	3.16476
3196	laptm4a	2	1	-0.346924	2.85379
3228	LO018154.1	2	1	0.444923	2.74898
3236	ppp2r5cb	2	1	0.00857467	2.95707
3244	CT027638.1	2	1	0.390512	2.37164
3344	notch2	2	1	0.457283	2.60883
3346	myo1f	2	1	-0.400444	3.58252
3365	si:ch211-261n11.7	2	1	0.68979	2.81047
3390	sort1b	2	1	0.57969	2.4349
3400	prex1	2	1	-0.0605077	3.19127
3402	wasa	2	1	0.402687	2.58442
3408	efhd2	2	1	0.0572072	2.90299
3415	prkar2aa	2	1	0.417947	3.1534
3416	naa80	2	1	0.204681	3.32055
3428	ptpn1	2	1	-0.166574	2.88259
3477	rnf10	2	1	-0.116459	2.72638
3479	dok2	2	1	0.189986	2.77577
3556	ephx2	2	1	-0.0465926	2.61002
3564	smc6	2	1	-0.279571	3.84429
3572	nkl.4	2	1	0.409789	3.25552
3591	arid4a	2	1	-0.385225	3.70709
3623	dicer1	2	1	1.00163	2.29696
3636	CU104709.1	2	1	0.0660485	2.68991
3641	rasgrp3	2	1	0.391099	3.22839
3782	WDR1	2	1	0.305192	2.40322
3784	nudt6	2	1	0.432825	3.29157
3793	il21	2	1	0.388537	3.04013
3796	CABZ01109481.1	2	1	-0.0700042	3.33094
3800	CABZ01073834.1	2	1	-0.0688364	3.17875
3836	sh2d1ab	2	1	0.661625	2.88821
3838	sh3bgrl	2	1	-0.198422	2.59969
3913	nr3c1	2	1	0.18166	2.3499
3954	gpc4	2	1	0.508782	3.15137
3978	lcp2b	2	1	0.496864	2.74814
3980	adrb2a	2	1	0.451418	3.16204
3986	si:ch211-203d1.3	2	1	1.12636	2.31479
4002	btk	2	1	0.0482186	2.56987
4003	elf1	2	1	0.447984	2.7736
4074	znf318	2	1	0.626024	2.88315
4075	si:dkeyp-121d4.3	2	1	0.0427876	2.90601
4078	CU856520.1	2	1	0.391723	3.05853
4080	micu1	2	1	0.00449342	3.49315
4091	rnaset2	2	1	0.468097	2.67104
4094	CT027980.1	2	1	0.464347	2.92182
4145	washc2c	2	1	0.166436	3.33992
4163	srgn	2	1	0.527223	3.26165
4168	phactr2	2	1	0.0374323	3.08508
4195	smap1	2	1	-0.165508	3.46
4219	prkcha	2	1	0.274693	3.04345
4223	rock2a	2	1	0.163608	2.91778
4254	map4k5	2	1	0.0977694	2.57374
4257	syne2b	2	1	0.438196	3.18804
4259	sgpp1	2	1	-0.325056	3.02082
4274	ide	2	1	0.627635	2.47493
4287	runx3	2	1	0.471912	3.26756
4289	rsrp1	2	1	0.12853	3.3941
4301	fbxo11a	2	1	-0.212468	2.78547
4364	cmip	2	1	-0.326665	3.81608
4389	n4bp1	2	1	-0.598341	3.69115
4396	hacd3	2	1	0.324713	2.91705
4435	pstpip1a	2	1	-0.189347	3.3397
4460	znf296	2	1	1.02364	2.32941
4476	si:ch211-132b12.7	2	1	-0.100283	3.59548
4530	si:ch211-136m16.8	2	1	0.524213	3.29068
4635	epas1a	2	1	0.533089	3.1059
4637	itgb3b	2	1	0.541029	3.32843
4654	tbx21	2	1	0.0873322	2.63886
4684	unc13d	2	1	-0.29782	3.62372
4692	ptprea	2	1	0.042249	3.22251
4714	rnf139	2	1	0.604502	2.6112
4779	brd2a	2	1	-0.394429	3.70671
4792	rprd2a	2	1	0.184868	2.77045
4798	kmt2ba	2	1	0.61272	2.84725
4817	sept7a	2	1	-0.28829	2.68769
4884	PRF1 (1 of many)	2	1	0.140376	3.448
4887	sema4ab	2	1	-0.171444	3.48796
4902	prrc2a	2	1	-0.252386	3.55737
4975	sfpq	2	1	0.685135	2.52191
5003	si:ch211-199g17.2	2	1	0.258702	3.30121
5018	med30	2	1	0.172169	2.57658
5072	pgm2l1	2	1	0.610647	2.76951
5095	prkd2	2	1	0.959143	2.32689
5098	il10ra	2	1	-0.370429	3.67147
5112	vmp1	2	1	-0.41316	3.63672
5141	kmt2a	2	1	0.487393	2.72433
5151	si:ch211-167j9.5	2	1	0.342066	3.18853
5153	myo18ab	2	1	0.58827	2.63014
5166	hic1	2	1	0.0316606	3.39838
5201	bag6	2	1	-0.266946	2.83258
5211	BX571880.1	2	1	0.320809	3.42015
5213	si:dkey-262k9.2	2	1	0.273928	2.59991
5225	si:dkey-238d18.5	2	1	0.61573	2.98068
5231	si:ch73-380l3.4	2	1	0.470649	3.37342
5247	si:ch211-181d7.3	2	1	0.299498	2.68139
5283	arl6ip5b	2	1	-0.0300551	3.23041
5300	hck	2	1	0.39639	2.67712
5366	slc35c2	2	1	0.246164	2.71798
5379	eno1a	2	1	0.418312	3.18019
5407	ptpn22	2	1	-0.172777	2.94469
5422	pik3cd	2	1	0.341959	2.85794
5427	tnfrsf9a	2	1	0.406983	3.07044
5447	cd63	2	1	0.218896	3.18012
5448	nr4a1	2	1	-0.359667	3.54495
5449	grasp	2	1	0.461187	3.36219
5455	pou6f1	2	1	0.330219	3.33449
5456	dazap2	2	1	0.545252	2.57073
5485	znf217	2	1	0.35963	2.51312
5494	tent5ab	2	1	0.0597076	3.13954
5513	atp1b2a	2	1	-0.17541	3.78176
5618	hpse	2	1	0.503707	3.09416
5628	itpkca	2	1	0.626806	2.61898
5650	lpar6b	2	1	0.743418	2.50041
5655	jam3b	2	1	0.441557	3.18315
5671	slc3a2b	2	1	-0.216807	3.45101
5680	cfbl	2	1	0.463448	2.66512
5701	rhogb	2	1	-0.252223	2.83586
5712	rnf145b	2	1	0.41435	2.63287
5749	aldocb	2	1	0.340238	3.31858
5778	fnip1	2	1	0.0312342	3.04408
5787	NCKAP1L	2	1	0.183564	2.5897
5788	dusp7	2	1	-0.180931	2.9695
5810	si:ch211-160o17.4	2	1	-0.300854	3.7688
5822	camk1b	2	1	0.421594	3.22965
5863	npepps	2	1	0.376541	2.86938
5914	zc3h11a	2	1	0.115536	2.82766
5929	si:ch211-25d12.7	2	1	0.85746	2.48648
5942	st3gal8	2	1	0.0215141	3.16526
5948	phf2	2	1	0.014918	3.21957
5961	cflara	2	1	0.257909	2.62046
5967	lims1	2	1	0.170664	2.83699
5969	fam43a	2	1	0.309733	2.67096
5986	CR457444.4	2	1	0.511743	3.0812
5987	CR457444.3	2	1	0.416655	2.7273
6004	per3	2	1	0.310703	2.91808
6045	ttc3	2	1	0.111904	2.66262
6049	vaspa	2	1	0.160442	3.28693
6079	syk	2	1	0.293651	2.61154
6083	dcp2	2	1	1.10178	2.36691
6104	itga1	2	1	0.449419	2.54517
6113	AL935269.1	2	1	-0.114852	2.72545
6115	nrarpa	2	1	0.605886	2.65865
6196	cblb	2	1	0.493942	2.87736
6216	il2rga	2	1	1.05734	2.12538
6256	rhof	2	1	0.551025	2.83767
6317	pxdc1b	2	1	0.118355	3.25811
6338	si:dkey-118j18.2	2	1	-0.0710682	2.9566
6345	bmi1a	2	1	0.972996	2.45285
6368	pan3	2	1	-0.0309226	2.8599
6387	si:ch73-264p11.1	2	1	0.339435	3.27031
6402	si:dkey-25o1.7	2	1	-0.0767913	2.88497
6442	ccdc78	2	1	0.414914	3.06892
6481	CU570894.1	2	1	-0.0214695	2.86372
6563	zgc:92335	2	1	0.27429	3.16669
6595	rab11ba	2	1	0.346925	3.12921
6631	ptprc	2	1	0.0958735	3.09374
6656	mxi1	2	1	0.81435	2.34704
6696	cdkn1bb	2	1	0.197725	2.70422
6742	cox8b	2	1	0.22373	3.18644
6750	ccl33.2	2	1	0.474031	3.31214
6780	dusp6	2	1	-0.508024	3.5646
6803	csk	2	1	-0.22672	2.76513
6812	CR396595.1	2	1	0.531815	3.25224
6824	ldha	2	1	0.249934	3.11694
6836	sema7a	2	1	0.571632	3.03059
6847	nptna	2	1	-0.0628186	3.77082
6960	CABZ01117840.1	2	1	0.80537	2.55177
6974	CABZ01111959.1	2	1	0.0114422	3.43977
6976	CABZ01102170.1	2	1	0.400882	3.43645
9	tmem214	3	2	-2.04617	-2.40336
20	gas2l3	3	2	-2.43016	-3.2105
53	foxm1	3	2	-1.95856	-2.37564
71	sbf1	3	2	-2.09835	-1.19536
78	net1	3	2	-1.9518	-3.34171
107	nrf1	3	2	-1.92403	-3.57198
112	tcp11l2	3	2	-2.17354	-2.40266
115	tmpoa	3	2	-2.09927	-2.88373
121	parpbp	3	2	-2.47265	-2.45563
177	si:ch211-265o23.1	3	2	-2.09874	-3.39578
178	SCYL2	3	2	-2.09046	-1.16662
197	BX465220.1	3	2	-1.75615	-2.33598
261	hist1h2a4	3	2	-2.00787	-1.93313
269	zgc:112234.1	3	2	-2.05302	-1.38468
281	CU457819.1	3	2	-2.01486	-1.9601
288	CU457819.3	3	2	-2.26603	-3.57178
289	si:ch73-368j24.12	3	2	-2.02136	-1.68719
298	FP325123.2	3	2	-2.11063	-3.32353
355	rgs12a	3	2	-2.50451	-2.46223
404	si:dkey-171c9.3	3	2	-2.27444	-2.29519
405	ccnb3	3	2	-2.40592	-2.39382
470	ccnb2	3	2	-1.48944	-3.47678
480	kif18a	3	2	-2.18582	-3.0445
486	anp32a	3	2	-1.47254	-3.51701
506	nod2	3	2	-2.05358	-1.1627
553	shcbp1	3	2	-2.01519	-2.09751
566	prc1b	3	2	-2.30713	-2.89754
572	col4a6	3	2	-2.03793	-1.28639
610	mad2l1	3	2	-2.09246	-2.98653
645	btbd10b	3	2	-2.51994	-2.3552
675	FP236812.1	3	2	-2.39075	-3.33749
677	zgc:173587	3	2	-1.99436	-3.62105
713	me2	3	2	-2.08857	-1.17017
738	ckap2l	3	2	-2.04621	-3.2842
744	si:ch211-244o22.2	3	2	-2.26203	-3.04465
748	piwil2	3	2	-2.08416	-1.20355
775	nono	3	2	-1.75712	-2.7568
785	si:dkeyp-20g2.1	3	2	-2.0069	-1.75801
788	fam76b	3	2	-2.23573	-2.91703
825	histh1l	3	2	-1.71623	-2.54238
867	lmo4a	3	2	-1.79005	-2.27342
868	TUBB4B	3	2	-2.45156	-2.35993
945	poc5	3	2	-2.30069	-2.31065
964	scarb2a	3	2	-2.09569	-1.23125
972	ccnb1	3	2	-2.47793	-2.47449
986	CR925761.4	3	2	-2.01646	-1.67373
1020	tbcelb	3	2	-2.42734	-2.50317
1043	cdca5	3	2	-1.65054	-3.82576
1057	znf1005	3	2	-2.24436	-2.95844
1061	kmt5ab	3	2	-2.3123	-2.30824
1127	ccnf	3	2	-2.38754	-2.8403
1151	nfatc2ip	3	2	-1.58781	-3.57251
1177	si:ch73-141c7.1	3	2	-1.96653	-2.64643
1193	spc24	3	2	-1.68332	-3.76179
1204	cdc27	3	2	-2.03121	-2.37998
1215	BX682558.1	3	2	-2.16857	-2.87786
1239	kpna2	3	2	-2.45838	-2.3948
1290	arl6ip1	3	2	-2.47511	-2.4473
1291	smg1	3	2	-2.00483	-1.13707
1326	gtpbp1	3	2	-2.08681	-1.21732
1358	nde1	3	2	-2.44268	-2.58464
1373	si:dkey-260c8.8	3	2	-2.20137	-3.10914
1420	raver1	3	2	-2.35201	-2.75717
1452	dsn1	3	2	-2.00842	-1.66302
1522	ptprfa	3	2	-2.41784	-3.12421
1574	pcnt	3	2	-1.67721	-3.10243
1638	stk25a	3	2	-2.08968	-1.20418
1644	sap130a	3	2	-2.04316	-1.28201
1707	espl1	3	2	-1.87207	-3.34015
1716	prkcda	3	2	-2.05944	-1.19888
1722	h1fx	3	2	-1.73629	-2.47058
1763	slc25a55a	3	2	-1.49229	-3.54594
1770	gnas	3	2	-2.02292	-1.03514
1800	ube2c	3	2	-2.43439	-2.51671
1817	aurka	3	2	-2.3867	-2.56313
1832	ssx2ipa	3	2	-1.96864	-2.23543
1875	gng12a	3	2	-2.25442	-2.33693
1878	mtf2	3	2	-1.94484	-1.91866
1905	pif1	3	2	-2.4852	-2.44854
1910	cdc20	3	2	-2.43426	-2.37051
1928	fam129ab	3	2	-1.77995	-1.31269
1992	kif2c	3	2	-2.12895	-2.61494
1994	cenpl	3	2	-1.64145	-3.64553
2019	zgc:66427	3	2	-1.65992	-2.82033
2054	ncapd2	3	2	-1.86219	-2.88174
2057	camsap2b	3	2	-2.15698	-2.47273
2061	gpsm2	3	2	-1.98923	-2.34318
2072	per2	3	2	-2.09224	-1.13579
2136	cenpe	3	2	-2.41108	-2.72738
2178	plk1	3	2	-2.36657	-2.75083
2190	knl1	3	2	-1.93253	-3.11448
2191	knstrn	3	2	-2.06224	-2.87526
2231	melk	3	2	-2.1985	-2.84193
2240	si:dkeyp-26a9.2	3	2	-1.87456	-3.53315
2241	ncapg	3	2	-1.94134	-3.66852
2259	si:dkey-25o16.4	3	2	-2.00767	-3.1241
2260	cntln	3	2	-2.15856	-3.43097
2275	bora	3	2	-2.02892	-2.16734
2279	cenpk	3	2	-1.83612	-3.50134
2419	eri2	3	2	-1.99014	-3.44754
2485	ttf2	3	2	-1.78736	-3.35903
2494	nup35	3	2	-1.66735	-3.34654
2500	si:dkey-230p4.1	3	2	-2.0094	-3.03567
2527	ska3	3	2	-2.04327	-3.31813
2532	aff3	3	2	-1.99941	-2.1856
2538	si:dkey-57a22.11	3	2	-2.07807	-2.73194
2576	CU855930.1	3	2	-1.97681	-2.00958
2665	CABZ01054965.1	3	2	-2.03665	-1.28309
2696	ttk	3	2	-2.11922	-3.01164
2734	si:ch211-69g19.2	3	2	-2.397	-2.36556
2745	ube2s	3	2	-2.43103	-2.66348
2864	zufsp	3	2	-2.07897	-3.23887
2880	stmn1b	3	2	-2.475	-2.62199
2905	cenpw	3	2	-1.74821	-3.60472
2906	si:dkey-242e21.3	3	2	-2.07816	-1.21312
2930	dbf4	3	2	-1.86538	-3.71531
2971	cep72	3	2	-1.98558	-3.40955
2988	znf292b	3	2	-2.03855	-1.44127
2997	bub1	3	2	-2.38701	-3.50219
3016	cep128	3	2	-2.14724	-3.37275
3036	nek2	3	2	-2.41495	-2.47709
3063	snx17	3	2	-1.85796	-0.727916
3072	xrcc3	3	2	-1.82841	-2.47803
3073	brf1b	3	2	-1.99518	-3.11144
3097	si:dkeyp-117h8.4	3	2	-1.81011	-3.13857
3137	cep57l1	3	2	-1.41555	-3.59402
3154	si:ch211-63o20.7	3	2	-1.91824	-3.56816
3162	lbr	3	2	-1.76612	-3.42049
3182	pbk	3	2	-1.80711	-3.59768
3195	lin9	3	2	-2.06517	-3.32164
3212	rab10	3	2	-2.02714	-2.58291
3215	CABZ01059120.1	3	2	-2.26918	-3.21043
3235	bub1ba	3	2	-2.39174	-2.66573
3253	cdc14b	3	2	-2.45093	-2.38972
3255	polb	3	2	-2.1781	-2.27248
3301	KIF2A	3	2	-2.06383	-3.26683
3317	cdkn2c	3	2	-2.17913	-2.77761
3322	depdc1a	3	2	-2.11332	-2.67267
3333	st6galnac5b	3	2	-2.06934	-1.20046
3345	acsbg2	3	2	-2.08004	-1.19239
3352	fzr1a	3	2	-2.3933	-2.59486
3363	zgc:153631	3	2	-2.41445	-2.5328
3424	inka2	3	2	-2.46914	-2.53724
3427	tuba8l	3	2	-2.26757	-2.90997
3443	odf2b	3	2	-2.32581	-2.90123
3466	inpp5l	3	2	-2.34231	-2.77701
3541	arhgap11a	3	2	-2.16134	-2.68251
3543	BX511111.1	3	2	-2.03933	-3.2939
3552	bub1bb	3	2	-2.33341	-2.74947
3554	mcm8	3	2	-2.04725	-1.29168
3622	gsc	3	2	-2.09496	-1.16638
3624	kif11	3	2	-2.41674	-2.40929
3629	cdk1	3	2	-2.17986	-2.96435
3644	kif20ba	3	2	-1.59155	-3.55896
3651	pdzd8	3	2	-1.80671	-0.743009
3687	mis18bp1	3	2	-1.8874	-3.79146
3691	g2e3	3	2	-2.41022	-2.45565
3709	cenpf	3	2	-2.39451	-2.85014
3741	rtkn2a	3	2	-1.51158	-2.36499
3780	tmem107	3	2	-2.4488	-3.61559
3783	aurkb	3	2	-1.97947	-3.50105
3811	tubb4b	3	2	-2.07859	-2.89926
3829	zgc:92242	3	2	-1.55965	-2.66299
3860	gcna	3	2	-2.26891	-3.04564
3887	rnf4	3	2	-2.43363	-2.32923
3938	hmmr	3	2	-2.30952	-2.76744
3942	slc7a2	3	2	-1.86018	-0.481524
3945	efemp2a	3	2	-2.08899	-1.19961
3951	si:ch211-126c2.4	3	2	-2.30969	-2.91653
3952	il2rgb	3	2	-2.07771	-1.18797
3979	pttg1	3	2	-2.20404	-2.81668
3984	lsm11	3	2	-2.09891	-3.37067
3989	neil3	3	2	-1.88078	-3.75319
3995	spdl1	3	2	-2.15634	-2.87934
4005	cenpi	3	2	-1.78572	-3.5406
4023	si:ch211-168f7.5	3	2	-2.00887	-2.23533
4039	ccna2	3	2	-1.9086	-3.55646
4098	dhx57	3	2	-2.04397	-1.26732
4130	cdc25b	3	2	-1.94495	-2.22117
4158	nfkb2	3	2	-2.09012	-1.19781
4169	ccsapb	3	2	-2.17205	-2.33458
4186	papolg	3	2	-2.26868	-2.63056
4225	nusap1	3	2	-2.43732	-2.53858
4226	oip5	3	2	-2.43815	-2.5198
4233	mad2l1bp	3	2	-2.14855	-3.42494
4237	slx4ip	3	2	-2.09535	-3.33785
4241	tacc3	3	2	-2.20105	-2.65162
4252	cdkn3	3	2	-2.40866	-2.42222
4297	fbxo5	3	2	-1.88434	-2.50763
4322	relt	3	2	-2.44493	-2.56357
4345	si:dkey-30c15.10	3	2	-1.95209	-3.60418
4379	wee1	3	2	-1.612	-3.14804
4404	kif23	3	2	-2.09864	-2.6913
4416	ctcf	3	2	-1.43	-3.33753
4540	kif22	3	2	-1.91062	-2.60981
4541	cep55l	3	2	-2.22344	-2.94175
4554	reep3b	3	2	-2.12382	-1.84711
4563	ndc80	3	2	-1.91259	-3.31526
4564	mki67	3	2	-2.02894	-3.13663
4566	top2a	3	2	-2.11139	-2.73742
4574	dbf4b	3	2	-1.59151	-3.62828
4578	kif20bb	3	2	-2.1687	-3.05988
4590	dlgap5	3	2	-2.10259	-3.1174
4678	birc5a	3	2	-2.16406	-2.67653
4711	bub3	3	2	-1.88751	-2.81258
4745	zgc:158445	3	2	-2.11448	-1.18327
4769	kifc1	3	2	-2.24875	-2.84981
4785	cks1b	3	2	-1.90927	-3.70713
4904	nelfe	3	2	-1.67302	-1.32889
4954	fam91a1	3	2	-2.08724	-1.12593
4967	anln	3	2	-2.20014	-2.99524
5025	cdca8	3	2	-2.21814	-2.79644
5035	sgo1	3	2	-2.18174	-2.87191
5043	znf1007	3	2	-2.1954	-1.73481
5069	rnf169	3	2	-2.33953	-2.75868
5079	wrb	3	2	-1.77962	-3.17752
5124	dyrk1ab	3	2	-1.88579	-2.50455
5184	si:ch211-207n23.2	3	2	-2.08831	-1.18971
5200	arl4aa	3	2	-1.62331	-2.33678
5217	CR848749.2	3	2	-2.05576	-1.17638
5254	wu:fb44b02	3	2	-2.10817	-3.02801
5266	taf11	3	2	-2.02479	-1.68552
5410	si:ch211-156j22.4	3	2	-2.44186	-2.37526
5440	mtfr2	3	2	-2.31842	-2.49559
5441	armc1l	3	2	-2.20045	-2.98646
5446	tpx2	3	2	-2.29527	-2.93311
5458	racgap1	3	2	-2.17729	-3.06104
5468	tuba1c	3	2	-1.91767	-3.53902
5469	tuba1b	3	2	-2.31103	-2.42406
5498	dlgap4a	3	2	-2.08158	-1.26464
5540	CKS2	3	2	-2.13706	-3.15941
5567	si:ch211-225g23.1	3	2	-1.92017	-2.38823
5589	odf2a	3	2	-2.30442	-2.98348
5593	si:ch73-62l21.1	3	2	-2.05585	-1.19787
5610	stx2a	3	2	-1.95348	-1.8628
5625	zgc:86764	3	2	-2.01608	-3.48692
5646	polq	3	2	-1.75173	-3.26931
5719	kif20a	3	2	-2.14437	-2.64163
5772	kif4	3	2	-1.61548	-3.64291
5793	nuf2	3	2	-1.72252	-3.52188
5826	ctdspl3	3	2	-2.03943	-2.10292
5847	ect2	3	2	-2.33315	-3.03814
5854	si:dkey-23f9.4	3	2	-2.05246	-3.01942
5890	qrich1	3	2	-1.96861	-1.62557
5906	FAM72B	3	2	-2.05824	-2.66183
5911	mdm4	3	2	-1.34859	-3.58366
5930	tp53inp2	3	2	-2.24912	-2.30873
5932	fam83d	3	2	-2.37088	-3.09473
5959	si:ch73-226l13.2	3	2	-2.08597	-1.20218
5974	traip	3	2	-1.86982	-3.60824
5996	sox13	3	2	-2.04609	-1.29098
6005	tnfrsf9b	3	2	-2.06878	-1.13998
6007	fam213b	3	2	-2.43542	-2.51899
6012	kcnab2a	3	2	-2.00036	-3.33557
6015	arf4a.1	3	2	-2.13004	-1.09813
6106	rasgef1bb	3	2	-2.11661	-2.78978
6119	lin54	3	2	-1.88515	-2.44539
6121	srek1ip1	3	2	-1.43922	-3.43566
6142	ska1	3	2	-1.98723	-3.7031
6201	h2afx1	3	2	-2.3315	-3.40371
6208	si:ch211-266i6.3	3	2	-2.30545	-3.2743
6219	mis18a	3	2	-1.91485	-3.57262
6229	prr11	3	2	-2.33876	-3.0643
6289	mastl	3	2	-1.56182	-3.48245
6388	cip2a	3	2	-2.08508	-3.33399
6484	lmnb2	3	2	-1.60539	-3.23413
6501	zgc:194627	3	2	-2.44298	-2.43651
6506	dnase1l4.2	3	2	-1.49372	-2.6691
6533	blf	3	2	-1.61144	-3.034
6542	bap1	3	2	-1.97354	-1.33667
6544	rassf1	3	2	-1.99612	-3.07744
6564	cep70	3	2	-2.03716	-3.58959
6596	hnrnpm	3	2	-1.67632	-3.2213
6621	cks2	3	2	-2.05456	-3.07482
6630	kif14	3	2	-2.01431	-2.19031
6632	aspm	3	2	-2.44309	-2.48664
6668	arhgap19	3	2	-2.01117	-1.91434
6700	si:ch1073-296i8.2	3	2	-2.17887	-2.86696
6710	ccdc77	3	2	-2.24944	-2.57119
6711	CABZ01058261.1	3	2	-2.09043	-3.01385
6727	prc1a	3	2	-2.28346	-2.93015
6730	arpp19b	3	2	-1.82826	-2.679
6744	ppp6r3	3	2	-1.91944	-3.53572
6761	ckap5	3	2	-2.10659	-2.82429
6779	e2f4	3	2	-1.69371	-2.99638
6785	tdg.1	3	2	-2.36323	-2.33202
6791	gtse1	3	2	-2.121	-2.91428
6805	rad52	3	2	-1.94501	-3.48711
6827	hrasa	3	2	-2.21244	-3.02881
6838	pot1	3	2	-2.02508	-1.59548
6843	nfybb	3	2	-2.04781	-2.86566
6857	cep152	3	2	-2.04755	-1.37535
6861	roraa	3	2	-2.06805	-1.21401
6876	zgc:112234.9	3	2	-2.04088	-1.49838
6897	zgc:173585	3	2	-2.19966	-3.52427
6933	hist1h2a3.4	3	2	-1.53796	-3.51698
6934	HIST2H3A (1 of many).2	3	2	-2.27234	-3.70578
19	CR847994.1	4	1	-2.84458	5.85573
33	OSBPL8	4	1	-2.9929	6.00877
35	fgd4b	4	1	-2.79641	5.32402
37	rassf3	4	1	-2.66339	5.96241
85	mgst1.2	4	1	-2.76872	5.65173
130	rint1	4	1	-2.61578	5.43665
144	fgl2a	4	1	-2.45401	5.53514
173	prkcq	4	1	-2.58705	5.55904
189	si:dkeyp-51g9.4	4	1	-2.80019	5.94657
193	si:dkeyp-82h4.1	4	1	-2.8777	5.75467
198	CABZ01015525.1	4	1	-2.82999	5.58496
199	znf1115	4	1	-2.89785	5.55879
201	BX649516.4	4	1	-2.95396	6.18342
210	si:dkey-254e13.6	4	1	-1.9804	5.62197
215	si:dkey-14o6.2	4	1	-2.59424	5.64721
216	si:dkey-14o6.1	4	1	-2.5873	6.0079
234	zgc:123107	4	1	-2.72356	5.09574
235	ms4a17a.6	4	1	-2.88701	5.35946
236	ms4a17a.10	4	1	-2.91119	5.22317
248	epdl1	4	1	-2.90676	5.24856
385	si:dkey-19b23.10	4	1	-2.32099	5.6006
398	si:ch211-15b10.6	4	1	-2.39296	5.64259
460	rorab	4	1	-2.19372	5.4097
494	si:dkey-148a17.5	4	1	-2.15324	5.59465
554	plekhf1	4	1	-3.18864	5.96019
577	slc38a7	4	1	-2.95369	5.85268
589	cdh28	4	1	-2.91464	5.78648
611	ggh	4	1	-2.64019	5.22111
623	nagk	4	1	-2.74165	5.48266
628	hspa12b	4	1	-2.93891	5.75684
630	slc8a4b	4	1	-2.89961	5.59387
631	plcb3	4	1	-2.66324	5.15204
646	galnt18b	4	1	-2.8392	5.64896
685	tek	4	1	-2.56009	5.63242
704	si:ch211-283g2.2	4	1	-2.15435	5.55863
725	sh2b3	4	1	-2.56228	5.95144
726	zgc:158343	4	1	-2.79198	5.70876
737	tctn2	4	1	-3.00771	5.43112
758	coro1ca	4	1	-2.849	5.5602
762	cmklr1	4	1	-2.89246	5.75123
808	anxa1a	4	1	-2.83215	5.64395
810	klf9	4	1	-2.99457	5.71571
826	tcima	4	1	-2.10607	5.5609
833	fam129bb	4	1	-2.73033	5.48783
837	thy1	4	1	-3.01772	5.51985
876	aif1l	4	1	-2.63345	5.06332
903	si:ch211-271e10.6	4	1	-2.10656	5.61109
904	si:dkey-58f10.12	4	1	-2.92344	5.82567
929	trpv1	4	1	-2.78486	5.18313
1013	akap10	4	1	-2.75657	5.88662
1049	usp39	4	1	-2.72139	5.50992
1092	BX004816.2	4	1	-1.94478	5.52511
1093	plbd1	4	1	-2.95193	5.71978
1094	si:dkey-217f16.1	4	1	-2.46002	5.71109
1102	si:ch73-338o16.4.1	4	1	-2.95065	5.96875
1121	hlfa	4	1	-2.60211	5.38966
1190	il12rb2l	4	1	-2.75498	5.61536
1208	arhgap27l	4	1	-2.41864	5.295
1259	emp2	4	1	-2.9733	5.49315
1269	fam83fa	4	1	-2.76497	5.67782
1278	ppfia3	4	1	-2.654	5.52417
1307	si:ch73-248e21.1	4	1	-2.7766	5.50462
1309	si:ch73-248e21.7	4	1	-2.45719	5.26387
1310	si:ch73-248e21.5	4	1	-2.2941	5.18433
1319	si:dkey-16l2.20	4	1	-2.11948	5.56353
1320	aoc2	4	1	-2.92424	5.68376
1477	cyth1a.1	4	1	-2.59423	5.16073
1484	CABZ01038493.1	4	1	-2.89719	5.97707
1544	nfil3-5	4	1	-3.00461	5.82216
1547	acp5a	4	1	-1.89579	5.59412
1606	rab11fip4b	4	1	-2.60927	4.99935
1661	lepr	4	1	-2.73906	4.97937
1677	tie1	4	1	-2.65743	5.79098
1683	lrrc15	4	1	-2.71905	5.73878
1739	gpx1b	4	1	-2.85558	5.72164
1842	ACKR2	4	1	-2.94675	5.90784
1849	slc35d1b	4	1	-2.94894	5.95024
1909	glula	4	1	-2.88808	5.76411
1927	mknk2a	4	1	-2.64774	5.31898
1938	nck1a	4	1	-2.85881	5.76433
1955	CABZ01056054.1	4	1	-2.58753	5.27362
1964	si:dkey-82k12.13	4	1	-2.6717	5.41704
1975	si:ch211-106h4.4	4	1	-2.65213	5.61375
2007	klhl6	4	1	-2.79557	6.08067
2032	zgc:136870	4	1	-2.91052	5.46028
2086	CABZ01053221.1	4	1	-2.94224	5.78214
2106	klf2b	4	1	-2.47564	5.37325
2132	lamp1a	4	1	-2.8969	5.94359
2134	dcun1d2b	4	1	-2.87674	5.74997
2157	tuba8l2	4	1	-2.76784	5.63945
2237	smim14	4	1	-2.81714	5.54574
2252	si:ch211-145b13.6	4	1	-2.79105	5.58758
2291	BX897691.1	4	1	-2.88893	5.48533
2292	gab1	4	1	-2.82234	5.82894
2339	si:ch211-243a20.4	4	1	-2.31673	5.34662
2388	tbc1d9	4	1	-2.87166	5.90536
2399	sertad2a	4	1	-2.13923	5.53809
2411	BX469930.1	4	1	-2.72227	5.5863
2415	caspbl	4	1	-2.80861	5.97255
2482	si:ch211-214p13.3	4	1	-2.38352	5.54889
2540	itgb5	4	1	-2.7344	5.70848
2582	si:dkey-18p12.4	4	1	-2.82106	5.45969
2587	gpr183a	4	1	-2.64158	5.29416
2626	cyp27a7	4	1	-2.9228	5.87828
2629	slc12a8	4	1	-2.93115	5.85829
2636	zgc:136439	4	1	-2.81953	5.44075
2637	slc40a1	4	1	-2.97607	5.87801
2667	CABZ01084081.1	4	1	-2.61914	5.09844
2669	CU914164.1	4	1	-2.87021	5.7865
2698	plecb	4	1	-2.86803	5.58856
2764	tnfrsf1a	4	1	-2.05921	5.55231
2786	CR855277.3	4	1	-2.9931	5.51717
2796	s100a10b	4	1	-2.67023	5.51331
2797	icn	4	1	-2.63173	5.95952
2800	rab13	4	1	-2.23598	5.50074
2803	cadm4	4	1	-2.76467	5.01868
2805	fxyd6l	4	1	-2.39902	5.59672
2827	CR391937.1	4	1	-2.91777	6.02844
2869	me1	4	1	-2.60953	5.61849
2876	tent5ba	4	1	-2.80455	5.68957
2881	si:dkey-34d22.1	4	1	-2.88165	5.80074
2883	rab42b	4	1	-2.85157	5.79589
2914	aste1a	4	1	-1.92356	5.49092
2920	pycard	4	1	-2.39845	5.06926
2923	BX649388.2	4	1	-2.78266	5.89507
2929	sema4aa	4	1	-2.92651	5.51274
2939	si:dkey-33i11.9	4	1	-2.73058	5.29915
2940	fxyd1	4	1	-2.81476	5.54968
2947	si:dkey-152b24.7	4	1	-3.01367	6.04659
2964	si:dkeyp-97a10.2	4	1	-2.76806	5.61556
2977	znrf2b	4	1	-2.26213	5.12979
3022	syt14b	4	1	-2.96829	5.7208
3066	ptk2bb	4	1	-2.58733	5.1306
3135	rab32a	4	1	-2.62432	5.71568
3169	atf3	4	1	-2.1075	5.51294
3170	batf3	4	1	-2.24421	5.43251
3250	znf366	4	1	-2.75468	5.61137
3251	slc35d2	4	1	-2.93371	5.98213
3254	vdac3	4	1	-2.89528	5.67304
3278	tfe3a	4	1	-2.53346	5.20183
3288	ptpn18	4	1	-2.57846	5.16633
3289	mon1ba	4	1	-3.17994	5.95462
3296	tjp2b	4	1	-2.569	5.63652
3314	fnbp1l	4	1	-3.1557	5.94366
3336	prrg1	4	1	-2.91708	5.7652
3337	cpox	4	1	-2.93825	5.36738
3378	cfp	4	1	-2.80936	5.62434
3379	si:ch73-237c6.1	4	1	-2.88437	5.84721
3394	gstm.3	4	1	-2.65914	5.27368
3429	cebpb	4	1	-2.12094	5.00472
3439	p2rx7	4	1	-2.83106	5.66615
3448	selenop	4	1	-2.78881	5.79875
3450	hmcn2.1	4	1	-2.91129	5.78266
3452	ralgps1	4	1	-2.79848	5.69108
3456	zgc:103700	4	1	-2.74159	5.07751
3496	sult1st7	4	1	-2.66144	5.81417
3532	b3galt4	4	1	-2.95114	5.80949
3547	CABZ01060373.1	4	1	-2.72255	5.71238
3607	ppp1r13ba	4	1	-2.89072	5.82713
3628	ank3a	4	1	-2.76917	5.67899
3646	ifit16	4	1	-3.00523	5.93792
3649	zgc:91976	4	1	-2.66098	6.03445
3650	kcnk18	4	1	-2.99505	6.06674
3660	selenon	4	1	-2.98646	5.87519
3671	zgc:154055	4	1	-2.60701	5.19726
3688	heatr5a	4	1	-2.83846	5.11281
3710	prox1a	4	1	-3.21349	5.92026
3716	id2a	4	1	-2.84006	5.66483
3765	zgc:113886.1	4	1	-2.58597	5.55208
3804	irf2	4	1	-2.5365	5.40077
3848	tmsb1	4	1	-2.80325	5.65734
3885	slc43a3b	4	1	-2.76288	5.66974
3911	gnpda1	4	1	-2.65162	5.6558
3968	sowahd	4	1	-2.53988	5.30095
3974	clic2	4	1	-2.53095	5.3611
4010	mid1ip1l	4	1	-2.65632	6.02116
4011	BX247870.2	4	1	-2.74339	5.9985
4020	CABZ01048053.1	4	1	-2.83302	5.79973
4079	mcu	4	1	-2.57381	5.64214
4110	desi2	4	1	-2.86128	5.60363
4129	ap5s1	4	1	-2.60225	5.53314
4133	ckba	4	1	-1.98892	5.59378
4156	zgc:193505	4	1	-2.18311	5.56146
4157	glud1a	4	1	-2.99815	5.61055
4230	rrbp1a	4	1	-2.38118	5.38064
4243	zgc:153911	4	1	-2.09098	5.52413
4269	slc25a28	4	1	-2.90316	5.79084
4341	lmf2a	4	1	-2.82943	6.05574
4348	si:dkeyp-1h4.6	4	1	-1.8322	5.61014
4350	impdh1a	4	1	-2.62624	5.32561
4367	si:dkey-246g23.2	4	1	-2.84442	5.73034
4368	kcng4a	4	1	-2.9252	5.7272
4402	uacaa	4	1	-3.16034	5.97536
4457	ppp1r13l	4	1	-2.94246	5.89957
4475	vwa7	4	1	-2.96851	5.71897
4492	aplp2	4	1	-2.82065	5.20801
4502	si:dkey-244a7.1	4	1	-2.59511	5.62925
4511	p2ry1	4	1	-2.69555	5.58743
4567	raraa	4	1	-2.74516	5.94528
4570	irf9	4	1	-2.14852	5.34278
4585	rnls	4	1	-2.83184	5.05602
4594	mrtfab	4	1	-2.76553	5.03198
4631	hcar1-4	4	1	-1.8735	5.59299
4650	zgc:195081	4	1	-2.89884	5.98797
4664	entpd1	4	1	-2.15011	5.60012
4693	dock1	4	1	-2.63557	5.96412
4733	ggcta	4	1	-2.90994	5.92908
4761	pdk2b	4	1	-2.84469	5.96092
4825	slc25a32a	4	1	-2.88351	5.48244
4894	xkr8.2	4	1	-2.78031	5.52871
4940	ripor2	4	1	-2.84391	5.70894
4980	hepacam2	4	1	-2.72807	5.56019
5012	trps1	4	1	-2.99618	5.53106
5034	nme2b.1	4	1	-2.51144	5.33422
5150	tmem97	4	1	-2.9329	5.92049
5176	si:ch211-225b7.5	4	1	-2.99384	5.94129
5188	lgals9l1	4	1	-1.79544	5.57821
5189	lgals9l3	4	1	-1.8472	5.59015
5191	wsb1	4	1	-2.84662	5.35776
5204	zgc:66024.1	4	1	-2.53017	5.48306
5229	si:ch73-380l3.1	4	1	-2.77672	4.9021
5241	smco4	4	1	-2.89082	5.71287
5280	mafba	4	1	-2.64724	5.55956
5292	csrp1a	4	1	-2.69153	5.24692
5312	krt8	4	1	-2.79865	5.65255
5315	chl1a	4	1	-2.83168	5.69456
5316	sycp2	4	1	-2.8683	5.85646
5358	dnase1l1	4	1	-2.89288	5.51818
5378	gpr157	4	1	-2.67355	5.59184
5383	her9	4	1	-2.75409	5.54605
5391	nckap5l	4	1	-2.7026	5.36138
5479	pip4k2ca	4	1	-2.60692	5.33148
5496	stk35	4	1	-2.76327	5.51343
5532	scarb2c	4	1	-2.74626	5.67247
5566	fnbp1b.1	4	1	-2.64032	5.53048
5673	lrfn4a	4	1	-3.05883	5.85193
5685	zgc:100829	4	1	-2.66437	5.76176
5689	slc23a1	4	1	-2.59932	5.57967
5779	irf1b	4	1	-1.92837	5.44174
5785	slc22a21	4	1	-2.57636	5.70688
5848	mcf2l2	4	1	-2.73853	5.66753
5849	b3gnt5a	4	1	-2.51005	5.01349
5857	jupa	4	1	-2.79357	5.71546
5872	si:dkey-13m1.2	4	1	-2.55001	5.45174
5876	si:ch211-1a19.3	4	1	-2.70195	5.59667
5899	CABZ01008730.1	4	1	-2.38203	5.3333
5978	gpx1a	4	1	-2.64461	5.11538
6103	pmaip1	4	1	-2.23476	5.50116
6107	anxa3b	4	1	-2.35865	5.49547
6152	tacc1	4	1	-2.69191	5.687
6171	tpte	4	1	-2.57036	5.60303
6175	cd209	4	1	-2.56917	5.62972
6179	tiam1a	4	1	-2.81127	5.51227
6258	tcf7l1a	4	1	-2.83405	5.32587
6276	camk2b2	4	1	-2.97947	6.02745
6294	anxa13	4	1	-2.05812	5.61665
6331	tram1	4	1	-2.64794	5.11599
6353	map3k20	4	1	-2.62655	5.58863
6375	sgk3	4	1	-2.88655	5.2236
6383	armc1	4	1	-3.15537	5.93262
6406	sh3glb1a	4	1	-2.82069	5.50886
6407	nrros	4	1	-2.47155	5.1314
6464	ssu72	4	1	-2.34674	5.24681
6466	nuak2	4	1	-2.85328	5.54023
6478	znf1144	4	1	-2.7921	5.5779
6496	tnfaip8l1	4	1	-2.43107	5.36884
6499	s1pr4	4	1	-2.71289	5.49199
6505	dnase1l4.1	4	1	-2.78511	5.50615
6513	FO904898.1	4	1	-2.94872	5.85485
6520	si:dkey-19a16.11.1	4	1	-3.0276	5.89178
6522	si:ch73-27e22.6	4	1	-2.79712	5.77205
6536	si:dkey-102c8.3	4	1	-2.51004	5.35033
6562	rnd3a	4	1	-2.71321	5.08066
6623	gna11a	4	1	-2.84845	5.7612
6624	gna15.1	4	1	-2.80352	5.65343
6625	cdc34a	4	1	-2.90869	5.92892
6644	si:ch211-213c4.5	4	1	-2.62104	5.81282
6655	add3a	4	1	-2.78157	5.64722
6659	AL831726.2	4	1	-2.8723	5.75834
6660	ssuh2.4	4	1	-2.61771	5.15264
6695	ppm1h	4	1	-3.12803	5.90499
6723	snx22	4	1	-2.77924	5.40307
6784	cax2	4	1	-2.85634	5.62051
6909	ano5a	4	1	-2.83844	5.79918
6910	spi1a	4	1	-2.69367	5.6651
6963	CABZ01028771.1	4	1	-2.95168	5.91361
6964	CABZ01025780.1	4	1	-2.86005	5.78152
6966	zgc:63569	4	1	-3.02425	5.55524
6982	tlr8a	4	1	-2.90118	5.74661
23	pwp1	5	2	2.33938	-4.80094
31	krr1	5	2	2.62009	-4.67403
47	apex1	5	2	1.88111	-5.20981
49	BX324164.4	5	2	2.83274	-4.97203
62	cdc123	5	2	1.71138	-5.3819
68	hspa14	5	2	2.27024	-4.98326
72	naf1	5	2	2.20424	-5.02609
129	sco2	5	2	2.27573	-4.41533
137	impdh1b	5	2	2.27705	-5.13241
159	llph	5	2	2.39372	-5.34313
203	znf1036	5	2	2.69885	-5.05487
251	nop10	5	2	2.38048	-5.03316
335	mrpl46	5	2	2.34084	-5.11328
342	prmt3	5	2	2.47309	-4.9718
349	ecsit	5	2	2.29125	-4.91777
370	oxa1l	5	2	2.69587	-4.96422
429	hmgb3a	5	2	2.70195	-4.71932
472	mphosph10	5	2	2.3327	-5.00567
516	mtch2	5	2	2.66434	-5.32546
529	grpel1	5	2	2.22541	-5.07739
597	ctu2	5	2	2.64267	-5.31045
619	lypla1	5	2	2.59307	-4.36142
629	cct7	5	2	2.64029	-4.41355
693	rcl1	5	2	2.54629	-4.98734
702	c1qbp	5	2	2.30287	-4.86722
703	znhit3	5	2	2.57251	-5.12982
722	mybbp1a	5	2	2.37139	-5.06642
732	pes	5	2	2.41136	-4.93396
802	trmt2a	5	2	2.32401	-4.94047
818	imp4	5	2	2.19826	-5.15953
863	ntmt1	5	2	2.34087	-4.97642
871	surf6	5	2	2.42828	-5.09078
921	riok2	5	2	2.62374	-4.55254
968	zmynd19	5	2	1.9659	-5.35674
992	CU929418.1	5	2	2.36071	-4.30361
1003	rcc1l	5	2	2.30359	-4.896
1046	si:dkey-251i10.3	5	2	2.24786	-4.98675
1048	gtf3aa	5	2	2.66996	-4.96036
1051	CU928129.1	5	2	1.92759	-5.41528
1077	nol12	5	2	2.37608	-5.10986
1101	polr3h	5	2	2.461	-4.60329
1122	si:ch211-262e15.1	5	2	2.1877	-5.12366
1124	dnaja3a	5	2	2.59813	-4.93267
1133	tufm	5	2	1.94458	-5.16733
1157	dhrs7b	5	2	2.39248	-4.44811
1192	kri1	5	2	2.61366	-4.45585
1226	si:dkey-68o6.5	5	2	2.33277	-4.39637
1231	st13	5	2	2.24877	-4.72156
1305	prr12b	5	2	2.16539	-4.39544
1357	gspt1l	5	2	2.19749	-5.03727
1378	aldoaa	5	2	2.35463	-4.76596
1401	mrm2	5	2	2.6874	-4.85458
1402	BX005183.2	5	2	2.52828	-5.10586
1403	psmg3	5	2	2.14693	-5.02176
1429	fn3krp	5	2	2.79307	-4.53976
1435	mrpl12	5	2	2.24954	-4.93952
1459	ppan	5	2	2.24137	-5.2971
1482	snu13a	5	2	2.50064	-4.91002
1521	hyi	5	2	2.57805	-4.72304
1561	nop58	5	2	2.30555	-5.00114
1607	utp6	5	2	2.51431	-5.00806
1624	rhebl1	5	2	2.62309	-5.03924
1712	chchd4b	5	2	2.71159	-5.11506
1733	hemk1	5	2	2.81602	-5.12855
1749	shq1	5	2	2.38807	-5.12921
1751	rbm19	5	2	2.59283	-4.99659
1780	chd6	5	2	2.90186	-4.79484
1785	eif6	5	2	2.32077	-4.93074
1805	ddx27	5	2	2.55464	-4.75282
1814	aamp	5	2	2.47131	-4.42776
1830	abcf3	5	2	2.28937	-4.67118
1834	serbp1b	5	2	2.96617	-4.18182
1847	phb2a	5	2	2.54936	-4.20888
1851	uck2b	5	2	2.42085	-4.70841
1860	eif4a2	5	2	2.38047	-4.43895
1868	si:ch1073-170o4.1	5	2	2.55606	-5.00559
1873	pfn2l	5	2	2.08492	-5.34201
1884	mrpl37	5	2	2.20547	-4.43371
1894	ebna1bp2	5	2	2.33224	-5.04286
1902	gk5	5	2	2.29592	-4.2988
1965	fam173b	5	2	2.36245	-4.90611
2017	mettl17	5	2	2.3223	-4.81517
2053	si:dkeyp-94h10.5	5	2	2.84571	-4.72947
2055	ece2a	5	2	2.75029	-4.66396
2056	eif4e2	5	2	2.88321	-4.85748
2139	trmt10c	5	2	2.68807	-5.102
2147	n6amt1	5	2	2.23213	-4.52831
2217	polr1e	5	2	2.32805	-5.46147
2233	qdprb1	5	2	2.44783	-4.48692
2253	pdcd4a	5	2	2.3529	-4.64711
2263	pwp2h	5	2	2.36904	-4.85924
2265	cbsa	5	2	2.60849	-4.88771
2346	eif5b	5	2	2.23706	-4.90176
2358	pdcd11	5	2	2.45051	-4.59977
2361	gstcd	5	2	2.71965	-5.03283
2369	esf1	5	2	2.14158	-5.29924
2379	si:ch211-217k17.7	5	2	2.77012	-5.1438
2390	cct4	5	2	2.52974	-5.05785
2409	si:ch211-1f22.1	5	2	2.63688	-5.01485
2439	rrp1	5	2	2.32217	-4.46257
2449	dbi	5	2	2.51159	-4.24791
2510	vwa8	5	2	2.55619	-4.57598
2512	si:dkey-239h2.3	5	2	2.73632	-5.14452
2523	wdr3	5	2	2.49138	-4.86083
2529	eef1akmt1	5	2	2.3506	-5.5068
2535	mrpl30	5	2	2.35906	-4.88027
2554	esd	5	2	2.35459	-4.25674
2619	slc15a2	5	2	2.90041	-4.46511
2623	nifk	5	2	2.37123	-5.03026
2634	hibch	5	2	2.27401	-4.56898
2638	wdr75	5	2	2.36076	-5.20159
2690	rrp15	5	2	2.31195	-4.68625
2747	grwd1	5	2	2.15624	-5.27242
2767	nop2	5	2	2.40566	-4.93582
2768	emg1	5	2	2.35733	-4.94142
2772	CU855948.1	5	2	2.81746	-4.57092
2777	hibadhb	5	2	2.2931	-4.64687
2844	gpatch4	5	2	2.22335	-4.99686
2852	cct3	5	2	2.37075	-4.2608
2854	fam210ab	5	2	2.85379	-4.90239
2874	gnl2	5	2	2.52874	-5.03181
2924	alkbh8	5	2	1.83988	-5.37936
2925	fbl	5	2	2.2585	-4.91346
2933	mrpl32	5	2	2.37303	-5.49736
2934	dcaf13	5	2	2.48427	-5.06902
2935	zgc:101716	5	2	2.71316	-4.76125
2987	rpf2	5	2	2.54974	-5.05104
3003	ndufaf7	5	2	2.30037	-4.42796
3007	zgc:194224	5	2	2.29731	-4.82549
3062	pinx1	5	2	2.52806	-4.88557
3082	ociad1	5	2	2.30884	-4.42479
3089	mdn1	5	2	2.46045	-5.2736
3093	pfas	5	2	2.73381	-4.82665
3095	paics	5	2	2.46264	-4.94348
3096	ppat	5	2	2.59287	-4.60427
3200	wdcp	5	2	2.58414	-4.85941
3219	riox1	5	2	2.65002	-4.80055
3221	im:7140055	5	2	2.60027	-4.67157
3282	abt1	5	2	2.3107	-4.99694
3309	si:dkey-6n6.2	5	2	2.35178	-4.61005
3316	dnttip2	5	2	2.40782	-4.67797
3351	dohh	5	2	2.2612	-5.11031
3356	uck2a	5	2	2.15714	-5.13605
3478	pop5	5	2	1.87206	-5.38734
3498	ybx1	5	2	2.73365	-4.23585
3505	ddx51	5	2	2.60148	-4.54627
3582	zgc:109986	5	2	2.05428	-5.15032
3590	timm9	5	2	2.34287	-4.85483
3595	tfb2m	5	2	2.36382	-5.03535
3627	mgmt	5	2	2.54174	-4.75675
3667	wdr43	5	2	2.39811	-4.94718
3745	aldh6a1	5	2	2.53383	-4.318
3761	mthfd1b	5	2	2.60704	-4.78387
3775	ddx24	5	2	2.44847	-5.02612
3830	eif1ad	5	2	2.65215	-4.32769
3832	zgc:162144	5	2	3.06147	-4.50799
3863	si:dkey-102m7.3	5	2	2.26375	-4.4341
3875	prelid1a	5	2	2.20384	-4.42731
3878	polr1a	5	2	2.50793	-4.61704
4017	tomm5	5	2	2.60147	-4.2799
4035	si:ch211-235e9.8	5	2	2.76093	-4.88543
4037	naa15a	5	2	2.24583	-4.90781
4042	ppid	5	2	2.60818	-4.25864
4062	nvl	5	2	2.53511	-5.09979
4077	c1d	5	2	1.84637	-5.22445
4081	nolc1	5	2	2.14655	-5.15031
4119	metap1	5	2	2.41082	-5.54249
4128	rpia	5	2	2.23379	-4.5121
4197	polr1c	5	2	2.45066	-5.41927
4218	trmt5	5	2	2.66382	-5.04548
4220	utp25	5	2	2.62214	-4.81775
4224	ndufaf1	5	2	2.58167	-5.1281
4229	brf1a	5	2	2.51527	-4.99769
4234	macrod2	5	2	2.53079	-4.36336
4304	tomm20a	5	2	2.208	-5.05985
4306	b3galnt2	5	2	2.6133	-4.38896
4328	eif2a	5	2	2.28083	-4.69742
4337	nip7	5	2	2.33743	-4.82197
4343	utp15	5	2	2.34136	-4.97014
4344	cd9a	5	2	2.59611	-4.8727
4369	utp4	5	2	2.38761	-5.10508
4465	nat10	5	2	2.47434	-5.00351
4474	ugt5c3	5	2	2.42575	-4.99918
4521	polr3e	5	2	2.37562	-5.06601
4542	noc3l	5	2	2.35402	-4.71337
4557	heatr1	5	2	2.23281	-4.90125
4577	rpp30	5	2	2.3666	-5.14931
4592	atpaf2	5	2	2.23684	-4.4499
4630	cox7a2l	5	2	2.64181	-4.59848
4658	bms1	5	2	2.41497	-4.8312
4675	sfxn2	5	2	2.52724	-4.8376
4681	timm23a	5	2	2.31778	-4.96917
4694	bccip	5	2	2.42702	-5.14168
4727	ehmt2	5	2	2.32298	-4.53426
4736	twistnb	5	2	2.33636	-5.10524
4742	hgh1	5	2	2.24345	-4.95827
4743	bop1	5	2	2.36315	-5.42689
4838	ctps1a	5	2	2.29091	-4.96241
4889	polr3gla	5	2	2.69112	-5.10917
4921	srfbp1	5	2	2.36952	-5.47231
4931	trit1	5	2	2.8537	-4.92547
4996	nkain1	5	2	2.27759	-4.93525
5009	ankib1a	5	2	2.75899	-4.72837
5014	utp23	5	2	2.55577	-4.92838
5026	c19h1orf109	5	2	2.65413	-4.38282
5050	bud23	5	2	2.39235	-4.83803
5080	atm	5	2	2.16108	-4.47515
5101	diabloa	5	2	2.34046	-4.30476
5102	rrp8	5	2	2.58903	-5.03461
5178	cd3eap	5	2	2.59946	-4.85522
5187	akap1b	5	2	2.22439	-5.09962
5255	aasdhppt	5	2	2.79024	-4.65
5274	tcp1	5	2	2.35231	-4.26767
5357	smim4	5	2	2.61814	-4.76468
5363	tktb	5	2	2.38606	-4.58794
5382	noc2l	5	2	2.15844	-5.26075
5524	bxdc2	5	2	2.19233	-5.05626
5571	mrps2	5	2	2.37164	-4.5964
5577	sdad1	5	2	1.95433	-5.38337
5587	nop56	5	2	2.46425	-4.96148
5596	noc4l	5	2	2.49618	-4.81732
5626	eif4ebp1	5	2	2.58958	-4.92389
5657	ddx10	5	2	2.45193	-4.94671
5663	sumf2	5	2	2.50533	-4.54667
5714	hmgb3b	5	2	2.45612	-4.72163
5727	nop16	5	2	2.36555	-4.84062
5731	znf346	5	2	2.91006	-4.31353
5745	ddx52	5	2	2.55754	-4.65504
5767	dkc1	5	2	2.41424	-4.83132
5777	cdkn2aipnl	5	2	2.19526	-5.36565
5790	slc11a2	5	2	2.45696	-5.15425
5806	tp53rk	5	2	2.32918	-4.99157
5820	gnl3	5	2	2.50757	-4.77698
5869	btf3l4	5	2	2.28275	-4.70588
5937	gnl3l	5	2	2.09817	-5.24001
5939	utp3	5	2	2.40768	-5.19887
5972	chchd4a	5	2	2.32962	-4.90629
5979	rrp9	5	2	2.45272	-5.00202
6013	mrto4	5	2	2.32037	-4.6556
6043	riox2	5	2	2.43672	-4.93335
6066	ddx55	5	2	2.54741	-4.77083
6072	lyrm7	5	2	2.34662	-4.81784
6078	auh	5	2	2.4192	-4.55482
6096	mtrex	5	2	2.3494	-4.87602
6124	sigmar1	5	2	2.54691	-4.59863
6128	pum3	5	2	1.97556	-5.29742
6148	pbdc1	5	2	2.40517	-4.96874
6158	npm1a	5	2	2.36155	-4.96431
6306	tgif1	5	2	2.62732	-5.31695
6312	myca	5	2	2.59615	-4.75507
6333	ngdn	5	2	2.37983	-4.57247
6361	qtrt2	5	2	2.60704	-4.93923
6377	rrs1	5	2	2.2506	-4.99994
6416	trdmt1	5	2	2.64622	-5.31775
6419	si:ch211-282b22.1	5	2	2.57916	-4.70459
6440	zmp:0000000624	5	2	2.59994	-4.86421
6467	bysl	5	2	2.32593	-4.90831
6486	ftsj3	5	2	2.44297	-4.90249
6543	cyb561d2	5	2	2.22398	-4.903
6565	fam207a	5	2	2.66293	-5.08687
6572	rrp36	5	2	2.29523	-5.47801
6578	mrpl54	5	2	2.22437	-4.85622
6583	dph5	5	2	1.82355	-5.39063
6594	si:ch211-197g15.7	5	2	2.75696	-4.41536
6639	polr3f	5	2	2.30784	-4.85578
6642	si:dkey-44g23.5	5	2	2.5954	-5.04949
6654	si:dkey-286j15.1	5	2	2.54571	-4.78042
6680	si:ch211-262h13.3	5	2	2.28606	-4.66557
6682	rbbp9	5	2	2.44788	-4.85697
6697	mrps35	5	2	2.56831	-4.79006
6808	immp2l	5	2	2.29218	-4.83253
6818	nap1l4a	5	2	2.32303	-4.92617
6820	mrpl23	5	2	2.37853	-5.48391
6845	etfbkmt	5	2	2.58249	-5.0359
6865	rps27l	5	2	2.79166	-5.06275
6915	dus2	5	2	2.38065	-4.4713
6979	CABZ01032488.1	5	2	2.39705	-4.4117
6980	polr3d	5	2	2.60989	-5.19606
24	ano6	6	1	-3.09424	2.65924
30	glipr1a	6	1	-2.80708	2.20434
59	dock4b	6	1	-2.52664	2.0928
109	atp2b1a	6	1	-2.95516	2.89153
116	etnk1	6	1	-2.27357	2.29386
118	lrmp	6	1	-2.2971	2.11747
149	rassf8b	6	1	-2.61814	1.98402
168	celf2	6	1	-2.40426	2.41859
206	si:dkey-78o7.3	6	1	-2.89166	2.88025
222	si:ch211-127b6.2	6	1	-2.39879	1.80403
241	ttll1	6	1	-2.49949	2.49595
250	emc4	6	1	-2.9348	2.02067
256	si:cabz01074946.1	6	1	-2.7046	2.7998
309	si:ch1073-220m6.1	6	1	-2.87845	2.03383
327	fth1a	6	1	-2.72729	2.46759
331	spg21	6	1	-2.85626	2.42077
353	rab1ba	6	1	-3.25011	2.56922
366	si:ch211-212k18.7	6	1	-2.78202	2.80488
381	zgc:194312	6	1	-2.69296	2.72232
382	ponzr1	6	1	-2.48176	2.56963
392	si:dkey-85k7.12	6	1	-2.19011	2.08794
396	ponzr6	6	1	-2.81527	2.32303
421	si:dkeyp-75h12.7	6	1	-2.84122	2.33863
433	rnaseka	6	1	-2.64591	2.69838
468	adam10a	6	1	-2.08997	2.38553
471	mtmr10	6	1	-2.55736	1.8834
484	pkp3b	6	1	-2.63506	2.04784
485	cd81a	6	1	-2.64737	2.49626
547	cmtm3	6	1	-2.41559	2.10844
564	ascl1b	6	1	-2.6156	2.24743
582	tcf12	6	1	-2.83484	2.37764
587	CABZ01070527.1	6	1	-2.75429	2.50971
590	cdh30	6	1	-2.81784	2.22153
648	adma	6	1	-2.81193	2.14905
649	swap70a	6	1	-2.77404	2.11588
650	znf143a	6	1	-2.32284	1.84811
766	cds2	6	1	-2.92919	2.63149
823	cyb561a3a	6	1	-2.99621	2.509
907	antxr2a	6	1	-2.70687	2.50745
913	parp8	6	1	-2.76521	2.79143
923	UBB	6	1	-2.74624	2.87211
940	ctsla	6	1	-2.81299	2.43206
956	hmgcra	6	1	-2.9266	2.2325
978	camk4	6	1	-2.92825	2.56185
1004	ncf1	6	1	-2.96056	2.44387
1016	ABR (1 of many)	6	1	-2.64798	1.98244
1178	tob1a	6	1	-2.37356	1.69614
1203	crhr1	6	1	-3.23473	2.57405
1236	mgat3a	6	1	-2.67491	2.14018
1267	lgals2a	6	1	-2.60423	2.67336
1362	retreg3	6	1	-2.8208	2.11393
1432	BX769173.1	6	1	-2.52059	2.28106
1469	ern1	6	1	-2.63573	2.37904
1476	socs3a	6	1	-2.90449	2.82593
1479	syngr2a	6	1	-2.58623	2.3326
1486	FP016018.4	6	1	-2.4706	2.0912
1506	CABZ01084575.1	6	1	-2.68624	2.57298
1551	ube2g2	6	1	-2.67594	2.5958
1553	tmeff2b	6	1	-2.81648	2.14905
1582	cxcr4a	6	1	-3.06433	2.30799
1743	ip6k2a	6	1	-2.74385	2.31516
1748	foxp1b	6	1	-2.95671	2.43038
1764	tspan2a	6	1	-2.79039	2.36072
1769	ctsz	6	1	-2.89777	2.47601
1843	SERP1	6	1	-2.60685	2.73155
1859	dcun1d1	6	1	-2.35176	1.70617
1872	bcl6ab	6	1	-2.53541	2.71216
1886	slc44a5a	6	1	-2.93066	2.16466
1897	CABZ01026681.1	6	1	-3.42024	2.62769
1899	cnn3b	6	1	-3.18476	2.41745
1901	arhgef4	6	1	-2.95009	2.51327
1916	mplkip	6	1	-2.31401	2.10634
1923	gtf2b	6	1	-2.56399	2.52687
1952	zswim5	6	1	-2.96677	2.02184
1953	lyn	6	1	-2.78961	2.63196
1989	BX294160.1	6	1	-2.87609	2.18718
1990	rnf220a	6	1	-2.77144	2.12033
2033	slc25a36a	6	1	-2.25854	2.15127
2089	pigrl4.2	6	1	-2.89661	2.40573
2099	ralbp1	6	1	-2.43368	2.29895
2142	jam2a	6	1	-3.04089	2.52443
2202	pi4k2b	6	1	-2.77569	2.3436
2209	tlr3	6	1	-2.8815	2.78995
2213	ptprdb	6	1	-2.67301	2.33909
2225	si:dkey-253i9.4	6	1	-2.86804	2.12072
2319	smox	6	1	-2.69729	2.3977
2327	unc93b1	6	1	-2.55376	2.49943
2331	p2rx3b	6	1	-2.87699	2.48924
2343	mcoln1a	6	1	-3.24064	2.49865
2385	patl1	6	1	-2.37337	1.99714
2437	il10rb	6	1	-2.88683	2.62648
2472	irs2b	6	1	-2.62174	2.51486
2475	naxd	6	1	-2.9118	2.51093
2499	glb1l	6	1	-2.96238	2.57376
2505	nrp2b	6	1	-2.96849	2.49519
2521	tent5c	6	1	-3.00051	2.31612
2578	BX649442.1	6	1	-2.7849	2.41099
2593	rftn2	6	1	-2.91674	2.25303
2601	dop1b	6	1	-2.79874	2.80755
2647	ube2e3	6	1	-2.8395	2.38936
2709	grb10b	6	1	-2.76261	2.42372
2724	si:ch73-22o12.1	6	1	-3.26935	2.58104
2731	cxcr3.1.1	6	1	-2.93402	2.37952
2753	gba	6	1	-3.22779	2.76823
2756	CU638870.1	6	1	-2.45688	2.47647
2806	si:dkey-56f14.7	6	1	-2.76907	2.45905
2838	si:ch211-197h24.9	6	1	-2.62536	2.13916
2849	ctss2.1	6	1	-2.63934	2.63038
2889	sh3d21	6	1	-2.67936	2.14768
2892	sh3bp5b	6	1	-2.65474	2.32243
2893	si:ch211-198c19.1	6	1	-2.68146	2.71706
3026	cgrrf1	6	1	-3.19126	2.68657
3032	enpp1	6	1	-2.91142	2.61678
3047	echdc2	6	1	-2.30392	1.796
3048	LRRC52	6	1	-2.5345	1.98569
3064	atraid	6	1	-2.40034	1.81729
3087	si:dkey-15j16.3	6	1	-2.67588	2.3158
3104	nrbp1	6	1	-2.40118	1.86503
3134	sash1a	6	1	-2.78044	2.3403
3229	hlx1	6	1	-2.70538	2.59993
3232	ctsbb	6	1	-3.15271	2.54865
3265	si:ch211-166a6.5	6	1	-3.44521	2.75609
3270	tmem127	6	1	-3.11398	2.64198
3305	b3gnt3.2	6	1	-2.89293	2.30615
3318	eps15	6	1	-2.72217	2.11225
3331	BX005450.1	6	1	-2.90155	2.3342
3392	gstm.1	6	1	-2.71723	2.53809
3393	gstm.2	6	1	-2.94738	2.60928
3421	mov10b.1	6	1	-2.90175	2.34221
3433	prf1.5	6	1	-2.67911	2.19486
3455	slc15a4	6	1	-2.61979	2.73463
3472	tbc1d10aa	6	1	-2.35329	2.28848
3482	slc23a2	6	1	-2.93562	2.36012
3483	rassf2a	6	1	-3.26229	2.45584
3538	tlr9	6	1	-2.94569	2.40732
3539	CABZ01066578.1	6	1	-2.39048	1.77207
3560	dusp23b	6	1	-2.69045	2.65275
3565	afg1la	6	1	-2.28454	1.79315
3579	snx6	6	1	-2.77693	2.47504
3661	si:ch211-15d5.11	6	1	-2.52049	2.13709
3698	evla	6	1	-2.8899	2.43746
3713	fut8a	6	1	-2.81096	2.55871
3734	npc2	6	1	-2.83689	2.59378
3749	tmem206	6	1	-2.72643	2.47988
3778	mycbp	6	1	-2.51056	2.59201
3801	im:7150988	6	1	-2.66143	2.15583
3807	ap1ar	6	1	-2.81622	2.03186
3813	abca1b	6	1	-3.17402	2.41575
3821	hbegfa	6	1	-2.83388	2.28865
3825	tmem173	6	1	-2.78234	2.37063
3840	st3gal5	6	1	-2.60228	2.51298
3841	si:zfos-2326c3.2	6	1	-2.77687	2.45266
3846	glod5	6	1	-3.29799	2.5564
3884	tcirg1b	6	1	-3.03148	2.7544
3901	tbc1d10c	6	1	-2.73564	2.03758
3903	p2rx3a	6	1	-2.86735	2.51621
3961	atp11c	6	1	-2.59146	2.27351
4053	CU469526.1	6	1	-2.48205	1.9255
4108	cep170aa	6	1	-2.95103	2.33907
4116	atp10d	6	1	-2.79378	2.93587
4117	dapp1	6	1	-2.57211	2.03615
4136	klc1a	6	1	-2.787	2.30962
4173	fuom	6	1	-2.19648	2.21402
4236	jag1b	6	1	-2.74323	2.35779
4275	fam83ha	6	1	-2.90233	2.60188
4294	marcksl1a	6	1	-2.64226	2.42861
4309	blnk	6	1	-2.65434	2.45325
4386	herpud1	6	1	-2.78397	2.73844
4421	mef2aa	6	1	-2.87198	2.20505
4438	cd82b	6	1	-3.42083	2.70176
4446	irf8	6	1	-2.81438	2.38457
4448	cyba	6	1	-2.61947	2.49194
4462	sipa1l3	6	1	-2.2713	2.09806
4470	lysmd2	6	1	-2.23343	1.79434
4490	ddx6	6	1	-2.46998	2.23915
4553	jmjd1cb	6	1	-2.82587	2.61945
4555	exoc6	6	1	-2.5947	2.68473
4559	fam117ab	6	1	-2.64962	2.32632
4581	ch25h	6	1	-3.06223	2.62258
4588	cyth3a	6	1	-2.67756	2.05394
4608	snx29	6	1	-2.70728	2.63408
4617	polr2a	6	1	-2.40547	1.86502
4624	nrxn1a	6	1	-2.81117	2.39955
4634	six2b	6	1	-3.08218	2.71619
4672	llgl2	6	1	-3.1016	2.33177
4677	cyth1b	6	1	-2.96933	2.54027
4698	fam53b	6	1	-2.63907	2.7212
4703	anapc16	6	1	-2.55759	2.47656
4790	CR936442.1	6	1	-2.78966	2.32017
4806	si:ch211-171h4.6	6	1	-3.05315	2.60185
4822	ncaldb	6	1	-2.66201	2.62416
4861	mpp6b	6	1	-2.47476	1.86848
4881	syt11a	6	1	-2.90022	2.39078
4930	fam49al	6	1	-2.76033	2.53291
4960	ndrg1a	6	1	-2.5177	2.45554
5033	nme2b.2	6	1	-2.69392	2.55312
5087	rab4b	6	1	-3.04878	2.64504
5123	alcamb	6	1	-2.59581	1.99041
5126	rnaset2l	6	1	-2.66201	2.51425
5152	usp32	6	1	-3.26983	2.59767
5252	ctsc	6	1	-2.77715	2.9271
5267	uhrf1bp1	6	1	-2.34359	2.14866
5269	hm13	6	1	-3.07731	2.40504
5295	rbm38	6	1	-2.7401	2.70163
5333	sdcbp2	6	1	-2.76213	2.93499
5351	ikbkg	6	1	-3.02242	2.70075
5375	rcc2	6	1	-2.4911	2.51254
5376	arhgef10lb	6	1	-2.87253	2.8283
5401	pkig	6	1	-2.93286	2.48011
5420	kif1b	6	1	-2.83381	2.25761
5431	si:dkey-261l7.2	6	1	-2.82668	2.4377
5688	havcr1	6	1	-2.76055	2.51108
5709	cnot6a	6	1	-2.92929	2.87358
5729	zgc:77151	6	1	-3.20358	2.70387
5807	si:ch73-267c23.10.1	6	1	-2.79607	2.73835
5852	ly75	6	1	-2.78666	2.3837
5862	socs7	6	1	-3.00465	2.25521
5891	prkcdb	6	1	-2.61638	2.57656
5905	srgap2	6	1	-2.58994	2.20746
5912	atp2b2.1	6	1	-3.20277	2.70405
5926	zgc:92107	6	1	-2.97175	2.08104
5931	top1l	6	1	-2.7276	2.48309
5956	cybb	6	1	-2.85724	2.68181
6082	zgc:114200	6	1	-2.82047	2.34147
6091	sftpba	6	1	-2.61883	2.48987
6117	ptbp3	6	1	-2.28578	2.36919
6131	smc5	6	1	-2.3254	2.31285
6137	CT027815.1	6	1	-2.64271	2.03299
6149	ppp3ccb	6	1	-2.52412	2.70556
6151	si:ch211-113d22.2	6	1	-2.44578	1.8685
6153	plpp5	6	1	-2.62153	2.40689
6162	per1a	6	1	-3.31221	2.6345
6168	CR847844.2	6	1	-2.58323	2.34389
6170	stoml3b	6	1	-2.92161	2.45401
6176	chordc1b	6	1	-2.98141	2.0793
6178	bach1b	6	1	-2.39225	2.11481
6185	ehbp1l1b	6	1	-2.70658	2.64635
6186	rab1bb	6	1	-2.76997	2.84482
6194	btg3	6	1	-2.641	2.48874
6210	uvrag	6	1	-2.93427	2.09062
6265	mef2ca	6	1	-2.72758	2.18664
6290	abi1a	6	1	-2.65223	2.3858
6298	cavin1b	6	1	-2.78493	2.42431
6307	uba5	6	1	-2.70322	2.59851
6351	myd88	6	1	-2.63029	2.13829
6357	si:ch211-161h7.5	6	1	-2.33497	2.1559
6367	flt3	6	1	-2.56284	2.66454
6430	grnb	6	1	-2.56594	2.38395
6509	BX322587.1	6	1	-2.53868	1.99887
6579	fam32a	6	1	-2.57875	2.6765
6635	ccdc50	6	1	-2.84633	2.45985
6638	si:dkey-4c23.5	6	1	-3.39139	2.59281
6649	ncf4	6	1	-2.75866	2.588
6657	si:dkey-169i5.4	6	1	-2.5989	2.62328
6665	dag1	6	1	-2.4671	2.14937
6670	tsc22d2	6	1	-3.20659	2.74945
6683	gmppb	6	1	-2.34861	1.63638
6693	FO907089.1	6	1	-2.26139	1.9088
6703	hps5	6	1	-2.54031	2.4578
6724	snx1a	6	1	-2.85983	2.09175
6757	ano10b	6	1	-2.50968	2.00504
6788	mfge8b	6	1	-2.69257	2.45062
6817	phlda2	6	1	-2.87755	2.29804
6831	idh3a	6	1	-2.94094	2.38089
6969	zgc:171497	6	1	-2.47209	2.29317
6983	LEPROTL1	6	1	-2.84987	2.8014
45	si:ch211-214j24.10	7	2	0.752287	-3.78493
52	mrps18a	7	2	0.601565	-3.13088
67	lsm8	7	2	0.124193	-3.38953
92	cand1	7	2	0.743423	-3.81624
97	pphln1	7	2	0.817917	-4.20556
171	atp5f1c	7	2	0.808305	-3.19818
175	ndufa12	7	2	0.524037	-3.13049
239	psmb10	7	2	0.403987	-3.23334
266	zgc:171759	7	2	0.0228546	-3.52158
311	sf3b2	7	2	0.333224	-3.34815
315	pfdn2	7	2	1.14565	-4.24426
320	snrpa1	7	2	0.285403	-3.71678
329	polr2l	7	2	0.914116	-3.77744
337	elp4	7	2	1.34432	-4.37563
365	snrpf	7	2	0.399691	-3.47992
414	gmpr2	7	2	0.521532	-3.65965
431	pelp1	7	2	1.34244	-4.39704
473	mcee	7	2	0.739813	-3.99034
536	puf60b	7	2	0.0781999	-3.67675
552	uqcrfs1	7	2	0.737153	-3.14704
576	got2b	7	2	0.695349	-3.05917
647	ctr9	7	2	0.729933	-3.40596
663	dhx15	7	2	-0.196574	-3.74686
700	supt4h1	7	2	1.13754	-3.79933
706	prdx4	7	2	1.10742	-3.8094
804	ewsr1b	7	2	0.0301819	-3.72245
891	srsf7a	7	2	0.494702	-3.32539
892	hnrnpl	7	2	0.323787	-3.39587
928	emc6	7	2	1.48986	-3.70387
938	tars	7	2	1.36974	-4.00725
990	ppp2r1ba	7	2	0.148544	-3.52849
998	prkrip1	7	2	-0.00320798	-3.53074
1099	rangap1a	7	2	-0.199025	-3.76834
1105	ddx39ab	7	2	-0.120745	-3.58488
1156	tmem11	7	2	-0.0107534	-3.32252
1167	eftud2	7	2	1.21505	-4.24041
1176	aclya	7	2	1.03051	-3.42399
1188	tnpo2	7	2	1.01923	-4.08245
1221	adsl	7	2	1.33633	-3.84859
1295	snrnp70	7	2	0.510115	-3.86376
1312	thoc6	7	2	0.407309	-3.7011
1314	kat8	7	2	0.998776	-3.16223
1337	carm1	7	2	0.21801	-3.95326
1347	ndufab1b	7	2	0.689504	-3.09132
1503	fdx2	7	2	1.46781	-4.39639
1509	si:zfos-169g10.3	7	2	0.99051	-3.41347
1516	chchd6b	7	2	1.29136	-3.6776
1526	ppig	7	2	1.45716	-3.87852
1530	rbm26	7	2	1.02942	-3.41801
1604	anapc11	7	2	0.915344	-4.00668
1611	znf207b	7	2	-0.03566	-3.99339
1622	psmd12	7	2	0.392531	-3.23353
1629	uqcrc1	7	2	0.551113	-3.36204
1655	actl6a	7	2	0.0980626	-3.65492
1656	ndufb5	7	2	0.605737	-3.21282
1657	phb2b	7	2	0.933484	-3.32991
1724	ruvbl1	7	2	1.38333	-4.09737
1728	srsf3a	7	2	0.0810995	-3.96269
1798	snrpc	7	2	0.369424	-3.47963
1806	snrpb	7	2	0.497529	-3.54592
1818	fggy	7	2	1.22601	-4.47698
1821	zgc:113452	7	2	1.19953	-3.36025
1829	polr2d	7	2	0.430312	-3.63219
1836	thoc1	7	2	0.892582	-3.55528
1911	tpra	7	2	-0.0405261	-3.60031
1931	mrpl34	7	2	1.16511	-3.94913
1940	pccb	7	2	1.39975	-3.99672
1968	tcea1	7	2	0.396527	-3.57433
1996	mrps14	7	2	1.02947	-4.1515
2021	hnrnpc	7	2	0.241544	-3.34278
2029	psmb5	7	2	0.0809253	-3.28706
2062	prpf38b	7	2	-0.0294333	-3.63172
2101	ctnnbl1	7	2	0.485139	-3.50568
2103	ndufv2	7	2	1.27338	-3.71932
2126	cirbpa	7	2	0.105712	-3.86967
2176	ndufab1a	7	2	1.12659	-3.98539
2181	pmm2	7	2	0.573175	-3.19201
2194	nansa	7	2	0.790992	-3.43559
2212	exosc9	7	2	1.42645	-4.06074
2258	anp32b	7	2	-0.194261	-3.90338
2264	gemin8	7	2	-0.316898	-3.81228
2270	zc3h13	7	2	0.996643	-4.0573
2295	lsm6	7	2	0.479343	-3.13561
2317	paip2b	7	2	1.08014	-3.91556
2338	ddx39aa	7	2	0.773126	-3.68784
2356	taf5	7	2	0.151828	-3.61657
2375	snrpb2	7	2	0.839383	-3.73268
2387	znf330	7	2	0.68955	-3.23922
2421	pin1	7	2	0.53857	-4.01841
2455	atp5mc3a	7	2	0.573952	-3.34132
2462	prpf40a	7	2	0.0980858	-3.41098
2481	u2af1	7	2	-0.0474728	-3.67673
2492	zc3h15	7	2	1.48936	-4.12961
2496	tra2b	7	2	1.22758	-4.1878
2528	sap18	7	2	0.445414	-3.31297
2530	cryl1	7	2	1.55652	-3.97462
2537	uchl3	7	2	1.14277	-3.9256
2543	ndufa10	7	2	0.377484	-3.38965
2566	ccnyl1	7	2	1.45277	-4.01507
2599	gatd3a	7	2	0.45064	-3.77901
2600	atp5po	7	2	0.668546	-3.06014
2691	mrpl51	7	2	0.786682	-3.26282
2695	bckdhb	7	2	1.09547	-3.75754
2700	ndufa3	7	2	1.18401	-3.71349
2733	usp5	7	2	1.3389	-4.40264
2735	lpcat3	7	2	1.34519	-4.32482
2752	dap3	7	2	1.36317	-4.08345
2783	mpp6a	7	2	1.45142	-4.1498
2836	tex10	7	2	0.411254	-3.68306
2837	si:ch211-197h24.8	7	2	0.805596	-3.90001
2860	chd4b	7	2	0.4132	-3.76246
2918	psmc4	7	2	0.561461	-3.59827
2926	smarcc1a	7	2	-0.211436	-3.49286
2998	syncrip	7	2	0.146083	-3.82631
3004	cebpz	7	2	1.3576	-4.35887
3040	itpa	7	2	1.32399	-3.67995
3041	prdx6	7	2	1.00974	-3.53687
3059	eif5	7	2	1.26696	-3.81738
3129	cpsf3	7	2	0.330058	-3.43886
3132	sod2	7	2	0.63827	-3.29288
3158	hnrnpub	7	2	0.0305647	-3.73959
3213	hadhb	7	2	0.58142	-3.35266
3217	naa20	7	2	0.216236	-3.33624
3220	cpsf2	7	2	0.228211	-3.46173
3241	fkbp3	7	2	0.199634	-3.36674
3258	seta	7	2	-0.0532606	-3.77459
3279	zgc:113363	7	2	0.779068	-4.07686
3292	bcas2	7	2	1.198	-4.01057
3357	magoh	7	2	0.332789	-3.49622
3403	tspy	7	2	-0.191604	-3.62588
3512	naa35	7	2	1.34052	-4.27969
3605	gemin2	7	2	0.663695	-3.80518
3642	AL935174.5	7	2	0.785755	-3.79731
3673	rtn4ip1	7	2	1.34479	-4.2827
3706	ywhaqb	7	2	-0.189212	-3.48814
3714	eif2s1a	7	2	1.12891	-3.85086
3721	hadhab	7	2	0.319652	-3.30864
3731	mrpl33	7	2	1.20717	-3.65975
3792	srp72	7	2	1.38744	-4.24268
3810	npm1b	7	2	0.564341	-3.72847
3812	smu1a	7	2	0.378499	-3.47314
3844	nup62l	7	2	0.441934	-3.75303
3879	prpf19	7	2	0.27701	-3.81734
3893	rnf20	7	2	0.683714	-3.41134
3899	ran	7	2	0.16324	-3.6697
3910	hspa4b	7	2	0.634894	-3.38786
3916	dpf2l	7	2	1.17594	-3.34976
3929	polr2gl	7	2	-0.0842281	-3.9097
3943	mrpl11	7	2	0.875609	-3.84342
3973	mcts1	7	2	0.838156	-3.76918
4008	cstf2	7	2	0.291085	-3.65509
4013	eif4ea	7	2	0.949312	-4.09424
4025	ubxn1	7	2	0.505499	-3.14953
4148	si:ch211-198a12.6	7	2	-0.242157	-3.53468
4153	chchd1	7	2	1.32994	-4.32152
4167	sf3b5	7	2	0.476608	-3.42372
4201	cuedc2	7	2	0.142238	-3.83275
4278	mrpl14	7	2	1.25968	-4.4472
4286	khdrbs1a	7	2	0.262574	-3.47022
4325	clns1a	7	2	-0.0274464	-3.74888
4392	sf3b3	7	2	0.710062	-4.17439
4413	nutf2	7	2	0.0335549	-3.67156
4419	nudt21	7	2	0.133646	-3.73709
4456	hnrnpul1	7	2	0.203916	-4.00435
4479	snrpd2	7	2	0.54499	-3.58096
4498	cstf3	7	2	0.651386	-3.78826
4526	coa3a	7	2	1.32386	-4.04411
4562	tut1	7	2	0.509779	-3.94841
4572	lsm5	7	2	-0.210567	-3.32937
4600	phf5a	7	2	0.708831	-3.50664
4667	srsf2a	7	2	-0.00404387	-3.81233
4691	glrx3	7	2	0.957305	-3.8331
4697	adkb	7	2	1.42391	-3.86295
4712	hnrnpr	7	2	0.189331	-3.92204
4713	atp5if1a	7	2	1.47303	-4.34476
4732	snrpd1	7	2	0.332148	-3.79728
4781	sf3b4	7	2	0.46592	-3.71103
4810	si:ch73-347e22.4	7	2	1.164	-4.12222
4824	fam210aa	7	2	1.22334	-4.46425
4830	nudc	7	2	1.09666	-3.8459
4846	top2b	7	2	0.431801	-3.34082
4847	cbx3a	7	2	0.0907197	-3.77483
4923	hdac1	7	2	-0.162888	-3.56554
4927	mrps18b	7	2	1.2082	-4.4127
4938	acot13	7	2	0.689608	-3.26867
4984	chrac1	7	2	-0.0591219	-3.63017
4994	zcchc17	7	2	0.438172	-3.53905
5103	srsf1a	7	2	0.423504	-3.54735
5104	txndc17	7	2	1.41984	-3.7423
5108	mrpl28	7	2	1.45603	-4.32684
5133	sdhdb	7	2	0.614962	-3.45245
5147	sae1	7	2	0.100782	-3.68237
5169	ppm1da	7	2	-0.145818	-3.66471
5296	ptges3b	7	2	0.654617	-3.42947
5298	prpf6	7	2	-0.0621563	-3.34674
5347	hsd17b10	7	2	1.28226	-3.94971
5409	ptges3a	7	2	1.16078	-4.3501
5460	snrpg	7	2	0.421753	-3.50073
5462	sars	7	2	0.918885	-3.73401
5466	acp1	7	2	0.399055	-3.34321
5473	hnrnpa1b	7	2	0.154122	-3.59204
5475	copz1	7	2	0.810388	-3.4967
5516	psip1b	7	2	0.2258	-3.91188
5531	nars	7	2	1.42998	-4.0213
5534	zgc:152948	7	2	-0.213745	-3.7465
5541	hnrnpabb	7	2	0.434707	-3.68693
5553	atp5fa1	7	2	0.760255	-3.34908
5562	uqcr10	7	2	0.628106	-3.13163
5576	psmb7	7	2	0.197014	-3.46285
5591	setb	7	2	0.685176	-3.81981
5592	snrpd3l	7	2	0.708798	-3.82729
5607	ube2g1b	7	2	1.3488	-4.56687
5613	wdr5	7	2	1.47366	-4.32595
5622	nnt	7	2	0.777761	-3.4629
5662	si:dkey-17e16.10	7	2	1.26743	-4.04874
5672	calm3b	7	2	-0.0300187	-3.39111
5716	wdr55	7	2	1.3696	-4.45493
5724	rars	7	2	1.31066	-3.99059
5795	cnbpb	7	2	0.949307	-4.18923
5799	srsf6b	7	2	-0.0676874	-3.81001
5819	rpn1	7	2	0.585412	-3.31128
5827	ndufs7	7	2	0.572236	-3.05383
5839	lsm4	7	2	0.658283	-3.32788
5841	thop1	7	2	1.0348	-3.77806
5855	mrpl4	7	2	1.40244	-4.16333
5866	rbb4l	7	2	-0.0251935	-3.74624
5871	atp5f1b	7	2	0.624402	-3.12593
5934	adnpa	7	2	0.578644	-4.02959
5936	hcfc1a	7	2	-0.276627	-3.82824
5950	cstf1	7	2	0.923981	-3.68256
5993	hp1bp3	7	2	0.0625314	-3.32234
5995	snrpe	7	2	0.369389	-3.52725
5998	AL928854.1	7	2	0.786116	-3.38785
6030	eif4a3	7	2	0.526273	-3.53785
6040	srsf11	7	2	0.275492	-3.84107
6088	hint1	7	2	0.65433	-3.22402
6093	ewsr1a	7	2	0.0465215	-4.01843
[truncated: 4,987 more rows]
