# Supplementary material for: Single-cell analyses reveal early thymic progenitors and pre-B cells in zebrafish
Source: J Exp Med. 2022 Aug 8;219(9):e20220038. doi: 10.1084/jem.20220038 (PMC9365674; doi:10.1084/jem.20220038)
Supplement: Table S13 — shows differentially expressed genes for marrow T and NK-like cell subset. [file jem_20220038_tables13.xls]

## Sheet: TableS13_DifferentialExpression
Table S13. Differentially expressed genes for marrow T and NK-like cell subset
	p_val	avg_logFC	pct.1	pct.2	p_val_adj	cluster	gene
si:dkeyp-13d12.23	6.23e-175	2.00161	0.842	0.045	1.73e-170	gammadelta T cells	si:dkeyp-13d12.23
si:ch211-207n23.2	4.01e-163	1.9326	0.877	0.068	1.11e-158	gammadelta T cells	si:ch211-207n23.2
BX571675.1	1.49e-87	0.950973	0.445	0.024	4.14e-83	gammadelta T cells	BX571675.1
sox13	2.5e-86	0.895041	0.582	0.053	6.94e-82	gammadelta T cells	sox13
si:dkey-21h14.8	2.14e-71	0.77678	0.233	0.001	5.95e-67	gammadelta T cells	si:dkey-21h14.8
trdc	1.49e-70	0.823389	0.404	0.027	4.15e-66	gammadelta T cells	trdc
CU207241.1	6.9e-66	1.28975	0.685	0.148	1.92e-61	gammadelta T cells	CU207241.1
gpr34b	1.26e-62	0.873599	0.377	0.03	3.49e-58	gammadelta T cells	gpr34b
si:dkey-21h14.12.2	5.83e-54	0.503628	0.192	0.002	1.62e-49	gammadelta T cells	si:dkey-21h14.12.2
si:dkey-21h14.9	1.29e-45	0.644757	0.164	0.002	3.58e-41	gammadelta T cells	si:dkey-21h14.9
blk	6.47e-44	0.92566	0.548	0.121	1.8e-39	gammadelta T cells	blk
si:dkey-78l4.2	1.69e-40	1.59767	0.274	0.025	4.7e-36	gammadelta T cells	si:dkey-78l4.2
RPL41	2.45e-35	0.300468	1	1	6.81e-31	gammadelta T cells	RPL41
BX897691.1	1.69e-33	0.975551	0.747	0.317	4.7e-29	gammadelta T cells	BX897691.1
rbbp8l	1.78e-33	0.55429	0.26	0.03	4.94e-29	gammadelta T cells	rbbp8l
thrap3a	3.71e-32	0.638026	0.288	0.04	1.03e-27	gammadelta T cells	thrap3a
syngr2b	2.05e-31	0.6579	0.349	0.064	5.69e-27	gammadelta T cells	syngr2b
samsn1b	1.38e-27	0.697394	0.795	0.39	3.84e-23	gammadelta T cells	samsn1b
si:ch1073-220m6.1	4.53e-25	0.6697	0.658	0.262	1.26e-20	gammadelta T cells	si:ch1073-220m6.1
samsn1a	7.75e-24	0.616928	0.377	0.094	2.15e-19	gammadelta T cells	samsn1a
rpl12	1.31e-23	0.301164	1	0.999	3.64e-19	gammadelta T cells	rpl12
dnajc10	1.72e-23	0.326546	0.164	0.016	4.79e-19	gammadelta T cells	dnajc10
rpsa	5.63e-23	0.256871	1	1	1.56e-18	gammadelta T cells	rpsa
rps27.1	7.33e-21	0.263066	1	1	2.04e-16	gammadelta T cells	rps27.1
ccr2.1	1.87e-20	0.583709	0.664	0.289	5.19e-16	gammadelta T cells	ccr2.1
tsc22d3	2.87e-20	0.814622	0.842	0.638	7.98e-16	gammadelta T cells	tsc22d3
stard3nl	1.23e-19	0.589712	0.342	0.094	3.42e-15	gammadelta T cells	stard3nl
abcg4b	3.97e-19	0.374235	0.185	0.027	1.1e-14	gammadelta T cells	abcg4b
tpt1	6.92e-19	0.322332	1	0.997	1.92e-14	gammadelta T cells	tpt1
zap70	1.38e-18	0.62535	0.548	0.229	3.82e-14	gammadelta T cells	zap70
faua	3.08e-18	0.260342	1	0.999	8.56e-14	gammadelta T cells	faua
rplp0	4.51e-18	0.278901	1	0.991	1.25e-13	gammadelta T cells	rplp0
rsl24d1	1.18e-17	0.354477	1	0.989	3.26e-13	gammadelta T cells	rsl24d1
bcl11ba	2.76e-17	0.519831	0.527	0.211	7.67e-13	gammadelta T cells	bcl11ba
znf536	3.72e-17	0.434914	0.185	0.032	1.03e-12	gammadelta T cells	znf536
nsa2	8.24e-17	0.483614	0.966	0.894	2.29e-12	gammadelta T cells	nsa2
pik3r6a	3.18e-16	0.42932	0.288	0.079	8.83e-12	gammadelta T cells	pik3r6a
grap2a	9.53e-15	0.501328	0.699	0.413	2.65e-10	gammadelta T cells	grap2a
pik3ap1	2.19e-14	0.553499	0.452	0.197	6.08e-10	gammadelta T cells	pik3ap1
pdlim2	1.56e-13	0.382149	0.205	0.049	4.33e-09	gammadelta T cells	pdlim2
ccni	1.92e-13	0.41351	0.993	0.943	5.34e-09	gammadelta T cells	ccni
pdpk1a	1.38e-12	0.504815	0.308	0.109	3.82e-08	gammadelta T cells	pdpk1a
cldni	1.78e-12	0.43738	0.212	0.055	4.94e-08	gammadelta T cells	cldni
si:dkey-24p1.1	1.87e-12	0.39538	0.205	0.054	5.19e-08	gammadelta T cells	si:dkey-24p1.1
si:ch211-150o23.2	1.78e-11	0.473341	0.384	0.168	4.94e-07	gammadelta T cells	si:ch211-150o23.2
gpr183a	6.39e-11	0.436596	0.842	0.606	1.78e-06	gammadelta T cells	gpr183a
scin	9.98e-11	0.451483	0.562	0.335	2.77e-06	gammadelta T cells	scin
nap1l1	1.64e-10	0.495984	0.514	0.297	4.54e-06	gammadelta T cells	nap1l1
gtpbp4	7.27e-10	0.363427	0.979	0.851	2.02e-05	gammadelta T cells	gtpbp4
si:ch211-216p19.6	1.74e-09	0.347194	0.281	0.109	4.84e-05	gammadelta T cells	si:ch211-216p19.6
wipf1b	2.31e-09	0.384813	0.5	0.273	6.43e-05	gammadelta T cells	wipf1b
zgc:136605	3.05e-09	0.436426	0.445	0.228	8.47e-05	gammadelta T cells	zgc:136605
vav3b.1	3.61e-09	0.376982	0.253	0.095	0.000100287	gammadelta T cells	vav3b.1
sec61g	5.65e-09	0.334764	1	0.921	0.000156954	gammadelta T cells	sec61g
il7r	1.06e-08	0.3386	0.397	0.199	0.000293582	gammadelta T cells	il7r
si:dkey-183p4.10	1.81e-08	0.344722	0.74	0.496	0.000503581	gammadelta T cells	si:dkey-183p4.10
si:dkey-171c9.3	4.35e-08	0.378157	0.692	0.516	0.001207	gammadelta T cells	si:dkey-171c9.3
h1f0	5.9e-08	0.49541	0.158	0.048	0.00163825	gammadelta T cells	h1f0
cxcr4a	9.64e-08	0.453492	0.377	0.198	0.0026779	gammadelta T cells	cxcr4a
2022-09-12	1.58e-07	0.403766	0.562	0.375	0.00439156	gammadelta T cells	2022-09-12
glipr1a	2.7e-07	0.344718	0.377	0.205	0.00749054	gammadelta T cells	glipr1a
pdia3	2.79e-07	0.44644	0.637	0.476	0.00774818	gammadelta T cells	pdia3
plxnc1	3.76e-07	0.303476	0.425	0.239	0.0104412	gammadelta T cells	plxnc1
id3	5.39e-07	0.302783	0.945	0.782	0.0149822	gammadelta T cells	id3
rab6bb	1.19e-06	0.330743	0.384	0.211	0.0330571	gammadelta T cells	rab6bb
si:ch211-226m16.2	1.46e-06	0.25489	0.842	0.72	0.0406219	gammadelta T cells	si:ch211-226m16.2
cmtm3	1.75e-06	0.282571	0.26	0.12	0.0485927	gammadelta T cells	cmtm3
dennd2da	2.58e-06	0.290156	0.363	0.203	0.0717382	gammadelta T cells	dennd2da
CABZ01054965.1	4.79e-06	0.329021	0.432	0.261	0.132959	gammadelta T cells	CABZ01054965.1
rpl22l1	6.97e-06	0.258201	0.945	0.877	0.193477	gammadelta T cells	rpl22l1
tmem176l.1	1.21e-05	0.304052	0.418	0.26	0.335208	gammadelta T cells	tmem176l.1
si:dkey-260g12.1	1.51e-05	0.299249	0.5	0.322	0.42	gammadelta T cells	si:dkey-260g12.1
si:ch211-195d17.2	2.08e-05	0.282464	0.171	0.074	0.578012	gammadelta T cells	si:ch211-195d17.2
si:dkey-56i24.1	2.27e-05	0.291892	0.295	0.161	0.631626	gammadelta T cells	si:dkey-56i24.1
tcf3b	2.28e-05	0.306082	0.185	0.084	0.633729	gammadelta T cells	tcf3b
ptpn11b	2.57e-05	0.310739	0.219	0.109	0.713635	gammadelta T cells	ptpn11b
sesn1	3.94e-05	0.287024	0.849	0.735	1	gammadelta T cells	sesn1
zgc:152774	6.18e-05	0.259735	0.582	0.436	1	gammadelta T cells	zgc:152774
BX784026.1	7.53e-05	0.291061	0.315	0.182	1	gammadelta T cells	BX784026.1
nrbp1	8.33e-05	0.298727	0.219	0.112	1	gammadelta T cells	nrbp1
si:ch211-196c10.15	0.000137081	0.251295	0.24	0.127	1	gammadelta T cells	si:ch211-196c10.15
itm2ca	0.000280097	0.265024	0.212	0.115	1	gammadelta T cells	itm2ca
AKR1B1 (1 of many)	0.00029136	0.282805	0.37	0.25	1	gammadelta T cells	AKR1B1 (1 of many)
rpl26	0.000350105	0.260465	0.774	0.698	1	gammadelta T cells	rpl26
peli1b	0.000541026	0.293768	0.288	0.177	1	gammadelta T cells	peli1b
ilk	0.000678702	0.294149	0.322	0.215	1	gammadelta T cells	ilk
si:dkey-266f7.10	0.00126041	0.415979	0.342	0.235	1	gammadelta T cells	si:dkey-266f7.10
si:ch1073-394i4.1	0.00175178	0.288106	0.151	0.079	1	gammadelta T cells	si:ch1073-394i4.1
imp4	0.00211888	0.257532	0.178	0.102	1	gammadelta T cells	imp4
histh1l	0.00234931	0.306948	0.452	0.33	1	gammadelta T cells	histh1l
arhgef3l	0.00263307	0.250695	0.459	0.364	1	gammadelta T cells	arhgef3l
gzma	3.22e-108	1.17584	0.721	0.102	8.95e-104	cytotoxic T cells	gzma
sh2d1ab	5.49e-77	1.2932	0.891	0.372	1.52e-72	cytotoxic T cells	sh2d1ab
CABZ01077217.1	7.19e-67	0.616959	0.275	0.009	2e-62	cytotoxic T cells	CABZ01077217.1
gzmk	1.08e-41	0.707769	0.729	0.274	3.01e-37	cytotoxic T cells	gzmk
ccl34b.4	6.08e-33	0.49527	0.891	0.417	1.69e-28	cytotoxic T cells	ccl34b.4
rplp2l	3.87e-29	0.268273	1	0.998	1.07e-24	cytotoxic T cells	rplp2l
si:dkey-109a10.2	2.64e-26	0.502647	0.883	0.505	7.34e-22	cytotoxic T cells	si:dkey-109a10.2
rgs5b	5e-26	0.564039	0.312	0.075	1.39e-21	cytotoxic T cells	rgs5b
spry2	5.9e-25	0.493655	0.518	0.199	1.64e-20	cytotoxic T cells	spry2
eef1da	4.33e-24	0.430445	0.96	0.89	1.2e-19	cytotoxic T cells	eef1da
CR936442.1	8.48e-24	0.4937	0.996	0.857	2.36e-19	cytotoxic T cells	CR936442.1
cxcr3.1.1	4.1e-22	0.529898	0.575	0.253	1.14e-17	cytotoxic T cells	cxcr3.1.1
si:ch211-165d12.4	5.9e-21	0.366535	0.806	0.425	1.64e-16	cytotoxic T cells	si:ch211-165d12.4
tox	1.49e-20	0.531886	0.522	0.228	4.15e-16	cytotoxic T cells	tox
il2rb	7.3e-20	0.345017	0.87	0.505	2.03e-15	cytotoxic T cells	il2rb
tmed1a	1.19e-19	0.316857	0.202	0.042	3.31e-15	cytotoxic T cells	tmed1a
nitr2b	9.87e-19	0.47222	0.352	0.121	2.74e-14	cytotoxic T cells	nitr2b
p2rx1	3.29e-17	0.279754	0.429	0.165	9.13e-13	cytotoxic T cells	p2rx1
fscn1a	4.72e-16	0.348776	0.425	0.18	1.31e-11	cytotoxic T cells	fscn1a
id31	3.65e-15	0.332471	0.992	0.76	1.01e-10	cytotoxic T cells	id3
satb1b	3.69e-15	0.279663	0.287	0.095	1.02e-10	cytotoxic T cells	satb1b
CABZ01073795.1	1.73e-14	0.384856	0.194	0.052	4.8e-10	cytotoxic T cells	CABZ01073795.1
sla2	4.93e-14	0.253087	0.818	0.489	1.37e-09	cytotoxic T cells	sla2
plk3	1.27e-13	0.39919	0.826	0.635	3.53e-09	cytotoxic T cells	plk3
entpd1	2.07e-13	0.263653	0.239	0.079	5.76e-09	cytotoxic T cells	entpd1
cbx1b	2.83e-13	0.372849	0.393	0.18	7.86e-09	cytotoxic T cells	cbx1b
gzm3.3	5.14e-13	0.366329	0.291	0.11	1.43e-08	cytotoxic T cells	gzm3.3
cxcl32b.1	5.19e-13	0.287273	0.372	0.158	1.44e-08	cytotoxic T cells	cxcl32b.1
chd7	7.87e-13	0.29511	0.441	0.208	2.19e-08	cytotoxic T cells	chd7
rps18	2.22e-12	0.254153	1	0.977	6.18e-08	cytotoxic T cells	rps18
cblc	4.97e-10	0.251787	0.239	0.096	1.38e-05	cytotoxic T cells	cblc
egr1	1.61e-09	0.388019	0.506	0.297	4.47e-05	cytotoxic T cells	egr1
tnikb	7.16e-09	0.284528	0.219	0.093	0.000198965	cytotoxic T cells	tnikb
gadd45ba	2.32e-08	0.358984	0.64	0.478	0.000643711	cytotoxic T cells	gadd45ba
rsl1d1	5.18e-08	0.264307	0.814	0.634	0.00143941	cytotoxic T cells	rsl1d1
cxcr4a1	6.18e-08	0.255393	0.352	0.189	0.00171701	cytotoxic T cells	cxcr4a
rnf213a	2.38e-05	0.304236	0.704	0.605	0.662321	cytotoxic T cells	rnf213a
mhc1uba	0.00295513	0.290538	0.389	0.308	1	cytotoxic T cells	mhc1uba
pde4ba	0.00295698	0.27438	0.397	0.295	1	cytotoxic T cells	pde4ba
si:dkey-21e2.12	8.03e-121	1.94678	0.416	0.004	2.23e-116	T cells (1)	si:dkey-21e2.12
CABZ01044746.1	5.35e-84	1.6776	0.456	0.026	1.49e-79	T cells (1)	CABZ01044746.1
ccl36.1	4.26e-73	2.01512	0.872	0.214	1.18e-68	T cells (1)	ccl36.1
stim1a	2.41e-68	1.61553	0.696	0.131	6.69e-64	T cells (1)	stim1a
dicp1.3-4	7.78e-65	0.880559	0.328	0.016	2.16e-60	T cells (1)	dicp1.3-4
zbtb32	3.09e-63	1.39052	0.736	0.158	8.58e-59	T cells (1)	zbtb32
ccl38.6	2.95e-54	1.90042	0.752	0.2	8.21e-50	T cells (1)	ccl38.6
si:ch211-209l18.2	3.63e-54	1.20704	0.376	0.034	1.01e-49	T cells (1)	si:ch211-209l18.2
il1fma	6.88e-51	0.985376	0.44	0.054	1.91e-46	T cells (1)	il1fma
blnk	3.12e-44	0.860304	0.216	0.009	8.67e-40	T cells (1)	blnk
prkca	8.89e-41	1.32275	0.28	0.025	2.47e-36	T cells (1)	prkca
ponzr6	5.09e-40	1.03534	0.312	0.033	1.41e-35	T cells (1)	ponzr6
fscn1a1	3.43e-39	1.24512	0.64	0.182	9.53e-35	T cells (1)	fscn1a
bcar1	1.35e-38	0.769661	0.224	0.014	3.76e-34	T cells (1)	bcar1
AL831726.3	3.3e-38	0.420627	0.16	0.004	9.17e-34	T cells (1)	AL831726.3
cabz01093075.1	5.08e-37	0.981334	0.608	0.153	1.41e-32	T cells (1)	cabz01093075.1
ttyh2l	2.93e-36	0.533315	0.216	0.014	8.15e-32	T cells (1)	ttyh2l
gzm3.31	3.44e-35	1.00427	0.496	0.107	9.57e-31	T cells (1)	gzm3.3
si:ch211-102c2.4	8.66e-35	1.02515	0.768	0.29	2.41e-30	T cells (1)	si:ch211-102c2.4
si:rp71-81e14.2	6.37e-33	0.886933	0.528	0.128	1.77e-28	T cells (1)	si:rp71-81e14.2
BX248082.1	4.97e-31	1.23465	0.56	0.159	1.38e-26	T cells (1)	BX248082.1
ccl38a.5	1.73e-28	1.24253	0.296	0.045	4.8e-24	T cells (1)	ccl38a.5
si:ch211-188c18.1	3.97e-28	0.590392	0.264	0.034	1.1e-23	T cells (1)	si:ch211-188c18.1
sla21	4.53e-27	0.970214	0.888	0.511	1.26e-22	T cells (1)	sla2
caspa	6.57e-27	0.584679	0.336	0.062	1.82e-22	T cells (1)	caspa
nkl.1	1.26e-26	0.403565	0.712	0.221	3.5e-22	T cells (1)	nkl.1
ccr2.11	1.23e-25	0.972511	0.688	0.293	3.42e-21	T cells (1)	ccr2.1
znrf1	3.67e-24	0.880887	0.36	0.082	1.02e-19	T cells (1)	znrf1
si:dkey-183i3.6	4.06e-24	0.513307	0.648	0.206	1.13e-19	T cells (1)	si:dkey-183i3.6
CU972454.4	8.78e-23	0.814193	0.456	0.13	2.44e-18	T cells (1)	CU972454.4
rin2	2.68e-22	0.377051	0.152	0.013	7.45e-18	T cells (1)	rin2
il34	2.56e-21	0.870808	0.4	0.11	7.12e-17	T cells (1)	il34
ncaldb	3.35e-21	0.736081	0.768	0.415	9.31e-17	T cells (1)	ncaldb
syk	4.78e-21	0.78882	0.84	0.518	1.33e-16	T cells (1)	syk
CABZ01084575.1	6.25e-21	0.893001	0.328	0.077	1.73e-16	T cells (1)	CABZ01084575.1
orai1a	1.86e-20	0.832213	0.416	0.124	5.16e-16	T cells (1)	orai1a
BX901920.1	3.89e-20	1.12875	0.568	0.219	1.08e-15	T cells (1)	BX901920.1
scinlb	4.1e-20	0.825147	0.872	0.641	1.14e-15	T cells (1)	scinlb
mt-co1	4.43e-20	0.59451	1	0.989	1.23e-15	T cells (1)	mt-co1
zgc:162730	4.69e-20	0.734563	0.936	0.695	1.3e-15	T cells (1)	zgc:162730
CR847906.1	4.87e-20	0.973383	0.296	0.067	1.35e-15	T cells (1)	CR847906.1
si:ch211-269k10.5	8.61e-20	0.715486	0.536	0.191	2.39e-15	T cells (1)	si:ch211-269k10.5
si:dkey-78l4.4	8.45e-19	0.290157	0.152	0.016	2.35e-14	T cells (1)	si:dkey-78l4.4
CR753876.1	1.08e-18	1.27099	0.36	0.097	3.01e-14	T cells (1)	CR753876.1
si:ch211-277c7.6	3.97e-18	0.636036	0.344	0.092	1.1e-13	T cells (1)	si:ch211-277c7.6
dock10	7.38e-18	0.731924	0.704	0.388	2.05e-13	T cells (1)	dock10
hmgb3a	8e-18	0.686934	0.544	0.232	2.22e-13	T cells (1)	hmgb3a
si:dkeyp-19e1.3	9.06e-18	0.674267	0.496	0.19	2.52e-13	T cells (1)	si:dkeyp-19e1.3
fcer1g	9.15e-18	0.602183	0.712	0.347	2.54e-13	T cells (1)	fcer1g
si:ch211-167j9.5	1.3e-17	0.637467	0.64	0.3	3.62e-13	T cells (1)	si:ch211-167j9.5
tmsb4x	7.96e-17	0.280687	1	0.991	2.21e-12	T cells (1)	tmsb4x
bhlhe40	2.29e-16	1.1188	0.488	0.203	6.37e-12	T cells (1)	bhlhe40
elf1	3.17e-16	0.673124	0.784	0.493	8.8e-12	T cells (1)	elf1
atp2b1a	5.6e-16	1.27446	0.432	0.179	1.55e-11	T cells (1)	atp2b1a
CR936442.11	8.6e-16	0.705923	0.984	0.87	2.39e-11	T cells (1)	CR936442.1
ca2	2.24e-15	0.613959	0.192	0.035	6.22e-11	T cells (1)	ca2
vaspb	2.51e-15	0.331184	0.2	0.039	6.97e-11	T cells (1)	vaspb
mef2d	3.82e-15	0.732542	0.544	0.259	1.06e-10	T cells (1)	mef2d
mctp1a	9.36e-15	0.651364	0.352	0.117	2.6e-10	T cells (1)	mctp1a
pik3r1	1.23e-14	0.633885	0.84	0.609	3.42e-10	T cells (1)	pik3r1
si:ch73-264p11.1	2.49e-14	0.579244	0.344	0.11	6.93e-10	T cells (1)	si:ch73-264p11.1
rgs13	3.89e-14	0.8726	0.648	0.359	1.08e-09	T cells (1)	rgs13
kdm2ba	5.42e-14	0.844294	0.384	0.149	1.5e-09	T cells (1)	kdm2ba
dip2ba	7.79e-14	0.586522	0.296	0.091	2.16e-09	T cells (1)	dip2ba
notch2	8.53e-14	0.647227	0.568	0.292	2.37e-09	T cells (1)	notch2
pycard	1.74e-13	0.510835	0.448	0.182	4.84e-09	T cells (1)	pycard
il2rb1	1.95e-13	0.505405	0.872	0.537	5.42e-09	T cells (1)	il2rb
scdb	2.59e-13	0.467347	0.24	0.062	7.2e-09	T cells (1)	scdb
fam129ab	7.63e-13	0.496343	0.296	0.094	2.12e-08	T cells (1)	fam129ab
prf1.9	1.38e-12	0.689397	0.208	0.048	3.83e-08	T cells (1)	prf1.9
mef2aa	1.58e-12	0.552112	0.408	0.169	4.38e-08	T cells (1)	mef2aa
hspa8	1.97e-12	0.453115	0.952	0.911	5.48e-08	T cells (1)	hspa8
CU459056.1	2.61e-12	0.369723	0.152	0.028	7.25e-08	T cells (1)	CU459056.1
slc41a1	3.84e-12	0.486563	0.192	0.045	1.07e-07	T cells (1)	slc41a1
BX664622.1	3.99e-12	0.56222	0.32	0.109	1.11e-07	T cells (1)	BX664622.1
fybb	4.62e-12	0.528898	0.504	0.237	1.28e-07	T cells (1)	fybb
lmo2	6.36e-12	0.339804	0.264	0.08	1.77e-07	T cells (1)	lmo2
nptna	7.66e-12	0.501404	0.368	0.139	2.13e-07	T cells (1)	nptna
tmc6a	7.74e-12	0.402315	0.176	0.039	2.15e-07	T cells (1)	tmc6a
si:zfos-2326c3.2	8.1e-12	0.589896	0.392	0.168	2.25e-07	T cells (1)	si:zfos-2326c3.2
dusp6	8.8e-12	0.558421	0.536	0.279	2.44e-07	T cells (1)	dusp6
si:dkey-190j3.4	1.25e-11	0.450894	0.24	0.07	3.48e-07	T cells (1)	si:dkey-190j3.4
pnrc2	1.39e-11	0.358161	1	0.991	3.87e-07	T cells (1)	pnrc2
lrch1	4.59e-11	0.339809	0.2	0.051	1.28e-06	T cells (1)	lrch1
jpt1b	6.09e-11	0.516775	0.544	0.298	1.69e-06	T cells (1)	jpt1b
ehbp1l1a	6.28e-11	0.440387	0.176	0.042	1.75e-06	T cells (1)	ehbp1l1a
stat4	7.1e-11	0.558038	0.36	0.151	1.97e-06	T cells (1)	stat4
lyn	8.56e-11	0.525887	0.232	0.07	2.38e-06	T cells (1)	lyn
marcksl1a	1.06e-10	0.617737	0.64	0.389	2.94e-06	T cells (1)	marcksl1a
tnfb	1.91e-10	0.464318	0.496	0.239	5.3e-06	T cells (1)	tnfb
fam49al	1.96e-10	0.530231	0.224	0.068	5.43e-06	T cells (1)	fam49al
ptmaa	2.19e-10	0.394544	0.984	0.954	6.1e-06	T cells (1)	ptmaa
rin3	2.98e-10	0.463445	0.312	0.12	8.27e-06	T cells (1)	rin3
si:dkey-10h3.2	3.72e-10	0.364196	0.176	0.044	1.03e-05	T cells (1)	si:dkey-10h3.2
stx3a	3.83e-10	0.361996	0.176	0.045	1.06e-05	T cells (1)	stx3a
glipr2	6.04e-10	0.361107	0.2	0.056	1.68e-05	T cells (1)	glipr2
zmynd11	7.83e-10	0.619838	0.384	0.18	2.17e-05	T cells (1)	zmynd11
sema4e	1.16e-09	0.343406	0.256	0.086	3.23e-05	T cells (1)	sema4e
arhgdig	1.25e-09	0.424248	0.92	0.862	3.48e-05	T cells (1)	arhgdig
ophn1	2.35e-09	0.418909	0.184	0.053	6.53e-05	T cells (1)	ophn1
per1b	2.57e-09	0.45968	0.568	0.348	7.13e-05	T cells (1)	per1b
plxnc11	3.16e-09	0.618969	0.456	0.239	8.79e-05	T cells (1)	plxnc1
plcg2	3.31e-09	0.591887	0.392	0.188	9.2e-05	T cells (1)	plcg2
si:dkey-238k10.3.1	3.83e-09	0.402914	0.296	0.114	0.000106337	T cells (1)	si:dkey-238k10.3.1
zgc:174945	4.13e-09	0.546491	0.424	0.215	0.000114728	T cells (1)	zgc:174945
grapa	4.5e-09	0.391658	0.16	0.042	0.000125043	T cells (1)	grapa
BX908750.1	5.35e-09	0.61264	0.344	0.151	0.000148658	T cells (1)	BX908750.1
cers1	6.41e-09	0.488496	0.32	0.138	0.000178001	T cells (1)	cers1
csrp1a	6.87e-09	0.389647	0.216	0.072	0.000190965	T cells (1)	csrp1a
fam126a	7.03e-09	0.352275	0.264	0.098	0.000195175	T cells (1)	fam126a
tnip1	7.16e-09	0.710469	0.64	0.446	0.000198805	T cells (1)	tnip1
BX322618.1	8.09e-09	0.676192	0.28	0.11	0.000224721	T cells (1)	BX322618.1
zmiz1a	9.63e-09	0.498246	0.312	0.132	0.000267575	T cells (1)	zmiz1a
ifng1	9.81e-09	0.268028	0.152	0.038	0.000272388	T cells (1)	ifng1
tiparp	9.92e-09	0.496638	0.432	0.225	0.000275466	T cells (1)	tiparp
zbtb38	1e-08	0.371927	0.216	0.07	0.000278904	T cells (1)	zbtb38
mctp1b	1.08e-08	0.479992	0.304	0.127	0.000300772	T cells (1)	mctp1b
zgc:152863	1.89e-08	0.442545	0.288	0.114	0.000523986	T cells (1)	zgc:152863
yrk	2.09e-08	0.430573	0.448	0.237	0.000581607	T cells (1)	yrk
pxna	2.25e-08	0.605672	0.496	0.3	0.000626066	T cells (1)	pxna
lasp1	2.31e-08	0.399897	0.816	0.756	0.000641527	T cells (1)	lasp1
ppiaa	5.49e-08	0.30993	1	0.987	0.00152601	T cells (1)	ppiaa
rpl4	6.23e-08	0.318745	0.984	0.957	0.00173172	T cells (1)	rpl4
aldocb	6.55e-08	0.453861	0.424	0.224	0.00182055	T cells (1)	aldocb
cpne1	7.16e-08	0.408989	0.632	0.434	0.00198884	T cells (1)	cpne1
rcc2	7.49e-08	0.481354	0.344	0.167	0.0020816	T cells (1)	rcc2
cst3	8.18e-08	0.402206	0.52	0.319	0.00227123	T cells (1)	cst3
loxl3b	8.86e-08	0.403556	0.192	0.065	0.0024609	T cells (1)	loxl3b
txnipa	1.05e-07	0.446804	0.864	0.709	0.00291488	T cells (1)	txnipa
sik1	1.13e-07	0.487376	0.68	0.475	0.00314393	T cells (1)	sik1
tbc1d10c	1.14e-07	0.420401	0.48	0.277	0.00317183	T cells (1)	tbc1d10c
pdxdc1	1.23e-07	0.377973	0.192	0.067	0.00342515	T cells (1)	pdxdc1
syne1b	1.33e-07	0.532554	0.472	0.285	0.00369652	T cells (1)	syne1b
strbp	1.37e-07	0.442892	0.248	0.101	0.00380206	T cells (1)	strbp
abi1a	1.57e-07	0.42533	0.352	0.172	0.00437205	T cells (1)	abi1a
sema4ab	1.59e-07	0.425888	0.264	0.107	0.00441935	T cells (1)	sema4ab
tln1	2.03e-07	0.352867	0.768	0.595	0.0056304	T cells (1)	tln1
asap1b	2.27e-07	0.41728	0.392	0.21	0.00629203	T cells (1)	asap1b
dnmt3ab	2.37e-07	0.418204	0.376	0.191	0.00657754	T cells (1)	dnmt3ab
si:ch211-191c10.1	2.76e-07	0.690843	0.512	0.336	0.00766049	T cells (1)	si:ch211-191c10.1
pip5k1ba	3.02e-07	0.377661	0.336	0.158	0.00840175	T cells (1)	pip5k1ba
plekho2	3.91e-07	0.274403	0.704	0.482	0.0108475	T cells (1)	plekho2
ccni1	3.93e-07	0.319547	0.976	0.945	0.0109126	T cells (1)	ccni
CABZ01117840.1	4.42e-07	0.390353	0.4	0.214	0.0122901	T cells (1)	CABZ01117840.1
nr1d2b	4.6e-07	0.422592	0.432	0.243	0.0127711	T cells (1)	nr1d2b
tefa	5.38e-07	0.391299	0.816	0.685	0.0149354	T cells (1)	tefa
trim66	7.08e-07	0.308085	0.216	0.08	0.0196701	T cells (1)	trim66
samd11	7.51e-07	0.352652	0.208	0.081	0.0208565	T cells (1)	samd11
sept9b	9.15e-07	0.450635	0.488	0.313	0.0254105	T cells (1)	sept9b
arhgap33	1.13e-06	0.277266	0.168	0.057	0.0312933	T cells (1)	arhgap33
arpc1b	1.31e-06	0.276716	0.944	0.885	0.0363179	T cells (1)	arpc1b
tm9sf2	1.35e-06	0.386198	0.336	0.174	0.037391	T cells (1)	tm9sf2
skia	1.41e-06	0.483786	0.296	0.148	0.0391831	T cells (1)	skia
si:dkey-260g12.11	1.66e-06	0.317717	0.528	0.322	0.0461912	T cells (1)	si:dkey-260g12.1
crip1	2e-06	0.384628	0.896	0.816	0.0555973	T cells (1)	crip1
si:ch211-140m22.7	2.32e-06	0.301899	0.208	0.085	0.0643763	T cells (1)	si:ch211-140m22.7
per3	2.34e-06	0.395737	0.48	0.303	0.0650611	T cells (1)	per3
klf6a	2.42e-06	0.346589	0.728	0.558	0.0671958	T cells (1)	klf6a
cd40lg	2.5e-06	0.337518	0.32	0.162	0.0694569	T cells (1)	cd40lg
pdxka	2.51e-06	0.358058	0.224	0.097	0.0697837	T cells (1)	pdxka
zgc:153733	2.65e-06	0.297432	0.176	0.063	0.0735161	T cells (1)	zgc:153733
gse1	2.68e-06	0.474961	0.4	0.243	0.0745108	T cells (1)	gse1
osbpl3b	2.73e-06	0.262111	0.16	0.055	0.075949	T cells (1)	osbpl3b
dock8	2.83e-06	0.463534	0.36	0.201	0.0786287	T cells (1)	dock8
ip6k2b	2.93e-06	0.368334	0.368	0.205	0.0813906	T cells (1)	ip6k2b
tmem131	2.99e-06	0.401038	0.312	0.158	0.0830928	T cells (1)	tmem131
map4k5	3.17e-06	0.352584	0.328	0.168	0.0879839	T cells (1)	map4k5
prpf8	3.22e-06	0.401201	0.352	0.192	0.089575	T cells (1)	prpf8
elovl1b	3.33e-06	0.354333	0.576	0.395	0.0925505	T cells (1)	elovl1b
fam214a	3.67e-06	0.27882	0.184	0.069	0.101837	T cells (1)	fam214a
mtmr1a	3.75e-06	0.30658	0.2	0.08	0.104029	T cells (1)	mtmr1a
RASSF5	3.99e-06	0.39825	0.608	0.44	0.110867	T cells (1)	RASSF5
cbl	4.6e-06	0.327704	0.28	0.138	0.127861	T cells (1)	cbl
abhd3	4.72e-06	0.350738	0.2	0.081	0.131047	T cells (1)	abhd3
tmem131l	6.81e-06	0.517723	0.56	0.433	0.18913	T cells (1)	tmem131l
dop1b	6.94e-06	0.393651	0.2	0.084	0.192717	T cells (1)	dop1b
si:ch211-196f19.1	7.42e-06	0.277302	0.168	0.062	0.205976	T cells (1)	si:ch211-196f19.1
myca	7.46e-06	0.377416	0.576	0.406	0.207275	T cells (1)	myca
sbf1	8.37e-06	0.312868	0.224	0.099	0.232405	T cells (1)	sbf1
mfng	9.64e-06	0.272334	0.28	0.136	0.267734	T cells (1)	mfng
ubtfl	1.07e-05	0.344018	0.184	0.075	0.29747	T cells (1)	ubtfl
fmnl1a	1.09e-05	0.36794	0.64	0.512	0.301497	T cells (1)	fmnl1a
pitpnbl	1.14e-05	0.272874	0.168	0.065	0.315681	T cells (1)	pitpnbl
trib3	1.14e-05	0.285409	0.256	0.118	0.317937	T cells (1)	trib3
pkma	1.15e-05	0.357865	0.64	0.505	0.318402	T cells (1)	pkma
phf11	1.49e-05	0.368797	0.368	0.21	0.415132	T cells (1)	phf11
jmjd1cb	1.69e-05	0.29732	0.224	0.102	0.469607	T cells (1)	jmjd1cb
CABZ01109481.1	1.81e-05	0.343072	0.344	0.195	0.502553	T cells (1)	CABZ01109481.1
hcls1	1.89e-05	0.367335	0.64	0.494	0.524208	T cells (1)	hcls1
mvp	2.14e-05	0.294909	0.288	0.154	0.595221	T cells (1)	mvp
sox12	2.15e-05	0.288103	0.184	0.076	0.597732	T cells (1)	sox12
prkcbp1l	2.2e-05	0.316388	0.176	0.072	0.610977	T cells (1)	prkcbp1l
cyth4b	2.36e-05	0.415164	0.352	0.207	0.654731	T cells (1)	cyth4b
zmp:0000001168	2.39e-05	0.339024	0.296	0.16	0.663828	T cells (1)	zmp:0000001168
CT027638.1	2.68e-05	0.559173	0.744	0.643	0.744734	T cells (1)	CT027638.1
ywhaba	2.7e-05	0.310245	0.752	0.665	0.749083	T cells (1)	ywhaba
grasp	2.78e-05	0.352534	0.312	0.172	0.773091	T cells (1)	grasp
CT027744.2	2.84e-05	0.290228	0.28	0.145	0.789615	T cells (1)	CT027744.2
macf1a	3.03e-05	0.389982	0.192	0.085	0.840393	T cells (1)	macf1a
tyk2	3.12e-05	0.337361	0.352	0.207	0.867637	T cells (1)	tyk2
wasb	3.3e-05	0.280682	0.896	0.887	0.917314	T cells (1)	wasb
gnb1b	3.59e-05	0.375191	0.688	0.612	0.996083	T cells (1)	gnb1b
eif3c	3.73e-05	0.297745	0.648	0.532	1	T cells (1)	eif3c
lpar6b	3.85e-05	0.265358	0.376	0.217	1	T cells (1)	lpar6b
pik3cd	4.08e-05	0.356096	0.448	0.295	1	T cells (1)	pik3cd
si:ch211-241f5.3	4.2e-05	0.321062	0.192	0.086	1	T cells (1)	si:ch211-241f5.3
si:dkeyp-44a8.2	4.39e-05	0.359251	0.224	0.109	1	T cells (1)	si:dkeyp-44a8.2
klf11b	4.61e-05	0.320359	0.168	0.07	1	T cells (1)	klf11b
smc6	4.73e-05	0.409598	0.328	0.194	1	T cells (1)	smc6
CABZ01054965.11	4.77e-05	0.337369	0.432	0.263	1	T cells (1)	CABZ01054965.1
carhsp1	5e-05	0.343772	0.296	0.166	1	T cells (1)	carhsp1
vav3b.11	5.22e-05	0.319541	0.216	0.101	1	T cells (1)	vav3b.1
tnfsf14	5.25e-05	0.269238	0.424	0.251	1	T cells (1)	tnfsf14
acap1	5.28e-05	0.38381	0.504	0.376	1	T cells (1)	acap1
wasa	5.39e-05	0.282398	0.792	0.731	1	T cells (1)	wasa
wipf1a	5.77e-05	0.308083	0.704	0.606	1	T cells (1)	wipf1a
srrm1	5.85e-05	0.342042	0.568	0.425	1	T cells (1)	srrm1
BX571880.1	5.86e-05	0.425998	0.216	0.101	1	T cells (1)	BX571880.1
kmt2e	5.9e-05	0.283997	0.256	0.133	1	T cells (1)	kmt2e
skap2	6.14e-05	0.311515	0.416	0.257	1	T cells (1)	skap2
foxj3	6.34e-05	0.309683	0.208	0.097	1	T cells (1)	foxj3
sla1	6.82e-05	0.301548	0.184	0.082	1	T cells (1)	sla1
dtnbp1a	7.17e-05	0.35893	0.456	0.327	1	T cells (1)	dtnbp1a
si:ch73-208g10.1	7.27e-05	0.360347	0.608	0.487	1	T cells (1)	si:ch73-208g10.1
rhoab	7.28e-05	0.264527	0.68	0.543	1	T cells (1)	rhoab
ezrb	7.41e-05	0.376505	0.392	0.254	1	T cells (1)	ezrb
chd9	7.77e-05	0.438691	0.32	0.193	1	T cells (1)	chd9
grap2a1	8.02e-05	0.278958	0.592	0.427	1	T cells (1)	grap2a
csf2rb	8.78e-05	0.739266	0.2	0.096	1	T cells (1)	csf2rb
unc13d	0.000105201	0.332552	0.416	0.273	1	T cells (1)	unc13d
tnpo2	0.000109135	0.252744	0.192	0.089	1	T cells (1)	tnpo2
tent5ab	0.00011325	0.286285	0.184	0.082	1	T cells (1)	tent5ab
vps4b	0.000132676	0.299835	0.448	0.31	1	T cells (1)	vps4b
ipo7	0.000137363	0.345251	0.368	0.234	1	T cells (1)	ipo7
hdlbpa	0.000148391	0.365895	0.288	0.163	1	T cells (1)	hdlbpa
lnpep	0.000199201	0.298691	0.264	0.143	1	T cells (1)	lnpep
pdcd6ip	0.00021147	0.310136	0.224	0.116	1	T cells (1)	pdcd6ip
si:ch211-200p22.4	0.000211964	0.261562	0.152	0.065	1	T cells (1)	si:ch211-200p22.4
adcy7	0.000219071	0.288284	0.256	0.14	1	T cells (1)	adcy7
si:dkeyp-4c4.2	0.000224656	0.285309	0.256	0.141	1	T cells (1)	si:dkeyp-4c4.2
slc25a55a	0.000230521	0.260308	0.464	0.321	1	T cells (1)	slc25a55a
2022-09-02	0.000237545	0.29438	0.608	0.516	1	T cells (1)	2022-09-02
rpl6	0.000244984	0.341113	0.944	0.931	1	T cells (1)	rpl6
larp4ab	0.000247191	0.313867	0.336	0.212	1	T cells (1)	larp4ab
dock11	0.00025084	0.398024	0.264	0.15	1	T cells (1)	dock11
hipk3a	0.000256629	0.310001	0.24	0.131	1	T cells (1)	hipk3a
glrx	0.000263817	0.311967	0.64	0.538	1	T cells (1)	glrx
pip4k2aa	0.000272836	0.311629	0.36	0.231	1	T cells (1)	pip4k2aa
rbl2	0.000290466	0.291648	0.184	0.088	1	T cells (1)	rbl2
pim1	0.000295315	0.38771	0.304	0.184	1	T cells (1)	pim1
btk	0.000336011	0.2724	0.288	0.168	1	T cells (1)	btk
ercc1	0.000340331	0.307399	0.312	0.188	1	T cells (1)	ercc1
tnfrsf1a	0.000350445	0.337982	0.264	0.156	1	T cells (1)	tnfrsf1a
rps6ka1	0.000352597	0.431026	0.52	0.401	1	T cells (1)	rps6ka1
antxr2a	0.000364205	0.434424	0.344	0.22	1	T cells (1)	antxr2a
lonrf1l	0.000369903	0.381598	0.4	0.284	1	T cells (1)	lonrf1l
csde1	0.000388843	0.381711	0.496	0.374	1	T cells (1)	csde1
hist2h2l	0.000419434	0.410762	0.536	0.42	1	T cells (1)	hist2h2l
tial1	0.000431172	0.2574	0.2	0.1	1	T cells (1)	tial1
kmt2ca	0.000433768	0.290162	0.368	0.244	1	T cells (1)	kmt2ca
prkar1aa	0.000434274	0.407267	0.304	0.191	1	T cells (1)	prkar1aa
grb2b	0.000445376	0.332075	0.44	0.315	1	T cells (1)	grb2b
rbm14b	0.000463966	0.304404	0.224	0.122	1	T cells (1)	rbm14b
rnf19a	0.000472812	0.33098	0.2	0.104	1	T cells (1)	rnf19a
prex1	0.000474972	0.468391	0.304	0.2	1	T cells (1)	prex1
caprin1b	0.000518713	0.344154	0.512	0.395	1	T cells (1)	caprin1b
ndfip2	0.00053265	0.262152	0.456	0.342	1	T cells (1)	ndfip2
ubap2l	0.000539122	0.357991	0.344	0.231	1	T cells (1)	ubap2l
mgst3a	0.000563467	0.260681	0.272	0.158	1	T cells (1)	mgst3a
si:cabz01074946.1	0.000568929	0.304658	0.384	0.251	1	T cells (1)	si:cabz01074946.1
ccdc88b	0.000599762	0.314056	0.368	0.246	1	T cells (1)	ccdc88b
fryl	0.000622991	0.275575	0.272	0.161	1	T cells (1)	fryl
nr1d2a	0.000641302	0.329297	0.472	0.351	1	T cells (1)	nr1d2a
eif3s10	0.000648519	0.272591	0.648	0.518	1	T cells (1)	eif3s10
gnai2a	0.000676484	0.298099	0.648	0.533	1	T cells (1)	gnai2a
zgc:92818	0.000739664	0.266116	0.176	0.088	1	T cells (1)	zgc:92818
CABZ01111959.1	0.000780775	0.313349	0.28	0.173	1	T cells (1)	CABZ01111959.1
cpeb4b	0.000803253	0.293054	0.216	0.117	1	T cells (1)	cpeb4b
wipf1b1	0.000840462	0.359992	0.392	0.286	1	T cells (1)	wipf1b
cmtm31	0.000867823	0.263172	0.224	0.126	1	T cells (1)	cmtm3
zgc:55262	0.000908384	0.26269	0.24	0.136	1	T cells (1)	zgc:55262
zmp:0000001139	0.000989156	0.346947	0.304	0.188	1	T cells (1)	zmp:0000001139
zgc:158463	0.00121694	0.317259	0.888	0.882	1	T cells (1)	zgc:158463
cmah	0.00124341	0.27334	0.384	0.258	1	T cells (1)	cmah
si:rp71-68n21.9	0.00125624	0.272218	0.592	0.499	1	T cells (1)	si:rp71-68n21.9
amd1	0.00125648	0.291552	0.2	0.109	1	T cells (1)	amd1
trpv1	0.00136438	0.277543	0.216	0.119	1	T cells (1)	trpv1
eef2k	0.00146981	0.260702	0.152	0.075	1	T cells (1)	eef2k
arpc5a	0.00159919	0.313032	0.464	0.357	1	T cells (1)	arpc5a
reep5	0.00163884	0.288439	0.496	0.408	1	T cells (1)	reep5
ppp6r3	0.0018068	0.380357	0.352	0.251	1	T cells (1)	ppp6r3
tnrc6c1	0.00192004	0.271621	0.72	0.655	1	T cells (1)	tnrc6c1
atp5if1b	0.00198194	0.323554	0.6	0.533	1	T cells (1)	atp5if1b
rab1ba	0.00212718	0.28039	0.24	0.146	1	T cells (1)	rab1ba
tgif1	0.00213173	0.409523	0.288	0.19	1	T cells (1)	tgif1
mid1ip1l	0.00214136	0.25878	0.56	0.455	1	T cells (1)	mid1ip1l
slc7a3b	0.00220403	0.311081	0.208	0.121	1	T cells (1)	slc7a3b
cnn2	0.00234742	0.2515	0.392	0.284	1	T cells (1)	cnn2
ncor1	0.00237024	0.297437	0.272	0.173	1	T cells (1)	ncor1
adssl	0.00239476	0.251019	0.32	0.214	1	T cells (1)	adssl
mhc1uba1	0.00242047	0.283217	0.456	0.309	1	T cells (1)	mhc1uba
tmc8	0.00255538	0.277294	0.368	0.265	1	T cells (1)	tmc8
tpm1	0.0026007	0.26065	0.48	0.379	1	T cells (1)	tpm1
unkl	0.00261615	0.256233	0.288	0.188	1	T cells (1)	unkl
calm1b	0.00273699	0.252697	0.744	0.695	1	T cells (1)	calm1b
ell2	0.00275918	0.26941	0.168	0.091	1	T cells (1)	ell2
stk35l	0.00276108	0.289086	0.16	0.084	1	T cells (1)	stk35l
ube2na	0.00278993	0.260603	0.464	0.358	1	T cells (1)	ube2na
vcp	0.00312638	0.276045	0.32	0.222	1	T cells (1)	vcp
usp9	0.00331372	0.264797	0.328	0.222	1	T cells (1)	usp9
eif5a	0.00350994	0.315477	0.776	0.707	1	T cells (1)	eif5a
pik3cg	0.00364689	0.343129	0.312	0.217	1	T cells (1)	pik3cg
adgrg3	0.00375614	0.284673	0.168	0.09	1	T cells (1)	adgrg3
camk1b	0.00415417	0.32055	0.224	0.135	1	T cells (1)	camk1b
cirbpa	0.00416796	0.268229	0.8	0.734	1	T cells (1)	cirbpa
dicer1	0.0042091	0.271004	0.256	0.167	1	T cells (1)	dicer1
MYADM	0.00493203	0.330871	0.288	0.195	1	T cells (1)	MYADM
erbin	0.00507787	0.303412	0.256	0.17	1	T cells (1)	erbin
csk	0.0051492	0.293397	0.52	0.44	1	T cells (1)	csk
il16	0.00526541	0.312351	0.408	0.307	1	T cells (1)	il16
ponzr1	0.00527214	0.290481	0.728	0.685	1	T cells (1)	ponzr1
dusp1	0.00531863	0.291234	0.896	0.851	1	T cells (1)	dusp1
FERMT3 (1 of many)	0.00568581	0.314014	0.408	0.317	1	T cells (1)	FERMT3 (1 of many)
elmsan1b	0.00587999	0.258727	0.216	0.131	1	T cells (1)	elmsan1b
slc38a2	0.00604663	0.273831	0.208	0.126	1	T cells (1)	slc38a2
arl6ip1	0.00628163	0.342185	0.576	0.535	1	T cells (1)	arl6ip1
PAQR9	0.00696266	0.250402	0.208	0.126	1	T cells (1)	PAQR9
efna2a	0.00706267	0.270345	0.16	0.091	1	T cells (1)	efna2a
ube2a	0.00774743	0.268289	0.2	0.124	1	T cells (1)	ube2a
fbrsl1	0.00818487	0.260441	0.248	0.158	1	T cells (1)	fbrsl1
hif1al	0.00844789	0.314105	0.376	0.29	1	T cells (1)	hif1al
pik3ap11	0.00865587	0.280085	0.296	0.214	1	T cells (1)	pik3ap1
arhgef6	0.00886034	0.272926	0.248	0.167	1	T cells (1)	arhgef6
cdc42	0.00888575	0.250834	0.544	0.447	1	T cells (1)	cdc42
jun	0.00914885	0.514475	0.224	0.143	1	T cells (1)	jun
baz2a	0.00939659	0.260328	0.256	0.176	1	T cells (1)	baz2a
si:ch211-281l24.3	0.00957411	0.31742	0.48	0.394	1	T cells (1)	si:ch211-281l24.3
laptm4a	0.0096474	0.263677	0.336	0.249	1	T cells (1)	laptm4a
nkl.11	4.62e-139	2.2358	0.934	0.162	1.28e-134	NKT cells	nkl.1
klf3	6.27e-93	1.68215	0.77	0.165	1.74e-88	NKT cells	klf3
nkl.4	5.01e-80	0.726758	0.776	0.141	1.39e-75	NKT cells	nkl.4
ccl34b.41	3.48e-79	1.58225	0.934	0.429	9.68e-75	NKT cells	ccl34b.4
tnfsf141	7.52e-79	1.42862	0.77	0.191	2.09e-74	NKT cells	tnfsf14
flna	4.67e-68	1.24173	0.571	0.1	1.3e-63	NKT cells	flna
cxcl32b.11	1.69e-66	1.37646	0.612	0.131	4.69e-62	NKT cells	cxcl32b.1
il2rb2	1.17e-59	1.13275	0.954	0.507	3.24e-55	NKT cells	il2rb
cxcr4b	2.1e-56	0.919411	0.99	0.891	5.82e-52	NKT cells	cxcr4b
lipia	2.18e-51	1.16683	0.684	0.242	6.05e-47	NKT cells	lipia
pxna1	7.5e-51	1.14609	0.704	0.26	2.08e-46	NKT cells	pxna
nitr2b1	4.37e-47	1.34406	0.495	0.109	1.21e-42	NKT cells	nitr2b
dusp2	2.56e-42	0.958092	0.954	0.65	7.12e-38	NKT cells	dusp2
si:ch211-165d12.41	3e-40	0.983964	0.811	0.439	8.32e-36	NKT cells	si:ch211-165d12.4
her9	5.17e-39	1.18743	0.403	0.085	1.44e-34	NKT cells	her9
s1pr5a	3.24e-37	1.02363	0.398	0.092	8.99e-33	NKT cells	s1pr5a
nrros	5.45e-37	0.960084	0.781	0.512	1.51e-32	NKT cells	nrros
klf2a	3e-36	0.994318	0.587	0.218	8.34e-32	NKT cells	klf2a
si:ch211-147k10.5	4.14e-34	0.998744	0.434	0.124	1.15e-29	NKT cells	si:ch211-147k10.5
btg1	4.84e-34	0.719563	0.974	0.956	1.34e-29	NKT cells	btg1
s1pr4	1.6e-33	0.949761	0.577	0.212	4.44e-29	NKT cells	s1pr4
ccl36.11	5.46e-33	0.815291	0.633	0.214	1.52e-28	NKT cells	ccl36.1
fam49a	8.88e-33	0.862663	0.689	0.365	2.47e-28	NKT cells	fam49a
si:ch211-66e2.3	5.46e-32	0.864386	0.704	0.375	1.52e-27	NKT cells	si:ch211-66e2.3
gpr183a1	1.47e-31	0.849099	0.862	0.594	4.09e-27	NKT cells	gpr183a
gadd45ba1	1.95e-28	1.12692	0.719	0.473	5.42e-24	NKT cells	gadd45ba
plk31	2.48e-28	0.779697	0.872	0.636	6.9e-24	NKT cells	plk3
srgn	3.34e-28	0.648114	0.949	0.794	9.27e-24	NKT cells	srgn
p2rx11	4.06e-27	0.896968	0.469	0.169	1.13e-22	NKT cells	p2rx1
btg2	4.44e-27	0.759505	0.893	0.784	1.23e-22	NKT cells	btg2
kctd12.2	9.97e-27	0.92492	0.638	0.353	2.77e-22	NKT cells	kctd12.2
fermt3b	9.43e-26	0.829656	0.541	0.242	2.62e-21	NKT cells	fermt3b
calm1b1	2.96e-25	0.670607	0.832	0.68	8.21e-21	NKT cells	calm1b
lpar6b1	1.47e-24	0.885989	0.469	0.195	4.08e-20	NKT cells	lpar6b
b2m	4.85e-24	0.51598	0.99	0.951	1.35e-19	NKT cells	b2m
prf1.2	6.65e-23	1.31135	0.321	0.091	1.85e-18	NKT cells	prf1.2
cdc42se1	6.98e-23	0.569287	0.189	0.029	1.94e-18	NKT cells	cdc42se1
ubc	2.96e-22	0.539447	0.913	0.849	8.21e-18	NKT cells	ubc
ier2b	3.57e-22	0.630822	0.939	0.815	9.93e-18	NKT cells	ier2b
si:ch211-284f22.3	5.22e-22	0.779696	0.526	0.257	1.45e-17	NKT cells	si:ch211-284f22.3
ccl38.61	4.29e-20	0.434513	0.52	0.205	1.19e-15	NKT cells	ccl38.6
si:dkey-27i16.2	1.1e-19	0.655309	0.786	0.539	3.04e-15	NKT cells	si:dkey-27i16.2
mcl1a	1.21e-19	0.477925	0.985	0.966	3.35e-15	NKT cells	mcl1a
si:ch73-248e21.7	2.91e-19	0.808807	0.663	0.489	8.09e-15	NKT cells	si:ch73-248e21.7
capgb	3.64e-19	0.633493	0.77	0.652	1.01e-14	NKT cells	capgb
si:ch211-196f2.6	1.13e-18	0.538977	0.546	0.276	3.15e-14	NKT cells	si:ch211-196f2.6
sh3gl2a	1.64e-18	0.604013	0.219	0.052	4.55e-14	NKT cells	sh3gl2a
arl11	2.08e-18	0.713858	0.372	0.135	5.78e-14	NKT cells	arl11
adrb3b	2.44e-18	0.655371	0.276	0.083	6.78e-14	NKT cells	adrb3b
CU499336.2	6.01e-18	0.795597	0.556	0.331	1.67e-13	NKT cells	CU499336.2
faslg	1.12e-17	0.769519	0.372	0.15	3.11e-13	NKT cells	faslg
wipf1a1	1.9e-17	0.552571	0.735	0.596	5.27e-13	NKT cells	wipf1a
fmnl1a1	4.43e-17	0.608803	0.673	0.5	1.23e-12	NKT cells	fmnl1a
prdx2	6.45e-17	0.642532	0.561	0.327	1.79e-12	NKT cells	prdx2
sik2b	7.49e-17	0.689129	0.286	0.095	2.08e-12	NKT cells	sik2b
setbp1	8.27e-17	0.706045	0.587	0.375	2.3e-12	NKT cells	setbp1
kctd5a	9.19e-17	0.655221	0.658	0.495	2.55e-12	NKT cells	kctd5a
abi1a1	1.01e-16	0.71116	0.372	0.159	2.82e-12	NKT cells	abi1a
adgrg1.1	1.85e-16	0.631641	0.23	0.062	5.13e-12	NKT cells	adgrg1.1
fosb	2.51e-16	0.988376	0.439	0.202	6.97e-12	NKT cells	fosb
nr4a1	3.47e-16	0.706881	0.776	0.573	9.63e-12	NKT cells	nr4a1
b2ml	5.17e-16	0.397266	0.974	0.957	1.44e-11	NKT cells	b2ml
mid1ip1l1	5.87e-16	0.679797	0.622	0.44	1.63e-11	NKT cells	mid1ip1l
CR385050.1	2.81e-15	0.544644	0.219	0.061	7.82e-11	NKT cells	CR385050.1
ptmab	3.67e-15	0.366385	0.939	0.852	1.02e-10	NKT cells	ptmab
ywhaqa	3.78e-15	0.525229	0.755	0.639	1.05e-10	NKT cells	ywhaqa
tagapa	4.9e-15	0.645424	0.801	0.617	1.36e-10	NKT cells	tagapa
CR848749.2	6.97e-15	0.669396	0.439	0.21	1.93e-10	NKT cells	CR848749.2
gig2i	9.09e-15	0.634702	0.378	0.17	2.52e-10	NKT cells	gig2i
jdp2b	9.1e-15	1.28633	0.536	0.358	2.53e-10	NKT cells	jdp2b
scinlb1	1.27e-14	0.395505	0.801	0.639	3.53e-10	NKT cells	scinlb
glcci1a	1.43e-14	0.585486	0.276	0.099	3.97e-10	NKT cells	glcci1a
samsn1b1	1.5e-14	0.593909	0.612	0.402	4.16e-10	NKT cells	samsn1b
fosab	2.08e-14	0.940229	0.755	0.646	5.77e-10	NKT cells	fosab
tes	2.49e-14	0.669705	0.49	0.302	6.9e-10	NKT cells	tes
si:ch211-222l21.1	2.82e-14	0.316053	0.888	0.717	7.84e-10	NKT cells	si:ch211-222l21.1
ercc11	4.4e-14	0.633622	0.367	0.173	1.22e-09	NKT cells	ercc1
hlfa	7.91e-14	0.591688	0.265	0.096	2.2e-09	NKT cells	hlfa
hmgn2	1.41e-13	0.431734	0.847	0.69	3.91e-09	NKT cells	hmgn2
rhogb	1.72e-13	0.671131	0.546	0.377	4.79e-09	NKT cells	rhogb
mhc1zba	1.06e-12	0.381798	0.903	0.901	2.95e-08	NKT cells	mhc1zba
il341	1.86e-12	0.617302	0.281	0.112	5.18e-08	NKT cells	il34
msna	3.03e-12	0.377878	0.898	0.892	8.42e-08	NKT cells	msna
CR847936.10	3.27e-12	0.583844	0.214	0.068	9.08e-08	NKT cells	CR847936.10
lrrfip1a	4.05e-12	0.52726	0.597	0.454	1.13e-07	NKT cells	lrrfip1a
ptprc	5.43e-12	0.358077	0.908	0.842	1.51e-07	NKT cells	ptprc
pdlim1	6.66e-12	0.550911	0.255	0.101	1.85e-07	NKT cells	pdlim1
si:rp71-68n21.91	6.87e-12	0.550874	0.612	0.491	1.91e-07	NKT cells	si:rp71-68n21.9
wasa1	7.04e-12	0.428695	0.786	0.728	1.96e-07	NKT cells	wasa
mych	7.07e-12	0.509305	0.699	0.57	1.96e-07	NKT cells	mych
si:ch211-226m16.21	2.24e-11	0.431995	0.786	0.724	6.22e-07	NKT cells	si:ch211-226m16.2
ccni2	4.2e-11	0.338837	0.954	0.947	1.17e-06	NKT cells	ccni
si:ch211-167j9.51	6.66e-11	0.541928	0.485	0.304	1.85e-06	NKT cells	si:ch211-167j9.5
ptpn4b	1.05e-10	0.541703	0.474	0.305	2.93e-06	NKT cells	ptpn4b
si:dkey-13m1.2	2.13e-10	0.463054	0.194	0.067	5.93e-06	NKT cells	si:dkey-13m1.2
cmc1	2.97e-10	0.576733	0.347	0.191	8.25e-06	NKT cells	cmc1
junba	3.9e-10	0.562695	0.454	0.269	1.08e-05	NKT cells	junba
mrps15	5.66e-10	0.529869	0.582	0.458	1.57e-05	NKT cells	mrps15
zgc:56493	5.79e-10	0.345222	0.867	0.849	1.61e-05	NKT cells	zgc:56493
rap1gap2b	6.05e-10	0.395181	0.153	0.046	1.68e-05	NKT cells	rap1gap2b
itpk1b	7.17e-10	0.481491	0.194	0.07	1.99e-05	NKT cells	itpk1b
si:dkey-183i3.61	8.18e-10	0.47267	0.418	0.216	2.27e-05	NKT cells	si:dkey-183i3.6
dusp11	1.83e-09	0.496869	0.862	0.853	5.07e-05	NKT cells	dusp1
sla22	2.01e-09	0.506999	0.684	0.521	5.59e-05	NKT cells	sla2
si:dkeyp-87d8.8	2.27e-09	0.536855	0.265	0.126	6.31e-05	NKT cells	si:dkeyp-87d8.8
tox2	3.66e-09	0.500739	0.444	0.287	0.000101622	NKT cells	tox2
myl12.1	4.09e-09	0.274431	0.908	0.857	0.000113579	NKT cells	myl12.1
lpar5a	4.52e-09	0.515665	0.587	0.509	0.000125447	NKT cells	lpar5a
zgc:1749451	4.63e-09	0.520168	0.362	0.213	0.000128669	NKT cells	zgc:174945
hnrnpa0l.1	5.48e-09	0.319297	0.918	0.895	0.000152179	NKT cells	hnrnpa0l.1
anxa3b	5.55e-09	0.38538	0.163	0.055	0.000154208	NKT cells	anxa3b
nfkbiab	5.55e-09	0.448815	0.801	0.773	0.000154288	NKT cells	nfkbiab
fcer1g1	5.93e-09	0.418985	0.546	0.352	0.000164695	NKT cells	fcer1g
cirbpb	9.71e-09	0.366623	0.929	0.93	0.000269775	NKT cells	cirbpb
ktn1	1.39e-08	0.558631	0.321	0.187	0.000386835	NKT cells	ktn1
rap1b	1.76e-08	0.433091	0.643	0.565	0.000488419	NKT cells	rap1b
stk10	1.8e-08	0.537498	0.321	0.182	0.000499795	NKT cells	stk10
zgc:64051	2.34e-08	0.338185	0.796	0.753	0.000650117	NKT cells	zgc:64051
cebpb	3.15e-08	0.483245	0.765	0.675	0.000873619	NKT cells	cebpb
sept7a	4.25e-08	0.600822	0.434	0.314	0.00118184	NKT cells	sept7a
aldh9a1a.1	6.66e-08	0.615702	0.444	0.331	0.00184948	NKT cells	aldh9a1a.1
hif1al1	7.08e-08	0.511589	0.408	0.281	0.00196547	NKT cells	hif1al
sat1a.2	7.13e-08	0.316623	0.857	0.84	0.00198078	NKT cells	sat1a.2
pim2	7.63e-08	0.589594	0.342	0.205	0.00211804	NKT cells	pim2
si:ch211-119e14.1	1.02e-07	0.302217	0.857	0.831	0.00283512	NKT cells	si:ch211-119e14.1
cmah1	1.05e-07	0.568945	0.383	0.251	0.0029216	NKT cells	cmah
oaz1b	1.11e-07	0.392599	0.673	0.671	0.00308611	NKT cells	oaz1b
slc9a3r1a	1.23e-07	0.476906	0.357	0.227	0.0034056	NKT cells	slc9a3r1a
si:ch211-26b3.4	1.47e-07	0.378748	0.168	0.065	0.00409159	NKT cells	si:ch211-26b3.4
si:ch73-208g10.11	1.95e-07	0.458381	0.571	0.486	0.00542521	NKT cells	si:ch73-208g10.1
aste1a	2.42e-07	0.725784	0.276	0.149	0.00671164	NKT cells	aste1a
pip5k1ba1	2.53e-07	0.528248	0.281	0.157	0.00703773	NKT cells	pip5k1ba
p2ry10	3.13e-07	0.513911	0.469	0.375	0.00870352	NKT cells	p2ry10
dock101	3.53e-07	0.475588	0.5	0.402	0.00979353	NKT cells	dock10
arrdc3b	3.53e-07	0.514784	0.5	0.399	0.0097983	NKT cells	arrdc3b
lrrc15	4.31e-07	0.515435	0.26	0.142	0.011983	NKT cells	lrrc15
si:ch73-248e21.5	4.35e-07	0.538157	0.541	0.467	0.0120963	NKT cells	si:ch73-248e21.5
runx3	4.44e-07	0.400727	0.495	0.358	0.0123356	NKT cells	runx3
midn	6.26e-07	0.482291	0.515	0.411	0.0174003	NKT cells	midn
si:dkey-188i13.7	6.71e-07	0.658127	0.413	0.297	0.0186463	NKT cells	si:dkey-188i13.7
pycard1	9.53e-07	0.519211	0.306	0.188	0.0264685	NKT cells	pycard
hmgb2a	1.29e-06	0.473512	0.735	0.684	0.0358367	NKT cells	hmgb2a
hmgb1a	1.32e-06	0.366731	0.673	0.648	0.0367377	NKT cells	hmgb1a
si:ch211-93g21.1	2.13e-06	0.386141	0.214	0.106	0.0592241	NKT cells	si:ch211-93g21.1
cry-dash	2.34e-06	0.494326	0.403	0.307	0.0651196	NKT cells	cry-dash
sik11	2.74e-06	0.473366	0.566	0.481	0.0760882	NKT cells	sik1
gnb1a	3.59e-06	0.36817	0.694	0.714	0.0997717	NKT cells	gnb1a
cox8b	4.28e-06	0.472995	0.459	0.357	0.118751	NKT cells	cox8b
zgc:162944	4.77e-06	0.280269	0.77	0.758	0.132559	NKT cells	zgc:162944
arpc2	5.07e-06	0.285102	0.719	0.691	0.140831	NKT cells	arpc2
UBB	5.63e-06	0.3986	0.551	0.498	0.156412	NKT cells	UBB
arpc4	5.69e-06	0.346049	0.597	0.553	0.158172	NKT cells	arpc4
rac2	5.73e-06	0.295907	0.801	0.824	0.159189	NKT cells	rac2
sumo2b	5.86e-06	0.432331	0.638	0.657	0.162891	NKT cells	sumo2b
h2afx1	6.54e-06	0.351782	0.704	0.671	0.181613	NKT cells	h2afx1
si:ch211-105j21.9	6.65e-06	0.421847	0.546	0.477	0.184839	NKT cells	si:ch211-105j21.9
cd82b	8.18e-06	0.459904	0.27	0.167	0.227127	NKT cells	cd82b
PRF1 (1 of many)	8.19e-06	0.457474	0.194	0.092	0.227368	NKT cells	PRF1 (1 of many)
sort1b	9.8e-06	0.430061	0.357	0.254	0.272086	NKT cells	sort1b
AL935269.1	1.01e-05	0.458215	0.209	0.114	0.281843	NKT cells	AL935269.1
si:dkey-216e24.9	1.07e-05	0.441454	0.383	0.273	0.295874	NKT cells	si:dkey-216e24.9
TST	1.1e-05	0.449944	0.281	0.181	0.306232	NKT cells	TST
si:dkey-183p4.101	1.18e-05	0.34963	0.607	0.506	0.326703	NKT cells	si:dkey-183p4.10
gzm3.32	1.43e-05	0.284631	0.235	0.125	0.397014	NKT cells	gzm3.3
arhgdia	1.63e-05	0.304871	0.694	0.686	0.45354	NKT cells	arhgdia
khdrbs1a	1.96e-05	0.302077	0.76	0.773	0.545738	NKT cells	khdrbs1a
skap1	2.4e-05	0.403677	0.337	0.234	0.665731	NKT cells	skap1
tnfb1	3.59e-05	0.779786	0.352	0.246	0.996738	NKT cells	tnfb
slc25a3b	3.73e-05	0.306873	0.719	0.743	1	NKT cells	slc25a3b
pitpnc1b	6.28e-05	0.400497	0.173	0.091	1	NKT cells	pitpnc1b
neil1	6.47e-05	0.428535	0.255	0.165	1	NKT cells	neil1
rhoab1	6.86e-05	0.321782	0.597	0.547	1	NKT cells	rhoab
irf2bp2b	8.04e-05	0.451018	0.255	0.167	1	NKT cells	irf2bp2b
klf6a1	8.77e-05	0.66499	0.602	0.567	1	NKT cells	klf6a
plekho21	0.000102206	0.331993	0.546	0.494	1	NKT cells	plekho2
mknk2b	0.000109267	0.39203	0.643	0.616	1	NKT cells	mknk2b
creb1b	0.000155107	0.305171	0.158	0.082	1	NKT cells	creb1b
cytip	0.000182217	0.361671	0.418	0.34	1	NKT cells	cytip
trib31	0.000189466	0.461926	0.199	0.119	1	NKT cells	trib3
ywhae1	0.000195642	0.43705	0.449	0.413	1	NKT cells	ywhae1
arrb2b	0.000212142	0.374941	0.439	0.382	1	NKT cells	arrb2b
arf6a	0.000218579	0.383077	0.423	0.364	1	NKT cells	arf6a
si:ch211-269k10.51	0.000218979	0.357456	0.306	0.206	1	NKT cells	si:ch211-269k10.5
CABZ01005876.1	0.000262976	0.386464	0.189	0.111	1	NKT cells	CABZ01005876.1
jpt1b1	0.000306509	0.378631	0.378	0.31	1	NKT cells	jpt1b
nedd9	0.000312936	0.371543	0.27	0.185	1	NKT cells	nedd9
b3gnt3.4	0.000322874	0.356123	0.158	0.087	1	NKT cells	b3gnt3.4
ncor2	0.000323049	0.380996	0.352	0.278	1	NKT cells	ncor2
ptpn6	0.000327707	0.400117	0.689	0.682	1	NKT cells	ptpn6
mast2	0.000328011	0.445277	0.276	0.2	1	NKT cells	mast2
CR392341.4	0.000370253	0.348495	0.184	0.106	1	NKT cells	CR392341.4
camk1b1	0.000375663	0.304558	0.214	0.132	1	NKT cells	camk1b
irf1b	0.000388626	0.441283	0.255	0.169	1	NKT cells	irf1b
egr3	0.000398333	0.366581	0.393	0.293	1	NKT cells	egr3
selenow1	0.000419806	0.341793	0.531	0.487	1	NKT cells	selenow1
selenoj	0.000440356	0.449276	0.352	0.291	1	NKT cells	selenoj
LO017938.1	0.000489061	0.415517	0.224	0.146	1	NKT cells	LO017938.1
gnal	0.000511842	0.297724	0.163	0.092	1	NKT cells	gnal
tiparp1	0.000546459	0.436987	0.306	0.233	1	NKT cells	tiparp
cox8a	0.000584896	0.293976	0.668	0.696	1	NKT cells	cox8a
ppp2r5eb	0.000743184	0.445728	0.301	0.232	1	NKT cells	ppp2r5eb
itgb2	0.000751015	0.262037	0.423	0.353	1	NKT cells	itgb2
fam210b	0.000770068	0.361369	0.184	0.113	1	NKT cells	fam210b
ucp2	0.000775622	0.401456	0.673	0.675	1	NKT cells	ucp2
zgc:153409	0.00108839	0.313987	0.515	0.509	1	NKT cells	zgc:153409
tfdp2	0.00113013	0.309369	0.163	0.096	1	NKT cells	tfdp2
si:zfos-464b6.2	0.00116425	0.358657	0.434	0.402	1	NKT cells	si:zfos-464b6.2
rab44	0.00116956	0.345747	0.592	0.585	1	NKT cells	rab44
tmem189	0.00120969	0.356698	0.235	0.164	1	NKT cells	tmem189
tpm11	0.0012168	0.358112	0.413	0.384	1	NKT cells	tpm1
si:ch211-213a13.1	0.00125478	0.383855	0.383	0.335	1	NKT cells	si:ch211-213a13.1
capns1a	0.00126995	0.391446	0.332	0.274	1	NKT cells	capns1a
ptp4a2b	0.00127942	0.377289	0.413	0.369	1	NKT cells	ptp4a2b
mob1a	0.00144721	0.262388	0.612	0.641	1	NKT cells	mob1a
sdc4	0.00150184	0.333213	0.204	0.134	1	NKT cells	sdc4
CABZ01117840.11	0.00152776	0.322756	0.291	0.221	1	NKT cells	CABZ01117840.1
ccnd2a	0.00160426	0.424057	0.342	0.282	1	NKT cells	ccnd2a
prkacba	0.00178677	0.299825	0.347	0.284	1	NKT cells	prkacba
cish	0.00181104	0.376542	0.194	0.127	1	NKT cells	cish
sept9b1	0.00181439	0.274031	0.383	0.319	1	NKT cells	sept9b
sema4aa	0.00189189	0.32204	0.245	0.173	1	NKT cells	sema4aa
dok2	0.00204193	0.339753	0.413	0.357	1	NKT cells	dok2
tent4b	0.00220161	0.364428	0.291	0.227	1	NKT cells	tent4b
si:dkey-78k11.9	0.00220315	0.306483	0.184	0.118	1	NKT cells	si:dkey-78k11.9
nfkbiaa	0.00221183	0.468475	0.439	0.381	1	NKT cells	nfkbiaa
clk4b	0.00229505	0.346607	0.168	0.105	1	NKT cells	clk4b
arf6b	0.00248779	0.369749	0.413	0.387	1	NKT cells	arf6b
zmp:00000011391	0.00268886	0.302205	0.255	0.188	1	NKT cells	zmp:0000001139
arhgef1b	0.00280908	0.318718	0.49	0.473	1	NKT cells	arhgef1b
shc1	0.00356745	0.343023	0.189	0.126	1	NKT cells	shc1
clic1	0.0036349	0.391782	0.485	0.523	1	NKT cells	clic1
ncaldb1	0.00382568	0.298911	0.459	0.441	1	NKT cells	ncaldb
klf13	0.00400761	0.377636	0.24	0.179	1	NKT cells	klf13
zgc:194659	0.0043512	0.31688	0.209	0.147	1	NKT cells	zgc:194659
fryl1	0.00491757	0.364163	0.219	0.162	1	NKT cells	fryl
si:ch73-234b20.5	0.00525259	0.366073	0.352	0.314	1	NKT cells	si:ch73-234b20.5
BX000363.1	0.00528879	0.341265	0.189	0.129	1	NKT cells	BX000363.1
pde7a	0.00586689	0.348654	0.367	0.337	1	NKT cells	pde7a
zgc:152791	0.0058823	0.272255	0.291	0.216	1	NKT cells	zgc:152791
fam49bb	0.0059008	0.294506	0.332	0.28	1	NKT cells	fam49bb
si:dkey-112e7.2	0.0063776	0.261257	0.582	0.595	1	NKT cells	si:dkey-112e7.2
BX936337.1	0.00646399	0.342631	0.526	0.55	1	NKT cells	BX936337.1
fkbp5	0.00653375	0.396444	0.378	0.332	1	NKT cells	fkbp5
rasgrp4	0.0069433	0.322973	0.168	0.114	1	NKT cells	rasgrp4
smad3a	0.00699363	0.29381	0.199	0.14	1	NKT cells	smad3a
cox17	0.00719344	0.312511	0.485	0.498	1	NKT cells	cox17
rassf2b	0.00734215	0.291906	0.209	0.153	1	NKT cells	rassf2b
si:dkey-185m8.2	0.0080773	0.362626	0.449	0.423	1	NKT cells	si:dkey-185m8.2
stx11a	0.00834897	0.299138	0.184	0.126	1	NKT cells	stx11a
grk4	0.00876956	0.317087	0.255	0.201	1	NKT cells	grk4
zgc:63831	0.00877125	0.303772	0.444	0.451	1	NKT cells	zgc:63831
sod1	0.00926257	0.281363	0.571	0.634	1	NKT cells	sod1
mhc1uka	0.00973181	0.317276	0.321	0.272	1	NKT cells	mhc1uka
h3f3b.1	0.00980753	0.326083	0.469	0.464	1	NKT cells	h3f3b.1
ccr7	2.37e-43	0.917682	0.525	0.093	6.58e-39	T cells (2)	ccr7
gzmk1	2.51e-33	1.1043	0.792	0.309	6.98e-29	T cells (2)	gzmk
rplp1	4.72e-27	0.294627	1	1	1.31e-22	T cells (2)	rplp1
cd4-2.1	9.64e-27	0.347979	0.167	0.011	2.68e-22	T cells (2)	cd4-2.1
bcl11ba1	1.42e-24	0.792992	0.6	0.21	3.94e-20	T cells (2)	bcl11ba
zap701	2.04e-23	0.623195	0.658	0.225	5.68e-19	T cells (2)	zap70
rplp2l1	2.21e-23	0.316664	1	0.998	6.15e-19	T cells (2)	rplp2l
foxp3b	3.1e-22	0.39391	0.167	0.016	8.6e-18	T cells (2)	foxp3b
si:dkey-1h24.6	1.42e-19	0.340388	0.225	0.035	3.94e-15	T cells (2)	si:dkey-1h24.6
cd4-1	4.3e-19	0.431956	0.175	0.021	1.19e-14	T cells (2)	cd4-1
rpl11	4.21e-18	0.26394	1	0.997	1.17e-13	T cells (2)	rpl11
zgc:1366051	5.06e-18	0.591204	0.583	0.22	1.41e-13	T cells (2)	zgc:136605
gpr55a	1.21e-17	0.582444	0.45	0.152	3.36e-13	T cells (2)	gpr55a
rps26l	1.86e-17	0.252979	1	0.999	5.17e-13	T cells (2)	rps26l
CR589947.3	9.58e-17	0.460146	0.183	0.028	2.66e-12	T cells (2)	CR589947.3
rpl261	4.67e-16	0.560644	0.908	0.688	1.3e-11	T cells (2)	rpl26
s1pr41	6.08e-16	0.759431	0.55	0.234	1.69e-11	T cells (2)	s1pr4
si:dkey-266f7.101	4.1e-15	0.571653	0.542	0.22	1.14e-10	T cells (2)	si:dkey-266f7.10
rpl22l11	7.68e-15	0.508286	0.958	0.877	2.13e-10	T cells (2)	rpl22l1
gig2d	3.6e-14	0.519575	0.35	0.113	1e-09	T cells (2)	gig2d
si:ch211-214p13.8	1.24e-13	0.383264	0.2	0.041	3.45e-09	T cells (2)	si:ch211-214p13.8
si:dkey-27i16.21	1.82e-13	0.40758	0.867	0.545	5.06e-09	T cells (2)	si:dkey-27i16.2
lrrc151	8.33e-13	0.469759	0.375	0.139	2.31e-08	T cells (2)	lrrc15
mxd	2.78e-12	0.504309	0.375	0.14	7.72e-08	T cells (2)	mxd
cd28	7.73e-12	0.289285	0.233	0.062	2.15e-07	T cells (2)	cd28
lipia1	2.75e-11	0.433437	0.575	0.275	7.64e-07	T cells (2)	lipia
ets1	3.29e-11	0.390759	0.258	0.078	9.15e-07	T cells (2)	ets1
gig2i1	1.9e-10	0.479761	0.417	0.178	5.27e-06	T cells (2)	gig2i
FP236356.1	5.02e-10	0.39015	0.825	0.561	1.39e-05	T cells (2)	FP236356.1
uck2a	2.89e-09	0.471134	0.325	0.134	8.02e-05	T cells (2)	uck2a
BX897691.11	3.03e-09	0.499012	0.617	0.336	8.42e-05	T cells (2)	BX897691.1
cxcr4a2	3.24e-09	0.365336	0.433	0.197	9e-05	T cells (2)	cxcr4a
CR936442.12	4.08e-09	0.284283	1	0.869	0.000113203	T cells (2)	CR936442.1
slc37a2	4.6e-09	0.302933	0.258	0.09	0.000127718	T cells (2)	slc37a2
p2rx12	9e-09	0.475794	0.408	0.19	0.000249883	T cells (2)	p2rx1
cxcr3.1.11	2.47e-08	0.376768	0.525	0.287	0.000685379	T cells (2)	cxcr3.1.1
zgc:77650	2.67e-08	0.399522	0.9	0.887	0.000742142	T cells (2)	zgc:77650
tbcc	6.35e-08	0.26987	0.158	0.045	0.00176454	T cells (2)	tbcc
mhc1uba2	7.11e-08	0.570875	0.517	0.304	0.0019739	T cells (2)	mhc1uba
lck	2.08e-07	0.333178	0.417	0.208	0.00577009	T cells (2)	lck
arrdc3b1	2.25e-07	0.358529	0.642	0.392	0.00625516	T cells (2)	arrdc3b
si:dkey-216e24.91	2.83e-07	0.436101	0.475	0.271	0.00785504	T cells (2)	si:dkey-216e24.9
si:ch1073-220m6.11	4.4e-07	0.3556	0.517	0.282	0.0122218	T cells (2)	si:ch1073-220m6.1
rab6bb1	5.61e-07	0.434295	0.4	0.213	0.0155738	T cells (2)	rab6bb
wipf1b2	5.86e-07	0.413231	0.475	0.279	0.0162694	T cells (2)	wipf1b
hmga1a	5.91e-07	0.307785	0.833	0.7	0.016406	T cells (2)	hmga1a
tagln2	6.82e-07	0.348301	0.575	0.358	0.0189358	T cells (2)	tagln2
klf2a1	1.09e-06	0.340683	0.458	0.248	0.0304051	T cells (2)	klf2a
CR848749.21	1.29e-06	0.290521	0.433	0.223	0.0358471	T cells (2)	CR848749.2
si:dkey-183p4.102	1.33e-06	0.30683	0.742	0.5	0.0369969	T cells (2)	si:dkey-183p4.10
def6b	1.87e-06	0.304668	0.267	0.116	0.0519281	T cells (2)	def6b
cd226	1.94e-06	0.338699	0.175	0.061	0.0539079	T cells (2)	cd226
themis	1.98e-06	0.265822	0.383	0.189	0.0551335	T cells (2)	themis
si:dkeyp-85e10.3	3.02e-06	0.318143	0.458	0.263	0.0839812	T cells (2)	si:dkeyp-85e10.3
socs3a	5.05e-06	0.297423	0.617	0.42	0.140359	T cells (2)	socs3a
si:dkey-262k9.4	5.6e-06	0.360206	0.533	0.371	0.155676	T cells (2)	si:dkey-262k9.4
setbp11	7.15e-06	0.344278	0.592	0.386	0.198663	T cells (2)	setbp1
stk17al	7.22e-06	0.254025	0.542	0.34	0.200549	T cells (2)	stk17al
b3gnt5a	7.82e-06	0.398809	0.408	0.231	0.217217	T cells (2)	b3gnt5a
zgc:1629441	9.44e-06	0.277523	0.858	0.752	0.262157	T cells (2)	zgc:162944
tapbp.1	1.32e-05	0.320344	0.333	0.178	0.366053	T cells (2)	tapbp.1
zmp:0000000735	2.66e-05	0.325996	0.283	0.144	0.74018	T cells (2)	zmp:0000000735
sh2b3	3.01e-05	0.347211	0.267	0.133	0.836706	T cells (2)	sh2b3
ms4a17a.6	3.16e-05	0.290996	0.483	0.308	0.87748	T cells (2)	ms4a17a.6
ccr2.12	3.78e-05	0.3814	0.492	0.311	1	T cells (2)	ccr2.1
si:ch73-285p12.4	5.61e-05	0.269008	0.283	0.142	1	T cells (2)	si:ch73-285p12.4
carmil2	5.91e-05	0.29642	0.2	0.09	1	T cells (2)	carmil2
FQ976914.1	6.45e-05	0.259784	0.267	0.133	1	T cells (2)	FQ976914.1
sorl1	8.77e-05	0.35381	0.292	0.162	1	T cells (2)	sorl1
furina	0.00010979	0.266641	0.158	0.066	1	T cells (2)	furina
gnai2b	0.000110122	0.266747	0.525	0.358	1	T cells (2)	gnai2b
ponzr11	0.000156402	0.265398	0.825	0.677	1	T cells (2)	ponzr1
zgc:1584631	0.000174753	0.453144	0.917	0.88	1	T cells (2)	zgc:158463
ddit4	0.000189235	0.278574	0.2	0.094	1	T cells (2)	ddit4
atf7ip	0.000271768	0.359285	0.467	0.341	1	T cells (2)	atf7ip
tbc1d1	0.00035674	0.320287	0.217	0.111	1	T cells (2)	tbc1d1
il12rb2l	0.000399148	0.319507	0.317	0.194	1	T cells (2)	il12rb2l
psmb9a	0.000437913	0.312103	0.483	0.34	1	T cells (2)	psmb9a
ptenb	0.000749635	0.280894	0.208	0.111	1	T cells (2)	ptenb
ifi35	0.000878226	0.329089	0.317	0.202	1	T cells (2)	ifi35
skap11	0.00088003	0.251566	0.375	0.236	1	T cells (2)	skap1
cmtm7	0.0010951	0.271884	0.342	0.222	1	T cells (2)	cmtm7
pam16	0.00130068	0.28373	0.375	0.266	1	T cells (2)	pam16
cytip1	0.00135772	0.253621	0.483	0.338	1	T cells (2)	cytip
rnf213a1	0.00360313	0.312665	0.717	0.613	1	T cells (2)	rnf213a
il10ra	0.00400535	0.306936	0.383	0.28	1	T cells (2)	il10ra
si:dkey-188i13.10	0.00698427	0.271138	0.275	0.183	1	T cells (2)	si:dkey-188i13.10
si:ch73-380l3.4	2.08e-165	1.40327	0.561	0.004	5.78e-161	NK-like cells (1)	si:ch73-380l3.4
mef2b	4.7e-140	1.39574	0.626	0.02	1.31e-135	NK-like cells (1)	mef2b
ccl33.2	6.68e-136	2.02376	0.607	0.02	1.85e-131	NK-like cells (1)	ccl33.2
nudt6	1.27e-133	1.03848	0.449	0.003	3.52e-129	NK-like cells (1)	nudt6
fcer1gl	2.33e-120	2.15963	0.897	0.1	6.48e-116	NK-like cells (1)	fcer1gl
ckbb	7.48e-119	2.0938	0.841	0.083	2.08e-114	NK-like cells (1)	ckbb
aif1l	1.11e-116	1.55591	0.748	0.051	3.09e-112	NK-like cells (1)	aif1l
ccl35.1	6.42e-116	2.52596	0.72	0.051	1.78e-111	NK-like cells (1)	ccl35.1
mpeg1.1	1.76e-112	0.849252	0.393	0.004	4.89e-108	NK-like cells (1)	mpeg1.1
spi1b	2.19e-109	2.35441	0.916	0.124	6.07e-105	NK-like cells (1)	spi1b
CR792453.3	2.03e-103	1.11954	0.364	0.004	5.65e-99	NK-like cells (1)	CR792453.3
BX248410.1	2.82e-98	0.813994	0.364	0.005	7.84e-94	NK-like cells (1)	BX248410.1
dicp1.1	5.28e-97	1.78288	0.645	0.053	1.47e-92	NK-like cells (1)	dicp1.1
sftpba	4.9e-95	1.06087	0.477	0.02	1.36e-90	NK-like cells (1)	sftpba
npsn	6.83e-94	1.39256	0.402	0.011	1.9e-89	NK-like cells (1)	npsn
cfbl	4.91e-90	1.44084	0.729	0.072	1.36e-85	NK-like cells (1)	cfbl
CABZ01073834.1	6.8e-89	2.10274	0.822	0.128	1.89e-84	NK-like cells (1)	CABZ01073834.1
sftpbb	9.09e-85	1.41554	0.673	0.076	2.53e-80	NK-like cells (1)	sftpbb
si:dkey-238d18.7	1.38e-84	0.570215	0.262	0	3.84e-80	NK-like cells (1)	si:dkey-238d18.7
cd82a	4.51e-82	0.686064	0.29	0.003	1.25e-77	NK-like cells (1)	cd82a
sema7a	1.67e-79	0.972212	0.449	0.024	4.64e-75	NK-like cells (1)	sema7a
rnaset2l	1.95e-78	1.01312	0.533	0.041	5.42e-74	NK-like cells (1)	rnaset2l
csf2rb1	3.82e-74	1.2545	0.617	0.066	1.06e-69	NK-like cells (1)	csf2rb
fgl2a	4.22e-74	0.733452	0.28	0.004	1.17e-69	NK-like cells (1)	fgl2a
si:dkey-32n7.4	1.28e-73	1.02001	0.495	0.038	3.54e-69	NK-like cells (1)	si:dkey-32n7.4
ak1	6.33e-70	1.25932	0.654	0.089	1.76e-65	NK-like cells (1)	ak1
krt8	4.02e-69	1.04573	0.477	0.037	1.12e-64	NK-like cells (1)	krt8
arpc5b	8.5e-68	1.67619	0.879	0.236	2.36e-63	NK-like cells (1)	arpc5b
si:ch211-220f21.3	2.4e-65	0.884834	0.327	0.013	6.68e-61	NK-like cells (1)	si:ch211-220f21.3
bpifcl	4.75e-65	1.16149	0.43	0.032	1.32e-60	NK-like cells (1)	bpifcl
nkl.41	5.94e-62	2.90529	0.766	0.182	1.65e-57	NK-like cells (1)	nkl.4
cyba	3.23e-60	1.01473	0.523	0.061	8.98e-56	NK-like cells (1)	cyba
gpr137ba	4.77e-60	0.739173	0.327	0.016	1.32e-55	NK-like cells (1)	gpr137ba
si:ch211-188c18.11	8.5e-60	0.941529	0.393	0.027	2.36e-55	NK-like cells (1)	si:ch211-188c18.1
actb1	3.78e-59	1.72104	1	0.786	1.05e-54	NK-like cells (1)	actb1
tmsb4x1	8.17e-59	1.28747	1	0.992	2.27e-54	NK-like cells (1)	tmsb4x
unc93b1	5.1e-58	0.839108	0.383	0.028	1.42e-53	NK-like cells (1)	unc93b1
si:ch211-102c2.41	6.47e-58	1.48218	0.916	0.285	1.8e-53	NK-like cells (1)	si:ch211-102c2.4
atp1b2a	2.15e-57	0.7489	0.318	0.016	5.98e-53	NK-like cells (1)	atp1b2a
pfn1	8.13e-57	1.39905	1	0.985	2.26e-52	NK-like cells (1)	pfn1
CR457444.10	2e-56	0.756579	0.318	0.017	5.55e-52	NK-like cells (1)	CR457444.10
CABZ01046427.2	1.18e-55	1.17581	0.421	0.04	3.26e-51	NK-like cells (1)	CABZ01046427.2
actb2	1.5e-55	1.48568	1	0.968	4.17e-51	NK-like cells (1)	actb2
arpc1b1	4.04e-55	1.37417	1	0.881	1.12e-50	NK-like cells (1)	arpc1b
CR457444.3	1.47e-54	0.438583	0.178	0.001	4.08e-50	NK-like cells (1)	CR457444.3
efhd2	4.34e-53	1.13725	0.626	0.109	1.21e-48	NK-like cells (1)	efhd2
CABZ01046432.1	1.22e-52	0.84582	0.467	0.053	3.39e-48	NK-like cells (1)	CABZ01046432.1
fcer1g2	3.52e-52	1.47967	0.944	0.334	9.79e-48	NK-like cells (1)	fcer1g
flt3	1.4e-51	0.863214	0.29	0.015	3.89e-47	NK-like cells (1)	flt3
si:dkey-83k24.5	3.54e-51	0.511881	0.318	0.02	9.83e-47	NK-like cells (1)	si:dkey-83k24.5
cotl1	4.1e-50	1.45132	0.981	0.757	1.14e-45	NK-like cells (1)	cotl1
CT027980.1	4.48e-50	0.628781	0.28	0.015	1.25e-45	NK-like cells (1)	CT027980.1
il21	2.88e-49	0.588119	0.262	0.012	8e-45	NK-like cells (1)	il21
ppiab	1.73e-48	1.32174	0.991	0.822	4.81e-44	NK-like cells (1)	ppiab
vipas39	2.7e-48	0.652259	0.318	0.022	7.5e-44	NK-like cells (1)	vipas39
si:dkey-222f2.7	2.78e-48	0.563524	0.215	0.006	7.72e-44	NK-like cells (1)	si:dkey-222f2.7
si:dkey-33i11.9	3.74e-48	1.05998	0.645	0.122	1.04e-43	NK-like cells (1)	si:dkey-33i11.9
metrnla	1.34e-47	0.60516	0.29	0.018	3.72e-43	NK-like cells (1)	metrnla
itgb1b.1	2.46e-47	0.383182	0.187	0.004	6.83e-43	NK-like cells (1)	itgb1b.1
lcp1	2.6e-47	1.46956	0.972	0.663	7.21e-43	NK-like cells (1)	lcp1
gm2a	4.2e-47	1.18934	0.598	0.119	1.17e-42	NK-like cells (1)	gm2a
cfl1	1.09e-46	1.15592	0.991	0.915	3.03e-42	NK-like cells (1)	cfl1
aldoab	2.36e-45	0.417037	0.206	0.006	6.56e-41	NK-like cells (1)	aldoab
si:ch211-136m16.8	6.52e-45	1.33748	0.813	0.25	1.81e-40	NK-like cells (1)	si:ch211-136m16.8
pou2f2a	5.27e-44	0.676281	0.318	0.026	1.46e-39	NK-like cells (1)	pou2f2a
tlr8b	2.96e-43	0.330688	0.159	0.002	8.23e-39	NK-like cells (1)	tlr8b
arl111	1.1e-42	1.20135	0.636	0.13	3.04e-38	NK-like cells (1)	arl11
hcls11	1.2e-42	1.22074	0.944	0.473	3.34e-38	NK-like cells (1)	hcls1
scdb1	2.86e-42	0.876337	0.411	0.051	7.95e-38	NK-like cells (1)	scdb
fybb1	2.97e-41	1.16144	0.757	0.221	8.25e-37	NK-like cells (1)	fybb
vaspa	6.01e-41	1.27205	0.822	0.284	1.67e-36	NK-like cells (1)	vaspa
hck	1.68e-40	1.32907	0.822	0.281	4.67e-36	NK-like cells (1)	hck
cyfip1	1.84e-40	0.923549	0.467	0.074	5.12e-36	NK-like cells (1)	cyfip1
cd74a	2.91e-40	1.31789	0.991	0.786	8.07e-36	NK-like cells (1)	cd74a
cnpy3	3.15e-40	0.859858	0.486	0.084	8.76e-36	NK-like cells (1)	cnpy3
cd74b	6.24e-40	1.11616	0.981	0.705	1.73e-35	NK-like cells (1)	cd74b
PRF1 (1 of many)1	1.8e-39	1.59118	0.467	0.078	5e-35	NK-like cells (1)	PRF1 (1 of many)
abi3a	5.11e-39	1.10533	0.822	0.295	1.42e-34	NK-like cells (1)	abi3a
arpc21	8.17e-39	1.13491	0.963	0.675	2.27e-34	NK-like cells (1)	arpc2
si:dkey-27h10.2	1.24e-38	0.634797	0.374	0.045	3.46e-34	NK-like cells (1)	si:dkey-27h10.2
si:ch211-129c21.1	5.35e-38	0.328088	0.168	0.005	1.49e-33	NK-like cells (1)	si:ch211-129c21.1
arpc3	8.02e-38	1.27417	0.944	0.707	2.23e-33	NK-like cells (1)	arpc3
myo1f	1.39e-37	0.902746	0.477	0.085	3.86e-33	NK-like cells (1)	myo1f
CR396595.1	4.16e-36	0.657076	0.252	0.02	1.16e-31	NK-like cells (1)	CR396595.1
capza1b	6.63e-36	1.15658	0.897	0.487	1.84e-31	NK-like cells (1)	capza1b
si:dkey-237j10.2	1.56e-35	0.721753	0.421	0.069	4.32e-31	NK-like cells (1)	si:dkey-237j10.2
zgc:152891	3.24e-35	0.72474	0.374	0.052	8.99e-31	NK-like cells (1)	zgc:152891
ccl35.2	6.99e-35	0.91258	0.168	0.006	1.94e-30	NK-like cells (1)	ccl35.2
themis2	9.17e-35	0.827329	0.402	0.063	2.55e-30	NK-like cells (1)	themis2
itgb21	2.39e-34	1.31532	0.785	0.33	6.64e-30	NK-like cells (1)	itgb2
coro1a	3.19e-34	0.885581	1	0.93	8.87e-30	NK-like cells (1)	coro1a
nkd1	3.74e-34	0.437804	0.224	0.015	1.04e-29	NK-like cells (1)	nkd1
gapdhs	4.43e-34	1.03514	0.944	0.677	1.23e-29	NK-like cells (1)	gapdhs
CU972454.41	1.35e-33	0.835776	0.561	0.126	3.75e-29	NK-like cells (1)	CU972454.4
fam43a	1.96e-33	0.918635	0.477	0.096	5.45e-29	NK-like cells (1)	fam43a
tln11	2.06e-33	1.11507	0.935	0.585	5.73e-29	NK-like cells (1)	tln1
fam49ba	2.95e-33	1.0415	0.879	0.471	8.19e-29	NK-like cells (1)	fam49ba
yrk1	6.03e-33	0.913962	0.692	0.221	1.68e-28	NK-like cells (1)	yrk
si:zfos-741a10.3	2.89e-32	0.533933	0.252	0.024	8.03e-28	NK-like cells (1)	si:zfos-741a10.3
fam49bb1	1.48e-31	0.836208	0.738	0.252	4.11e-27	NK-like cells (1)	fam49bb
si:dkey-10h3.21	4.41e-31	0.622925	0.299	0.036	1.23e-26	NK-like cells (1)	si:dkey-10h3.2
ptgs2b	5.72e-30	0.664986	0.178	0.011	1.59e-25	NK-like cells (1)	ptgs2b
zgc:77517	8.2e-30	1.30418	0.271	0.032	2.28e-25	NK-like cells (1)	zgc:77517
ccr10	8.76e-30	0.448882	0.178	0.011	2.43e-25	NK-like cells (1)	ccr10
si:dkey-192g7.3	9.05e-30	0.503209	0.29	0.036	2.51e-25	NK-like cells (1)	si:dkey-192g7.3
ccr2	1.53e-29	0.74255	0.327	0.049	4.24e-25	NK-like cells (1)	ccr2
hyal1	1.62e-29	0.330376	0.206	0.016	4.5e-25	NK-like cells (1)	hyal1
gpc1b	1.94e-29	0.389009	0.159	0.008	5.38e-25	NK-like cells (1)	gpc1b
cnn21	2.95e-29	1.03677	0.701	0.262	8.2e-25	NK-like cells (1)	cnn2
jam3b	3.54e-29	0.69438	0.346	0.054	9.82e-25	NK-like cells (1)	jam3b
grasp1	5.99e-29	0.778091	0.57	0.154	1.66e-24	NK-like cells (1)	grasp
btk1	8.65e-29	0.775557	0.561	0.149	2.4e-24	NK-like cells (1)	btk
si:ch211-199g17.2	8.88e-29	1.22155	0.738	0.308	2.47e-24	NK-like cells (1)	si:ch211-199g17.2
ptprea	9.5e-29	1.15635	0.776	0.338	2.64e-24	NK-like cells (1)	ptprea
washc2c	1.6e-28	0.895764	0.477	0.113	4.43e-24	NK-like cells (1)	washc2c
arpc4l	6.19e-28	1.01386	0.841	0.463	1.72e-23	NK-like cells (1)	arpc4l
cnp	7.04e-28	0.953118	0.748	0.323	1.96e-23	NK-like cells (1)	cnp
si:ch211-269k10.52	1.34e-27	0.788992	0.645	0.187	3.72e-23	NK-like cells (1)	si:ch211-269k10.5
myh9a	3.1e-27	0.432245	0.159	0.009	8.6e-23	NK-like cells (1)	myh9a
carmil3	7.31e-26	0.381197	0.168	0.012	2.03e-21	NK-like cells (1)	carmil3
arpc41	1.02e-25	0.925527	0.841	0.537	2.82e-21	NK-like cells (1)	arpc4
ephx2	1.9e-25	0.638342	0.327	0.055	5.29e-21	NK-like cells (1)	ephx2
mylipb	2.68e-25	0.403015	0.187	0.016	7.45e-21	NK-like cells (1)	mylipb
illr1	3.1e-25	0.53223	0.243	0.029	8.61e-21	NK-like cells (1)	illr1
grap2b	5.35e-25	0.923678	0.85	0.512	1.49e-20	NK-like cells (1)	grap2b
actn4	7.51e-25	0.659371	0.374	0.076	2.09e-20	NK-like cells (1)	actn4
mylka	2.85e-24	0.467468	0.215	0.024	7.91e-20	NK-like cells (1)	mylka
zgc:1627301	3.19e-24	0.991818	0.972	0.696	8.85e-20	NK-like cells (1)	zgc:162730
arhgap331	3.74e-24	0.519144	0.299	0.048	1.04e-19	NK-like cells (1)	arhgap33
itm2bb	1.6e-23	0.881595	0.86	0.527	4.45e-19	NK-like cells (1)	itm2bb
plekhj1	2.18e-23	0.742915	0.589	0.193	6.04e-19	NK-like cells (1)	plekhj1
alox12	2.85e-23	0.446796	0.271	0.041	7.91e-19	NK-like cells (1)	alox12
tmc6a1	2.95e-23	0.437557	0.252	0.035	8.19e-19	NK-like cells (1)	tmc6a
hyal3	1.37e-22	0.643183	0.252	0.038	3.81e-18	NK-like cells (1)	hyal3
arhgap10	1.71e-22	0.330512	0.168	0.015	4.76e-18	NK-like cells (1)	arhgap10
stk17b	1.72e-22	0.815462	0.673	0.278	4.78e-18	NK-like cells (1)	stk17b
myl12.11	4.02e-22	0.669843	0.972	0.856	1.12e-17	NK-like cells (1)	myl12.1
rab441	6.11e-22	1.04068	0.907	0.562	1.7e-17	NK-like cells (1)	rab44
mrtfab	1.02e-21	0.584146	0.402	0.098	2.82e-17	NK-like cells (1)	mrtfab
plekho22	1.04e-21	0.770096	0.841	0.475	2.9e-17	NK-like cells (1)	plekho2
CU856520.1	4e-21	0.485603	0.243	0.036	1.11e-16	NK-like cells (1)	CU856520.1
actr2a	1.13e-20	0.752355	0.794	0.423	3.14e-16	NK-like cells (1)	actr2a
abracl	1.29e-20	0.825165	0.636	0.268	3.57e-16	NK-like cells (1)	abracl
zgc:110339	2.01e-20	0.434925	0.308	0.061	5.58e-16	NK-like cells (1)	zgc:110339
ptprc1	3.11e-20	0.717793	0.963	0.842	8.63e-16	NK-like cells (1)	ptprc
dapp1	3.52e-20	0.411036	0.168	0.018	9.77e-16	NK-like cells (1)	dapp1
ncf1	4e-20	0.313237	0.196	0.025	1.11e-15	NK-like cells (1)	ncf1
CABZ01111959.11	4.59e-20	0.666754	0.505	0.157	1.27e-15	NK-like cells (1)	CABZ01111959.1
si:busm1-266f07.2	5.23e-20	0.986198	0.888	0.61	1.45e-15	NK-like cells (1)	si:busm1-266f07.2
atp6v1e1b	5.76e-20	0.581595	0.402	0.107	1.6e-15	NK-like cells (1)	atp6v1e1b
gng2	6.91e-20	0.794338	0.505	0.166	1.92e-15	NK-like cells (1)	gng2
rassf2a	7.03e-20	0.531175	0.29	0.057	1.95e-15	NK-like cells (1)	rassf2a
eomesa	7.94e-20	0.698532	0.533	0.174	2.21e-15	NK-like cells (1)	eomesa
skap21	9.61e-20	0.722703	0.617	0.244	2.67e-15	NK-like cells (1)	skap2
nkl.3	1e-19	1.39214	0.318	0.067	2.79e-15	NK-like cells (1)	nkl.3
zgc:1537331	1.86e-19	0.508344	0.29	0.056	5.16e-15	NK-like cells (1)	zgc:153733
mhc2dab	1.86e-19	1.12344	0.654	0.331	5.17e-15	NK-like cells (1)	mhc2dab
cryl1	2.18e-19	0.347746	0.224	0.034	6.07e-15	NK-like cells (1)	cryl1
BX682234.1	3.98e-19	0.371082	0.168	0.019	1.11e-14	NK-like cells (1)	BX682234.1
BX901920.11	4.39e-19	0.629439	0.607	0.221	1.22e-14	NK-like cells (1)	BX901920.1
hps5	5.46e-19	0.405036	0.224	0.035	1.52e-14	NK-like cells (1)	hps5
bpgm	8.9e-19	0.461942	0.299	0.062	2.47e-14	NK-like cells (1)	bpgm
atp6v1g1	1.13e-18	0.632888	0.561	0.213	3.13e-14	NK-like cells (1)	atp6v1g1
id2a	1.43e-18	0.455292	0.598	0.206	3.98e-14	NK-like cells (1)	id2a
gsna	1.68e-18	0.459796	0.262	0.048	4.67e-14	NK-like cells (1)	gsna
si:ch73-264p11.11	2.43e-18	0.596575	0.402	0.109	6.75e-14	NK-like cells (1)	si:ch73-264p11.1
rbm38	2.48e-18	0.53021	0.346	0.084	6.89e-14	NK-like cells (1)	rbm38
alox5a	2.51e-18	0.428989	0.224	0.036	6.98e-14	NK-like cells (1)	alox5a
plxnc12	2.72e-18	0.800689	0.57	0.234	7.55e-14	NK-like cells (1)	plxnc1
alas1	2.81e-18	0.794227	0.393	0.112	7.82e-14	NK-like cells (1)	alas1
rab11fip4b	3.99e-18	0.61736	0.28	0.059	1.11e-13	NK-like cells (1)	rab11fip4b
zgc:92335	5.64e-18	0.524973	0.346	0.087	1.57e-13	NK-like cells (1)	zgc:92335
fa2h	5.86e-18	0.617411	0.336	0.081	1.63e-13	NK-like cells (1)	fa2h
MYO9B	6.77e-18	0.520307	0.29	0.062	1.88e-13	NK-like cells (1)	MYO9B
psd3l	8.86e-18	0.391578	0.215	0.034	2.46e-13	NK-like cells (1)	psd3l
zgc:77486.1	1.26e-17	0.380714	0.159	0.018	3.49e-13	NK-like cells (1)	zgc:77486.1
dok21	1.64e-17	0.741439	0.729	0.337	4.56e-13	NK-like cells (1)	dok2
lcp2b	2.25e-17	0.715571	0.505	0.18	6.25e-13	NK-like cells (1)	lcp2b
grna	2.43e-17	0.340919	0.215	0.035	6.74e-13	NK-like cells (1)	grna
ptmaa1	4.18e-17	0.560577	0.981	0.954	1.16e-12	NK-like cells (1)	ptmaa
si:dkey-234h16.7	5.3e-17	0.274599	0.178	0.024	1.47e-12	NK-like cells (1)	si:dkey-234h16.7
CABZ01109481.11	7.77e-17	0.683986	0.495	0.185	2.16e-12	NK-like cells (1)	CABZ01109481.1
pstpip1b	8.39e-17	0.544523	0.215	0.036	2.33e-12	NK-like cells (1)	pstpip1b
pxdc1b	1.28e-16	0.346441	0.159	0.02	3.54e-12	NK-like cells (1)	pxdc1b
fgd4a	1.32e-16	0.419221	0.28	0.061	3.66e-12	NK-like cells (1)	fgd4a
npc2	1.44e-16	0.848503	0.542	0.223	3.99e-12	NK-like cells (1)	npc2
sulf2b	1.44e-16	0.438405	0.318	0.076	3.99e-12	NK-like cells (1)	sulf2b
irs1	1.71e-16	0.707229	0.411	0.129	4.75e-12	NK-like cells (1)	irs1
mapre1a	2.39e-16	0.647927	0.495	0.182	6.63e-12	NK-like cells (1)	mapre1a
csrp1a1	2.66e-16	0.4763	0.29	0.069	7.4e-12	NK-like cells (1)	csrp1a
pak2a	3.74e-16	0.536556	0.617	0.257	1.04e-11	NK-like cells (1)	pak2a
si:ch211-198c19.3	5.05e-16	0.797911	0.168	0.023	1.4e-11	NK-like cells (1)	si:ch211-198c19.3
lrmp	6.7e-16	0.403056	0.206	0.036	1.86e-11	NK-like cells (1)	lrmp
rpa2	1.32e-15	0.637107	0.299	0.076	3.67e-11	NK-like cells (1)	rpa2
epas1a	1.42e-15	0.501603	0.224	0.042	3.93e-11	NK-like cells (1)	epas1a
mt-atp6	2.18e-15	0.888132	0.907	0.729	6.06e-11	NK-like cells (1)	mt-atp6
BX322618.11	4.49e-15	0.590858	0.364	0.106	1.25e-10	NK-like cells (1)	BX322618.1
prkar2aa	4.63e-15	0.59105	0.551	0.227	1.29e-10	NK-like cells (1)	prkar2aa
sema4ab1	5.69e-15	0.493273	0.355	0.102	1.58e-10	NK-like cells (1)	sema4ab
si:ch73-158p21.3	5.77e-15	0.443168	0.29	0.072	1.6e-10	NK-like cells (1)	si:ch73-158p21.3
nme2b.1	6.7e-15	0.322053	1	0.997	1.86e-10	NK-like cells (1)	nme2b.1
MYL6 (1 of many)	1.07e-14	0.584573	0.907	0.749	2.96e-10	NK-like cells (1)	MYL6 (1 of many)
ctss2.1	1.91e-14	1.02234	0.57	0.269	5.31e-10	NK-like cells (1)	ctss2.1
sh3bp1	1.93e-14	0.479301	0.29	0.074	5.37e-10	NK-like cells (1)	sh3bp1
si:dkey-17m8.1	1.98e-14	0.544455	0.346	0.102	5.5e-10	NK-like cells (1)	si:dkey-17m8.1
gabarapb	2.07e-14	0.772196	0.785	0.557	5.76e-10	NK-like cells (1)	gabarapb
kctd12.21	2.61e-14	0.771883	0.654	0.37	7.25e-10	NK-like cells (1)	kctd12.2
rab5c	3.52e-14	0.595313	0.626	0.315	9.79e-10	NK-like cells (1)	rab5c
hprt1	3.63e-14	0.452166	0.318	0.09	1.01e-09	NK-like cells (1)	hprt1
calm3a	4.39e-14	0.61164	0.589	0.267	1.22e-09	NK-like cells (1)	calm3a
lims1	5.66e-14	0.532217	0.336	0.099	1.57e-09	NK-like cells (1)	lims1
eef1db	6.76e-14	0.607292	0.897	0.667	1.88e-09	NK-like cells (1)	eef1db
gdi2	7.63e-14	0.688187	0.682	0.42	2.12e-09	NK-like cells (1)	gdi2
snx5	1.02e-13	0.4155	0.355	0.111	2.83e-09	NK-like cells (1)	snx5
gpr132b	1.51e-13	0.496068	0.271	0.068	4.19e-09	NK-like cells (1)	gpr132b
zgc:136929	1.55e-13	0.428948	0.243	0.057	4.3e-09	NK-like cells (1)	zgc:136929
ldha	1.64e-13	0.981368	0.579	0.28	4.56e-09	NK-like cells (1)	ldha
xpo6	1.88e-13	0.490746	0.327	0.098	5.22e-09	NK-like cells (1)	xpo6
CU467110.1	2.56e-13	0.40314	0.234	0.053	7.12e-09	NK-like cells (1)	CU467110.1
si:dkey-206d17.12	3.06e-13	0.681403	0.486	0.203	8.49e-09	NK-like cells (1)	si:dkey-206d17.12
ndufs3	6.19e-13	0.43487	0.43	0.16	1.72e-08	NK-like cells (1)	ndufs3
grb2b1	6.2e-13	0.608235	0.598	0.305	1.72e-08	NK-like cells (1)	grb2b
mt-nd1	6.41e-13	0.597787	0.813	0.532	1.78e-08	NK-like cells (1)	mt-nd1
camk1b2	1.18e-12	0.493251	0.374	0.125	3.28e-08	NK-like cells (1)	camk1b
hacd3	1.21e-12	0.410905	0.299	0.085	3.35e-08	NK-like cells (1)	hacd3
fermt3b1	1.4e-12	0.543227	0.561	0.259	3.9e-08	NK-like cells (1)	fermt3b
lpp	1.65e-12	0.338535	0.206	0.045	4.58e-08	NK-like cells (1)	lpp
tmem94	1.99e-12	0.404073	0.168	0.031	5.53e-08	NK-like cells (1)	tmem94
rp2	2.6e-12	0.425702	0.28	0.079	7.22e-08	NK-like cells (1)	rp2
ostf1	3.97e-12	0.503731	0.514	0.224	1.1e-07	NK-like cells (1)	ostf1
adrb2a	4.09e-12	0.505863	0.28	0.081	1.13e-07	NK-like cells (1)	adrb2a
dnase2	4.75e-12	0.351206	0.196	0.042	1.32e-07	NK-like cells (1)	dnase2
mfng1	1.04e-11	0.40727	0.374	0.13	2.88e-07	NK-like cells (1)	mfng
sla11	1.62e-11	0.347164	0.271	0.076	4.49e-07	NK-like cells (1)	sla1
tpi1b	1.98e-11	0.620393	0.776	0.579	5.5e-07	NK-like cells (1)	tpi1b
si:ch211-71m22.1	4.05e-11	0.411799	0.243	0.066	1.13e-06	NK-like cells (1)	si:ch211-71m22.1
ipo71	4.08e-11	0.539408	0.486	0.227	1.13e-06	NK-like cells (1)	ipo7
h3f3b.1.2	4.23e-11	0.563015	0.579	0.309	1.18e-06	NK-like cells (1)	h3f3b.1.2
zgc:103700	4.61e-11	0.512742	0.271	0.081	1.28e-06	NK-like cells (1)	zgc:103700
pxna2	4.79e-11	0.425141	0.607	0.295	1.33e-06	NK-like cells (1)	pxna
cisd2	5.25e-11	0.446728	0.243	0.067	1.46e-06	NK-like cells (1)	cisd2
syne2b	8.17e-11	0.459407	0.262	0.077	2.27e-06	NK-like cells (1)	syne2b
dusp5	8.57e-11	0.462489	0.364	0.134	2.38e-06	NK-like cells (1)	dusp5
cox6a2	8.64e-11	0.488289	0.243	0.068	2.4e-06	NK-like cells (1)	cox6a2
ndufs2	1.14e-10	0.484598	0.449	0.196	3.16e-06	NK-like cells (1)	ndufs2
eml3	1.42e-10	0.350688	0.355	0.127	3.94e-06	NK-like cells (1)	eml3
BX908750.11	1.61e-10	0.501267	0.393	0.15	4.48e-06	NK-like cells (1)	BX908750.1
eno1a	1.63e-10	0.535872	0.72	0.443	4.53e-06	NK-like cells (1)	eno1a
gpx1a	1.72e-10	0.786639	0.224	0.063	4.79e-06	NK-like cells (1)	gpx1a
sik12	1.91e-10	0.796719	0.701	0.476	5.3e-06	NK-like cells (1)	sik1
rps6ka11	2.37e-10	0.453896	0.682	0.39	6.58e-06	NK-like cells (1)	rps6ka1
rhogb1	4.1e-10	0.473353	0.664	0.379	1.14e-05	NK-like cells (1)	rhogb
mgrn1b	4.48e-10	0.384081	0.168	0.038	1.25e-05	NK-like cells (1)	mgrn1b
hspa81	4.81e-10	0.347411	0.953	0.911	1.34e-05	NK-like cells (1)	hspa8
cap1	4.95e-10	0.425113	0.308	0.107	1.37e-05	NK-like cells (1)	cap1
smdt1b	6.24e-10	0.3747	0.308	0.11	1.73e-05	NK-like cells (1)	smdt1b
idh2	6.4e-10	0.510806	0.766	0.494	1.78e-05	NK-like cells (1)	idh2
gbp1	6.89e-10	0.293248	0.252	0.074	1.91e-05	NK-like cells (1)	gbp1
dram2b	8.7e-10	0.266873	0.243	0.071	2.42e-05	NK-like cells (1)	dram2b
si:ch211-203d1.3	8.93e-10	0.277082	0.262	0.081	2.48e-05	NK-like cells (1)	si:ch211-203d1.3
zgc:153317	9.49e-10	0.485926	0.636	0.369	2.64e-05	NK-like cells (1)	zgc:153317
micu1	1.02e-09	0.284956	0.206	0.055	2.83e-05	NK-like cells (1)	micu1
arhgef61	1.06e-09	0.418974	0.383	0.158	2.93e-05	NK-like cells (1)	arhgef6
BX005340.1	1.09e-09	0.399926	0.29	0.101	3.04e-05	NK-like cells (1)	BX005340.1
cycsb	1.37e-09	0.520965	0.43	0.205	3.81e-05	NK-like cells (1)	cycsb
dtnbp1a1	1.53e-09	0.536933	0.579	0.319	4.24e-05	NK-like cells (1)	dtnbp1a
CDPF1	1.56e-09	0.401087	0.318	0.117	4.33e-05	NK-like cells (1)	CDPF1
borcs8	1.65e-09	0.370374	0.206	0.056	4.59e-05	NK-like cells (1)	borcs8
apbb1ip	2.24e-09	0.497351	0.607	0.34	6.21e-05	NK-like cells (1)	apbb1ip
cdc42l	2.34e-09	0.403062	0.907	0.727	6.5e-05	NK-like cells (1)	cdc42l
rac21	2.4e-09	0.390773	0.907	0.815	6.66e-05	NK-like cells (1)	rac2
sh3bgrl	2.84e-09	0.526615	0.626	0.381	7.9e-05	NK-like cells (1)	sh3bgrl
lamtor3	2.93e-09	0.320786	0.262	0.086	8.14e-05	NK-like cells (1)	lamtor3
mt-nd4	2.96e-09	0.403211	0.869	0.783	8.23e-05	NK-like cells (1)	mt-nd4
rhocb	3.13e-09	0.344903	0.28	0.097	8.7e-05	NK-like cells (1)	rhocb
ptmab1	3.3e-09	0.562264	0.935	0.858	9.18e-05	NK-like cells (1)	ptmab
psap	3.42e-09	0.590692	0.486	0.257	9.49e-05	NK-like cells (1)	psap
ifi30	4.62e-09	0.980492	0.43	0.218	0.000128423	NK-like cells (1)	ifi30
CR392341.41	5.28e-09	0.426314	0.29	0.103	0.000146537	NK-like cells (1)	CR392341.4
nptna1	5.87e-09	0.480014	0.355	0.143	0.000163072	NK-like cells (1)	nptna
plek	7.2e-09	0.498223	0.421	0.195	0.000199991	NK-like cells (1)	plek
hic1	8.91e-09	0.372673	0.402	0.172	0.000247502	NK-like cells (1)	hic1
cd81a	8.96e-09	0.399168	0.336	0.133	0.000248744	NK-like cells (1)	cd81a
sept8a	1.14e-08	0.367443	0.271	0.093	0.00031708	NK-like cells (1)	sept8a
prdx21	1.33e-08	0.705268	0.57	0.341	0.000369012	NK-like cells (1)	prdx2
tkfc	1.42e-08	0.312448	0.28	0.1	0.000395113	NK-like cells (1)	tkfc
cox8b1	1.52e-08	0.404674	0.626	0.351	0.00042215	NK-like cells (1)	cox8b
rgs131	1.62e-08	0.640771	0.598	0.367	0.000449785	NK-like cells (1)	rgs13
wipf1a2	1.77e-08	0.410944	0.832	0.597	0.000490885	NK-like cells (1)	wipf1a
phactr2	2.35e-08	0.402392	0.28	0.104	0.000653962	NK-like cells (1)	phactr2
selenow11	2.45e-08	0.45295	0.673	0.479	0.000681106	NK-like cells (1)	selenow1
bbip1	2.52e-08	0.253902	0.168	0.044	0.000699205	NK-like cells (1)	bbip1
tpm3	2.56e-08	0.422026	0.673	0.438	0.000711996	NK-like cells (1)	tpm3
zgc:92789	3.01e-08	0.259949	0.168	0.045	0.000836796	NK-like cells (1)	zgc:92789
mbnl3	3.4e-08	0.443794	0.439	0.215	0.00094431	NK-like cells (1)	mbnl3
dusp61	3.64e-08	0.570526	0.505	0.285	0.00101032	NK-like cells (1)	dusp6
cmip	3.67e-08	0.559048	0.411	0.194	0.00101987	NK-like cells (1)	cmip
runx31	3.77e-08	0.515693	0.607	0.358	0.00104724	NK-like cells (1)	runx3
si:ch211-212k18.7	3.77e-08	0.407157	0.467	0.235	0.00104762	NK-like cells (1)	si:ch211-212k18.7
pik3c2a	4.01e-08	0.400763	0.178	0.05	0.00111388	NK-like cells (1)	pik3c2a
cst31	4.01e-08	0.507028	0.561	0.318	0.00111407	NK-like cells (1)	cst3
glud1b	4.22e-08	0.26552	0.262	0.092	0.00117158	NK-like cells (1)	glud1b
cox4i1	4.36e-08	0.355273	0.888	0.825	0.00121193	NK-like cells (1)	cox4i1
tmx1	4.52e-08	0.462187	0.458	0.232	0.00125607	NK-like cells (1)	tmx1
lrrfip1a1	4.6e-08	0.377435	0.701	0.455	0.00127765	NK-like cells (1)	lrrfip1a
dynlt3	4.89e-08	0.357583	0.411	0.199	0.00135902	NK-like cells (1)	dynlt3
cblb	5.25e-08	0.334101	0.262	0.093	0.00145938	NK-like cells (1)	cblb
msna1	5.41e-08	0.615965	0.879	0.893	0.00150278	NK-like cells (1)	msna
lrch11	5.78e-08	0.302421	0.187	0.054	0.00160644	NK-like cells (1)	lrch1
kmt2cb	6.17e-08	0.371147	0.318	0.129	0.00171431	NK-like cells (1)	kmt2cb
rab7	6.41e-08	0.4057	0.43	0.217	0.00178172	NK-like cells (1)	rab7
CR387919.1	6.59e-08	0.298374	0.159	0.041	0.00183165	NK-like cells (1)	CR387919.1
PPP2CA	6.7e-08	0.415646	0.346	0.154	0.00186057	NK-like cells (1)	PPP2CA
sox5	8.12e-08	0.396632	0.178	0.053	0.00225525	NK-like cells (1)	sox5
tubb4b	8.13e-08	0.478625	0.72	0.516	0.00225697	NK-like cells (1)	tubb4b
si:ch211-277c7.61	8.2e-08	1.03553	0.262	0.101	0.00227765	NK-like cells (1)	si:ch211-277c7.6
rgs18	8.83e-08	0.388591	0.486	0.251	0.00245292	NK-like cells (1)	rgs18
irf5	9.5e-08	0.255218	0.262	0.093	0.0026377	NK-like cells (1)	irf5
strbp1	9.73e-08	0.295348	0.271	0.101	0.00270333	NK-like cells (1)	strbp
zeb2a	1.18e-07	0.342165	0.243	0.086	0.00328365	NK-like cells (1)	zeb2a
CU570894.1	1.45e-07	0.328687	0.178	0.053	0.00403907	NK-like cells (1)	CU570894.1
cox6c	1.55e-07	0.4577	0.654	0.45	0.0043181	NK-like cells (1)	cox6c
ybx1	1.64e-07	0.271238	0.981	0.968	0.00456194	NK-like cells (1)	ybx1
si:ch211-198c19.1	2.03e-07	0.321697	0.234	0.083	0.00564802	NK-like cells (1)	si:ch211-198c19.1
aldocb1	2.12e-07	0.408001	0.449	0.225	0.0058997	NK-like cells (1)	aldocb
ndufa4l	2.14e-07	0.446761	0.776	0.658	0.00593529	NK-like cells (1)	ndufa4l
rras	2.15e-07	0.252574	0.234	0.081	0.00596461	NK-like cells (1)	rras
pgk1	2.3e-07	0.408861	0.542	0.31	0.00638452	NK-like cells (1)	pgk1
chid1	2.85e-07	0.340073	0.168	0.049	0.00792922	NK-like cells (1)	chid1
tubb2b	3.77e-07	0.500566	0.439	0.231	0.0104829	NK-like cells (1)	tubb2b
mt-nd2	4.13e-07	0.44513	0.785	0.593	0.0114766	NK-like cells (1)	mt-nd2
cers11	4.43e-07	0.313788	0.327	0.14	0.012296	NK-like cells (1)	cers1
ccdc88b1	4.6e-07	0.414574	0.449	0.241	0.0127786	NK-like cells (1)	ccdc88b
hdlbpa1	4.62e-07	0.32516	0.346	0.161	0.0128351	NK-like cells (1)	hdlbpa
zmp:00000011681	4.62e-07	0.40003	0.346	0.158	0.0128403	NK-like cells (1)	zmp:0000001168
cox5ab	5.1e-07	0.437815	0.43	0.235	0.0141775	NK-like cells (1)	cox5ab
rnf145b	5.28e-07	0.268743	0.168	0.051	0.0146732	NK-like cells (1)	rnf145b
mapkapk2a	5.46e-07	0.315729	0.383	0.184	0.0151596	NK-like cells (1)	mapkapk2a
ppib	6.74e-07	0.395979	0.505	0.303	0.0187212	NK-like cells (1)	ppib
calm3b	7.01e-07	0.489495	0.551	0.353	0.0194792	NK-like cells (1)	calm3b
arhgdia1	7.24e-07	0.328129	0.832	0.676	0.0201038	NK-like cells (1)	arhgdia
atp5mc1	7.95e-07	0.526404	0.402	0.224	0.0220903	NK-like cells (1)	atp5mc1
si:cabz01074946.11	8.04e-07	0.321048	0.467	0.247	0.0223266	NK-like cells (1)	si:cabz01074946.1
znrf11	8.62e-07	0.351374	0.243	0.095	0.0239414	NK-like cells (1)	znrf1
cox6a1	8.78e-07	0.385322	0.692	0.491	0.0243749	NK-like cells (1)	cox6a1
mcm4	8.81e-07	0.328303	0.159	0.048	0.0244711	NK-like cells (1)	mcm4
si:dkey-33c9.6	8.98e-07	0.257915	0.196	0.066	0.0249346	NK-like cells (1)	si:dkey-33c9.6
tbx21	9.36e-07	0.452297	0.28	0.122	0.0259971	NK-like cells (1)	tbx21
map2k2a	1.16e-06	0.293395	0.318	0.14	0.032208	NK-like cells (1)	map2k2a
adam17a	1.17e-06	0.289103	0.168	0.053	0.0324662	NK-like cells (1)	adam17a
zgc:158564	1.17e-06	0.373053	0.43	0.223	0.0324823	NK-like cells (1)	zgc:158564
serpinb1l3	1.23e-06	0.308491	0.28	0.117	0.0342148	NK-like cells (1)	serpinb1l3
gadd45bb	1.44e-06	0.456255	0.187	0.064	0.0400209	NK-like cells (1)	gadd45bb
bloc1s6	1.79e-06	0.284574	0.271	0.114	0.0495959	NK-like cells (1)	bloc1s6
wasf2	1.88e-06	0.338356	0.43	0.231	0.0522233	NK-like cells (1)	wasf2
syk1	2.05e-06	0.32507	0.748	0.529	0.057007	NK-like cells (1)	syk
mt-co11	2.09e-06	0.336853	0.981	0.99	0.0580181	NK-like cells (1)	mt-co1
si:dkey-188i13.101	2.22e-06	0.2935	0.364	0.177	0.061574	NK-like cells (1)	si:dkey-188i13.10
parp1	2.34e-06	0.258222	0.168	0.054	0.0650016	NK-like cells (1)	parp1
si:ch211-153b23.7	2.45e-06	0.441228	0.327	0.152	0.0681665	NK-like cells (1)	si:ch211-153b23.7
selenof	2.57e-06	0.325059	0.477	0.275	0.0713048	NK-like cells (1)	selenof
plscr3b	2.77e-06	0.287521	0.262	0.109	0.0770014	NK-like cells (1)	plscr3b
COX5B	2.84e-06	0.395795	0.72	0.582	0.0789956	NK-like cells (1)	COX5B
casc4	3.11e-06	0.436663	0.243	0.101	0.0863177	NK-like cells (1)	casc4
mtpn	3.54e-06	0.406575	0.458	0.273	0.0984571	NK-like cells (1)	mtpn
rab5aa	3.74e-06	0.406595	0.393	0.204	0.103822	NK-like cells (1)	rab5aa
fhit	3.87e-06	0.324621	0.178	0.062	0.107486	NK-like cells (1)	fhit
ppt1	4.08e-06	0.396059	0.654	0.47	0.113409	NK-like cells (1)	ppt1
calr3a	4.71e-06	0.410304	0.252	0.109	0.130744	NK-like cells (1)	calr3a
coq10b	4.95e-06	0.252652	0.243	0.097	0.137539	NK-like cells (1)	coq10b
atp5mc3a	4.98e-06	0.363908	0.477	0.292	0.138339	NK-like cells (1)	atp5mc3a
arhgdig1	5.31e-06	0.375214	0.907	0.863	0.147467	NK-like cells (1)	arhgdig
rab11ba	5.46e-06	0.374095	0.355	0.179	0.151541	NK-like cells (1)	rab11ba
rbx1	6.53e-06	0.384858	0.542	0.358	0.181337	NK-like cells (1)	rbx1
atp6v0ca	7.45e-06	0.389183	0.383	0.205	0.207059	NK-like cells (1)	atp6v0ca
uqcrq	7.54e-06	0.439994	0.449	0.279	0.209338	NK-like cells (1)	uqcrq
ptpn1	7.8e-06	0.264528	0.374	0.189	0.216674	NK-like cells (1)	ptpn1
tcea3	7.85e-06	0.295248	0.196	0.076	0.218101	NK-like cells (1)	tcea3
lasp11	8.11e-06	0.32717	0.841	0.755	0.225319	NK-like cells (1)	lasp1
cirbpa1	8.5e-06	0.367476	0.822	0.733	0.236217	NK-like cells (1)	cirbpa
atp5mc3b	8.81e-06	0.334162	0.85	0.79	0.244731	NK-like cells (1)	atp5mc3b
si:ch211-195b13.1	9.66e-06	0.290799	0.224	0.091	0.268333	NK-like cells (1)	si:ch211-195b13.1
cox8a1	9.7e-06	0.38897	0.794	0.684	0.269315	NK-like cells (1)	cox8a
eno3	1e-05	0.351205	0.785	0.615	0.277707	NK-like cells (1)	eno3
atf4a	1.06e-05	0.428664	0.495	0.322	0.294701	NK-like cells (1)	atf4a
ncalda	1.07e-05	0.314722	0.234	0.101	0.295992	NK-like cells (1)	ncalda
parvg	1.07e-05	0.396807	0.477	0.302	0.29711	NK-like cells (1)	parvg
atp5f1e	1.08e-05	0.364306	0.71	0.553	0.299993	NK-like cells (1)	atp5f1e
eif1axb	1.09e-05	0.281368	0.505	0.308	0.302079	NK-like cells (1)	eif1axb
map4k51	1.1e-05	0.350792	0.336	0.17	0.306589	NK-like cells (1)	map4k5
sec61b	1.2e-05	0.366313	0.477	0.299	0.333152	NK-like cells (1)	sec61b
ywhabl	1.28e-05	0.338659	0.673	0.504	0.354262	NK-like cells (1)	ywhabl
atp5l	1.36e-05	0.319641	0.766	0.616	0.378846	NK-like cells (1)	atp5l
znf217	1.43e-05	0.286756	0.215	0.088	0.39587	NK-like cells (1)	znf217
hsp90b1	1.43e-05	0.406054	0.262	0.123	0.397521	NK-like cells (1)	hsp90b1
ppp2cb	1.73e-05	0.296433	0.421	0.233	0.481132	NK-like cells (1)	ppp2cb
arhgef1a	1.76e-05	0.255069	0.187	0.072	0.488081	NK-like cells (1)	arhgef1a
mt-co3	1.88e-05	0.265366	0.981	0.994	0.521738	NK-like cells (1)	mt-co3
canx	1.94e-05	0.282149	0.243	0.108	0.539762	NK-like cells (1)	canx
card11	2.01e-05	0.278227	0.262	0.119	0.557734	NK-like cells (1)	card11
il10ra1	2.28e-05	0.443162	0.458	0.276	0.633378	NK-like cells (1)	il10ra
si:dkey-112e7.21	2.39e-05	0.373771	0.692	0.586	0.663672	NK-like cells (1)	si:dkey-112e7.2
sub1b	2.44e-05	0.310993	0.28	0.135	0.678537	NK-like cells (1)	sub1b
CR383676.1	2.54e-05	0.352459	0.822	1	0.704916	NK-like cells (1)	CR383676.1
pkn1a	2.86e-05	0.370826	0.28	0.134	0.793649	NK-like cells (1)	pkn1a
ptpn61	2.86e-05	0.278051	0.804	0.674	0.795338	NK-like cells (1)	ptpn6
mbnl1	2.94e-05	0.302696	0.355	0.184	0.816389	NK-like cells (1)	mbnl1
gpx4b	3.05e-05	0.343687	0.374	0.212	0.845993	NK-like cells (1)	gpx4b
nedd8	3.3e-05	0.277688	0.243	0.11	0.916249	NK-like cells (1)	nedd8
il21r.1	3.62e-05	0.259934	0.393	0.208	1	NK-like cells (1)	il21r.1
zgc:640511	4.03e-05	0.343596	0.822	0.754	1	NK-like cells (1)	zgc:64051
ccdc50	4.15e-05	0.316659	0.196	0.083	1	NK-like cells (1)	ccdc50
atp5if1a	4.36e-05	0.320026	0.514	0.335	1	NK-like cells (1)	atp5if1a
ap2m1a	4.36e-05	0.260003	0.421	0.252	1	NK-like cells (1)	ap2m1a
ncoa4	4.43e-05	0.256482	0.243	0.11	1	NK-like cells (1)	ncoa4
fam210b1	4.58e-05	0.338632	0.243	0.113	1	NK-like cells (1)	fam210b
zgc:1527911	4.58e-05	0.418264	0.383	0.214	1	NK-like cells (1)	zgc:152791
elf11	4.7e-05	0.41508	0.654	0.506	1	NK-like cells (1)	elf1
atp5pd	4.9e-05	0.365736	0.561	0.41	1	NK-like cells (1)	atp5pd
zgc:123068	5.15e-05	0.396776	0.178	0.071	1	NK-like cells (1)	zgc:123068
si:ch211-66k16.27	5.66e-05	0.253024	0.336	0.181	1	NK-like cells (1)	si:ch211-66k16.27
pnrc21	5.96e-05	0.350489	0.991	0.992	1	NK-like cells (1)	pnrc2
march7.2	6.24e-05	0.278135	0.224	0.102	1	NK-like cells (1)	march7.2
RASSF51	6.31e-05	0.307259	0.626	0.44	1	NK-like cells (1)	RASSF5
adcy71	6.58e-05	0.295732	0.28	0.14	1	NK-like cells (1)	adcy7
prkcha	6.66e-05	0.294617	0.336	0.178	1	NK-like cells (1)	prkcha
kif21b	7.21e-05	0.265444	0.187	0.076	1	NK-like cells (1)	kif21b
atp5pf	7.57e-05	0.345884	0.579	0.428	1	NK-like cells (1)	atp5pf
rab1ab	7.7e-05	0.250128	0.449	0.269	1	NK-like cells (1)	rab1ab
ndufb10	7.96e-05	0.274391	0.393	0.23	1	NK-like cells (1)	ndufb10
npepps	8.11e-05	0.28993	0.215	0.097	1	NK-like cells (1)	npepps
mob3a	8.27e-05	0.390602	0.561	0.387	1	NK-like cells (1)	mob3a
BX571880.11	8.97e-05	0.259993	0.224	0.102	1	NK-like cells (1)	BX571880.1
adam19a	9.17e-05	0.267378	0.187	0.078	1	NK-like cells (1)	adam19a
atp5pb	9.48e-05	0.314334	0.617	0.457	1	NK-like cells (1)	atp5pb
tpst1l	9.97e-05	0.315248	0.29	0.15	1	NK-like cells (1)	tpst1l
capza1a	0.000102806	0.307905	0.664	0.495	1	NK-like cells (1)	capza1a
pin4	0.000113177	0.250869	0.271	0.14	1	NK-like cells (1)	pin4
dad1	0.000116486	0.304149	0.458	0.296	1	NK-like cells (1)	dad1
gstp1	0.000118327	0.399979	0.29	0.159	1	NK-like cells (1)	gstp1
pfdn1	0.000118816	0.295333	0.28	0.147	1	NK-like cells (1)	pfdn1
kpna3	0.000119871	0.268312	0.224	0.104	1	NK-like cells (1)	kpna3
snap23.1	0.000121026	0.254516	0.318	0.172	1	NK-like cells (1)	snap23.1
taok1a	0.000122002	0.288419	0.168	0.067	1	NK-like cells (1)	taok1a
acsl4a	0.000124689	0.250093	0.196	0.083	1	NK-like cells (1)	acsl4a
cct5	0.000130329	0.29954	0.617	0.468	1	NK-like cells (1)	cct5
sec61a1	0.000134389	0.258192	0.402	0.244	1	NK-like cells (1)	sec61a1
ywhaba1	0.000134894	0.307337	0.757	0.666	1	NK-like cells (1)	ywhaba
arrb2b1	0.00014453	0.270202	0.551	0.377	1	NK-like cells (1)	arrb2b
SERP1	0.000163688	0.355998	0.879	0.715	1	NK-like cells (1)	SERP1
ap1m1	0.000164522	0.28589	0.262	0.133	1	NK-like cells (1)	ap1m1
sdhb	0.000164723	0.310269	0.467	0.307	1	NK-like cells (1)	sdhb
ndufb3	0.000173408	0.319942	0.43	0.279	1	NK-like cells (1)	ndufb3
rap1b1	0.000191398	0.276097	0.682	0.567	1	NK-like cells (1)	rap1b
ndfip21	0.000209221	0.415951	0.505	0.339	1	NK-like cells (1)	ndfip2
vsir	0.000211056	0.299823	0.738	0.597	1	NK-like cells (1)	vsir
elovl1b1	0.00021575	0.369174	0.561	0.398	1	NK-like cells (1)	elovl1b
atp5po	0.000244778	0.358861	0.598	0.49	1	NK-like cells (1)	atp5po
cox7c	0.00026692	0.279077	0.645	0.523	1	NK-like cells (1)	cox7c
tmem258	0.000271717	0.254554	0.467	0.31	1	NK-like cells (1)	tmem258
akirin1	0.000273618	0.28364	0.234	0.117	1	NK-like cells (1)	akirin1
jpt2	0.000293978	0.258118	0.505	0.339	1	NK-like cells (1)	jpt2
socs3a1	0.000302956	0.559894	0.561	0.426	1	NK-like cells (1)	socs3a
fam208b	0.000303115	0.308878	0.374	0.231	1	NK-like cells (1)	fam208b
sh3glb1b	0.000325639	0.252956	0.215	0.103	1	NK-like cells (1)	sh3glb1b
arhgap29b	0.00033539	0.258776	0.243	0.121	1	NK-like cells (1)	arhgap29b
fam3a	0.000336404	0.257706	0.234	0.117	1	NK-like cells (1)	fam3a
ndufab1b	0.000351542	0.271508	0.318	0.181	1	NK-like cells (1)	ndufab1b
srgap3	0.000389525	0.359122	0.196	0.094	1	NK-like cells (1)	srgap3
pim21	0.000403294	0.288612	0.355	0.212	1	NK-like cells (1)	pim2
BX120005.1	0.000430902	0.911477	0.439	0.309	1	NK-like cells (1)	BX120005.1
mxd4	0.000431609	0.358059	0.243	0.128	1	NK-like cells (1)	mxd4
rsrp1	0.000440215	0.417403	0.486	0.335	1	NK-like cells (1)	rsrp1
zgc:174863	0.000447572	0.313253	0.383	0.242	1	NK-like cells (1)	zgc:174863
cops9	0.000467461	0.300849	0.262	0.142	1	NK-like cells (1)	cops9
ssr3	0.000494563	0.265254	0.411	0.27	1	NK-like cells (1)	ssr3
ets2	0.00050293	0.431774	0.346	0.217	1	NK-like cells (1)	ets2
pin1	0.00053196	0.287744	0.421	0.278	1	NK-like cells (1)	pin1
arid4a	0.000606809	0.307208	0.411	0.258	1	NK-like cells (1)	arid4a
gstm.1	0.000611328	0.25506	0.374	0.237	1	NK-like cells (1)	gstm.1
sf3a2	0.000617798	0.303372	0.318	0.194	1	NK-like cells (1)	sf3a2
txndc15	0.000628153	0.264894	0.243	0.128	1	NK-like cells (1)	txndc15
fxr2	0.000798686	0.321625	0.178	0.084	1	NK-like cells (1)	fxr2
ppp1caa	0.000837658	0.274807	0.411	0.26	1	NK-like cells (1)	ppp1caa
xbp1	0.00086883	0.303039	0.673	0.531	1	NK-like cells (1)	xbp1
vdac2	0.000884391	0.326607	0.71	0.595	1	NK-like cells (1)	vdac2
ubl3b	0.000923667	0.292805	0.215	0.112	1	NK-like cells (1)	ubl3b
si:ch211-288g17.3	0.000993014	0.523265	0.327	0.211	1	NK-like cells (1)	si:ch211-288g17.3
hmgn21	0.00100501	1.15911	0.813	0.702	1	NK-like cells (1)	hmgn2
arhgap4a	0.00101279	0.296654	0.271	0.156	1	NK-like cells (1)	arhgap4a
uqcrb	0.00110943	0.321487	0.523	0.381	1	NK-like cells (1)	uqcrb
h2afvb	0.00114773	0.793214	0.486	0.372	1	NK-like cells (1)	h2afvb
atp5meb	0.00115175	0.275987	0.607	0.478	1	NK-like cells (1)	atp5meb
fut9b	0.00121453	0.261983	0.178	0.086	1	NK-like cells (1)	fut9b
fkbp51	0.00127019	0.25783	0.486	0.327	1	NK-like cells (1)	fkbp5
notch21	0.0013682	0.37328	0.439	0.305	1	NK-like cells (1)	notch2
rnf130	0.0016053	0.270042	0.383	0.255	1	NK-like cells (1)	rnf130
gpia	0.00177221	0.267774	0.495	0.358	1	NK-like cells (1)	gpia
uqcrh	0.00192877	0.2582	0.495	0.365	1	NK-like cells (1)	uqcrh
rbm6	0.00202054	0.250224	0.187	0.095	1	NK-like cells (1)	rbm6
flii	0.00210485	0.277053	0.159	0.079	1	NK-like cells (1)	flii
irf7	0.00214898	0.303634	0.224	0.12	1	NK-like cells (1)	irf7
oaz1a	0.00221836	0.392092	0.598	0.536	1	NK-like cells (1)	oaz1a
eif3c1	0.0023116	0.271723	0.664	0.532	1	NK-like cells (1)	eif3c
eif4ebp1	0.00297237	0.301432	0.393	0.288	1	NK-like cells (1)	eif4ebp1
tuba8l	0.00299336	0.252325	0.467	0.334	1	NK-like cells (1)	tuba8l
slc20a1b	0.00315746	0.311968	0.196	0.109	1	NK-like cells (1)	slc20a1b
hmgb2a1	0.00346762	0.592453	0.738	0.687	1	NK-like cells (1)	hmgb2a
cacybp	0.0037921	0.268971	0.224	0.134	1	NK-like cells (1)	cacybp
stag2b	0.00381992	0.271759	0.364	0.236	1	NK-like cells (1)	stag2b
si:dkeyp-19e1.31	0.00392104	0.318653	0.318	0.208	1	NK-like cells (1)	si:dkeyp-19e1.3
ssr2	0.00464819	0.262624	0.505	0.39	1	NK-like cells (1)	ssr2
elmo1	0.00507421	0.252477	0.542	0.387	1	NK-like cells (1)	elmo1
n4bp1	0.00513274	0.268268	0.28	0.177	1	NK-like cells (1)	n4bp1
tuba8l4	0.00531957	0.414155	0.607	0.538	1	NK-like cells (1)	tuba8l4
pgam1a	0.00661024	0.333543	0.43	0.31	1	NK-like cells (1)	pgam1a
pde4ba1	0.00784349	0.378259	0.411	0.304	1	NK-like cells (1)	pde4ba
anxa4	0.00884168	0.261614	0.224	0.137	1	NK-like cells (1)	anxa4
lnpep1	0.00982371	0.271559	0.234	0.147	1	NK-like cells (1)	lnpep
fosb1	7.55e-47	1.1863	0.796	0.192	2.1e-42	T cells (3)	fosb
fosab1	1.53e-26	1.08759	0.932	0.641	4.24e-22	T cells (3)	fosab
jdp2b1	2.72e-26	0.977248	0.816	0.35	7.55e-22	T cells (3)	jdp2b
aste1a1	5.64e-26	0.871035	0.534	0.138	1.57e-21	T cells (3)	aste1a
egr11	3.85e-25	0.82517	0.767	0.299	1.07e-20	T cells (3)	egr1
rpl23	8.63e-24	0.293728	1	1	2.4e-19	T cells (3)	rpl23
rplp11	3.32e-23	0.281479	1	1	9.21e-19	T cells (3)	rplp1
rplp2l2	1.93e-22	0.320446	1	0.998	5.36e-18	T cells (3)	rplp2l
rps3a	2.23e-20	0.288932	1	0.996	6.2e-16	T cells (3)	rps3a
rps12	3.35e-19	0.305096	1	0.999	9.3e-15	T cells (3)	rps12
gzmk2	7.65e-19	0.654141	0.767	0.317	2.12e-14	T cells (3)	gzmk
rps7	4.32e-18	0.273109	1	0.998	1.2e-13	T cells (3)	rps7
ier2b1	1.51e-17	0.553101	0.99	0.819	4.19e-13	T cells (3)	ier2b
rpl7	1.15e-16	0.270506	1	0.999	3.19e-12	T cells (3)	rpl7
rps5	1.24e-16	0.254	1	0.997	3.45e-12	T cells (3)	rps5
si:dkey-109a10.21	1.36e-16	0.56756	0.932	0.54	3.78e-12	T cells (3)	si:dkey-109a10.2
faua1	2.51e-15	0.257781	1	0.999	6.99e-11	T cells (3)	faua
rpl18a	7.93e-15	0.255812	1	0.997	2.2e-10	T cells (3)	rpl18a
rps16	1.1e-14	0.250636	1	0.996	3.05e-10	T cells (3)	rps16
btg21	3.69e-14	0.50249	0.961	0.786	1.03e-09	T cells (3)	btg2
gadd45ba2	4.11e-13	0.452047	0.845	0.48	1.14e-08	T cells (3)	gadd45ba
si:dkey-266f7.102	3.67e-12	0.643452	0.524	0.225	1.02e-07	T cells (3)	si:dkey-266f7.10
b3gnt5a1	4.25e-12	0.432531	0.544	0.223	1.18e-07	T cells (3)	b3gnt5a
dusp12	6.37e-12	0.483025	0.981	0.845	1.77e-07	T cells (3)	dusp1
egr31	1.92e-11	0.535832	0.583	0.286	5.34e-07	T cells (3)	egr3
CR589947.31	3.18e-11	0.364356	0.165	0.031	8.85e-07	T cells (3)	CR589947.3
zap702	3.93e-11	0.465481	0.544	0.238	1.09e-06	T cells (3)	zap70
mych1	5.28e-11	0.503262	0.835	0.569	1.47e-06	T cells (3)	mych
gcnt7	6.29e-11	0.320952	0.184	0.04	1.75e-06	T cells (3)	gcnt7
si:ch211-214p13.81	7.73e-11	0.321396	0.194	0.043	2.15e-06	T cells (3)	si:ch211-214p13.8
dusp21	1.6e-10	0.438998	0.922	0.672	4.46e-06	T cells (3)	dusp2
CR944667.3	1.85e-10	0.318295	0.243	0.066	5.15e-06	T cells (3)	CR944667.3
si:dkey-27i16.22	1.43e-09	0.49806	0.825	0.552	3.97e-05	T cells (3)	si:dkey-27i16.2
si:ch211-256a21.4	3.71e-09	0.359438	0.291	0.101	0.000103157	T cells (3)	si:ch211-256a21.4
si:ch1073-220m6.12	4.59e-09	0.413585	0.573	0.28	0.00012759	T cells (3)	si:ch1073-220m6.1
BX897691.12	8.87e-09	0.421317	0.641	0.338	0.000246451	T cells (3)	BX897691.1
jund	1.44e-08	0.343965	0.369	0.151	0.000400843	T cells (3)	jund
ier2a	2.15e-08	0.359044	0.777	0.503	0.000596558	T cells (3)	ier2a
cxcr4b1	9.68e-08	0.293444	0.971	0.899	0.00268843	T cells (3)	cxcr4b
zgc:1366052	1.89e-07	0.381289	0.476	0.232	0.005244	T cells (3)	zgc:136605
zgc:195175	7.74e-07	0.266944	0.388	0.184	0.0215064	T cells (3)	zgc:195175
cxcr3.1.12	1.32e-06	0.336629	0.524	0.29	0.0366914	T cells (3)	cxcr3.1.1
csrnp1b	1.47e-06	0.320729	0.359	0.168	0.0408516	T cells (3)	csrnp1b
satb1b1	1.73e-06	0.291294	0.282	0.115	0.0479219	T cells (3)	satb1b
CABZ01054965.12	2.4e-06	0.313148	0.485	0.262	0.0666838	T cells (3)	CABZ01054965.1
spry21	4.15e-06	0.338851	0.447	0.236	0.115162	T cells (3)	spry2
cxcr4a3	7.64e-06	0.284615	0.408	0.201	0.212288	T cells (3)	cxcr4a
ccr2.13	3.01e-05	0.272336	0.524	0.31	0.835223	T cells (3)	ccr2.1
pam161	3.76e-05	0.316662	0.447	0.262	1	T cells (3)	pam16
gtpbp41	7.83e-05	0.256372	0.961	0.856	1	T cells (3)	gtpbp4
rpl262	0.000134962	0.267755	0.835	0.696	1	T cells (3)	rpl26
si:dkey-13m1.21	0.000153282	0.255446	0.184	0.076	1	T cells (3)	si:dkey-13m1.2
letm2	0.00018964	0.386358	0.33	0.182	1	T cells (3)	letm2
bcl11ba2	0.000283845	0.265687	0.398	0.229	1	T cells (3)	bcl11ba
rpl22l12	0.000317413	0.263282	0.971	0.877	1	T cells (3)	rpl22l1
sdc41	0.000929934	0.25776	0.252	0.135	1	T cells (3)	sdc4
ccr71	0.00254335	0.293248	0.223	0.12	1	T cells (3)	ccr7
snu13b	0.00324631	0.25593	0.311	0.2	1	T cells (3)	snu13b
nitr5	3.2e-62	1.72339	0.485	0.045	8.88e-58	T cells (4)	nitr5
si:dkey-183i3.62	4.24e-52	1.63575	0.812	0.202	1.18e-47	T cells (4)	si:dkey-183i3.6
itgae.2	4.35e-51	1.16428	0.436	0.046	1.21e-46	T cells (4)	itgae.2
prf1.91	4.46e-51	1.28995	0.406	0.037	1.24e-46	T cells (4)	prf1.9
BX901920.12	2.61e-47	1.83534	0.782	0.21	7.25e-43	T cells (4)	BX901920.1
si:dkey-11f4.20	5.87e-47	0.90884	0.337	0.026	1.63e-42	T cells (4)	si:dkey-11f4.20
CR753876.11	1.91e-46	1.60167	0.545	0.088	5.31e-42	T cells (4)	CR753876.1
plac8l1	6e-41	0.543984	0.238	0.013	1.67e-36	T cells (4)	plac8l1
camk1db	4.17e-34	0.836493	0.307	0.034	1.16e-29	T cells (4)	camk1db
cabz01093075.11	2.3e-31	1.32696	0.594	0.162	6.38e-27	T cells (4)	cabz01093075.1
CR383676.11	7.14e-29	0.530456	1	0.987	1.98e-24	T cells (4)	CR383676.1
si:dkey-242e21.3	8.18e-29	0.763602	0.287	0.036	2.27e-24	T cells (4)	si:dkey-242e21.3
si:ch73-226l13.2	5.41e-27	1.03353	0.554	0.154	1.5e-22	T cells (4)	si:ch73-226l13.2
afap1l2	7.91e-24	0.645225	0.238	0.029	2.2e-19	T cells (4)	afap1l2
cox4i1l	7.56e-22	0.583059	0.198	0.022	2.1e-17	T cells (4)	cox4i1l
BX248082.11	6.32e-21	0.977136	0.525	0.168	1.76e-16	T cells (4)	BX248082.1
CR848749.22	8.75e-21	1.08448	0.574	0.216	2.43e-16	T cells (4)	CR848749.2
nptna2	1.99e-20	0.890022	0.455	0.137	5.53e-16	T cells (4)	nptna
BX322618.12	1.97e-19	0.912752	0.396	0.105	5.48e-15	T cells (4)	BX322618.1
si:ch211-230g15.5	4.41e-19	0.854554	0.505	0.175	1.23e-14	T cells (4)	si:ch211-230g15.5
BX908750.12	5.84e-19	0.830786	0.465	0.146	1.62e-14	T cells (4)	BX908750.1
ccl36.12	4.6e-18	0.820303	0.653	0.24	1.28e-13	T cells (4)	ccl36.1
si:ch211-165d12.42	8.02e-18	0.80491	0.812	0.464	2.23e-13	T cells (4)	si:ch211-165d12.4
id32	1.53e-17	0.652455	0.96	0.786	4.26e-13	T cells (4)	id3
si:ch211-132g1.4	7.07e-17	0.930914	0.564	0.237	1.96e-12	T cells (4)	si:ch211-132g1.4
bcl2l10	3.04e-16	0.801923	0.723	0.416	8.44e-12	T cells (4)	bcl2l10
wasb1	9.1e-15	0.543159	0.96	0.883	2.53e-10	T cells (4)	wasb
si:ch211-167j9.52	1.39e-14	0.716252	0.624	0.307	3.86e-10	T cells (4)	si:ch211-167j9.5
ccl38.62	3.79e-14	0.4187	0.574	0.222	1.05e-09	T cells (4)	ccl38.6
si:rp71-81e14.21	1.72e-13	0.751293	0.406	0.143	4.77e-09	T cells (4)	si:rp71-81e14.2
dap1b	1.87e-13	0.67964	0.782	0.59	5.2e-09	T cells (4)	dap1b
socs1a	2.02e-13	0.944416	0.495	0.23	5.61e-09	T cells (4)	socs1a
vat1	3.9e-13	0.690955	0.446	0.176	1.08e-08	T cells (4)	vat1
arrdc2	4.14e-13	0.734115	0.455	0.185	1.15e-08	T cells (4)	arrdc2
btg11	7.34e-13	0.448567	1	0.955	2.04e-08	T cells (4)	btg1
epas1a1	8.62e-13	0.54387	0.208	0.044	2.4e-08	T cells (4)	epas1a
spint1a	1.42e-12	0.613085	0.307	0.091	3.93e-08	T cells (4)	spint1a
hmgn3	1.63e-12	0.644954	0.416	0.159	4.53e-08	T cells (4)	hmgn3
tnfsf142	2.2e-12	0.654266	0.554	0.244	6.11e-08	T cells (4)	tnfsf14
si:dkey-260g12.12	2.68e-12	0.696412	0.614	0.319	7.44e-08	T cells (4)	si:dkey-260g12.1
txnipa1	3.62e-12	0.609175	0.881	0.71	1.01e-07	T cells (4)	txnipa
BX571880.12	5.61e-12	0.699317	0.307	0.096	1.56e-07	T cells (4)	BX571880.1
zgc:1627302	6.35e-12	0.652819	0.921	0.7	1.76e-07	T cells (4)	zgc:162730
BX649307.1	6.41e-12	0.587792	0.178	0.036	1.78e-07	T cells (4)	BX649307.1
ms4a17c.1	7.31e-12	0.575952	0.178	0.035	2.03e-07	T cells (4)	ms4a17c.1
bhlhe41	7.61e-12	0.46311	0.178	0.035	2.11e-07	T cells (4)	bhlhe41
stk17al1	1.47e-11	0.698048	0.614	0.337	4.09e-07	T cells (4)	stk17al
cd2261	4.25e-11	0.471839	0.228	0.059	1.18e-06	T cells (4)	cd226
FP236356.11	6.02e-11	0.601258	0.792	0.566	1.67e-06	T cells (4)	FP236356.1
ptpn62	1.14e-10	0.73446	0.812	0.674	3.17e-06	T cells (4)	ptpn6
ptprja	1.92e-10	0.435345	0.208	0.052	5.34e-06	T cells (4)	ptprja
CABZ01044746.11	3.73e-10	0.34169	0.208	0.051	1.04e-05	T cells (4)	CABZ01044746.1
cyth4a	4.93e-10	0.656073	0.505	0.285	1.37e-05	T cells (4)	cyth4a
roraa	7.89e-10	0.436441	0.238	0.068	2.19e-05	T cells (4)	roraa
syk2	1.04e-09	0.631301	0.733	0.531	2.89e-05	T cells (4)	syk
si:ch211-93g21.11	1.67e-09	0.587252	0.297	0.108	4.65e-05	T cells (4)	si:ch211-93g21.1
unc119b	1.68e-09	0.479675	0.208	0.056	4.66e-05	T cells (4)	unc119b
si:ch211-226m16.22	2.48e-09	0.51835	0.861	0.723	6.88e-05	T cells (4)	si:ch211-226m16.2
pnrc22	7.05e-09	0.266029	0.99	0.992	0.000195696	T cells (4)	pnrc2
faslg1	1.12e-08	0.44336	0.386	0.163	0.000312107	T cells (4)	faslg
eef1da1	1.16e-08	0.349091	0.96	0.897	0.00032151	T cells (4)	eef1da
ccr72	3.14e-08	0.552012	0.297	0.115	0.000873272	T cells (4)	ccr7
CR936442.13	8.5e-08	0.557618	0.98	0.872	0.00236127	T cells (4)	CR936442.1
b2m1	1.12e-07	0.333331	0.99	0.954	0.00312295	T cells (4)	b2m
dusp22	2.11e-07	0.341419	0.96	0.67	0.00585663	T cells (4)	dusp2
syne1a	2.21e-07	0.474078	0.158	0.043	0.00614554	T cells (4)	syne1a
runx32	2.73e-07	0.550364	0.564	0.362	0.00757302	T cells (4)	runx3
si:ch211-132g1.1	3.12e-07	0.590875	0.327	0.152	0.00867691	T cells (4)	si:ch211-132g1.1
hic11	3.16e-07	0.588845	0.356	0.176	0.00877431	T cells (4)	hic1
il2rb3	3.97e-07	0.347114	0.812	0.547	0.0110215	T cells (4)	il2rb
cd2ap	4.59e-07	0.43401	0.208	0.072	0.0127399	T cells (4)	cd2ap
si:ch211-147a11.3	4.6e-07	0.452045	0.347	0.168	0.0127727	T cells (4)	si:ch211-147a11.3
si:dkey-185m8.21	5.21e-07	0.548758	0.604	0.414	0.0144709	T cells (4)	si:dkey-185m8.2
si:dkey-109a10.22	6.03e-07	0.541517	0.743	0.554	0.0167388	T cells (4)	si:dkey-109a10.2
satb1b2	6.77e-07	0.609232	0.267	0.116	0.0188106	T cells (4)	satb1b
si:dkey-183p4.103	8.72e-07	0.437519	0.693	0.507	0.0242177	T cells (4)	si:dkey-183p4.10
si:dkey-262k9.2	1.06e-06	0.553781	0.426	0.237	0.0295154	T cells (4)	si:dkey-262k9.2
celf2	1.32e-06	0.560949	0.545	0.368	0.0365762	T cells (4)	celf2
fes	1.61e-06	0.488195	0.218	0.082	0.0448299	T cells (4)	fes
ano6	2.65e-06	0.474993	0.297	0.143	0.0735863	T cells (4)	ano6
il21r.11	4.04e-06	0.510014	0.376	0.209	0.11225	T cells (4)	il21r.1
CR392341.42	6.17e-06	0.428995	0.248	0.107	0.171485	T cells (4)	CR392341.4
si:ch1073-220m6.13	1.14e-05	0.518514	0.446	0.29	0.316926	T cells (4)	si:ch1073-220m6.1
sema4aa1	1.55e-05	0.489789	0.327	0.172	0.430608	T cells (4)	sema4aa
cish1	1.71e-05	0.406466	0.267	0.126	0.475419	T cells (4)	cish
rbpjb	1.95e-05	0.456169	0.248	0.117	0.542798	T cells (4)	rbpjb
si:ch211-260e23.9	2.55e-05	0.464985	0.347	0.196	0.709306	T cells (4)	si:ch211-260e23.9
lmo7b	2.59e-05	0.312108	0.198	0.079	0.719469	T cells (4)	lmo7b
gapdhs1	2.92e-05	0.319729	0.792	0.689	0.812409	T cells (4)	gapdhs
fmnl3	3.99e-05	0.382468	0.257	0.124	1	T cells (4)	fmnl3
cblc1	4.11e-05	0.424522	0.238	0.11	1	T cells (4)	cblc
fcer1g3	4.37e-05	0.364728	0.554	0.364	1	T cells (4)	fcer1g
pdk2b	4.39e-05	0.56073	0.297	0.163	1	T cells (4)	pdk2b
tefa1	4.63e-05	0.368339	0.762	0.691	1	T cells (4)	tefa
fbrsl11	4.8e-05	0.384179	0.297	0.156	1	T cells (4)	fbrsl1
FQ976914.11	4.87e-05	0.423864	0.267	0.135	1	T cells (4)	FQ976914.1
cblb1	5.12e-05	0.359559	0.218	0.097	1	T cells (4)	cblb
zmp:00000011392	5.17e-05	0.493693	0.327	0.188	1	T cells (4)	zmp:0000001139
si:ch211-153b23.71	7.69e-05	0.390239	0.287	0.156	1	T cells (4)	si:ch211-153b23.7
plekha1a	7.78e-05	0.286871	0.218	0.096	1	T cells (4)	plekha1a
si:ch73-264p11.12	8.12e-05	0.407963	0.248	0.121	1	T cells (4)	si:ch73-264p11.1
si:dkey-61p9.9.2	8.48e-05	0.322381	0.178	0.073	1	T cells (4)	si:dkey-61p9.9.2
mgst3a1	8.68e-05	0.338957	0.297	0.159	1	T cells (4)	mgst3a
sema4e1	8.7e-05	0.336058	0.208	0.092	1	T cells (4)	sema4e
tox21	8.72e-05	0.569364	0.436	0.298	1	T cells (4)	tox2
dnmt3ab1	9.61e-05	0.432923	0.337	0.197	1	T cells (4)	dnmt3ab
cdc14b	0.000105389	0.360177	0.257	0.13	1	T cells (4)	cdc14b
tmem131l1	0.000108595	0.381389	0.564	0.435	1	T cells (4)	tmem131l
zbtb381	0.00013451	0.39486	0.178	0.075	1	T cells (4)	zbtb38
fam49a1	0.000145457	0.34029	0.545	0.397	1	T cells (4)	fam49a
ak3	0.000153732	0.270625	0.188	0.082	1	T cells (4)	ak3
si:rp71-68n21.92	0.000168908	0.388549	0.594	0.501	1	T cells (4)	si:rp71-68n21.9
scinlb2	0.000169287	0.341212	0.752	0.653	1	T cells (4)	scinlb
fnbp1b.1	0.000201514	0.451174	0.238	0.123	1	T cells (4)	fnbp1b.1
rab35b	0.000201753	0.485643	0.327	0.203	1	T cells (4)	rab35b
si:ch211-199g17.21	0.00020906	0.361219	0.475	0.328	1	T cells (4)	si:ch211-199g17.2
sesn11	0.000222056	0.438095	0.772	0.744	1	T cells (4)	sesn1
rasgrp41	0.000224755	0.375288	0.228	0.113	1	T cells (4)	rasgrp4
si:ch211-152f22.4	0.00023009	0.344722	0.218	0.107	1	T cells (4)	si:ch211-152f22.4
samsn1b2	0.00025083	0.280078	0.574	0.418	1	T cells (4)	samsn1b
sbf11	0.000260757	0.41589	0.208	0.102	1	T cells (4)	sbf1
plk32	0.000261	0.372582	0.782	0.658	1	T cells (4)	plk3
AKAP13	0.000279587	0.373788	0.545	0.432	1	T cells (4)	AKAP13
ddit41	0.000343894	0.413629	0.198	0.096	1	T cells (4)	ddit4
nfkbie	0.00036324	0.499742	0.465	0.375	1	T cells (4)	nfkbie
prkcha1	0.00040254	0.368197	0.307	0.181	1	T cells (4)	prkcha
abhd15a	0.000413261	0.376408	0.208	0.104	1	T cells (4)	abhd15a
zmiz1a1	0.000418827	0.324265	0.257	0.139	1	T cells (4)	zmiz1a
si:dkey-18p12.4	0.00043599	0.445158	0.307	0.189	1	T cells (4)	si:dkey-18p12.4
pdcd4b	0.000447064	0.25916	0.158	0.067	1	T cells (4)	pdcd4b
slc37a21	0.000449005	0.370661	0.198	0.096	1	T cells (4)	slc37a2
sept9b2	0.000481604	0.430271	0.436	0.32	1	T cells (4)	sept9b
cnbpb	0.00062398	0.348083	0.723	0.679	1	T cells (4)	cnbpb
pgk11	0.000666894	0.407385	0.426	0.319	1	T cells (4)	pgk1
tnikb1	0.000689366	0.312154	0.208	0.106	1	T cells (4)	tnikb
zgc:1584632	0.00076145	0.50022	0.901	0.881	1	T cells (4)	zgc:158463
prkchb	0.000929468	0.369356	0.168	0.078	1	T cells (4)	prkchb
BX324216.1	0.00139258	0.294009	0.168	0.081	1	T cells (4)	BX324216.1
nr1d2b1	0.00162585	0.318791	0.366	0.251	1	T cells (4)	nr1d2b
yy1a	0.00175084	0.329737	0.317	0.21	1	T cells (4)	yy1a
pbxip1b	0.00181192	0.4169	0.396	0.29	1	T cells (4)	pbxip1b
gpr184	0.00181455	0.294248	0.178	0.089	1	T cells (4)	gpr184
acap11	0.00183627	0.384593	0.455	0.382	1	T cells (4)	acap1
def6a	0.00187075	0.327499	0.535	0.467	1	T cells (4)	def6a
rasal3	0.00193115	0.27143	0.495	0.381	1	T cells (4)	rasal3
tpi1b1	0.00196889	0.309416	0.634	0.59	1	T cells (4)	tpi1b
junbb	0.00211333	0.369371	0.287	0.181	1	T cells (4)	junbb
tpst1l1	0.00219229	0.300259	0.257	0.153	1	T cells (4)	tpst1l
2022-09-21	0.00223606	0.264266	0.584	0.52	1	T cells (4)	2022-09-02
si:ch211-269k10.53	0.00236136	0.459576	0.317	0.212	1	T cells (4)	si:ch211-269k10.5
BX000363.11	0.00257697	0.306179	0.228	0.13	1	T cells (4)	BX000363.1
eno31	0.00263295	0.347045	0.653	0.625	1	T cells (4)	eno3
zgc:1528631	0.00277384	0.374526	0.218	0.122	1	T cells (4)	zgc:152863
dip2ba1	0.00283626	0.343685	0.188	0.102	1	T cells (4)	dip2ba
iqgap2	0.0028661	0.387356	0.248	0.154	1	T cells (4)	iqgap2
pcf11	0.00314655	0.359382	0.436	0.353	1	T cells (4)	pcf11
rnf2	0.00317284	0.331004	0.248	0.149	1	T cells (4)	rnf2
bckdk	0.00329372	0.290764	0.218	0.127	1	T cells (4)	bckdk
si:ch73-281n10.2	0.00359279	0.360238	0.347	0.249	1	T cells (4)	si:ch73-281n10.2
mgaa	0.00361249	0.361288	0.228	0.14	1	T cells (4)	mgaa
si:ch211-105j21.91	0.00381258	0.278885	0.574	0.48	1	T cells (4)	si:ch211-105j21.9
rassf2b1	0.00390798	0.315232	0.248	0.154	1	T cells (4)	rassf2b
zgc:85777	0.00404798	0.27329	0.158	0.082	1	T cells (4)	zgc:85777
sp100.3	0.00409264	0.271785	0.168	0.087	1	T cells (4)	sp100.3
edf1	0.00411794	0.256281	0.545	0.481	1	T cells (4)	edf1
si:dkey-171c9.31	0.00412953	0.263882	0.594	0.528	1	T cells (4)	si:dkey-171c9.3
sh2b31	0.00424658	0.319637	0.228	0.138	1	T cells (4)	sh2b3
si:ch211-171l17.4	0.00439676	0.278555	0.158	0.082	1	T cells (4)	si:ch211-171l17.4
FERMT3 (1 of many)1	0.00444757	0.333216	0.406	0.319	1	T cells (4)	FERMT3 (1 of many)
cica	0.00463332	0.289325	0.228	0.135	1	T cells (4)	cica
uckl1b	0.00508702	0.329054	0.188	0.106	1	T cells (4)	uckl1b
dedd1	0.00516744	0.334049	0.545	0.483	1	T cells (4)	dedd1
slc44a2	0.00518656	0.359221	0.396	0.305	1	T cells (4)	slc44a2
plcg1	0.00529162	0.271699	0.228	0.137	1	T cells (4)	plcg1
sema4ab2	0.00573665	0.33439	0.198	0.115	1	T cells (4)	sema4ab
cxcr3.1.13	0.00585182	0.25835	0.406	0.298	1	T cells (4)	cxcr3.1.1
map2k6	0.00706169	0.486321	0.416	0.336	1	T cells (4)	map2k6
zgc:158852	0.0073373	0.339014	0.158	0.085	1	T cells (4)	zgc:158852
zgc:171497	0.00833674	0.373956	0.347	0.258	1	T cells (4)	zgc:171497
si:ch211-196f2.61	0.00834284	0.400537	0.386	0.305	1	T cells (4)	si:ch211-196f2.6
chd71	0.0090469	0.300406	0.337	0.239	1	T cells (4)	chd7
foxp3a	7.87e-63	1.56181	0.215	0.001	2.19e-58	Tregs	foxp3a
tnfrsf18	8.66e-47	0.703566	0.165	0.001	2.41e-42	Tregs	tnfrsf18
si:dkey-1h24.61	5.33e-39	1.5214	0.354	0.033	1.48e-34	Tregs	si:dkey-1h24.6
si:ch211-1a19.3	6.21e-34	0.9009	0.342	0.036	1.73e-29	Tregs	si:ch211-1a19.3
si:ch73-361p23.3	2.55e-27	0.697648	0.19	0.012	7.09e-23	Tregs	si:ch73-361p23.3
hmgn31	8.76e-26	1.21884	0.582	0.153	2.43e-21	Tregs	hmgn3
si:ch211-196f2.62	2.07e-25	1.59034	0.759	0.286	5.74e-21	Tregs	si:ch211-196f2.6
si:ch211-214p13.9	3.52e-24	0.926169	0.241	0.025	9.79e-20	Tregs	si:ch211-214p13.9
si:ch211-79k12.1	1.83e-22	1.15582	0.481	0.115	5.07e-18	Tregs	si:ch211-79k12.1
si:ch1073-385f13.3	2.34e-21	0.687631	0.342	0.06	6.49e-17	Tregs	si:ch1073-385f13.3
isg15	8.8e-20	1.47387	0.392	0.085	2.44e-15	Tregs	isg15
nab1a	1.12e-19	1.01893	0.228	0.028	3.1e-15	Tregs	nab1a
cd4-11	1.73e-18	1.33133	0.203	0.024	4.8e-14	Tregs	cd4-1
b2m2	4.41e-18	0.777231	1	0.954	1.23e-13	Tregs	b2m
mhc1uka1	5.39e-18	1.00643	0.646	0.258	1.5e-13	Tregs	mhc1uka
tnfsf13b	6.47e-18	0.502226	0.215	0.028	1.8e-13	Tregs	tnfsf13b
zgc:153654	1.76e-16	0.622849	0.304	0.062	4.88e-12	Tregs	zgc:153654
FP102192.2	1.76e-15	0.467853	0.152	0.016	4.89e-11	Tregs	FP102192.2
cd281	4.27e-15	1.01891	0.291	0.063	1.19e-10	Tregs	cd28
si:dkey-25e12.3	1.25e-13	0.729815	0.38	0.105	3.47e-09	Tregs	si:dkey-25e12.3
b2ml1	2.81e-13	0.611872	1	0.957	7.8e-09	Tregs	b2ml
tnip11	3.31e-13	0.786285	0.772	0.445	9.19e-09	Tregs	tnip1
batf3	3.92e-13	0.700939	0.392	0.116	1.09e-08	Tregs	batf3
zap703	9.97e-13	0.768258	0.57	0.242	2.77e-08	Tregs	zap70
dusp23	3.53e-12	0.683893	0.975	0.673	9.81e-08	Tregs	dusp2
psmb9a1	7.08e-12	0.646395	0.646	0.336	1.97e-07	Tregs	psmb9a
roraa1	1.02e-11	0.535838	0.278	0.069	2.84e-07	Tregs	roraa
si:ch211-132g1.41	1.31e-11	0.71397	0.582	0.241	3.65e-07	Tregs	si:ch211-132g1.4
egr2b	1.6e-11	0.85824	0.215	0.044	4.46e-07	Tregs	egr2b
il21r.12	3.82e-11	0.790869	0.494	0.206	1.06e-06	Tregs	il21r.1
si:ch211-153b23.72	6.28e-11	0.751599	0.405	0.151	1.74e-06	Tregs	si:ch211-153b23.7
gig2d1	1.13e-10	0.739697	0.354	0.119	3.14e-06	Tregs	gig2d
si:dkeyp-9d4.2	2.52e-10	0.784021	0.304	0.095	7.01e-06	Tregs	si:dkeyp-9d4.2
si:dkey-19b23.10	4.09e-10	0.376677	0.228	0.053	1.14e-05	Tregs	si:dkey-19b23.10
FQ976914.12	4.26e-10	0.543555	0.38	0.131	1.18e-05	Tregs	FQ976914.1
rsad2	5.24e-10	0.709869	0.152	0.026	1.46e-05	Tregs	rsad2
zgc:1629442	5.82e-10	0.558985	0.899	0.752	1.62e-05	Tregs	zgc:162944
si:ch211-214p13.82	8.63e-10	0.47084	0.203	0.045	2.4e-05	Tregs	si:ch211-214p13.8
tuba8l2	1.88e-09	0.681529	0.241	0.063	5.23e-05	Tregs	tuba8l2
mafa	3.22e-09	0.644269	0.291	0.091	8.96e-05	Tregs	mafa
tap2a	3.46e-09	0.578682	0.367	0.134	9.61e-05	Tregs	tap2a
zgc:1527912	4.35e-09	1.03908	0.456	0.213	0.000120789	Tregs	zgc:152791
si:ch211-67e16.3	4.94e-09	0.759094	0.215	0.056	0.000137247	Tregs	si:ch211-67e16.3
si:ch211-24o10.6	8.4e-09	0.752584	0.228	0.061	0.000233361	Tregs	si:ch211-24o10.6
bhlhe401	1.16e-08	0.392989	0.494	0.212	0.000322957	Tregs	bhlhe40
hcst	1.24e-08	0.628191	0.405	0.167	0.000345657	Tregs	hcst
hpse	1.39e-08	0.429783	0.241	0.069	0.000385326	Tregs	hpse
spint1a1	1.52e-08	0.547523	0.291	0.096	0.000422993	Tregs	spint1a
cd8a	2.68e-08	0.43622	0.177	0.041	0.000745678	Tregs	cd8a
traf1	3.32e-08	0.682027	0.367	0.149	0.000920849	Tregs	traf1
nlrc5	4.44e-08	0.341779	0.215	0.058	0.00123292	Tregs	nlrc5
usp44	4.81e-08	0.369106	0.215	0.059	0.00133641	Tregs	usp44
tnip2	5.57e-08	0.443334	0.241	0.073	0.00154625	Tregs	tnip2
si:dkey-260g12.13	6.18e-08	0.668718	0.57	0.326	0.0017177	Tregs	si:dkey-260g12.1
nr4a3	1.38e-07	0.518709	0.177	0.044	0.00383845	Tregs	nr4a3
si:dkey-11f4.201	3.1e-07	0.433389	0.165	0.04	0.00861685	Tregs	si:dkey-11f4.20
calcoco2	3.4e-07	0.475492	0.456	0.223	0.0094405	Tregs	calcoco2
ubc1	3.48e-07	0.438851	0.911	0.854	0.00965648	Tregs	ubc
wu:fj29h11	4.59e-07	0.260038	0.165	0.041	0.0127418	Tregs	wu:fj29h11
tnfrsf9a	5.02e-07	1.27284	0.418	0.214	0.0139304	Tregs	tnfrsf9a
foxo1a	5.96e-07	0.455841	0.253	0.087	0.0165575	Tregs	foxo1a
mcl1a1	6.31e-07	0.424793	0.987	0.968	0.0175367	Tregs	mcl1a
ctsh	6.74e-07	0.416777	0.266	0.094	0.0187223	Tregs	ctsh
si:dkey-85k7.12	7.15e-07	0.35779	0.152	0.037	0.0198546	Tregs	si:dkey-85k7.12
tapbp.11	8.2e-07	0.614768	0.38	0.18	0.022781	Tregs	tapbp.1
rnf213a2	9.48e-07	0.727406	0.747	0.614	0.0263218	Tregs	rnf213a
tagapa1	1.18e-06	0.495447	0.848	0.629	0.032791	Tregs	tagapa
cox5aa	1.29e-06	0.414091	0.722	0.519	0.0356955	Tregs	cox5aa
cd83	1.29e-06	0.494305	0.165	0.045	0.0358163	Tregs	cd83
CR936442.14	1.31e-06	0.497694	1	0.873	0.0362911	Tregs	CR936442.1
themis1	1.37e-06	0.541632	0.405	0.193	0.0381017	Tregs	themis
nfkbiab1	1.4e-06	0.452815	0.886	0.77	0.0388751	Tregs	nfkbiab
sdc42	1.46e-06	0.52197	0.316	0.133	0.0405933	Tregs	sdc4
ctnnb2	1.53e-06	0.591816	0.329	0.139	0.0424537	Tregs	ctnnb2
gig2e	1.77e-06	0.349262	0.165	0.045	0.0491357	Tregs	gig2e
mt-co2	2.07e-06	0.26996	1	0.99	0.0575453	Tregs	mt-co2
psmb8a	2.2e-06	0.505818	0.658	0.48	0.0610717	Tregs	psmb8a
mhc1zba1	2.51e-06	0.422684	0.949	0.898	0.0696151	Tregs	mhc1zba
psme2	2.6e-06	0.426957	0.671	0.453	0.0721382	Tregs	psme2
irf10	2.91e-06	0.334955	0.177	0.053	0.0807829	Tregs	irf10
hnrnpa0l.11	3.11e-06	0.365132	0.924	0.897	0.0863847	Tregs	hnrnpa0l.1
stat1b	3.17e-06	0.65489	0.241	0.089	0.0881198	Tregs	stat1b
parga	3.91e-06	0.286854	0.165	0.047	0.108529	Tregs	parga
psmb12	4.26e-06	0.526266	0.544	0.329	0.118298	Tregs	psmb12
btg12	4.52e-06	0.451224	0.962	0.958	0.125596	Tregs	btg1
zmp:00000007351	4.63e-06	0.504131	0.329	0.146	0.128684	Tregs	zmp:0000000735
unc13d1	4.69e-06	0.498088	0.494	0.274	0.130172	Tregs	unc13d
tox1	5.31e-06	0.91135	0.456	0.265	0.147369	Tregs	tox
CR383676.12	5.62e-06	0.283581	1	0.987	0.156152	Tregs	CR383676.1
ccser2a	6.39e-06	0.33183	0.203	0.067	0.177505	Tregs	ccser2a
epsti1	6.88e-06	0.31791	0.316	0.134	0.191235	Tregs	epsti1
ponzr12	6.97e-06	0.477738	0.81	0.682	0.193631	Tregs	ponzr1
marcksl1a1	7e-06	0.576349	0.608	0.399	0.19437	Tregs	marcksl1a
si:dkey-112a7.4	8.13e-06	0.575165	0.532	0.338	0.225714	Tregs	si:dkey-112a7.4
si:dkey-42i9.6	8.89e-06	0.337859	0.177	0.056	0.246843	Tregs	si:dkey-42i9.6
psma6l	9e-06	0.338412	0.38	0.187	0.249959	Tregs	psma6l
impdh1b	9.14e-06	0.373995	0.152	0.044	0.253901	Tregs	impdh1b
ralbp1	9.39e-06	0.342762	0.354	0.166	0.260893	Tregs	ralbp1
gig2i2	9.67e-06	0.442234	0.38	0.186	0.268515	Tregs	gig2i
gramd2aa	9.67e-06	0.485832	0.304	0.133	0.268531	Tregs	gramd2aa
FO744833.2	9.87e-06	0.459238	0.38	0.19	0.274238	Tregs	FO744833.2
abcf1	1.03e-05	0.401306	0.291	0.126	0.285824	Tregs	abcf1
FP236356.12	1.03e-05	0.570387	0.759	0.572	0.28584	Tregs	FP236356.1
manf	1.11e-05	0.380737	0.152	0.044	0.308772	Tregs	manf
rhogd	1.2e-05	0.340475	0.253	0.097	0.33324	Tregs	rhogd
grinab	1.26e-05	0.365326	0.177	0.057	0.349314	Tregs	grinab
ets11	1.26e-05	0.384498	0.228	0.085	0.350918	Tregs	ets1
slc44a21	1.32e-05	0.367644	0.519	0.3	0.365996	Tregs	slc44a2
si:ch211-213a13.11	1.44e-05	0.409271	0.557	0.329	0.401252	Tregs	si:ch211-213a13.1
rgs5b1	1.51e-05	0.430872	0.266	0.105	0.420142	Tregs	rgs5b
CR944667.31	1.63e-05	0.375919	0.203	0.071	0.453173	Tregs	CR944667.3
si:ch211-119e14.11	1.71e-05	0.459696	0.899	0.831	0.476273	Tregs	si:ch211-119e14.1
ksr1b	1.95e-05	0.367158	0.203	0.073	0.5423	Tregs	ksr1b
cdipt	2.11e-05	0.394881	0.342	0.166	0.584942	Tregs	cdipt
h3f3d	2.14e-05	0.385109	0.848	0.757	0.594501	Tregs	h3f3d
grnb	2.22e-05	0.298818	0.152	0.045	0.616102	Tregs	grnb
gnai2a1	2.27e-05	0.385334	0.722	0.532	0.629376	Tregs	gnai2a
nfkbie1	2.55e-05	0.528981	0.57	0.371	0.708429	Tregs	nfkbie
nfkb2	2.91e-05	0.470813	0.367	0.187	0.808064	Tregs	nfkb2
mhc2dab1	2.92e-05	0.556718	0.544	0.343	0.810262	Tregs	mhc2dab
pdcd6	3.06e-05	0.311357	0.354	0.173	0.851352	Tregs	pdcd6
dffb	3.27e-05	0.263861	0.152	0.047	0.907865	Tregs	dffb
dnaja3a	3.39e-05	0.289426	0.152	0.047	0.942339	Tregs	dnaja3a
rnf13	3.4e-05	0.347909	0.19	0.067	0.945349	Tregs	rnf13
prkar1aa1	3.56e-05	0.349578	0.38	0.191	0.988442	Tregs	prkar1aa
cblb2	3.6e-05	0.386308	0.241	0.098	1	Tregs	cblb
si:dkey-61p9.9.21	3.68e-05	0.307602	0.203	0.073	1	Tregs	si:dkey-61p9.9.2
cd74b1	3.78e-05	0.426109	0.861	0.717	1	Tregs	cd74b
msna2	3.94e-05	0.277585	0.911	0.891	1	Tregs	msna
nocta	3.95e-05	0.324312	0.241	0.098	1	Tregs	nocta
camk1db1	4.01e-05	0.308966	0.152	0.047	1	Tregs	camk1db
CR855337.1	4.03e-05	0.492367	0.544	0.354	1	Tregs	CR855337.1
dhx8	4.05e-05	0.298982	0.215	0.081	1	Tregs	dhx8
vmp1	4.17e-05	0.25997	0.152	0.047	1	Tregs	vmp1
psma3	4.32e-05	0.336227	0.544	0.343	1	Tregs	psma3
calr3b	4.68e-05	0.499173	0.215	0.086	1	Tregs	calr3b
xaf1	4.87e-05	0.333888	0.241	0.1	1	Tregs	xaf1
si:dkey-109a10.23	5.07e-05	0.360304	0.785	0.554	1	Tregs	si:dkey-109a10.2
chmp1b	5.14e-05	0.415596	0.392	0.215	1	Tregs	chmp1b
emc10	5.17e-05	0.305435	0.329	0.16	1	Tregs	emc10
psma8	5.44e-05	0.31865	0.633	0.434	1	Tregs	psma8
psmb10	5.74e-05	0.38709	0.367	0.195	1	Tregs	psmb10
srgn1	5.96e-05	0.622969	0.886	0.809	1	Tregs	srgn
itga1	6.41e-05	0.368687	0.253	0.111	1	Tregs	itga1
nfkbiaa1	7.09e-05	0.543106	0.557	0.379	1	Tregs	nfkbiaa
si:dkey-118j18.2	7.19e-05	0.486134	0.405	0.239	1	Tregs	si:dkey-118j18.2
ube2g1a	7.35e-05	0.316181	0.228	0.094	1	Tregs	ube2g1a
sla23	8.32e-05	0.421145	0.759	0.53	1	Tregs	sla2
ftr70	8.64e-05	0.323551	0.241	0.101	1	Tregs	ftr70
si:dkey-27i16.23	8.7e-05	0.666792	0.658	0.565	1	Tregs	si:dkey-27i16.2
psmc4	9.63e-05	0.302542	0.342	0.171	1	Tregs	psmc4
si:dkey-9k7.3	9.9e-05	0.387116	0.304	0.145	1	Tregs	si:dkey-9k7.3
stat1a	0.000105186	0.416771	0.62	0.449	1	Tregs	stat1a
serinc1	0.000108579	0.319081	0.329	0.163	1	Tregs	serinc1
cyth4a1	0.000112679	0.463853	0.481	0.29	1	Tregs	cyth4a
glrx1	0.000121218	0.576545	0.671	0.539	1	Tregs	glrx
ufd1l	0.000124315	0.295637	0.278	0.129	1	Tregs	ufd1l
tnfrsf1a1	0.000125108	0.384545	0.316	0.156	1	Tregs	tnfrsf1a
BX571880.13	0.000134259	0.343322	0.241	0.103	1	Tregs	BX571880.1
cox7b	0.000163767	0.410295	0.709	0.554	1	Tregs	cox7b
si:ch211-219a4.3	0.000177198	0.381826	0.291	0.144	1	Tregs	si:ch211-219a4.3
rnf213b	0.000180041	0.370147	0.203	0.084	1	Tregs	rnf213b
tomm20a	0.000180223	0.268413	0.329	0.17	1	Tregs	tomm20a
CR383676.2	0.000180987	0.256624	0.266	0.121	1	Tregs	CR383676.2
cdc42l1	0.000184708	0.313039	0.835	0.734	1	Tregs	cdc42l
kctd5a1	0.000184823	0.455744	0.646	0.509	1	Tregs	kctd5a
med6	0.000186993	0.250311	0.228	0.098	1	Tregs	med6
ywhaqb	0.00019032	0.38043	0.519	0.346	1	Tregs	ywhaqb
khdrbs1a1	0.00019844	0.319132	0.848	0.768	1	Tregs	khdrbs1a
si:ch211-165d12.43	0.00021244	0.293245	0.684	0.476	1	Tregs	si:ch211-165d12.4
AKAP131	0.000227975	0.301995	0.62	0.429	1	Tregs	AKAP13
zgc:640512	0.00023288	0.337585	0.848	0.754	1	Tregs	zgc:64051
CABZ01073795.11	0.000242482	0.538073	0.177	0.069	1	Tregs	CABZ01073795.1
zswim5	0.000245485	0.375549	0.228	0.099	1	Tregs	zswim5
atp5f1b	0.00028816	0.275301	0.759	0.633	1	Tregs	atp5f1b
ftr90.1	0.000291594	0.254224	0.177	0.069	1	Tregs	ftr90.1
cnn22	0.000304162	0.283787	0.468	0.283	1	Tregs	cnn2
litaf	0.000308082	0.319055	0.658	0.506	1	Tregs	litaf
hnrnpaba	0.000320236	0.336735	0.797	0.703	1	Tregs	hnrnpaba
skap12	0.000321714	0.294792	0.43	0.237	1	Tregs	skap1
ptmab2	0.000324743	0.422847	0.886	0.862	1	Tregs	ptmab
skp1	0.000332932	0.322969	0.57	0.381	1	Tregs	skp1
parp12b	0.000337429	0.365774	0.291	0.152	1	Tregs	parp12b
prelid3b	0.000368089	0.416375	0.443	0.277	1	Tregs	prelid3b
psma4	0.000389553	0.4184	0.43	0.274	1	Tregs	psma4
fkbp1aa	0.000400953	0.393545	0.671	0.555	1	Tregs	fkbp1aa
eif1b	0.000405508	0.306946	0.861	0.737	1	Tregs	eif1b
tmem176l.3a	0.000408704	0.317723	0.367	0.208	1	Tregs	tmem176l.3a
hspa5	0.000422928	0.320343	0.38	0.212	1	Tregs	hspa5
sdcbp2	0.000436584	0.426697	0.494	0.354	1	Tregs	sdcbp2
rbm8a	0.000444567	0.330239	0.57	0.428	1	Tregs	rbm8a
samsn1a1	0.000480425	0.412238	0.241	0.114	1	Tregs	samsn1a
2022-06-01	0.000481269	0.589351	0.278	0.143	1	Tregs	jun
aimp1	0.000493737	0.308731	0.278	0.144	1	Tregs	aimp1
tbc1d10c1	0.000503393	0.382169	0.456	0.285	1	Tregs	tbc1d10c
sri	0.000513505	0.564064	0.494	0.341	1	Tregs	sri
cox6b1	0.00054766	0.282841	0.532	0.366	1	Tregs	cox6b1
phactr4a	0.00056108	0.278507	0.165	0.065	1	Tregs	phactr4a
tspan2a	0.000566564	0.559016	0.152	0.058	1	Tregs	tspan2a
dnaja2	0.000573406	0.282075	0.62	0.464	1	Tregs	dnaja2
ap1s1	0.00057437	0.421328	0.316	0.175	1	Tregs	ap1s1
spty2d1	0.000599224	0.318876	0.291	0.155	1	Tregs	spty2d1
psmb13a	0.000604844	0.34478	0.392	0.241	1	Tregs	psmb13a
hnrnph1l	0.000612866	0.346846	0.367	0.21	1	Tregs	hnrnph1l
ano61	0.000618104	0.398131	0.278	0.146	1	Tregs	ano6
acin1a	0.000649316	0.278948	0.734	0.574	1	Tregs	acin1a
irf9	0.000664792	0.350927	0.19	0.083	1	Tregs	irf9
BX548028.1	0.000673665	0.399438	0.342	0.198	1	Tregs	BX548028.1
abracl1	0.000688874	0.278625	0.456	0.285	1	Tregs	abracl
abca2	0.000698327	0.250482	0.291	0.146	1	Tregs	abca2
ncaldb2	0.000699626	0.383941	0.608	0.435	1	Tregs	ncaldb
si:ch211-132g1.11	0.000717734	0.289982	0.304	0.156	1	Tregs	si:ch211-132g1.1
si:ch211-194k22.8	0.000791087	0.507026	0.405	0.263	1	Tregs	si:ch211-194k22.8
mt-nd21	0.000799678	0.329957	0.734	0.599	1	Tregs	mt-nd2
dido1	0.000844272	0.435801	0.557	0.431	1	Tregs	dido1
sat1a.21	0.000903948	0.36192	0.899	0.839	1	Tregs	sat1a.2
CABZ01084575.11	0.00095349	0.254399	0.203	0.091	1	Tregs	CABZ01084575.1
stat2	0.000985703	0.403445	0.38	0.226	1	Tregs	stat2
cd82b1	0.000992826	0.33433	0.316	0.173	1	Tregs	cd82b
cox6a11	0.000995728	0.305863	0.646	0.497	1	Tregs	cox6a1
bcl11ba3	0.00100453	0.295295	0.405	0.232	1	Tregs	bcl11ba
srp54	0.00101227	0.253618	0.241	0.12	1	Tregs	srp54
si:ch73-285p12.41	0.0010126	0.370338	0.278	0.146	1	Tregs	si:ch73-285p12.4
ube2e1	0.00102189	0.304524	0.57	0.42	1	Tregs	ube2e1
junba1	0.00111202	0.889941	0.418	0.286	1	Tregs	junba
prkcq	0.00115294	0.285874	0.203	0.094	1	Tregs	prkcq
smarca4a	0.00115355	0.387036	0.278	0.159	1	Tregs	smarca4a
cirbpb1	0.00119185	0.322163	0.962	0.928	1	Tregs	cirbpb
tubb2b1	0.0012024	0.312667	0.392	0.238	1	Tregs	tubb2b
atp5pd1	0.00121339	0.277544	0.57	0.412	1	Tregs	atp5pd
rac22	0.00124615	0.274647	0.873	0.818	1	Tregs	rac2
casp9	0.00125878	0.269989	0.19	0.084	1	Tregs	casp9
cflara	0.00128806	0.419811	0.228	0.116	1	Tregs	cflara
zgc:175248	0.00137408	0.336898	0.329	0.193	1	Tregs	zgc:175248
myh9b	0.0013777	0.418368	0.19	0.09	1	Tregs	myh9b
alyref	0.00139379	0.392839	0.481	0.369	1	Tregs	alyref
tagln21	0.00144374	0.3012	0.532	0.367	1	Tregs	tagln2
ywhabb	0.00152123	0.32043	0.595	0.475	1	Tregs	ywhabb
dnajb1b	0.00154337	0.57717	0.177	0.083	1	Tregs	dnajb1b
eif5	0.00154453	0.26934	0.557	0.412	1	Tregs	eif5
prdx5	0.00154656	0.370578	0.43	0.288	1	Tregs	prdx5
unc119b1	0.00155176	0.293171	0.152	0.061	1	Tregs	unc119b
ogfrl2	0.00156896	0.310663	0.405	0.248	1	Tregs	ogfrl2
wipf1b3	0.00158817	0.380885	0.443	0.286	1	Tregs	wipf1b
si:ch211-244b2.3	0.00173006	0.254691	0.152	0.063	1	Tregs	si:ch211-244b2.3
ppp1r9ba	0.00175468	0.334353	0.241	0.127	1	Tregs	ppp1r9ba
txnipa2	0.00181702	0.534473	0.81	0.717	1	Tregs	txnipa
ifit11	0.00184325	0.291326	0.215	0.105	1	Tregs	ifit11
morc3a	0.00187339	0.271889	0.215	0.105	1	Tregs	morc3a
ilf3b	0.00192775	0.325733	0.316	0.188	1	Tregs	ilf3b
hexim1	0.00200815	0.279399	0.367	0.215	1	Tregs	hexim1
tp53inp1	0.00201374	0.351401	0.177	0.081	1	Tregs	tp53inp1
fbxl3a	0.00203547	0.263391	0.228	0.117	1	Tregs	fbxl3a
mknk2b1	0.0020366	0.393418	0.722	0.613	1	Tregs	mknk2b
prr14	0.00204515	0.378421	0.165	0.074	1	Tregs	prr14
rbm4.3	0.00209258	0.26148	0.506	0.346	1	Tregs	rbm4.3
jmjd1cb1	0.00213694	0.269081	0.215	0.106	1	Tregs	jmjd1cb
atp5md	0.00215089	0.255847	0.494	0.339	1	Tregs	atp5md
smg6	0.00216768	0.262211	0.291	0.158	1	Tregs	smg6
cxcr4a4	0.00218293	0.389663	0.329	0.209	1	Tregs	cxcr4a
zgc:1533171	0.00221125	0.421258	0.506	0.381	1	Tregs	zgc:153317
hnrnpm	0.00229148	0.313655	0.304	0.176	1	Tregs	hnrnpm
rab11fip3	0.00230393	0.286907	0.177	0.081	1	Tregs	rab11fip3
2022-09-06	0.00234662	0.286748	0.684	0.56	1	Tregs	2022-09-06
si:ch211-71m22.11	0.00236207	0.255386	0.165	0.074	1	Tregs	si:ch211-71m22.1
cycsb1	0.00257354	0.340436	0.342	0.214	1	Tregs	cycsb
junbb1	0.00267311	0.938059	0.304	0.182	1	Tregs	junbb
foxp1b	0.00272207	0.310825	0.177	0.085	1	Tregs	foxp1b
fabp3	0.00280924	0.622424	0.532	0.384	1	Tregs	fabp3
srpra	0.00281148	0.269329	0.241	0.129	1	Tregs	srpra
si:ch1073-220m6.14	0.00282258	0.402853	0.43	0.293	1	Tregs	si:ch1073-220m6.1
si:ch211-132p1.3	0.00296271	0.28745	0.582	0.463	1	Tregs	si:ch211-132p1.3
tgif11	0.00311595	0.339161	0.316	0.192	1	Tregs	tgif1
ifi351	0.00313688	0.320981	0.329	0.204	1	Tregs	ifi35
si:dkeyp-85e10.31	0.00330301	0.41659	0.405	0.271	1	Tregs	si:dkeyp-85e10.3
dnase1l4.2	0.00332171	0.299711	0.367	0.239	1	Tregs	dnase1l4.2
ssb	0.00337599	0.322502	0.278	0.161	1	Tregs	ssb
si:busm1-266f07.21	0.00341245	0.382987	0.747	0.623	1	Tregs	si:busm1-266f07.2
ppp2cb1	0.00341266	0.373241	0.367	0.239	1	Tregs	ppp2cb
rcan1a	0.00344285	0.359672	0.152	0.069	1	Tregs	rcan1a
birc2	0.00374841	0.39262	0.329	0.212	1	Tregs	birc2
fmr1	0.00384711	0.337172	0.291	0.173	1	Tregs	fmr1
ttc1	0.00402528	0.35598	0.165	0.078	1	Tregs	ttc1
crfb1	0.00415928	0.315461	0.152	0.069	1	Tregs	crfb1
gpx4b1	0.00417906	0.251852	0.342	0.217	1	Tregs	gpx4b
spg21	0.00423156	0.29238	0.177	0.088	1	Tregs	spg21
pxk	0.00438837	0.363286	0.241	0.129	1	Tregs	pxk
g3bp1	0.00445214	0.4126	0.278	0.169	1	Tregs	g3bp1
lmnb2	0.0046663	0.271008	0.291	0.177	1	Tregs	lmnb2
sh3glb1a	0.00467637	0.250159	0.165	0.078	1	Tregs	sh3glb1a
si:ch211-256a21.41	0.00477033	0.490949	0.203	0.109	1	Tregs	si:ch211-256a21.4
sf1	0.00479713	0.256568	0.304	0.182	1	Tregs	sf1
elocb	0.00524087	0.37591	0.405	0.282	1	Tregs	elocb
pgam1a1	0.00542502	0.295804	0.43	0.312	1	Tregs	pgam1a
gng5	0.00570472	0.277503	0.658	0.561	1	Tregs	gng5
ube2l3b	0.00571777	0.35443	0.367	0.252	1	Tregs	ube2l3b
sec63	0.00573567	0.267125	0.165	0.081	1	Tregs	sec63
ccnl1a	0.00589738	0.324573	0.291	0.185	1	Tregs	ccnl1a
tmem176l.11	0.00601216	0.399658	0.392	0.269	1	Tregs	tmem176l.1
map3k14a	0.00644393	0.253269	0.316	0.197	1	Tregs	map3k14a
ISCU (1 of many)	0.00657189	0.252191	0.481	0.371	1	Tregs	ISCU (1 of many)
si:ch73-1a9.3	0.00657465	0.442779	0.532	0.422	1	Tregs	si:ch73-1a9.3
nfyba	0.00667413	0.349165	0.291	0.185	1	Tregs	nfyba
eif4a1a	0.00681886	0.430626	0.43	0.316	1	Tregs	eif4a1a
bzw1b	0.0068911	0.432123	0.519	0.431	1	Tregs	bzw1b
anp32e	0.00695748	0.310935	0.316	0.202	1	Tregs	anp32e
si:cabz01101003.1	0.00700425	0.256292	0.165	0.082	1	Tregs	si:cabz01101003.1
BX120005.11	0.00720541	0.435626	0.443	0.312	1	Tregs	BX120005.1
gnai1	0.00732655	0.300881	0.443	0.316	1	Tregs	gnai1
crebbpb	0.00744603	0.28562	0.215	0.118	1	Tregs	crebbpb
eif2s2	0.00749112	0.281783	0.494	0.371	1	Tregs	eif2s2
adssl1	0.00785198	0.256166	0.329	0.217	1	Tregs	adssl
zgc:928181	0.00838562	0.393587	0.177	0.091	1	Tregs	zgc:92818
psmf1	0.0084456	0.275676	0.241	0.142	1	Tregs	psmf1
atp5l1	0.00847687	0.282573	0.747	0.62	1	Tregs	atp5l
npm1a	0.00861961	0.380014	0.557	0.49	1	Tregs	npm1a
arhgef1b1	0.00875175	0.298066	0.582	0.47	1	Tregs	arhgef1b
si:dkey-7j14.6	0.00875205	0.307812	0.291	0.182	1	Tregs	si:dkey-7j14.6
cct3	0.00932155	0.253068	0.595	0.492	1	Tregs	cct3
tubb4b1	0.00959404	0.545602	0.658	0.523	1	Tregs	tubb4b
ubap2b	0.00999976	0.268128	0.304	0.193	1	Tregs	ubap2b
si:dkey-21e2.13	3.19e-287	4.85743	0.953	0.005	8.87e-283	Th2 cells/ILC2s	si:dkey-21e2.13
il4	8.34e-287	2.99426	0.891	0.001	2.32e-282	Th2 cells/ILC2s	il4
CR847844.1	1.05e-259	3.02081	0.781	0	2.92e-255	Th2 cells/ILC2s	CR847844.1
il13	4.16e-239	3.79522	0.75	0.001	1.16e-234	Th2 cells/ILC2s	il13
si:dkey-8e10.2	3.07e-205	1.59485	0.766	0.007	8.52e-201	Th2 cells/ILC2s	si:dkey-8e10.2
si:dkey-21e2.10	2.72e-193	4.70016	0.641	0.003	7.56e-189	Th2 cells/ILC2s	si:dkey-21e2.10
si:dkey-21e2.8	5.33e-186	4.85156	0.578	0.001	1.48e-181	Th2 cells/ILC2s	si:dkey-21e2.8
si:dkey-21e2.16	3e-181	4.17571	0.578	0.001	8.33e-177	Th2 cells/ILC2s	si:dkey-21e2.16
cebpd	5.75e-172	1.45231	0.578	0.003	1.6e-167	Th2 cells/ILC2s	cebpd
si:dkey-21e2.15	4.28e-165	3.91405	0.516	0.001	1.19e-160	Th2 cells/ILC2s	si:dkey-21e2.15
csf3a	5.09e-165	1.49937	0.5	0	1.41e-160	Th2 cells/ILC2s	csf3a
si:ch211-212d10.1	1.98e-164	3.60527	0.984	0.047	5.5e-160	Th2 cells/ILC2s	si:ch211-212d10.1
CABZ01041494.1	5.5e-150	1.03067	0.484	0.001	1.53e-145	Th2 cells/ILC2s	CABZ01041494.1
il11b	1.07e-147	1.79914	0.562	0.006	2.97e-143	Th2 cells/ILC2s	il11b
FO203432.1	8.15e-145	1.74917	0.469	0.001	2.26e-140	Th2 cells/ILC2s	FO203432.1
si:ch73-256j6.5	1.91e-124	0.805868	0.422	0.002	5.31e-120	Th2 cells/ILC2s	si:ch73-256j6.5
si:dkey-12f6.5	6.79e-122	1.04443	0.531	0.01	1.88e-117	Th2 cells/ILC2s	si:dkey-12f6.5
krt17	1.52e-118	0.6856	0.375	0.001	4.21e-114	Th2 cells/ILC2s	krt17
MFAP4 (1 of many).9	1.14e-114	1.77089	0.391	0.002	3.17e-110	Th2 cells/ILC2s	MFAP4 (1 of many).9
si:dkey-21e2.12.1	5.73e-109	4.40124	0.562	0.017	1.59e-104	Th2 cells/ILC2s	si:dkey-21e2.12.1
si:cabz01036022.1	7.77e-108	1.00517	0.531	0.014	2.16e-103	Th2 cells/ILC2s	si:cabz01036022.1
MFAP4 (1 of many).10	1.69e-103	1.20267	0.344	0.001	4.69e-99	Th2 cells/ILC2s	MFAP4 (1 of many).10
si:dkey-21e2.14	4.47e-102	2.68276	0.453	0.009	1.24e-97	Th2 cells/ILC2s	si:dkey-21e2.14
kcnc1b	6.06e-99	0.678816	0.344	0.002	1.68e-94	Th2 cells/ILC2s	kcnc1b
si:ch73-256j6.4	1.73e-97	1.24557	0.625	0.029	4.8e-93	Th2 cells/ILC2s	si:ch73-256j6.4
si:dkeyp-28d2.4	3.77e-94	0.663115	0.328	0.002	1.05e-89	Th2 cells/ILC2s	si:dkeyp-28d2.4
sox131	6.78e-89	1.50233	0.844	0.071	1.88e-84	Th2 cells/ILC2s	sox13
zgc:158343	1.59e-84	2.12174	0.594	0.033	4.42e-80	Th2 cells/ILC2s	zgc:158343
si:dkey-78l4.5	3.84e-84	1.76991	0.297	0.002	1.07e-79	Th2 cells/ILC2s	si:dkey-78l4.5
osmr	9.06e-82	0.67504	0.344	0.005	2.52e-77	Th2 cells/ILC2s	osmr
si:ch211-198c19.31	6.31e-81	1.27119	0.453	0.015	1.75e-76	Th2 cells/ILC2s	si:ch211-198c19.3
MFAP4 (1 of many).1	1.54e-77	0.856795	0.234	0	4.27e-73	Th2 cells/ILC2s	MFAP4 (1 of many).1
zbtb16a	2.13e-77	1.19276	0.609	0.039	5.92e-73	Th2 cells/ILC2s	zbtb16a
adma	4.55e-75	1.3063	0.281	0.003	1.26e-70	Th2 cells/ILC2s	adma
si:dkey-27h10.21	6.03e-74	1.01667	0.625	0.044	1.68e-69	Th2 cells/ILC2s	si:dkey-27h10.2
cldni1	1.55e-71	1.40368	0.625	0.046	4.31e-67	Th2 cells/ILC2s	cldni
MFAP4 (1 of many).8	4.05e-64	2.05358	0.234	0.002	1.13e-59	Th2 cells/ILC2s	MFAP4 (1 of many).8
si:dkey-21e2.7	6.27e-61	0.870057	0.266	0.005	1.74e-56	Th2 cells/ILC2s	si:dkey-21e2.7
ccl34b.3	2.82e-57	0.411501	0.188	0.001	7.83e-53	Th2 cells/ILC2s	ccl34b.3
ccr12b.1	3.3e-57	0.486777	0.172	0	9.18e-53	Th2 cells/ILC2s	ccr12b.1
si:ch211-133n4.7	3.3e-57	0.294598	0.172	0	9.18e-53	Th2 cells/ILC2s	si:ch211-133n4.7
gata3	2.85e-56	1.33902	0.766	0.099	7.91e-52	Th2 cells/ILC2s	gata3
CABZ01073834.11	9.51e-56	1.20358	0.906	0.145	2.64e-51	Th2 cells/ILC2s	CABZ01073834.1
CU207311.2	6.09e-54	0.56401	0.281	0.008	1.69e-49	Th2 cells/ILC2s	CU207311.2
SMIM22	7.43e-54	0.788281	0.359	0.017	2.06e-49	Th2 cells/ILC2s	SMIM22
si:ch211-231m23.4	5.37e-53	0.907146	0.188	0.001	1.49e-48	Th2 cells/ILC2s	si:ch211-231m23.4
si:ch73-256j6.4.1	1.01e-52	0.57002	0.219	0.003	2.8e-48	Th2 cells/ILC2s	si:ch73-256j6.4.1
aqp9b	8.1e-52	0.742707	0.234	0.005	2.25e-47	Th2 cells/ILC2s	aqp9b
si:dkey-33i11.91	2.21e-51	1.75428	0.781	0.131	6.14e-47	Th2 cells/ILC2s	si:dkey-33i11.9
aoc2	2.69e-49	0.361243	0.188	0.002	7.46e-45	Th2 cells/ILC2s	aoc2
sult5a1	5.1e-44	0.618448	0.281	0.012	1.42e-39	Th2 cells/ILC2s	sult5a1
trioa	2.15e-43	0.434912	0.234	0.007	5.98e-39	Th2 cells/ILC2s	trioa
ca21	2.81e-43	0.871826	0.406	0.032	7.8e-39	Th2 cells/ILC2s	ca2
CU570881.2	6.24e-43	0.577552	0.219	0.006	1.73e-38	Th2 cells/ILC2s	CU570881.2
gcnt3	6.94e-41	0.718142	0.359	0.026	1.93e-36	Th2 cells/ILC2s	gcnt3
laptm5	1.6e-39	1.85938	1	0.907	4.45e-35	Th2 cells/ILC2s	laptm5
aclya	3.27e-39	0.634359	0.391	0.033	9.08e-35	Th2 cells/ILC2s	aclya
timp4.3	1.09e-38	0.883434	0.172	0.003	3.03e-34	Th2 cells/ILC2s	timp4.3
xkrx	4.22e-38	0.470308	0.328	0.023	1.17e-33	Th2 cells/ILC2s	xkrx
CABZ01072950.1	1.3e-37	0.460341	0.219	0.008	3.62e-33	Th2 cells/ILC2s	CABZ01072950.1
fosl2	4.31e-36	1.15918	0.594	0.095	1.2e-31	Th2 cells/ILC2s	fosl2
BX571675.11	1.08e-35	0.966794	0.438	0.048	3.01e-31	Th2 cells/ILC2s	BX571675.1
zgc:100829	4.05e-34	0.324792	0.172	0.005	1.12e-29	Th2 cells/ILC2s	zgc:100829
tagln22	9.52e-34	1.47308	0.906	0.352	2.64e-29	Th2 cells/ILC2s	tagln2
slc25a18	3.79e-33	0.490209	0.219	0.01	1.05e-28	Th2 cells/ILC2s	slc25a18
hacd31	1.92e-32	0.803355	0.531	0.081	5.33e-28	Th2 cells/ILC2s	hacd3
nfil3	2.89e-32	0.413613	0.172	0.005	8.03e-28	Th2 cells/ILC2s	nfil3
bhlhe402	6.78e-32	1.34418	0.781	0.202	1.88e-27	Th2 cells/ILC2s	bhlhe40
cd81a1	2.7e-31	1.05221	0.625	0.126	7.49e-27	Th2 cells/ILC2s	cd81a
si:ch211-212d10.2	1.05e-30	0.48265	0.203	0.01	2.92e-26	Th2 cells/ILC2s	si:ch211-212d10.2
si:dkey-78l4.21	2.22e-29	1.5015	0.344	0.036	6.16e-25	Th2 cells/ILC2s	si:dkey-78l4.2
zgc:92161	7.82e-29	0.259846	0.172	0.007	2.17e-24	Th2 cells/ILC2s	zgc:92161
si:ch211-112c15.8	1.11e-28	0.456195	0.219	0.013	3.08e-24	Th2 cells/ILC2s	si:ch211-112c15.8
si:dkey-21e2.3.1	2.64e-28	0.786651	0.234	0.016	7.34e-24	Th2 cells/ILC2s	si:dkey-21e2.3.1
BX322787.1	4.67e-28	0.505172	0.156	0.005	1.3e-23	Th2 cells/ILC2s	BX322787.1
alox5ap	1.07e-27	0.697632	0.422	0.059	2.97e-23	Th2 cells/ILC2s	alox5ap
samsn1a2	1.94e-27	0.880516	0.547	0.102	5.4e-23	Th2 cells/ILC2s	samsn1a
sh3gl2a1	1.68e-24	0.58157	0.406	0.059	4.68e-20	Th2 cells/ILC2s	sh3gl2a
si:zfos-943e10.1	2.58e-24	0.585619	0.297	0.033	7.16e-20	Th2 cells/ILC2s	si:zfos-943e10.1
xbp11	1.27e-23	1.34499	0.938	0.523	3.53e-19	Th2 cells/ILC2s	xbp1
dennd2da1	2.66e-23	0.837759	0.703	0.197	7.38e-19	Th2 cells/ILC2s	dennd2da
ptgis	3.83e-23	0.552429	0.188	0.012	1.06e-18	Th2 cells/ILC2s	ptgis
mknk1	5.51e-23	0.369951	0.219	0.018	1.53e-18	Th2 cells/ILC2s	mknk1
mafa1	1.4e-22	0.705542	0.469	0.086	3.88e-18	Th2 cells/ILC2s	mafa
si:ch211-222l21.11	3.65e-22	1.04066	1	0.727	1.01e-17	Th2 cells/ILC2s	si:ch211-222l21.1
srgn2	3.88e-22	1.12221	0.984	0.806	1.08e-17	Th2 cells/ILC2s	srgn
lamp2	7.72e-22	0.92861	0.625	0.172	2.14e-17	Th2 cells/ILC2s	lamp2
blk1	8.73e-21	0.723636	0.594	0.143	2.43e-16	Th2 cells/ILC2s	blk
si:ch211-145b13.6	2.15e-20	0.392397	0.25	0.027	5.98e-16	Th2 cells/ILC2s	si:ch211-145b13.6
spns3	2.27e-20	0.646508	0.344	0.054	6.32e-16	Th2 cells/ILC2s	spns3
cecr2	4.03e-20	0.426575	0.234	0.025	1.12e-15	Th2 cells/ILC2s	cecr2
st6gal2a	3.1e-19	0.426268	0.234	0.026	8.6e-15	Th2 cells/ILC2s	st6gal2a
raraa	3.55e-19	0.649116	0.328	0.052	9.87e-15	Th2 cells/ILC2s	raraa
msi1	7.48e-19	0.527165	0.328	0.051	2.08e-14	Th2 cells/ILC2s	msi1
spns1	2.07e-18	0.499801	0.328	0.054	5.76e-14	Th2 cells/ILC2s	spns1
hyou1	2.96e-18	0.605112	0.391	0.076	8.21e-14	Th2 cells/ILC2s	hyou1
junbb2	8.23e-18	0.839594	0.578	0.171	2.29e-13	Th2 cells/ILC2s	junbb
cebpb1	8.77e-18	1.17079	0.969	0.674	2.44e-13	Th2 cells/ILC2s	cebpb
ppp1r14bb	5.47e-17	0.274777	0.219	0.026	1.52e-12	Th2 cells/ILC2s	ppp1r14bb
tspan37	1.24e-16	0.385366	0.25	0.035	3.45e-12	Th2 cells/ILC2s	tspan37
si:ch73-147f11.1	1.9e-16	0.270107	0.156	0.013	5.27e-12	Th2 cells/ILC2s	si:ch73-147f11.1
ehd1a	2.84e-16	0.580316	0.328	0.063	7.89e-12	Th2 cells/ILC2s	ehd1a
si:ch211-222e20.4	3.26e-16	0.33781	0.172	0.016	9.06e-12	Th2 cells/ILC2s	si:ch211-222e20.4
klf2b	1.28e-15	0.442865	0.266	0.042	3.54e-11	Th2 cells/ILC2s	klf2b
gig2d2	1.29e-15	0.552068	0.469	0.116	3.59e-11	Th2 cells/ILC2s	gig2d
dhrs1	1.59e-15	0.325164	0.219	0.029	4.43e-11	Th2 cells/ILC2s	dhrs1
si:ch211-277c7.62	5.72e-15	0.615171	0.422	0.099	1.59e-10	Th2 cells/ILC2s	si:ch211-277c7.6
mboat7	2.15e-14	0.400748	0.297	0.055	5.98e-10	Th2 cells/ILC2s	mboat7
gstk1	3.48e-14	0.593425	0.516	0.161	9.66e-10	Th2 cells/ILC2s	gstk1
mapk1	5.79e-14	0.642424	0.234	0.037	1.61e-09	Th2 cells/ILC2s	mapk1
[truncated: 2,576 more rows]
