# Supplementary material for: Single-cell analyses reveal early thymic progenitors and pre-B cells in zebrafish
Source: J Exp Med. 2022 Aug 8;219(9):e20220038. doi: 10.1084/jem.20220038 (PMC9365674; doi:10.1084/jem.20220038)
Supplement: Table S14 — shows top distinguishing genes between marrow T and NK-like cells. [file jem_20220038_tables14.xls]

## Sheet: Table S14 title
Table S14. Top distinguishing genes between marrow T and NK-like cells

## Sheet: Seurat_FindMarkers
	p_val	avg_logFC	pct.1	pct.2	p_val_adj
spi1b	1.23436e-261	-2.42173	0.017	0.876	3.42868e-257
ckbb	1.27438e-207	-1.87398	0.006	0.693	3.53983e-203
fcer1gl	1.1802e-200	-1.9571	0.021	0.734	3.27823e-196
cfbl	2.45633e-164	-1.93063	0.01	0.583	6.82294e-160
eomesa	3.56639e-155	-1.48103	0.071	0.748	9.90636e-151
CABZ01073834.1	1.69165e-143	-1.61817	0.056	0.693	4.6989e-139
aif1l	1.62031e-135	-1.64028	0.008	0.493	4.50072e-131
zeb2a	3.86783e-129	-0.93746	0.009	0.476	1.07437e-124
id2a	5.73397e-129	-1.60098	0.113	0.752	1.59273e-124
si:dkey-237j10.2	3.47845e-117	-0.700424	0.01	0.448	9.66209e-113
ccl35.1	1.44234e-114	-2.2261	0.014	0.455	4.00639e-110
rbm38	6.09295e-107	-0.781546	0.02	0.455	1.69244e-102
ak1	6.81588e-98	-0.884509	0.042	0.5	1.89325e-93
dusp2	5.79462e-97	2.65995	0.821	0.124	1.60957e-92
CABZ01046427.2	1.63833e-96	-0.807237	0.002	0.341	4.5508e-92
CR936442.1	6.30768e-96	2.21332	0.94	0.617	1.75208e-91
nkl.3	1.38566e-95	-3.42682	0.014	0.386	3.84895e-91
ephx2	2.77839e-95	-0.742406	0.007	0.362	7.71753e-91
rnaset2l	7.17695e-94	-0.809402	0.009	0.362	1.99354e-89
id3	1.2295e-91	1.65139	0.913	0.3	3.41518e-87
ccl33.2	3.61997e-87	-1.45585	0.002	0.31	1.00552e-82
icn	5.6304e-86	-2.222	0.077	0.538	1.56396e-81
fam43a	4.4197e-83	-0.847004	0.044	0.459	1.22766e-78
si:ch211-136m16.8	5.91578e-78	-1.03895	0.183	0.741	1.64323e-73
si:dkey-109a10.2	2.56566e-76	1.79758	0.687	0.048	7.12664e-72
sema7a	2.06783e-75	-0.698378	0.002	0.272	5.74383e-71
ccr2	5.36193e-75	-0.602961	0.011	0.314	1.48938e-70
bpifcl	5.49822e-75	-0.757201	0.006	0.29	1.52724e-70
mef2cb	6.79785e-75	-0.896907	0.014	0.321	1.88824e-70
sftpba	1.06716e-73	-0.670626	0.002	0.266	2.96426e-69
si:ch211-102c2.4	2.27583e-73	-1.02648	0.223	0.786	6.32156e-69
cyba	8.17551e-72	-0.64712	0.029	0.369	2.27091e-67
mef2b	4.1803e-71	-0.860294	0.009	0.29	1.16116e-66
cnpy3	6.26116e-71	-0.619478	0.043	0.41	1.73916e-66
fybb	1.97935e-70	-0.969076	0.164	0.662	5.49803e-66
2022-09-15	4.26643e-69	-0.428839	0.006	0.272	1.18509e-64
sftpbb	1.61295e-67	-0.86068	0.049	0.41	4.4803e-63
hck	6.67762e-67	-1.30856	0.224	0.724	1.85484e-62
si:dkey-183p4.10	7.92635e-66	1.41445	0.632	0.034	2.2017e-61
CABZ01076275.1	9.24839e-66	-0.553549	0.012	0.286	2.56892e-61
si:ch211-195b13.1	1.72376e-65	-0.808652	0.037	0.372	4.78809e-61
btk	8.54424e-64	-0.676496	0.097	0.528	2.37333e-59
cd81a	1.75682e-62	-0.701561	0.072	0.466	4.87991e-58
FP236356.1	2.13516e-62	1.36593	0.691	0.11	5.93084e-58
sox4a.1	7.28228e-62	-0.522337	0.01	0.262	2.0228e-57
gm2a	3.44783e-60	-0.778716	0.08	0.462	9.57705e-56
il2rb	8.66889e-60	1.70945	0.664	0.138	2.40796e-55
csf2rb	1.43819e-58	-0.808708	0.043	0.366	3.99487e-54
lcp2b	1.90032e-57	-0.806527	0.121	0.548	5.27852e-53
cox6a2	2.51959e-57	-0.626047	0.027	0.31	6.99867e-53
btg1	2.6068e-57	0.872434	0.978	0.872	7.24092e-53
sla2	4.22685e-55	1.40916	0.644	0.103	1.17409e-50
rassf2a	5.48992e-55	-0.404377	0.023	0.29	1.52494e-50
grasp	6.56309e-55	-0.594434	0.106	0.514	1.82303e-50
washc2c	2.37666e-53	-0.726827	0.073	0.417	6.60166e-49
gpr183a	1.38386e-51	1.35536	0.704	0.303	3.84396e-47
ccl34b.4	3.54695e-51	2.32841	0.585	0.1	9.85237e-47
zgc:152891	1.45156e-49	-0.601568	0.027	0.279	4.03199e-45
yrk	1.57436e-49	-0.758056	0.175	0.593	4.37309e-45
arpc5b	9.20165e-49	-1.08805	0.207	0.6	2.55594e-44
ppiab	1.00438e-48	-0.940591	0.802	0.969	2.78985e-44
efhd2	5.52189e-48	-0.775373	0.083	0.414	1.53382e-43
cd74b	1.26094e-47	-0.847928	0.677	0.924	3.50251e-43
MYL6 (1 of many)	8.28539e-47	-0.809909	0.717	0.945	2.30143e-42
dusp5	3.89349e-45	-0.809444	0.088	0.417	1.0815e-40
zgc:110339	9.58944e-45	-0.56771	0.032	0.276	2.66366e-40
si:dkey-32n7.4	1.55247e-44	-0.564249	0.026	0.259	4.3123e-40
arl11	1.40091e-43	-0.874586	0.101	0.445	3.89131e-39
krt8	2.78047e-43	-0.574935	0.025	0.252	7.72331e-39
skap2	1.42574e-42	-0.594313	0.192	0.603	3.96028e-38
actb1	1.43589e-42	-1.14577	0.776	0.91	3.98846e-38
cnp	1.75016e-41	-0.806399	0.276	0.683	4.86142e-37
BX897691.1	1.80389e-41	1.30663	0.44	0.007	5.01068e-37
cd74a	4.68755e-41	-0.9943	0.765	0.952	1.30206e-36
fam49ba	6.49922e-41	-0.742589	0.421	0.838	1.80529e-36
prkar2aa	9.12496e-41	-0.53744	0.175	0.572	2.53464e-36
CABZ01046432.1	1.68113e-40	-0.515357	0.037	0.276	4.66967e-36
scdb	1.69344e-40	-0.559983	0.032	0.266	4.70386e-36
b2m	2.74839e-40	0.756999	0.961	0.934	7.63419e-36
alox5ap	3.18e-40	-0.486904	0.031	0.259	8.83308e-36
ipo7	5.10407e-40	-0.546732	0.172	0.555	1.41776e-35
itgb2	5.45898e-40	-0.890837	0.287	0.683	1.51634e-35
si:dkey-27i16.2	1.19201e-39	1.18671	0.638	0.279	3.31105e-35
pdxdc1	1.60575e-39	-0.39843	0.033	0.266	4.46028e-35
scinlb	3.69123e-39	0.883823	0.734	0.341	1.02531e-34
ier2b	7.08403e-39	0.883409	0.874	0.645	1.96773e-34
si:ch211-165d12.4	9.18514e-39	1.38098	0.561	0.169	2.55136e-34
gzmk	1.21655e-38	1.35107	0.425	0.014	3.3792e-34
grap2b	1.32221e-38	-0.719292	0.466	0.834	3.67272e-34
samsn1b	3.119e-38	1.06048	0.507	0.093	8.66364e-34
actb2	8.14801e-38	-0.979127	0.973	0.955	2.26327e-33
nkl.4	9.79575e-38	-2.19387	0.164	0.472	2.72096e-33
plek	1.26929e-37	-0.468	0.143	0.5	3.5257e-33
si:ch211-119e14.1	1.34783e-37	0.737218	0.873	0.669	3.74387e-33
btg2	1.6391e-37	0.879916	0.844	0.6	4.55292e-33
fgd4a	2.2745e-37	-0.355793	0.034	0.259	6.31787e-33
fermt3b	7.57286e-37	-0.533582	0.205	0.6	2.10351e-32
cyfip1	1.33714e-36	-0.56648	0.055	0.303	3.71417e-32
rplp1	4.89349e-36	0.324944	1	1	1.35927e-31
dicp1.1	7.8968e-36	-1.02841	0.05	0.283	2.19349e-31
cfl1	8.15959e-36	-0.826259	0.907	0.979	2.26649e-31
si:dkey-33i11.9	2.53354e-35	-0.560031	0.101	0.403	7.03743e-31
gata3	3.16342e-35	-0.715579	0.076	0.341	8.78703e-31
ptprea	2.79408e-34	-0.888067	0.302	0.655	7.76111e-30
si:ch211-199g17.2	8.58314e-34	-0.772185	0.266	0.645	2.38414e-29
itm2bb	1.21801e-33	-0.619102	0.482	0.845	3.38328e-29
arpc2	3.12012e-33	-0.697913	0.64	0.931	8.66675e-29
rpsa	3.17184e-33	0.265998	1	1	8.81043e-29
idh2	5.50879e-33	-0.625917	0.446	0.8	1.53018e-28
nme2b.1	7.83861e-33	-0.301488	0.998	0.997	2.17733e-28
si:ch211-196f2.6	1.26134e-32	1.15697	0.38	0.014	3.50363e-28
arpc1b	2.39614e-32	-0.839316	0.872	0.966	6.65576e-28
si:ch1073-220m6.1	3.29516e-32	0.930921	0.368	0.01	9.15296e-28
rab5c	4.32431e-32	-0.636931	0.265	0.641	1.20116e-27
mt-atp6	2.51951e-31	-1.16034	0.714	0.855	6.99844e-27
mt-nd1	6.13418e-31	-0.663206	0.488	0.821	1.70389e-26
b2ml	7.29996e-31	0.539526	0.967	0.928	2.02771e-26
rps27.1	7.95428e-31	0.294492	1	1	2.20946e-26
fcer1g	8.54268e-31	-0.9045	0.31	0.662	2.3729e-26
BX005340.1	9.52111e-30	-0.311605	0.068	0.31	2.64468e-25
irs1	1.89714e-29	-0.509624	0.098	0.366	5.26968e-25
si:dkey-260g12.1	4.1495e-29	0.854147	0.405	0.052	1.15261e-24
CABZ01054965.1	4.3807e-29	0.874326	0.34	0.01	1.21683e-24
plk3	1.10677e-28	0.823462	0.716	0.452	3.07428e-24
parvg	1.20163e-28	-0.473283	0.247	0.6	3.33778e-24
sh3bgrl	1.34405e-28	-0.52269	0.323	0.721	3.73338e-24
adrb2a	2.23967e-28	-0.432045	0.055	0.269	6.22114e-24
cmah	3.38049e-28	0.838527	0.329	0.007	9.38999e-24
tnfsf14	7.73206e-28	1.23319	0.325	0.007	2.14773e-23
zap70	1.16794e-27	0.912227	0.319	0.003	3.24419e-23
pfn1	1.96462e-27	-0.857113	0.99	0.972	5.45714e-23
dusp6	1.97114e-27	-0.494699	0.233	0.586	5.47523e-23
plekho2	6.30153e-27	-0.769059	0.433	0.79	1.75038e-22
zgc:136605	7.64862e-27	0.903046	0.307	0	2.12456e-22
fam49a	8.24827e-27	0.910635	0.463	0.162	2.29112e-22
hmgb3a	1.07985e-26	-0.463714	0.195	0.524	2.9995e-22
capza1b	1.58002e-26	-0.693739	0.451	0.79	4.38883e-22
ccl38.6	2.00331e-26	2.15942	0.302	0	5.5646e-22
si:dkey-266f7.10	2.00331e-26	1.00017	0.302	0	5.5646e-22
wipf1b	4.60113e-26	0.764639	0.352	0.045	1.27806e-21
RPS17	8.39459e-26	-0.371766	0.98	0.986	2.33177e-21
cytip	1.02768e-25	0.798964	0.408	0.1	2.85459e-21
si:ch211-203d1.3	1.38324e-25	-0.313007	0.056	0.259	3.84222e-21
ppiaa	1.62197e-25	-0.352368	0.986	0.997	4.50534e-21
hspa8	1.78838e-25	-0.41535	0.899	0.976	4.96757e-21
alas1	2.33143e-25	-0.507199	0.088	0.317	6.47601e-21
bcl11ba	2.63282e-25	0.836272	0.296	0.003	7.31319e-21
ccl36.1	3.19738e-25	2.13744	0.324	0.024	8.88137e-21
CR848749.2	4.53076e-25	1.02408	0.294	0.003	1.25851e-20
mt-nd2	8.07579e-25	-0.575244	0.551	0.841	2.24321e-20
tln1	1.17889e-24	-0.655784	0.55	0.862	3.27459e-20
grap2a	1.27258e-24	0.696838	0.5	0.183	3.53484e-20
si:dkey-171c9.3	2.47959e-24	0.750096	0.58	0.328	6.88757e-20
mtpn	2.68384e-24	-0.632154	0.231	0.521	7.45491e-20
nkl.1	5.61681e-24	1.80985	0.316	0.024	1.56018e-19
itk	6.38357e-24	0.716863	0.31	0.024	1.77317e-19
spry2	9.45355e-24	0.74048	0.304	0.021	2.62591e-19
actr2a	1.16854e-23	-0.554931	0.385	0.721	3.24586e-19
si:busm1-266f07.2	1.34322e-23	-0.690924	0.576	0.859	3.73107e-19
ybx1	2.26294e-23	-0.319324	0.965	0.983	6.28576e-19
rab7	3.9492e-23	-0.347129	0.176	0.472	1.09697e-18
h3f3b.1.2	6.02e-23	-0.45284	0.27	0.576	1.67217e-18
gdi2	6.71194e-23	-0.46996	0.377	0.703	1.86437e-18
txnipa	1.1052e-22	0.722116	0.753	0.586	3.0699e-18
cxcr3.1.1	1.30555e-22	0.842997	0.358	0.079	3.62642e-18
lck	1.68232e-22	0.680904	0.275	0.007	4.67298e-18
CU972454.4	1.92441e-22	-0.453771	0.112	0.348	5.34542e-18
ptmab	2.10567e-22	-0.544647	0.842	0.955	5.84892e-18
hcls1	2.48172e-22	-0.677129	0.451	0.741	6.89348e-18
si:ch211-284f22.3	2.80514e-22	0.727071	0.345	0.059	7.79183e-18
PRF1 (1 of many)	3.25301e-22	-0.981367	0.069	0.259	9.0359e-18
ipcef1	5.40037e-22	-0.390491	0.123	0.372	1.50006e-17
rab5aa	6.2919e-22	-0.351991	0.163	0.448	1.7477e-17
zgc:92335	6.42641e-22	-0.277751	0.068	0.266	1.78506e-17
setbp1	6.52265e-22	0.859581	0.453	0.186	1.8118e-17
vaspa	6.64451e-22	-0.757502	0.27	0.545	1.84564e-17
arpc4l	6.86331e-22	-0.597128	0.429	0.748	1.90642e-17
mibp2	7.69837e-22	-0.462601	0.837	0.914	2.13838e-17
gnai2b	8.87961e-22	0.683203	0.423	0.148	2.46649e-17
si:dkey-51e6.1	1.10531e-21	-0.303838	0.081	0.29	3.07021e-17
anxa4	1.14348e-21	-0.306628	0.101	0.328	3.17624e-17
atp5mc3b	1.46275e-21	-0.454376	0.771	0.897	4.06309e-17
abracl	1.57584e-21	-0.506879	0.24	0.524	4.37721e-17
chd7	1.82026e-21	0.743415	0.295	0.031	5.05613e-17
myo1f	1.89474e-21	-0.435798	0.075	0.272	5.26301e-17
themis	2.23634e-21	0.669727	0.252	0	6.21187e-17
p2rx1	3.10938e-21	0.797373	0.255	0.003	8.63692e-17
arpc3	3.25614e-21	-0.752442	0.688	0.876	9.04457e-17
plscr3b	3.55433e-21	-0.373189	0.081	0.283	9.87287e-17
rps6ka1	5.54788e-21	-0.463318	0.35	0.669	1.54104e-16
mt-nd4	7.93701e-21	-0.464333	0.76	0.91	2.20466e-16
atp1b1a	9.66119e-21	-0.577451	0.442	0.724	2.68359e-16
arhgap4a	9.8495e-21	-0.332521	0.118	0.359	2.73589e-16
cited4a	1.18085e-20	-0.272326	0.088	0.297	3.28004e-16
fam49bb	1.19228e-20	-0.408451	0.232	0.521	3.31179e-16
tubb4b	1.42706e-20	-0.470678	0.478	0.755	3.96395e-16
caprin1b	2.5121e-20	-0.390936	0.344	0.666	6.97786e-16
cct8	2.64497e-20	-0.323569	0.22	0.51	7.34694e-16
ssr3	3.3863e-20	-0.322489	0.225	0.514	9.40613e-16
psap	3.89005e-20	-0.391241	0.218	0.507	1.08054e-15
faua	4.10067e-20	0.251023	0.999	1	1.13904e-15
egr1	5.89374e-20	0.9325	0.382	0.11	1.6371e-15
eif4ebp1	6.14003e-20	-0.432573	0.243	0.521	1.70551e-15
ostf1	2.03878e-19	-0.385717	0.193	0.462	5.66311e-15
atp6v1e1b	2.13354e-19	-0.299181	0.089	0.29	5.92634e-15
mhc2dab	2.30801e-19	-0.801292	0.309	0.545	6.41095e-15
cebpb	3.02671e-19	0.882059	0.725	0.521	8.40728e-15
cnn2	4.33885e-19	-0.542087	0.242	0.51	1.2052e-14
si:dkey-183i3.6	4.95455e-19	1.30436	0.289	0.041	1.37622e-14
mcl1a	1.12338e-18	0.417032	0.971	0.959	3.12041e-14
si:ch211-132g1.4	1.22889e-18	0.802968	0.306	0.059	3.41349e-14
ctss2.1	1.73676e-18	-0.737139	0.246	0.479	4.8242e-14
cotl1	2.35442e-18	-0.832422	0.752	0.859	6.53988e-14
si:dkey-206d17.12	2.36181e-18	-0.412345	0.175	0.428	6.5604e-14
rplp2l	3.56949e-18	0.257233	0.999	0.993	9.91496e-14
gstm.1	3.91685e-18	-0.387163	0.2	0.445	1.08798e-13
mapre1a	4.40781e-18	-0.381241	0.159	0.393	1.22436e-13
rsl24d1	4.72713e-18	0.324628	0.993	0.979	1.31305e-13
map2k2a	5.23408e-18	-0.264081	0.111	0.328	1.45387e-13
mhc1zba	7.91884e-18	0.416622	0.912	0.855	2.19962e-13
nupr1a	1.07971e-17	-0.296745	0.222	0.493	2.99911e-13
ccni	1.35922e-17	0.432848	0.955	0.917	3.77551e-13
mrtfab	2.04621e-17	-0.269386	0.084	0.269	5.68375e-13
calm3a	3.99947e-17	-0.375198	0.24	0.503	1.11093e-12
mrps15	4.52991e-17	0.675438	0.513	0.303	1.25827e-12
pak2a	4.88531e-17	-0.320553	0.232	0.5	1.35699e-12
calm1b	6.31298e-17	0.557007	0.732	0.559	1.75356e-12
stk17b	1.05594e-16	-0.444048	0.257	0.514	2.93307e-12
ccdc88b	3.26749e-16	-0.295118	0.208	0.462	9.07611e-12
uqcrh	5.27157e-16	-0.323295	0.322	0.6	1.46428e-11
dap1b	6.87829e-16	0.638587	0.623	0.517	1.91058e-11
CU499336.2	7.42663e-16	0.645027	0.403	0.172	2.0629e-11
cmip	9.83728e-16	-0.337306	0.165	0.397	2.7325e-11
zgc:162730	1.18492e-15	-0.600931	0.681	0.862	3.29135e-11
gapdhs	1.27202e-15	-0.506653	0.657	0.862	3.53329e-11
metap2b	1.30744e-15	-0.27056	0.191	0.438	3.63167e-11
npc2	1.44355e-15	-0.417409	0.2	0.438	4.00975e-11
xpo6	1.66756e-15	-0.281649	0.082	0.252	4.63198e-11
gabarapb	2.61476e-15	-0.485765	0.527	0.769	7.26303e-11
apbb1ip	3.17058e-15	-0.349629	0.307	0.583	8.80692e-11
snap23.1	3.65868e-15	-0.250653	0.142	0.355	1.01627e-10
gadd45ba	3.98791e-15	0.962561	0.535	0.372	1.10772e-10
eef1db	5.24119e-15	-0.374388	0.644	0.852	1.45584e-10
plekhj1	5.43904e-15	-0.314432	0.177	0.407	1.5108e-10
gng2	6.59795e-15	-0.423663	0.151	0.355	1.83271e-10
b3gnt5a	8.0021e-15	0.639719	0.285	0.072	2.22274e-10
COX5B	1.14603e-14	-0.321167	0.541	0.81	3.18332e-10
si:dkey-216e24.9	1.36909e-14	0.651852	0.326	0.121	3.80293e-10
fscn1a	2.81538e-14	0.700846	0.257	0.059	7.82029e-10
CABZ01109481.1	2.87406e-14	-0.335083	0.167	0.376	7.98328e-10
hsp90b1	3.33332e-14	-0.262449	0.1	0.272	9.25898e-10
cycsb	3.70862e-14	-0.332337	0.181	0.39	1.03014e-09
mt-nd3	3.87241e-14	-0.315307	0.46	0.728	1.07564e-09
ptpn4b	1.00479e-13	0.491759	0.37	0.141	2.79102e-09
atp6v0ca	1.02144e-13	-0.30068	0.178	0.386	2.83725e-09
ncaldb	1.08917e-13	0.630889	0.475	0.31	3.02538e-09
ndufs2	1.11017e-13	-0.256412	0.172	0.39	3.08372e-09
srgn	1.11678e-13	0.540194	0.841	0.697	3.10209e-09
cox6b2	1.42085e-13	-0.355945	0.674	0.841	3.9467e-09
mknk2b	1.65216e-13	0.593416	0.645	0.507	4.5892e-09
zgc:162944	2.68196e-13	0.462316	0.771	0.714	7.44968e-09
rab1ab	3.33322e-13	-0.278686	0.236	0.479	9.25868e-09
ponzr1	3.95773e-13	0.436116	0.718	0.562	1.09934e-08
ndfip2	4.39537e-13	-0.333104	0.3	0.569	1.2209e-08
camk1b	5.32368e-13	-0.323941	0.11	0.279	1.47876e-08
eif3c	5.33325e-13	-0.293554	0.486	0.779	1.48142e-08
si:dkeyp-85e10.3	6.46515e-13	0.509027	0.316	0.114	1.79583e-08
lcp1	7.29851e-13	-0.760031	0.654	0.814	2.02731e-08
dok2	7.47736e-13	-0.390703	0.315	0.572	2.07699e-08
grb2b	8.7412e-13	-0.335771	0.28	0.521	2.42804e-08
cox6c	1.00041e-12	-0.270375	0.41	0.693	2.77885e-08
cst3	1.07085e-12	-0.336926	0.288	0.538	2.97451e-08
nfkbiab	1.3786e-12	0.504959	0.792	0.71	3.82935e-08
arrdc3b	1.40045e-12	0.663032	0.445	0.269	3.89004e-08
bcl2l10	1.43251e-12	0.462592	0.475	0.269	3.97908e-08
ahcy	1.77202e-12	-0.424121	0.251	0.452	4.92214e-08
wasb	1.86013e-12	0.365721	0.894	0.862	5.16688e-08
sec61b	2.49743e-12	-0.286569	0.267	0.5	6.9371e-08
ms4a17a.6	3.80208e-12	0.553327	0.357	0.169	1.0561e-07
mob3a	5.22435e-12	-0.258829	0.346	0.628	1.45117e-07
si:ch211-25d12.7	5.61807e-12	0.431462	0.295	0.097	1.56053e-07
tmsb4x	6.59919e-12	-0.626034	0.995	0.979	1.83306e-07
h2afvb	6.91616e-12	-0.581893	0.334	0.576	1.9211e-07
hmga1a	7.73192e-12	0.39347	0.727	0.638	2.14769e-07
myca	1.02622e-11	0.605092	0.452	0.279	2.85052e-07
uqcrq	1.02802e-11	-0.267952	0.249	0.472	2.85553e-07
fkbp1aa	1.0401e-11	0.458498	0.583	0.466	2.88909e-07
syk	1.11948e-11	-0.257024	0.489	0.779	3.10958e-07
calm3b	1.15314e-11	-0.323607	0.321	0.566	3.20309e-07
rgs18	1.15826e-11	-0.257759	0.226	0.445	3.2173e-07
ywhabl	1.46427e-11	-0.280096	0.466	0.731	4.06731e-07
zgc:152774	2.05313e-11	-0.342733	0.406	0.638	5.70297e-07
elf1	2.1534e-11	-0.320157	0.465	0.738	5.98151e-07
CABZ01111959.1	2.17528e-11	-0.257698	0.147	0.328	6.04226e-07
tbc1d10c	4.24312e-11	0.518984	0.327	0.152	1.17861e-06
tagapa	4.63686e-11	0.506971	0.669	0.521	1.28798e-06
vamp8	6.24859e-11	-0.267824	0.161	0.338	1.73567e-06
atp5f1e	6.51439e-11	-0.266057	0.519	0.755	1.8095e-06
si:dkey-112e7.2	6.89395e-11	-0.277353	0.553	0.766	1.91493e-06
arpc4	8.07421e-11	-0.422985	0.522	0.714	2.24277e-06
capza1a	8.70444e-11	-0.304909	0.457	0.721	2.41783e-06
tefa	1.333e-10	0.407313	0.712	0.624	3.70266e-06
sh3bgrl3	1.41622e-10	-0.288531	0.325	0.569	3.93384e-06
rab6bb	2.3219e-10	0.47734	0.259	0.093	6.44955e-06
vdac2	2.59601e-10	-0.293318	0.566	0.766	7.21095e-06
kctd12.2	2.79677e-10	-0.385852	0.352	0.552	7.76858e-06
cct4	3.44591e-10	-0.272955	0.541	0.738	9.57169e-06
RASSF5	6.43537e-10	-0.425275	0.411	0.634	1.78755e-05
klf3	7.08771e-10	0.723276	0.274	0.107	1.96875e-05
cpne1	8.25559e-10	0.467426	0.474	0.348	2.29315e-05
mhc1uka	8.65382e-10	0.594175	0.306	0.159	2.40377e-05
mylk5	8.94334e-10	-0.26996	0.121	0.272	2.48419e-05
rpl26	1.05335e-09	0.433898	0.717	0.655	2.9259e-05
selenow1	1.19786e-09	-0.418522	0.459	0.638	3.32728e-05
plxnc1	1.26581e-09	-0.346142	0.224	0.4	3.51604e-05
ppp1caa	1.42647e-09	-0.250942	0.233	0.434	3.9623e-05
si:ch211-226m16.2	1.45336e-09	0.331852	0.751	0.652	4.03701e-05
dusp1	1.63733e-09	0.371754	0.86	0.831	4.54802e-05
si:ch73-248e21.5	1.90581e-09	0.528168	0.496	0.39	5.29375e-05
rgs13	2.97489e-09	-0.291133	0.343	0.555	8.26335e-05
mbnl3	4.44193e-09	-0.272342	0.197	0.376	0.000123384
tpm3	4.82386e-09	-0.364042	0.411	0.638	0.000133992
zgc:171497	5.05831e-09	0.46151	0.292	0.145	0.000140505
myl12.1	5.71033e-09	-0.377308	0.842	0.959	0.000158616
scin	6.79966e-09	0.409378	0.386	0.228	0.000188874
si:ch73-248e21.7	8.5125e-09	0.489216	0.533	0.417	0.000236452
rnf213a	1.0339e-08	0.486635	0.628	0.593	0.000287186
arhgdia	1.17094e-08	-0.28354	0.646	0.862	0.000325253
coro1a	1.17708e-08	-0.444973	0.928	0.962	0.000326957
mt-nd5	1.36208e-08	-0.253004	0.391	0.61	0.000378346
ndufa4l	2.0881e-08	-0.286712	0.64	0.779	0.000580013
skap1	4.52249e-08	0.332576	0.276	0.124	0.00125621
tox	7.42574e-08	0.45057	0.305	0.148	0.00206265
tnfb	1.00886e-07	0.536081	0.287	0.141	0.00280232
ptprc	1.05605e-07	-0.373775	0.825	0.959	0.00293339
prdx2	1.43747e-07	-0.330429	0.326	0.49	0.00399285
scgn	1.5106e-07	-0.300108	0.212	0.362	0.00419599
si:ch73-1a9.3	2.61335e-07	-0.315262	0.393	0.579	0.0072591
rab44	2.78624e-07	-0.432032	0.551	0.734	0.00773933
psmb9a	3.10843e-07	0.424153	0.374	0.255	0.00863427
ccr2.1	3.67351e-07	0.443223	0.35	0.217	0.0102039
dock10	6.46213e-07	0.456171	0.434	0.331	0.0179499
zfp36l1a	1.12168e-06	0.421711	0.343	0.221	0.0311568
FP101882.1	1.28759e-06	0.338519	0.372	0.245	0.0357653
ifi30	1.48813e-06	-0.475309	0.207	0.345	0.0413358
prkacba	3.07534e-06	0.33872	0.315	0.193	0.0854236
stk17al	3.36504e-06	0.314883	0.382	0.241	0.0934708
calcoco2	3.83515e-06	0.341337	0.257	0.141	0.106529
pam16	5.27808e-06	0.404136	0.294	0.193	0.146609
litaf	5.41863e-06	0.309984	0.528	0.455	0.150513
abi3a	6.54575e-06	-0.439706	0.311	0.421	0.181821
sik1	6.60578e-06	-0.336106	0.461	0.624	0.183489
myh11a	1.08482e-05	-0.862884	0.357	0.455	0.30133
si:ch211-194k22.8	1.28464e-05	0.442216	0.287	0.197	0.356836
si:ch211-132p1.3	1.35779e-05	0.360375	0.48	0.421	0.377154
sat1a.2	1.45423e-05	0.269053	0.837	0.862	0.40394
s1pr4	1.556e-05	0.508079	0.279	0.169	0.43221
sept9b	2.27081e-05	0.401756	0.343	0.262	0.630764
vsir	2.45943e-05	0.254779	0.62	0.552	0.683155
slc9a3r1a	2.47797e-05	0.347761	0.262	0.166	0.688306
cnbpb	2.49551e-05	0.278533	0.681	0.683	0.693178
fosb	2.7785e-05	0.737706	0.251	0.152	0.771785
tpi1b	2.96991e-05	-0.253879	0.562	0.724	0.824953
cyth4a	3.26782e-05	0.3366	0.32	0.21	0.907704
acap1	3.38586e-05	0.393266	0.4	0.331	0.940489
tes	3.39614e-05	0.360695	0.344	0.252	0.943346
arhgef3l	4.21766e-05	0.339179	0.388	0.31	1
tnip1	4.45032e-05	0.469527	0.469	0.431	1
lipia	5.46814e-05	0.361934	0.319	0.207	1
si:dkey-112a7.4	5.91079e-05	0.360126	0.362	0.29	1
psmb8a	6.30784e-05	0.342666	0.497	0.455	1
si:dkey-262k9.2	6.45733e-05	0.256632	0.27	0.162	1
egr3	6.52242e-05	0.454289	0.325	0.224	1
nfkbiaa	7.50794e-05	0.641923	0.399	0.341	1
hmha1b	7.77776e-05	0.314013	0.504	0.49	1
arl5c	8.61897e-05	0.292382	0.488	0.39	1
socs1a	0.000118732	0.513585	0.262	0.183	1
tnrc6c1	0.000142209	0.269625	0.661	0.655	1
ldha	0.00020316	-0.419527	0.279	0.393	1
tagln2	0.000208468	0.302982	0.394	0.293	1
tox2	0.000289441	0.363755	0.323	0.241	1
ywhaqa	0.000364326	0.297163	0.648	0.683	1
lcp2a	0.000396035	0.334336	0.264	0.19	1
celf2	0.000433652	0.326705	0.392	0.328	1
ier2a	0.000473256	0.303812	0.532	0.479	1
psmb12	0.000546687	0.371143	0.35	0.297	1
klf2a	0.000571116	0.308982	0.282	0.19	1
mhc1uba	0.000579301	0.819435	0.331	0.279	1
socs3a	0.000654406	-0.289473	0.413	0.534	1
si:dkeyp-68b7.12	0.00098994	0.284364	0.578	0.593	1
def6a	0.00106944	0.290451	0.475	0.459	1
cxcr4b	0.00129035	0.259485	0.895	0.938	1
si:ch211-167j9.5	0.00139565	0.299837	0.341	0.269	1
AKAP13	0.00155964	0.264429	0.446	0.41	1
fosab	0.00187793	0.617553	0.658	0.669	1
2022-09-12	0.00215825	0.313854	0.397	0.376	1
lpar5a	0.00265795	0.261077	0.522	0.503	1
sqstm1	0.00313925	0.280678	0.382	0.341	1
nrros	0.00322138	0.381782	0.542	0.562	1
junba	0.00417547	0.340062	0.305	0.241	1
atf7ip	0.00688488	0.278255	0.356	0.328	1
mid1ip1l	0.00834467	0.253537	0.467	0.445	1
histh1l	0.00854384	0.353575	0.353	0.293	1
si:ch211-105j21.9	0.0112115	0.255932	0.484	0.497	1
pbxip1b	0.0121633	0.281663	0.305	0.262	1
jpt1b	0.0162999	0.30038	0.323	0.297	1
si:dkey-185m8.2	0.0174997	0.320692	0.431	0.407	1
sept7b	0.0187416	0.267803	0.409	0.407	1
msna	0.0209497	-0.371334	0.887	0.914	1
zgc:158463	0.0227448	0.375261	0.883	0.879	1
hif1al	0.0271009	0.380951	0.3	0.286	1
tsc22d3	0.0280276	0.256706	0.647	0.703	1
CU929418.1	0.0284895	0.306153	0.358	0.369	1
gbp	0.0418542	0.289001	0.502	0.524	1
cyth1a.1	0.0695622	0.266838	0.403	0.414	1
ezrb	0.0698828	0.257373	0.267	0.255	1
zranb2	0.0702281	0.251204	0.261	0.238	1
tmem131l	0.082388	0.255436	0.438	0.466	1
lonrf1l	0.0874512	0.269927	0.295	0.286	1
jdp2b	0.105336	0.653335	0.38	0.386	1
ankrd12	0.157867	0.255758	0.392	0.421	1
hmgn2	0.281178	-0.88745	0.72	0.666	1
BX120005.1	0.326237	-0.312921	0.327	0.283	1
sh2d1ab	0.645247	0.308566	0.447	0.497	1

## Sheet: Monocle_TopMarkers
	gene_id	gene_short_name	cell_group	marker_score	mean_expression	fraction_expressing	specificity	pseudo_R2	marker_test_p_value	marker_test_q_value
5	spi1b	spi1b	NK-like Cells	0.839284	3.95923	0.875862	0.958237	0.798269	3.32e-230	1.85e-225
6	si:ch211-102c2.4	si:ch211-102c2.4	NK-like Cells	0.536202	1.88828	0.786207	0.682011	0.264592	8.6e-62	4.78e-57
8	actb2	actb2	NK-like Cells	0.583664	90.6263	0.955172	0.611056	0.0961278	2.65e-22	1.47e-17
9	arpc1b	arpc1b	NK-like Cells	0.578408	7.19922	0.965517	0.599066	0.14524	2.27e-33	1.26e-28
11	ptmab	ptmab	NK-like Cells	0.52306	5.04003	0.955172	0.547608	0.102885	8.3e-24	4.61e-19
12	fam49ba	fam49ba	NK-like Cells	0.519463	1.57397	0.837931	0.619936	0.181607	8.69e-42	4.83e-37
13	fcer1gl	fcer1gl	NK-like Cells	0.669698	2.53475	0.734483	0.911795	0.600893	1.05e-157	5.81e-153
14	actb1	actb1	NK-like Cells	0.586274	15.6332	0.910345	0.644013	0.166138	3.5e-38	1.94e-33
16	arpc2	arpc2	NK-like Cells	0.548313	2.68515	0.931034	0.588928	0.153152	3.48e-35	1.94e-30
17	tmsb4x	tmsb4x	NK-like Cells	0.541451	61.154	0.97931	0.55289	0.0157499	0.000103822	1
18	ckbb	ckbb	NK-like Cells	0.666955	2.07994	0.693103	0.962274	0.63461	4.98e-169	2.76e-164
25	id2a	id2a	NK-like Cells	0.61391	2.25224	0.751724	0.81667	0.460228	3.25e-114	1.8e-109
27	cd74a	cd74a	NK-like Cells	0.590452	12.4782	0.951724	0.620402	0.180431	1.64e-41	9.11e-37
28	CABZ01073834.1	CABZ01073834.1	NK-like Cells	0.575786	2.14158	0.693103	0.830736	0.433125	1.9e-106	1.06e-101
29	cfl1	cfl1	NK-like Cells	0.581229	9.99905	0.97931	0.593508	0.156052	7.5e-36	4.16e-31
30	si:ch211-136m16.8	si:ch211-136m16.8	NK-like Cells	0.518859	1.59081	0.741379	0.699856	0.275879	1.32e-64	7.35e-60
32	eomesa	eomesa	NK-like Cells	0.621346	1.70654	0.748276	0.83037	0.512227	1.21e-129	6.75e-125
36	hck	hck	NK-like Cells	0.529421	2.4437	0.724138	0.731105	0.264931	7.09e-62	3.94e-57
39	MYL6 (1 of many)	MYL6 (1 of many)	NK-like Cells	0.572821	3.40558	0.944828	0.60627	0.208197	4.52e-48	2.51e-43
40	pfn1	pfn1	NK-like Cells	0.57607	41.6668	0.972414	0.592412	0.0910314	3.57e-21	1.99e-16
42	arpc3	arpc3	NK-like Cells	0.523438	3.02324	0.875862	0.597626	0.0938409	8.52e-22	4.73e-17
43	cfbl	cfbl	NK-like Cells	0.551701	2.2698	0.582759	0.946705	0.517109	3.97e-131	2.21e-126
44	cd74b	cd74b	NK-like Cells	0.560751	4.68902	0.924138	0.606783	0.197072	1.99e-45	1.1e-40
46	ppiab	ppiab	NK-like Cells	0.601559	5.73119	0.968966	0.620826	0.223295	1.08e-51	6.03e-47
50	mt-atp6	mt-atp6	NK-like Cells	0.551358	18.21	0.855172	0.644733	0.124128	1.42e-28	7.91e-24
1	b2m	b2m	T Cells	0.561331	6.94201	0.961384	0.583878	0.10723	8.9e-25	4.94e-20
2	btg1	btg1	T Cells	0.591799	7.12566	0.978278	0.604939	0.228524	5.92e-53	3.29e-48
3	rplp2l	rplp2l	T Cells	0.487419	35.1776	0.999195	0.487811	0.0897232	6.96e-21	3.87e-16
4	si:ch211-119e14.1	si:ch211-119e14.1	T Cells	0.519134	2.91002	0.872888	0.594731	0.141137	1.97e-32	1.09e-27
7	il2rb	il2rb	T Cells	0.541709	2.74001	0.663717	0.816175	0.309923	3.1e-73	1.72e-68
10	rpsa	rpsa	T Cells	0.489601	27.1945	1	0.489601	0.143941	4.5e-33	2.5e-28
15	gpr183a	gpr183a	T Cells	0.532631	2.1178	0.703942	0.75664	0.246935	1.95e-57	1.08e-52
19	faua	faua	T Cells	0.486533	25.2213	0.999195	0.486925	0.0781846	2.45e-18	1.36e-13
20	si:dkey-183p4.10	si:dkey-183p4.10	T Cells	0.556521	1.30845	0.632341	0.880096	0.382483	2.14e-92	1.19e-87
21	si:dkey-109a10.2	si:dkey-109a10.2	T Cells	0.624843	2.06874	0.687047	0.909462	0.436058	2.8e-107	1.56e-102
22	dusp2	dusp2	T Cells	0.711715	10.1598	0.820595	0.867316	0.522658	7.98e-133	4.44e-128
23	b2ml	b2ml	T Cells	0.528785	4.70462	0.967015	0.546821	0.0936191	9.54e-22	5.3e-17
24	id3	id3	T Cells	0.678838	6.27478	0.913113	0.743432	0.487129	4.16e-122	2.31e-117
26	FP236356.1	FP236356.1	T Cells	0.535091	1.8801	0.69107	0.774294	0.335255	8.42e-80	4.68e-75
31	mcl1a	mcl1a	T Cells	0.505861	6.29238	0.971038	0.520949	0.0569822	1.08e-13	5.98e-09
33	rplp1	rplp1	T Cells	0.499649	58.5279	1	0.499649	0.170783	2.92e-39	1.62e-34
34	CR936442.1	CR936442.1	T Cells	0.738885	27.5003	0.940467	0.785658	0.399094	6.11e-97	3.39e-92
35	rps27.1	rps27.1	T Cells	0.494656	27.3489	1	0.494656	0.122894	2.7e-28	1.5e-23
37	sla2	sla2	T Cells	0.495289	2.16468	0.644409	0.768595	0.297888	3.7e-70	2.05e-65
38	rps26	rps26	T Cells	0.484836	15.7844	1	0.484836	0.0736998	2.37e-17	1.32e-12
41	ccni	ccni	T Cells	0.501684	5.01119	0.954948	0.525353	0.0520396	1.28e-12	7.13e-08
45	ier2b	ier2b	T Cells	0.535977	4.75273	0.873693	0.613461	0.157136	4.22e-36	2.34e-31
47	ccl34b.4	ccl34b.4	T Cells	0.503154	5.82333	0.584875	0.860276	0.278522	2.88e-65	1.6e-60
48	btg2	btg2	T Cells	0.522309	3.65062	0.843926	0.618904	0.158306	2.27e-36	1.26e-31
49	rsl24d1	rsl24d1	T Cells	0.497912	10.2286	0.992759	0.501543	0.0761523	6.85e-18	3.81e-13
