# Supplementary material for: Single-cell analyses reveal early thymic progenitors and pre-B cells in zebrafish
Source: J Exp Med. 2022 Aug 8;219(9):e20220038. doi: 10.1084/jem.20220038 (PMC9365674; doi:10.1084/jem.20220038)
Supplement: Table S15 — shows differentially expressed genes for marrow B cell subset. [file jem_20220038_tables15.xls]

## Sheet: TableS15_DifferentialExpression
Table S15. Differentially expressed genes for marrow B cell subset
	p_val	avg_logFC	pct.1	pct.2	p_val_adj	cluster	gene
ighv1-4	0	1.708	0.924	0.535	0	mature IgD B cells	ighv1-4
bhlhe40	0	1.50936	0.636	0.18	0	mature IgD B cells	bhlhe40
zgc:194275	0	1.49527	0.994	0.326	0	mature IgD B cells	zgc:194275
igl4v8	0	1.38802	0.766	0.226	0	mature IgD B cells	igl4v8
irf8	0	1.38699	0.481	0.034	0	mature IgD B cells	irf8
igic1s1	0	1.38522	0.991	0.325	0	mature IgD B cells	igic1s1
BX571825.5	0	1.22119	0.898	0.279	0	mature IgD B cells	BX571825.5
CU571382.1	0	1.1908	0.979	0.298	0	mature IgD B cells	CU571382.1
si:busm1-266f07.2	0	1.18077	0.97	0.728	0	mature IgD B cells	si:busm1-266f07.2
zgc:153659	0	1.16702	0.928	0.316	0	mature IgD B cells	zgc:153659
igl3v5	0	1.1662	0.895	0.277	0	mature IgD B cells	igl3v5
igl1c3	0	1.15736	0.908	0.287	0	mature IgD B cells	igl1c3
zgc:162730	0	1.14236	0.954	0.637	0	mature IgD B cells	zgc:162730
cd74a	0	1.08845	0.998	0.845	0	mature IgD B cells	cd74a
dap1b	0	0.989781	0.981	0.802	0	mature IgD B cells	dap1b
CR936442.1	0	0.977758	0.929	0.476	0	mature IgD B cells	CR936442.1
si:dkey-24p1.1	0	0.977729	0.686	0.199	0	mature IgD B cells	si:dkey-24p1.1
cd74b	0	0.90982	0.982	0.854	0	mature IgD B cells	cd74b
si:ch1073-220m6.1	1.25629e-303	1.04224	0.609	0.148	3.4896e-299	mature IgD B cells	si:ch1073-220m6.1
mpeg1.1	4.46056e-278	1.00808	0.53	0.096	1.23901e-273	mature IgD B cells	mpeg1.1
btg2	1.71584e-271	0.838504	0.95	0.9	4.7661e-267	mature IgD B cells	btg2
ponzr6	1.63891e-266	1.04898	0.39	0.026	4.55241e-262	mature IgD B cells	ponzr6
s1pr4	2.37281e-263	0.906316	0.513	0.091	6.59096e-259	mature IgD B cells	s1pr4
rps27.1	3.64969e-251	0.272315	1	1	1.01378e-246	mature IgD B cells	rps27.1
hopx	4.28362e-248	0.9229	0.676	0.281	1.18986e-243	mature IgD B cells	hopx
ncf1	3.83401e-243	0.602713	0.872	0.465	1.06497e-238	mature IgD B cells	ncf1
dusp2	1.17999e-241	1.4434	0.648	0.273	3.27767e-237	mature IgD B cells	dusp2
cxcr4b	2.34274e-227	0.619995	0.994	0.929	6.50744e-223	mature IgD B cells	cxcr4b
BX649442.1	4.06883e-218	1.03967	0.364	0.038	1.1302e-213	mature IgD B cells	BX649442.1
gpx1a	5.22277e-216	0.905528	0.693	0.34	1.45073e-211	mature IgD B cells	gpx1a
dapp1	1.38125e-213	0.8842	0.526	0.158	3.83671e-209	mature IgD B cells	dapp1
zgc:92066	7.59436e-212	1.01624	0.811	0.617	2.10949e-207	mature IgD B cells	zgc:92066
tmsb4x	5.28142e-211	0.456425	0.994	0.932	1.46702e-206	mature IgD B cells	tmsb4x
ccni	9.60776e-211	0.556308	0.951	0.954	2.66875e-206	mature IgD B cells	ccni
b2m	2.87503e-197	0.612783	0.956	0.961	7.98597e-193	mature IgD B cells	b2m
cd37	1.81836e-189	0.732151	0.609	0.228	5.05085e-185	mature IgD B cells	cd37
si:ch211-145b13.6	2.23566e-189	0.767171	0.583	0.206	6.21e-185	mature IgD B cells	si:ch211-145b13.6
si:dkey-188i13.7	2.56359e-189	1.25874	0.591	0.333	7.12089e-185	mature IgD B cells	si:dkey-188i13.7
rps28	1.26441e-185	0.256092	1	1	3.51216e-181	mature IgD B cells	rps28
spi1b	1.32482e-184	0.740355	0.817	0.51	3.67994e-180	mature IgD B cells	spi1b
sec61g	1.05615e-181	0.584503	0.95	0.95	2.93367e-177	mature IgD B cells	sec61g
ier2b	4.59548e-180	0.828747	0.842	0.698	1.27649e-175	mature IgD B cells	ier2b
CT573342.2	5.64277e-180	0.624653	0.681	0.27	1.56739e-175	mature IgD B cells	CT573342.2
ctss2.2	2.44208e-177	0.90228	0.466	0.167	6.78338e-173	mature IgD B cells	ctss2.2
BX571825.3	6.13897e-176	0.82121	0.416	0.095	1.70522e-171	mature IgD B cells	BX571825.3
arrdc3b	2.17911e-169	0.911876	0.579	0.294	6.05291e-165	mature IgD B cells	arrdc3b
nfkbiab	4.16867e-167	0.662171	0.857	0.789	1.15793e-162	mature IgD B cells	nfkbiab
zgc:158463	7.80972e-165	0.630538	0.889	0.851	2.16931e-160	mature IgD B cells	zgc:158463
zgc:77650	7.05717e-156	0.777312	0.884	0.856	1.96027e-151	mature IgD B cells	zgc:77650
tsc22d3	9.24762e-152	0.794436	0.765	0.679	2.56871e-147	mature IgD B cells	tsc22d3
gabarapb	8.80491e-150	0.65934	0.774	0.714	2.44574e-145	mature IgD B cells	gabarapb
sftpba	3.33452e-144	0.638969	0.354	0.077	9.26228e-140	mature IgD B cells	sftpba
ier2a	1.66885e-142	0.895895	0.689	0.557	4.63557e-138	mature IgD B cells	ier2a
cxcr4a	2.94077e-140	0.587231	0.63	0.271	8.16857e-136	mature IgD B cells	cxcr4a
mcl1a	1.30338e-134	0.583377	0.921	0.913	3.62039e-130	mature IgD B cells	mcl1a
cybb	9.47594e-133	0.650396	0.329	0.082	2.63213e-128	mature IgD B cells	cybb
ptpn6	4.40711e-127	0.948005	0.6	0.465	1.22416e-122	mature IgD B cells	ptpn6
btg1	1.68355e-124	0.336531	0.917	0.93	4.6764e-120	mature IgD B cells	btg1
il6r	2.95343e-124	0.70908	0.399	0.151	8.20375e-120	mature IgD B cells	il6r
grap2b	1.3793e-119	0.363378	0.91	0.873	3.83128e-115	mature IgD B cells	grap2b
actb2	1.93546e-118	0.425058	0.991	0.922	5.37612e-114	mature IgD B cells	actb2
illr1	3.98313e-117	0.63003	0.348	0.099	1.10639e-112	mature IgD B cells	illr1
ighd	2.8443e-115	0.742729	0.43	0.191	7.90061e-111	mature IgD B cells	ighd
ube2e3	2.3629e-110	0.636643	0.701	0.713	6.56343e-106	mature IgD B cells	ube2e3
marcksl1a	7.66641e-108	0.421081	0.856	0.816	2.1295e-103	mature IgD B cells	marcksl1a
atp11a	1.05424e-106	0.598596	0.384	0.142	2.92836e-102	mature IgD B cells	atp11a
ponzr1	5.83192e-103	0.544418	0.803	0.798	1.61993e-98	mature IgD B cells	ponzr1
SERP1	2.19532e-101	0.53564	0.76	0.814	6.09793e-97	mature IgD B cells	SERP1
rsl24d1	4.81319e-100	0.27799	0.996	0.991	1.33696e-95	mature IgD B cells	rsl24d1
kctd5a	6.56557e-100	0.580644	0.74	0.763	1.82372e-95	mature IgD B cells	kctd5a
blnk	3.54491e-97	0.497578	0.618	0.343	9.8467e-93	mature IgD B cells	blnk
klf2a	3.93833e-97	0.761574	0.486	0.294	1.09395e-92	mature IgD B cells	klf2a
cobll1a	4.5554e-96	0.566687	0.455	0.205	1.26535e-91	mature IgD B cells	cobll1a
pou2f2a	5.35313e-94	0.549346	0.468	0.225	1.48694e-89	mature IgD B cells	pou2f2a
tagapa	1.93372e-92	0.516235	0.472	0.236	5.3713e-88	mature IgD B cells	tagapa
ociad2	1.41668e-87	0.537172	0.214	0.044	3.93512e-83	mature IgD B cells	ociad2
cd83	1.64381e-87	0.845755	0.319	0.127	4.56602e-83	mature IgD B cells	cd83
si:ch211-119e14.1	3.84658e-85	0.308872	0.832	0.731	1.06847e-80	mature IgD B cells	si:ch211-119e14.1
pde4ba	9.96291e-85	0.61508	0.524	0.346	2.7674e-80	mature IgD B cells	pde4ba
ank3a	1.75852e-83	0.57683	0.313	0.113	4.88463e-79	mature IgD B cells	ank3a
mhc2dab	5.90361e-81	0.786661	0.525	0.381	1.63985e-76	mature IgD B cells	mhc2dab
ctss2.1	9.05175e-80	0.824185	0.421	0.262	2.5143e-75	mature IgD B cells	ctss2.1
si:ch211-198c19.1	3.54552e-78	0.511846	0.245	0.074	9.8484e-74	mature IgD B cells	si:ch211-198c19.1
cyba	3.21301e-75	0.639223	0.579	0.5	8.92479e-71	mature IgD B cells	cyba
bpifcl	9.66738e-75	0.533561	0.318	0.13	2.68531e-70	mature IgD B cells	bpifcl
egr1	1.0123e-74	0.849891	0.541	0.406	2.81185e-70	mature IgD B cells	egr1
si:dkey-238d18.8	4.95579e-73	0.48253	0.246	0.076	1.37657e-68	mature IgD B cells	si:dkey-238d18.8
mych	9.4162e-72	0.544826	0.705	0.742	2.61554e-67	mature IgD B cells	mych
plekho1a	9.43776e-72	0.386082	0.158	0.025	2.62153e-67	mature IgD B cells	plekho1a
mhc1zba	3.38268e-70	0.305417	0.896	0.949	9.39607e-66	mature IgD B cells	mhc1zba
gig2d	5.75233e-70	0.683167	0.355	0.193	1.59782e-65	mature IgD B cells	gig2d
egr3	5.30541e-69	0.759352	0.341	0.167	1.47368e-64	mature IgD B cells	egr3
ramp2	2.07638e-67	0.42489	0.24	0.077	5.76756e-63	mature IgD B cells	ramp2
glb1l	3.71578e-67	0.567659	0.217	0.07	1.03213e-62	mature IgD B cells	glb1l
gm2a	7.42768e-65	0.59567	0.487	0.354	2.06319e-60	mature IgD B cells	gm2a
syk	2.09324e-64	0.436791	0.714	0.672	5.81439e-60	mature IgD B cells	syk
si:ch211-12e13.12	1.68918e-63	0.421475	0.225	0.073	4.69203e-59	mature IgD B cells	si:ch211-12e13.12
ldha	1.84111e-63	0.653252	0.386	0.239	5.11405e-59	mature IgD B cells	ldha
CR944667.2	2.05391e-63	0.454958	0.27	0.103	5.70516e-59	mature IgD B cells	CR944667.2
si:ch211-114l13.12	3.00778e-63	0.449643	0.225	0.075	8.3547e-59	mature IgD B cells	si:ch211-114l13.12
selenow1	4.77342e-63	0.351622	0.601	0.433	1.32591e-58	mature IgD B cells	selenow1
FP016018.1	7.93223e-63	0.389957	0.151	0.028	2.20333e-58	mature IgD B cells	FP016018.1
rarga	2.83016e-62	0.464617	0.215	0.071	7.86135e-58	mature IgD B cells	rarga
BX571825.4	3.32929e-62	0.415089	0.35	0.158	9.24778e-58	mature IgD B cells	BX571825.4
CU207301.2	2.33037e-60	0.438171	0.325	0.15	6.47308e-56	mature IgD B cells	CU207301.2
oaz1b	5.18995e-60	0.321043	0.805	0.89	1.44161e-55	mature IgD B cells	oaz1b
pik3r1	1.09725e-59	0.58739	0.638	0.676	3.04783e-55	mature IgD B cells	pik3r1
bcl2l10	7.45595e-59	0.655987	0.559	0.412	2.07104e-54	mature IgD B cells	bcl2l10
dusp1	1.52535e-58	0.550357	0.691	0.663	4.23698e-54	mature IgD B cells	dusp1
xirp2a	4.71086e-58	0.465717	0.375	0.189	1.30853e-53	mature IgD B cells	xirp2a
si:ch211-199g17.2	7.06916e-58	0.65922	0.503	0.431	1.9636e-53	mature IgD B cells	si:ch211-199g17.2
swap70a	2.94242e-57	0.423065	0.295	0.131	8.17317e-53	mature IgD B cells	swap70a
arl5c	3.56916e-57	0.698201	0.456	0.322	9.91406e-53	mature IgD B cells	arl5c
si:ch73-234b20.5	8.47693e-56	0.528493	0.508	0.411	2.35464e-51	mature IgD B cells	si:ch73-234b20.5
si:ch211-145b13.5	2.43395e-55	0.412956	0.196	0.061	6.76079e-51	mature IgD B cells	si:ch211-145b13.5
bcl6a	5.3406e-53	0.458229	0.417	0.266	1.48346e-48	mature IgD B cells	bcl6a
coro1a	2.80125e-51	0.306148	0.828	0.837	7.78104e-47	mature IgD B cells	coro1a
fosab	3.5111e-51	0.593507	0.743	0.664	9.7528e-47	mature IgD B cells	fosab
zgc:64051	5.40162e-51	0.470764	0.633	0.662	1.50041e-46	mature IgD B cells	zgc:64051
cad	1.61674e-50	0.482792	0.444	0.321	4.49082e-46	mature IgD B cells	cad
evla	1.6259e-49	0.392326	0.218	0.086	4.51626e-45	mature IgD B cells	evla
prcp	1.8011e-49	0.446474	0.23	0.1	5.00292e-45	mature IgD B cells	prcp
dennd5b	2.06982e-49	0.356119	0.173	0.053	5.74934e-45	mature IgD B cells	dennd5b
card11	2.50929e-49	0.400099	0.235	0.099	6.97006e-45	mature IgD B cells	card11
zgc:153659.1	9.52627e-49	0.402078	0.204	0.073	2.64611e-44	mature IgD B cells	zgc:153659.1
zgc:152791	1.17906e-47	0.792391	0.356	0.232	3.27507e-43	mature IgD B cells	zgc:152791
CU571382.4	2.00926e-46	0.318282	0.177	0.056	5.58112e-42	mature IgD B cells	CU571382.4
crip1	1.8358e-45	0.299742	0.908	0.887	5.09932e-41	mature IgD B cells	crip1
ptprc	5.96725e-45	0.450964	0.611	0.619	1.65752e-40	mature IgD B cells	ptprc
plekho2	1.77949e-44	0.470736	0.425	0.301	4.94289e-40	mature IgD B cells	plekho2
CT027980.1	3.54472e-44	0.389686	0.28	0.14	9.84617e-40	mature IgD B cells	CT027980.1
cd79a	1.35552e-43	0.377415	0.322	0.176	3.76524e-39	mature IgD B cells	cd79a
CR855337.1	1.22258e-42	0.600636	0.437	0.369	3.39597e-38	mature IgD B cells	CR855337.1
hcls1	4.73774e-42	0.538246	0.413	0.321	1.316e-37	mature IgD B cells	hcls1
si:ch211-153b23.7	4.06619e-41	0.391048	0.251	0.125	1.12946e-36	mature IgD B cells	si:ch211-153b23.7
si:dkey-24p1.7	7.11955e-41	0.33354	0.159	0.055	1.9776e-36	mature IgD B cells	si:dkey-24p1.7
tspan36	2.71239e-40	0.583119	0.312	0.205	7.53419e-36	mature IgD B cells	tspan36
rhogb	5.56557e-39	0.582168	0.502	0.499	1.54595e-34	mature IgD B cells	rhogb
si:ch73-380l3.2	3.76267e-37	0.331375	0.194	0.082	1.04516e-32	mature IgD B cells	si:ch73-380l3.2
tfeb	3.30699e-36	0.341405	0.217	0.103	9.18582e-32	mature IgD B cells	tfeb
flna	5.32358e-36	0.475122	0.364	0.258	1.47873e-31	mature IgD B cells	flna
gng2	6.02776e-34	0.432525	0.461	0.377	1.67433e-29	mature IgD B cells	gng2
lmo2	8.37219e-33	0.412923	0.62	0.656	2.32554e-28	mature IgD B cells	lmo2
add3a	1.76091e-31	0.281933	0.513	0.395	4.89127e-27	mature IgD B cells	add3a
ifi30	1.01952e-30	0.48936	0.495	0.478	2.83193e-26	mature IgD B cells	ifi30
zgc:103700	1.79738e-30	0.448101	0.261	0.163	4.99257e-26	mature IgD B cells	zgc:103700
cd79b	5.08941e-30	0.313541	0.302	0.184	1.41368e-25	mature IgD B cells	cd79b
skap2	1.01394e-29	0.356651	0.428	0.338	2.81641e-25	mature IgD B cells	skap2
stx11a	1.23861e-29	0.389976	0.223	0.126	3.44048e-25	mature IgD B cells	stx11a
egr2b	1.4011e-29	0.588564	0.202	0.103	3.89183e-25	mature IgD B cells	egr2b
adipor2	1.70226e-28	0.49277	0.337	0.26	4.72838e-24	mature IgD B cells	adipor2
fth1a	1.70384e-28	0.415074	0.614	0.547	4.73276e-24	mature IgD B cells	fth1a
hck	1.8383e-28	0.40739	0.378	0.289	5.10625e-24	mature IgD B cells	hck
calm3a.1	4.25198e-28	0.477964	0.496	0.498	1.18107e-23	mature IgD B cells	calm3a.1
si:ch211-25d12.7	4.57098e-28	0.260751	0.161	0.07	1.26968e-23	mature IgD B cells	si:ch211-25d12.7
rac2	5.98669e-28	0.32608	0.677	0.753	1.66292e-23	mature IgD B cells	rac2
zfp36l1a	1.30253e-26	0.396291	0.216	0.127	3.61803e-22	mature IgD B cells	zfp36l1a
gpr137ba	6.3894e-26	0.278003	0.172	0.083	1.77478e-21	mature IgD B cells	gpr137ba
nfkbiaa	1.10319e-25	0.539887	0.359	0.284	3.06433e-21	mature IgD B cells	nfkbiaa
si:dkey-237j10.2	1.6488e-25	0.333564	0.312	0.216	4.57986e-21	mature IgD B cells	si:dkey-237j10.2
herpud1	1.01629e-24	0.456308	0.445	0.421	2.82294e-20	mature IgD B cells	herpud1
arhgap24	3.41301e-23	0.274159	0.159	0.08	9.48031e-19	mature IgD B cells	arhgap24
stk17b	7.64811e-23	0.478095	0.346	0.296	2.12442e-18	mature IgD B cells	stk17b
eml3	1.79026e-22	0.374734	0.228	0.149	4.9728e-18	mature IgD B cells	eml3
CT027638.1	2.34747e-22	0.357557	0.588	0.658	6.52056e-18	mature IgD B cells	CT027638.1
2022-03-08	5.6014e-22	0.323305	0.169	0.093	1.5559e-17	mature IgD B cells	2022-03-08
arpc1b	1.00153e-21	0.28777	0.723	0.792	2.78196e-17	mature IgD B cells	arpc1b
skap1	1.54018e-21	0.363681	0.187	0.113	4.27817e-17	mature IgD B cells	skap1
fam117ab	2.36697e-21	0.29164	0.167	0.092	6.57472e-17	mature IgD B cells	fam117ab
rsl1d1	2.53704e-21	0.265165	0.789	0.803	7.04712e-17	mature IgD B cells	rsl1d1
sesn1	3.47265e-21	0.479075	0.589	0.657	9.64599e-17	mature IgD B cells	sesn1
chst2a	7.39129e-19	0.271861	0.178	0.104	2.05308e-14	mature IgD B cells	chst2a
thrap3a	7.60267e-19	0.28672	0.29	0.206	2.11179e-14	mature IgD B cells	thrap3a
zgc:92789	4.02689e-18	0.290226	0.243	0.166	1.11855e-13	mature IgD B cells	zgc:92789
ddx5	4.06598e-18	0.30178	0.714	0.834	1.12941e-13	mature IgD B cells	ddx5
grna	1.0628e-17	0.330671	0.171	0.106	2.95214e-13	mature IgD B cells	grna
fkbp5	1.07564e-17	0.573258	0.358	0.326	2.98782e-13	mature IgD B cells	fkbp5
ddit3	1.09893e-17	0.520568	0.413	0.397	3.0525e-13	mature IgD B cells	ddit3
jmjd1cb	3.85811e-17	0.458655	0.334	0.296	1.07167e-12	mature IgD B cells	jmjd1cb
susd1	1.10462e-16	0.336624	0.238	0.173	3.06829e-12	mature IgD B cells	susd1
stat2	1.39301e-16	0.494341	0.345	0.31	3.86935e-12	mature IgD B cells	stat2
hyal1	2.02467e-16	0.302121	0.21	0.143	5.62392e-12	mature IgD B cells	hyal1
xaf1	2.30312e-16	0.392874	0.212	0.152	6.39739e-12	mature IgD B cells	xaf1
ciita	3.89627e-16	0.292516	0.201	0.134	1.08227e-11	mature IgD B cells	ciita
zgc:153654	4.56755e-16	0.366678	0.185	0.123	1.26873e-11	mature IgD B cells	zgc:153654
cblb	5.78178e-16	0.275577	0.175	0.109	1.60601e-11	mature IgD B cells	cblb
sftpbb	7.09452e-16	0.250385	0.235	0.16	1.97065e-11	mature IgD B cells	sftpbb
fam53b	8.97782e-16	0.350655	0.535	0.616	2.49377e-11	mature IgD B cells	fam53b
nrros	9.78356e-16	0.362155	0.535	0.609	2.71758e-11	mature IgD B cells	nrros
pik3ap1	1.81211e-15	0.333137	0.243	0.18	5.0335e-11	mature IgD B cells	pik3ap1
tspan33a	4.47005e-15	0.255217	0.155	0.094	1.24164e-10	mature IgD B cells	tspan33a
nr4a1	8.4517e-15	0.468617	0.58	0.62	2.34763e-10	mature IgD B cells	nr4a1
prmt2	4.16174e-14	0.354225	0.249	0.192	1.15601e-09	mature IgD B cells	prmt2
sat1a.2	4.5076e-14	0.26491	0.686	0.778	1.25208e-09	mature IgD B cells	sat1a.2
mycb	5.35411e-14	0.288131	0.175	0.116	1.48721e-09	mature IgD B cells	mycb
foxp1b	5.63518e-14	0.333078	0.171	0.115	1.56528e-09	mature IgD B cells	foxp1b
hdac9b	7.23084e-14	0.429831	0.34	0.312	2.00851e-09	mature IgD B cells	hdac9b
epsti1	1.34092e-13	0.305082	0.164	0.108	3.72467e-09	mature IgD B cells	epsti1
ptprja	2.17757e-13	0.273704	0.16	0.104	6.04862e-09	mature IgD B cells	ptprja
inpp5d	6.55317e-12	0.349614	0.22	0.172	1.82027e-07	mature IgD B cells	inpp5d
enpp1	6.91398e-12	0.367363	0.173	0.127	1.9205e-07	mature IgD B cells	enpp1
wipf1b	1.94896e-11	0.407415	0.407	0.436	5.41362e-07	mature IgD B cells	wipf1b
swap70b	2.05627e-11	0.396236	0.264	0.232	5.71169e-07	mature IgD B cells	swap70b
si:ch211-195b13.1	2.30664e-11	0.421362	0.227	0.175	6.40715e-07	mature IgD B cells	si:ch211-195b13.1
si:dkey-171c9.3	2.3107e-11	0.36002	0.309	0.28	6.41843e-07	mature IgD B cells	si:dkey-171c9.3
litaf	2.29484e-10	0.356333	0.433	0.474	6.37439e-06	mature IgD B cells	litaf
tagln2	2.83219e-10	0.298006	0.507	0.548	7.86696e-06	mature IgD B cells	tagln2
jdp2b	3.68595e-10	0.292724	0.281	0.422	1.02385e-05	mature IgD B cells	jdp2b
mbd2	7.31267e-10	0.288422	0.184	0.141	2.03124e-05	mature IgD B cells	mbd2
ugt1a2	1.68265e-09	0.309573	0.191	0.151	4.6739e-05	mature IgD B cells	ugt1a2
dusp22b	2.47021e-09	0.389208	0.288	0.274	6.8615e-05	mature IgD B cells	dusp22b
sqstm1	4.69303e-09	0.369091	0.269	0.245	0.000130358	mature IgD B cells	sqstm1
unc93b1	2.56533e-08	0.269782	0.176	0.137	0.000712571	mature IgD B cells	unc93b1
prkcbb	3.47776e-08	0.368138	0.303	0.296	0.000966016	mature IgD B cells	prkcbb
jun	8.59154e-08	0.275041	0.203	0.16	0.00238647	mature IgD B cells	jun
hivep2a	1.07425e-07	0.256926	0.173	0.135	0.00298395	mature IgD B cells	hivep2a
pitpnc1b	1.1895e-07	0.323445	0.19	0.159	0.00330407	mature IgD B cells	pitpnc1b
arhgap15	3.42473e-07	0.277492	0.347	0.341	0.00951288	mature IgD B cells	arhgap15
lyn	3.66403e-07	0.274653	0.317	0.303	0.0101776	mature IgD B cells	lyn
nfkb2	7.06652e-07	0.322894	0.256	0.236	0.0196287	mature IgD B cells	nfkb2
jund	2.95108e-06	0.355582	0.209	0.184	0.0819722	mature IgD B cells	jund
rgs13	4.64931e-06	0.37429	0.45	0.53	0.129144	mature IgD B cells	rgs13
wee2	8.17848e-06	0.29879	0.173	0.151	0.227174	mature IgD B cells	wee2
prkcda	8.44864e-06	0.306622	0.225	0.209	0.234678	mature IgD B cells	prkcda
fam129bb	1.61511e-05	0.348705	0.271	0.271	0.44863	mature IgD B cells	fam129bb
dub	2.09374e-05	0.265467	0.553	0.722	0.581578	mature IgD B cells	dub
bcl2a	3.56895e-05	0.413138	0.29	0.314	0.991348	mature IgD B cells	bcl2a
tpm3	3.68019e-05	0.299831	0.53	0.666	1	mature IgD B cells	tpm3
abi1a	4.06286e-05	0.34243	0.308	0.323	1	mature IgD B cells	abi1a
ctsba	6.10617e-05	0.580701	0.258	0.268	1	mature IgD B cells	ctsba
rtn1a	6.96476e-05	0.356803	0.159	0.138	1	mature IgD B cells	rtn1a
mhc1uba	0.000129467	0.330335	0.33	0.314	1	mature IgD B cells	mhc1uba
il10rb	0.000371155	0.362515	0.294	0.32	1	mature IgD B cells	il10rb
fto	0.000421136	0.288084	0.175	0.161	1	mature IgD B cells	fto
mef2cb	0.000471506	0.331125	0.365	0.411	1	mature IgD B cells	mef2cb
sdcbp2	0.000630843	0.35917	0.437	0.562	1	mature IgD B cells	sdcbp2
ube2v1	0.000966832	0.268477	0.504	0.675	1	mature IgD B cells	ube2v1
stk17al	0.00241301	0.282871	0.212	0.207	1	mature IgD B cells	stk17al
higd1a	0.00279567	0.266221	0.258	0.371	1	mature IgD B cells	higd1a
snx20	0.00410521	0.263188	0.168	0.16	1	mature IgD B cells	snx20
ppp3ccb	0.00751601	0.294851	0.31	0.346	1	mature IgD B cells	ppp3ccb
si:ch211-161c3.6	0	1.65011	0.994	0.33	0	HSPCs (3)	si:ch211-161c3.6
csf1rb	0	1.1885	0.991	0.242	0	HSPCs (3)	csf1rb
fli1a	0	0.852176	0.827	0.164	0	HSPCs (3)	fli1a
sb:cb81	2.20637e-304	1.14501	0.957	0.274	6.12863e-300	HSPCs (3)	sb:cb81
maptb	1.97415e-284	0.897864	0.844	0.193	5.4836e-280	HSPCs (3)	maptb
fabp3	1.52409e-266	1.05952	0.997	0.331	4.23347e-262	HSPCs (3)	fabp3
si:dkey-261h17.1	2.39925e-262	0.851698	0.926	0.257	6.6644e-258	HSPCs (3)	si:dkey-261h17.1
cdk6	6.98932e-251	0.732445	0.846	0.222	1.94142e-246	HSPCs (3)	cdk6
actn1	3.2982e-250	0.546652	0.645	0.121	9.1614e-246	HSPCs (3)	actn1
s1pr5b	5.92869e-246	0.728532	0.628	0.11	1.64681e-241	HSPCs (3)	s1pr5b
id2a	1.29766e-240	0.738854	0.705	0.148	3.6045e-236	HSPCs (3)	id2a
capgb	4.76479e-238	0.505486	0.642	0.118	1.32352e-233	HSPCs (3)	capgb
tox2	1.12375e-220	0.638077	0.716	0.167	3.12145e-216	HSPCs (3)	tox2
cebpa	2.34442e-220	0.862075	0.719	0.165	6.51208e-216	HSPCs (3)	cebpa
BX004816.2	2.15748e-218	0.73717	0.653	0.134	5.99282e-214	HSPCs (3)	BX004816.2
zgc:153317	4.78525e-218	0.972972	0.914	0.33	1.3292e-213	HSPCs (3)	zgc:153317
runx1t1	3.91683e-212	0.49662	0.573	0.108	1.08798e-207	HSPCs (3)	runx1t1
plk2b	2.22017e-203	0.488368	0.466	0.069	6.16696e-199	HSPCs (3)	plk2b
tnrc18	7.60091e-203	0.765132	0.84	0.264	2.1113e-198	HSPCs (3)	tnrc18
hmgb3a	1.10919e-202	0.677078	0.92	0.295	3.08098e-198	HSPCs (3)	hmgb3a
cebpb	8.01526e-197	1.20107	0.71	0.181	2.2264e-192	HSPCs (3)	cebpb
eef1a1l1	2.60591e-185	0.378553	1	1	7.23842e-181	HSPCs (3)	eef1a1l1
slc38a5b	2.74246e-184	0.453929	0.65	0.158	7.61774e-180	HSPCs (3)	slc38a5b
slc16a10	3.42126e-184	0.442954	0.576	0.126	9.50324e-180	HSPCs (3)	slc16a10
RPS17	1.02969e-182	0.462038	1	0.995	2.86017e-178	HSPCs (3)	RPS17
hist2h2l	4.44358e-175	0.760979	0.894	0.344	1.23429e-170	HSPCs (3)	hist2h2l
plecb	1.57378e-174	0.445285	0.523	0.108	4.3715e-170	HSPCs (3)	plecb
myb	7.76927e-174	0.608073	0.92	0.328	2.15807e-169	HSPCs (3)	myb
si:ch73-208g10.1	8.02883e-174	0.596387	0.88	0.321	2.23017e-169	HSPCs (3)	si:ch73-208g10.1
foxp4	3.81334e-173	0.527697	0.832	0.271	1.05923e-168	HSPCs (3)	foxp4
sik1	2.02939e-171	0.500619	0.657	0.168	5.63704e-167	HSPCs (3)	sik1
dnmt3bb.1	1.50569e-168	0.519491	0.682	0.193	4.18237e-164	HSPCs (3)	dnmt3bb.1
eef2b	1.76911e-166	0.436691	1	0.995	4.91405e-162	HSPCs (3)	eef2b
ryr3	1.49273e-165	0.30999	0.319	0.034	4.14637e-161	HSPCs (3)	ryr3
eef1g	1.22784e-159	0.36439	1	0.999	3.41057e-155	HSPCs (3)	eef1g
arid5b	3.27256e-158	0.512309	0.623	0.168	9.09019e-154	HSPCs (3)	arid5b
msi2a	1.81071e-157	0.569792	0.679	0.2	5.0296e-153	HSPCs (3)	msi2a
afap1l1b	6.08542e-150	0.375576	0.486	0.106	1.69035e-145	HSPCs (3)	afap1l1b
mgat1b	2.36848e-147	0.405135	0.56	0.138	6.57893e-143	HSPCs (3)	mgat1b
emid1	2.52664e-147	0.318069	0.386	0.065	7.01825e-143	HSPCs (3)	emid1
mylka	1.52714e-146	0.293896	0.423	0.079	4.24195e-142	HSPCs (3)	mylka
si:ch73-1a9.3	9.01656e-145	0.79621	0.997	0.616	2.50453e-140	HSPCs (3)	si:ch73-1a9.3
si:ch73-248e21.5	4.09486e-142	0.428178	0.747	0.245	1.13743e-137	HSPCs (3)	si:ch73-248e21.5
rps19	2.37082e-141	0.274602	1	1	6.58544e-137	HSPCs (3)	rps19
soul5	2.64467e-140	0.361956	0.559	0.145	7.34609e-136	HSPCs (3)	soul5
myh11a	6.24971e-140	0.318284	0.486	0.11	1.73598e-135	HSPCs (3)	myh11a
adh5	1.34505e-136	0.602214	0.978	0.554	3.73614e-132	HSPCs (3)	adh5
rpl23a	2.54523e-136	0.355413	1	0.997	7.06988e-132	HSPCs (3)	rpl23a
ahnak	9.46388e-136	0.397867	0.546	0.139	2.62878e-131	HSPCs (3)	ahnak
gpr183a	5.59147e-134	0.406443	0.631	0.188	1.55314e-129	HSPCs (3)	gpr183a
id1	3.31001e-130	0.490306	0.272	0.032	9.19422e-126	HSPCs (3)	id1
pald1a	5.08965e-130	0.32549	0.457	0.108	1.41375e-125	HSPCs (3)	pald1a
hsp90ab1	2.92899e-129	0.330804	1	1	8.13585e-125	HSPCs (3)	hsp90ab1
rpl3	6.30092e-129	0.377288	1	0.998	1.75021e-124	HSPCs (3)	rpl3
ccnd1	1.33073e-128	0.399802	0.549	0.15	3.69637e-124	HSPCs (3)	ccnd1
si:dkey-56i24.1	5.02056e-128	0.288878	0.424	0.094	1.39456e-123	HSPCs (3)	si:dkey-56i24.1
si:dkey-109a10.2	1.25937e-125	0.290722	0.377	0.072	3.49816e-121	HSPCs (3)	si:dkey-109a10.2
aldh9a1a.1	9.28807e-125	0.538312	0.912	0.414	2.57995e-120	HSPCs (3)	aldh9a1a.1
si:dkey-185m8.2	8.73848e-124	0.423603	0.823	0.307	2.42729e-119	HSPCs (3)	si:dkey-185m8.2
ptprr	1.86099e-120	0.314961	0.474	0.123	5.16927e-116	HSPCs (3)	ptprr
CT030188.1	1.38222e-119	0.250007	0.418	0.092	3.8394e-115	HSPCs (3)	CT030188.1
rps7	2.06562e-119	0.258392	1	1	5.73768e-115	HSPCs (3)	rps7
ushbp1	6.16186e-119	0.292595	0.529	0.145	1.71158e-114	HSPCs (3)	ushbp1
si:dkey-7j14.6	7.19915e-118	0.273054	0.622	0.201	1.99971e-113	HSPCs (3)	si:dkey-7j14.6
fscn1a	1.31077e-115	0.319187	0.386	0.082	3.64092e-111	HSPCs (3)	fscn1a
tnfrsf1a	8.15546e-114	0.260179	0.418	0.101	2.26534e-109	HSPCs (3)	tnfrsf1a
iqgap2	4.41695e-112	0.356767	0.56	0.178	1.2269e-107	HSPCs (3)	iqgap2
bahcc1b	3.29146e-111	0.40261	0.792	0.309	9.14268e-107	HSPCs (3)	bahcc1b
idh2	3.58095e-110	0.517847	0.957	0.478	9.9468e-106	HSPCs (3)	idh2
serpinb1	1.33904e-109	0.260972	0.417	0.101	3.71944e-105	HSPCs (3)	serpinb1
fblim1	3.24027e-109	0.268415	0.319	0.06	9.00051e-105	HSPCs (3)	fblim1
rpf2	4.73861e-109	0.344091	0.73	0.265	1.31624e-104	HSPCs (3)	rpf2
rps6	4.17703e-108	0.347929	1	0.996	1.16025e-103	HSPCs (3)	rps6
ahcy	1.40649e-106	0.569019	0.983	0.564	3.90682e-102	HSPCs (3)	ahcy
glulb	1.8375e-104	0.325992	0.489	0.143	5.10401e-100	HSPCs (3)	glulb
meis1b	4.32494e-104	0.294832	0.389	0.087	1.20134e-99	HSPCs (3)	meis1b
hmgb3b	9.72276e-104	0.336305	0.625	0.211	2.70069e-99	HSPCs (3)	hmgb3b
rpl15	4.53089e-103	0.260331	1	1	1.25854e-98	HSPCs (3)	rpl15
mrc1b	7.86625e-102	0.314533	0.4	0.092	2.18501e-97	HSPCs (3)	mrc1b
rpl22l1	7.98541e-101	0.43564	1	0.932	2.21811e-96	HSPCs (3)	rpl22l1
cd99	1.03063e-100	0.258326	0.472	0.134	2.86278e-96	HSPCs (3)	cd99
rabgap1l	1.57933e-99	0.271383	0.525	0.168	4.38689e-95	HSPCs (3)	rabgap1l
si:ch73-46j18.5	2.75502e-99	0.331344	0.62	0.221	7.65263e-95	HSPCs (3)	si:ch73-46j18.5
zgc:152774	5.09802e-99	0.332405	0.705	0.268	1.41608e-94	HSPCs (3)	zgc:152774
pdxka	7.55582e-99	0.431549	0.756	0.315	2.09878e-94	HSPCs (3)	pdxka
nrip1b	3.48697e-98	0.313592	0.531	0.171	9.68575e-94	HSPCs (3)	nrip1b
nfe2	6.4815e-98	0.271565	0.41	0.108	1.80036e-93	HSPCs (3)	nfe2
rps27l	1.28818e-97	0.325184	0.762	0.297	3.57819e-93	HSPCs (3)	rps27l
stau2	1.31689e-97	0.318911	0.566	0.194	3.65792e-93	HSPCs (3)	stau2
kcnk5b	4.84862e-97	0.272681	0.356	0.085	1.3468e-92	HSPCs (3)	kcnk5b
gchfr	3.72308e-96	0.279332	0.338	0.077	1.03416e-91	HSPCs (3)	gchfr
hells	8.709e-96	0.333046	0.583	0.19	2.4191e-91	HSPCs (3)	hells
rgl1	1.17702e-95	0.262163	0.344	0.079	3.26942e-91	HSPCs (3)	rgl1
plek	1.27125e-95	0.259844	0.665	0.243	3.53115e-91	HSPCs (3)	plek
zgc:158343	9.52199e-95	0.252487	0.377	0.091	2.64492e-90	HSPCs (3)	zgc:158343
si:ch211-256a21.4	2.99914e-92	0.250285	0.414	0.114	8.3307e-88	HSPCs (3)	si:ch211-256a21.4
ybx1	4.40451e-92	0.372042	1	0.974	1.22344e-87	HSPCs (3)	ybx1
pmp22b	4.61708e-92	0.35975	0.414	0.115	1.28249e-87	HSPCs (3)	pmp22b
si:ch211-222l21.1	5.6258e-92	0.51679	1	0.633	1.56268e-87	HSPCs (3)	si:ch211-222l21.1
mlx	7.88917e-89	0.305153	0.623	0.237	2.19137e-84	HSPCs (3)	mlx
calm1a	5.11977e-88	0.263857	0.773	0.327	1.42212e-83	HSPCs (3)	calm1a
hspa8	1.40493e-87	0.465893	0.998	0.889	3.90248e-83	HSPCs (3)	hspa8
inka1b	1.06183e-86	0.43649	0.563	0.199	2.94943e-82	HSPCs (3)	inka1b
fermt3b	2.15509e-86	0.252183	0.508	0.166	5.98619e-82	HSPCs (3)	fermt3b
kdm6bb	2.72123e-86	0.312283	0.843	0.38	7.55877e-82	HSPCs (3)	kdm6bb
itgae.2	1.20274e-85	0.266518	0.461	0.146	3.34085e-81	HSPCs (3)	itgae.2
gbp	5.9388e-84	0.291853	0.795	0.338	1.64962e-79	HSPCs (3)	gbp
eef1b2	3.7418e-83	0.268028	1	0.994	1.03936e-78	HSPCs (3)	eef1b2
dldh	3.22668e-82	0.284092	0.744	0.316	8.96274e-78	HSPCs (3)	dldh
metap1	4.5789e-82	0.259491	0.67	0.263	1.27188e-77	HSPCs (3)	metap1
gata2b	2.0995e-80	0.356969	0.356	0.097	5.83177e-76	HSPCs (3)	gata2b
eno1a	4.35107e-80	0.29729	0.651	0.262	1.2086e-75	HSPCs (3)	eno1a
gnai2b	7.3713e-80	0.302048	0.796	0.352	2.04753e-75	HSPCs (3)	gnai2b
rpl4	1.98667e-79	0.352128	1	0.96	5.51838e-75	HSPCs (3)	rpl4
usp36	9.8986e-79	0.28426	0.735	0.311	2.74954e-74	HSPCs (3)	usp36
cd7al	6.80906e-78	0.396353	0.887	0.455	1.89135e-73	HSPCs (3)	cd7al
acap1	2.596e-77	0.250722	0.679	0.281	7.2109e-73	HSPCs (3)	acap1
hdlbpa	1.60494e-76	0.26888	0.722	0.311	4.45804e-72	HSPCs (3)	hdlbpa
midn	2.54509e-76	0.354926	0.647	0.266	7.06949e-72	HSPCs (3)	midn
rps6ka1	4.54433e-76	0.258321	0.622	0.249	1.26228e-71	HSPCs (3)	rps6ka1
si:dkey-262k9.4	4.95207e-76	0.280761	0.779	0.353	1.37554e-71	HSPCs (3)	si:dkey-262k9.4
eif4a1b	4.79563e-75	0.377409	0.988	0.697	1.33208e-70	HSPCs (3)	eif4a1b
ascc1	6.24707e-75	0.597174	0.753	0.372	1.73525e-70	HSPCs (3)	ascc1
cxcr3.2	2.68924e-72	0.4568	0.386	0.122	7.4699e-68	HSPCs (3)	cxcr3.2
dbi	3.19727e-72	0.251763	0.735	0.313	8.88105e-68	HSPCs (3)	dbi
hp1bp3	1.54544e-71	0.271981	0.758	0.34	4.29276e-67	HSPCs (3)	hp1bp3
caprin1b	4.09928e-65	0.285927	0.86	0.428	1.13866e-60	HSPCs (3)	caprin1b
zbtb16a	1.07199e-64	0.27122	0.247	0.058	2.97767e-60	HSPCs (3)	zbtb16a
cct7	6.42673e-64	0.359206	0.972	0.601	1.78515e-59	HSPCs (3)	cct7
h2afx1	1.63698e-61	0.397987	0.949	0.596	4.54704e-57	HSPCs (3)	h2afx1
vdac2	7.31544e-60	0.336252	0.989	0.722	2.03201e-55	HSPCs (3)	vdac2
eif3ba	1.29219e-59	0.348434	0.981	0.605	3.5893e-55	HSPCs (3)	eif3ba
txnipa	7.89409e-59	0.275928	0.89	0.48	2.19274e-54	HSPCs (3)	txnipa
eif3d	3.73456e-58	0.339935	0.991	0.731	1.03735e-53	HSPCs (3)	eif3d
atp5mc3b	4.15146e-58	0.331734	0.998	0.884	1.15315e-53	HSPCs (3)	atp5mc3b
cd63	2.85703e-57	0.28358	0.907	0.507	7.93597e-53	HSPCs (3)	cd63
eif3s6ip	1.37534e-55	0.311463	0.981	0.665	3.82028e-51	HSPCs (3)	eif3s6ip
cct3	6.00862e-55	0.331338	0.966	0.588	1.66901e-50	HSPCs (3)	cct3
atp1b1a	1.70286e-54	0.307235	0.949	0.535	4.73004e-50	HSPCs (3)	atp1b1a
pno1	1.89071e-54	0.31023	0.985	0.669	5.25182e-50	HSPCs (3)	pno1
ddx21	1.15566e-53	0.358544	0.994	0.736	3.21007e-49	HSPCs (3)	ddx21
ak2	7.5135e-51	0.271355	0.934	0.552	2.08703e-46	HSPCs (3)	ak2
eif3i	2.92614e-47	0.254959	0.897	0.508	8.12795e-43	HSPCs (3)	eif3i
myca	3.14836e-45	0.278979	0.617	0.31	8.74521e-41	HSPCs (3)	myca
eif2s1b	9.16937e-45	0.278411	0.971	0.616	2.54698e-40	HSPCs (3)	eif2s1b
fosb	4.56419e-44	0.293524	0.414	0.174	1.2678e-39	HSPCs (3)	fosb
mdh2	4.84566e-42	0.259622	0.972	0.624	1.34598e-37	HSPCs (3)	mdh2
rpl6	1.11604e-41	0.269904	0.998	0.941	3.10002e-37	HSPCs (3)	rpl6
tcp1	1.18681e-41	0.257564	0.949	0.57	3.2966e-37	HSPCs (3)	tcp1
eef1db	1.14805e-40	0.268724	0.991	0.721	3.18893e-36	HSPCs (3)	eef1db
cct2.1	3.47842e-40	0.26882	0.986	0.66	9.66202e-36	HSPCs (3)	cct2.1
icn	8.9325e-39	0.9561	0.165	0.041	2.48118e-34	HSPCs (3)	icn
nop56	2.01575e-37	0.270561	0.946	0.604	5.59915e-33	HSPCs (3)	nop56
atp5fa1	1.45244e-36	0.255769	0.96	0.605	4.03445e-32	HSPCs (3)	atp5fa1
eif5a	3.5633e-36	0.267715	0.991	0.771	9.89777e-32	HSPCs (3)	eif5a
cirbpb	1.73327e-29	0.281884	0.994	0.971	4.81451e-25	HSPCs (3)	cirbpb
mt-atp6	1.02419e-05	0.349172	0.86	0.867	0.28449	HSPCs (3)	mt-atp6
stmn1a	0	0.960547	0.934	0.201	0	cycling HSPCs	stmn1a
chaf1a	0	0.706383	0.757	0.117	0	cycling HSPCs	chaf1a
si:ch211-156b7.4	0	0.62754	0.696	0.086	0	cycling HSPCs	si:ch211-156b7.4
dnph1	0	0.545956	0.673	0.087	0	cycling HSPCs	dnph1
pcna	1.89017e-289	1.04752	0.807	0.166	5.25033e-285	cycling HSPCs	pcna
mcm3	2.44528e-267	0.605185	0.673	0.114	6.79226e-263	cycling HSPCs	mcm3
fen1	7.22679e-265	0.509045	0.681	0.114	2.00739e-260	cycling HSPCs	fen1
maptb1	8.63982e-263	0.783667	0.829	0.193	2.39988e-258	cycling HSPCs	maptb
mcm5	1.42098e-262	0.632256	0.667	0.114	3.94704e-258	cycling HSPCs	mcm5
rbbp4	2.51497e-257	0.646874	0.826	0.192	6.98584e-253	cycling HSPCs	rbbp4
hmgb3b1	1.07928e-253	0.56044	0.801	0.186	2.99791e-249	cycling HSPCs	hmgb3b
dut	1.37123e-249	0.626441	0.63	0.098	3.80886e-245	cycling HSPCs	dut
cks1b	6.76538e-248	0.539133	0.585	0.086	1.87922e-243	cycling HSPCs	cks1b
aurkb	1.40487e-246	0.512156	0.535	0.066	3.9023e-242	cycling HSPCs	aurkb
banf1	4.60877e-246	0.765528	0.901	0.261	1.28018e-241	cycling HSPCs	banf1
mki67	3.72309e-243	1	0.579	0.085	1.03416e-238	cycling HSPCs	mki67
nasp	2.69795e-239	0.607344	0.778	0.175	7.4941e-235	cycling HSPCs	nasp
mcm6	5.47724e-236	0.856433	0.739	0.18	1.52141e-231	cycling HSPCs	mcm6
hells1	7.17673e-236	0.752758	0.732	0.168	1.99348e-231	cycling HSPCs	hells
atic	4.95815e-233	0.371253	0.579	0.093	1.37723e-228	cycling HSPCs	atic
si:ch211-161c3.61	2.00138e-232	1.27309	0.921	0.338	5.55923e-228	cycling HSPCs	si:ch211-161c3.6
mcm4	2.67563e-232	0.607083	0.685	0.142	7.43211e-228	cycling HSPCs	mcm4
parp1	3.37516e-231	0.469918	0.717	0.153	9.37519e-227	cycling HSPCs	parp1
cdca7b	2.59743e-230	0.36187	0.567	0.089	7.21488e-226	cycling HSPCs	cdca7b
apex1	6.13865e-230	0.564164	0.787	0.2	1.70513e-225	cycling HSPCs	apex1
fabp31	1.33753e-228	0.984196	0.954	0.334	3.71525e-224	cycling HSPCs	fabp3
mcm2	4.78393e-226	0.708088	0.678	0.145	1.32883e-221	cycling HSPCs	mcm2
lig1	1.53641e-224	0.439476	0.627	0.111	4.26767e-220	cycling HSPCs	lig1
asf1ba	2.07863e-224	0.324182	0.421	0.042	5.77381e-220	cycling HSPCs	asf1ba
tuba8l	4.9057e-224	1.28187	0.978	0.437	1.36266e-219	cycling HSPCs	tuba8l
uhrf1	1.30921e-222	0.359437	0.571	0.091	3.63659e-218	cycling HSPCs	uhrf1
rrm1	1.35916e-222	0.469461	0.585	0.095	3.77533e-218	cycling HSPCs	rrm1
rnaseh2a	4.2525e-221	0.425696	0.702	0.145	1.18122e-216	cycling HSPCs	rnaseh2a
adka	6.52942e-221	0.477703	0.762	0.184	1.81368e-216	cycling HSPCs	adka
orc4	3.23499e-219	0.344081	0.55	0.086	8.98584e-215	cycling HSPCs	orc4
shmt1	3.0396e-217	0.342246	0.609	0.107	8.4431e-213	cycling HSPCs	shmt1
rfc4	1.99339e-215	0.396378	0.597	0.106	5.53705e-211	cycling HSPCs	rfc4
si:ch211-161h7.4	2.0915e-213	0.383704	0.562	0.091	5.80957e-209	cycling HSPCs	si:ch211-161h7.4
ccnd11	4.89031e-209	0.415685	0.652	0.135	1.35838e-204	cycling HSPCs	ccnd1
cdca7a	5.38952e-208	0.419945	0.528	0.083	1.49705e-203	cycling HSPCs	cdca7a
smc2	8.40587e-208	0.469516	0.487	0.066	2.3349e-203	cycling HSPCs	smc2
rfc5	7.82413e-207	0.360562	0.624	0.12	2.17331e-202	cycling HSPCs	rfc5
si:dkey-261h17.11	6.47501e-205	0.671221	0.882	0.26	1.79856e-200	cycling HSPCs	si:dkey-261h17.1
fli1a1	1.97829e-203	0.621443	0.727	0.175	5.49509e-199	cycling HSPCs	fli1a
hspd1	1.44914e-202	0.554254	0.724	0.184	4.02527e-198	cycling HSPCs	hspd1
CABZ01005379.1	1.86962e-202	0.357118	0.492	0.07	5.19323e-198	cycling HSPCs	CABZ01005379.1
tox21	2.17873e-202	0.429994	0.718	0.164	6.05185e-198	cycling HSPCs	tox2
hmgb2b	1.24798e-201	0.845784	0.982	0.449	3.46653e-197	cycling HSPCs	hmgb2b
rpa3	7.62115e-200	0.385117	0.667	0.141	2.11693e-195	cycling HSPCs	rpa3
ddx39ab	8.49834e-198	0.610236	0.945	0.323	2.36059e-193	cycling HSPCs	ddx39ab
msh6	4.80328e-197	0.278633	0.436	0.056	1.33421e-192	cycling HSPCs	msh6
si:ch211-288g17.3	5.67119e-196	0.798715	0.973	0.407	1.57529e-191	cycling HSPCs	si:ch211-288g17.3
suv39h1b	1.01917e-195	0.258382	0.43	0.053	2.83094e-191	cycling HSPCs	suv39h1b
dhfr	2.08096e-194	0.309023	0.442	0.059	5.78027e-190	cycling HSPCs	dhfr
csf1rb1	6.26959e-194	0.709335	0.882	0.254	1.7415e-189	cycling HSPCs	csf1rb
snrpd1	9.16623e-194	0.607462	0.961	0.347	2.5461e-189	cycling HSPCs	snrpd1
mcm7	2.97313e-190	0.320048	0.528	0.092	8.25845e-186	cycling HSPCs	mcm7
prim2	1.13099e-188	0.289817	0.544	0.097	3.14154e-184	cycling HSPCs	prim2
sumo3b	2.63272e-187	0.442368	0.769	0.209	7.31289e-183	cycling HSPCs	sumo3b
gins2	2.96634e-187	0.257492	0.436	0.06	8.23959e-183	cycling HSPCs	gins2
sb:cb811	1.80377e-183	0.665055	0.907	0.278	5.01034e-179	cycling HSPCs	sb:cb81
rfc2	1.08438e-182	0.254789	0.532	0.095	3.01209e-178	cycling HSPCs	rfc2
si:ch211-222l21.11	1.62076e-181	0.917906	1	0.632	4.50199e-177	cycling HSPCs	si:ch211-222l21.1
BX004816.21	2.46251e-181	0.608075	0.613	0.138	6.84012e-177	cycling HSPCs	BX004816.2
pbk	6.61338e-180	0.333395	0.397	0.05	1.837e-175	cycling HSPCs	pbk
hmga1a	2.081e-179	0.897569	1	0.652	5.78041e-175	cycling HSPCs	hmga1a
men1	8.04893e-179	0.274371	0.618	0.134	2.23575e-174	cycling HSPCs	men1
ssrp1a	4.50225e-178	0.350075	0.634	0.14	1.25059e-173	cycling HSPCs	ssrp1a
dnmt1	6.19775e-178	0.30371	0.486	0.078	1.72155e-173	cycling HSPCs	dnmt1
kpna2	1.70483e-177	0.689964	0.352	0.038	4.7355e-173	cycling HSPCs	kpna2
arpp19b	1.00839e-176	0.325857	0.724	0.184	2.801e-172	cycling HSPCs	arpp19b
CABZ01058261.1	1.47994e-176	0.539302	0.447	0.069	4.11082e-172	cycling HSPCs	CABZ01058261.1
pfn2	1.45624e-175	0.394226	0.763	0.212	4.04499e-171	cycling HSPCs	pfn2
pa2g4a	1.74348e-175	0.595336	0.868	0.307	4.84285e-171	cycling HSPCs	pa2g4a
dnajc9	2.43724e-175	0.326723	0.607	0.13	6.76993e-171	cycling HSPCs	dnajc9
unga	8.37769e-175	0.313571	0.42	0.062	2.32707e-170	cycling HSPCs	unga
tpx2	9.00276e-175	0.524616	0.411	0.056	2.5007e-170	cycling HSPCs	tpx2
slc38a5b1	2.35169e-173	0.360274	0.655	0.156	6.5323e-169	cycling HSPCs	slc38a5b
rfc3	3.59391e-173	0.301011	0.639	0.146	9.98281e-169	cycling HSPCs	rfc3
dbi1	6.90771e-173	0.548706	0.856	0.295	1.91875e-168	cycling HSPCs	dbi
tyms	1.40938e-172	0.296657	0.397	0.052	3.91482e-168	cycling HSPCs	tyms
rpa2	2.86396e-172	0.473627	0.732	0.193	7.95523e-168	cycling HSPCs	rpa2
dkc1	4.84985e-172	0.682135	0.85	0.314	1.34714e-167	cycling HSPCs	dkc1
si:ch73-281n10.2	7.08537e-172	0.899804	0.978	0.45	1.9681e-167	cycling HSPCs	si:ch73-281n10.2
cdk61	8.99191e-172	0.460465	0.796	0.226	2.49768e-167	cycling HSPCs	cdk6
adssl	1.99045e-171	0.444582	0.856	0.275	5.52886e-167	cycling HSPCs	adssl
ppm1g	3.19237e-171	0.370713	0.844	0.248	8.86746e-167	cycling HSPCs	ppm1g
prmt5	9.72056e-171	0.251612	0.576	0.119	2.70008e-166	cycling HSPCs	prmt5
abcf1	1.68378e-170	0.416126	0.751	0.213	4.67704e-166	cycling HSPCs	abcf1
abce1	1.35566e-168	0.330762	0.705	0.184	3.76562e-164	cycling HSPCs	abce1
ubr7	3.45355e-167	0.386162	0.718	0.192	9.59293e-163	cycling HSPCs	ubr7
smc4	3.88742e-167	0.422063	0.463	0.079	1.07981e-162	cycling HSPCs	smc4
cnbpa	3.13437e-166	0.580366	0.931	0.382	8.70635e-162	cycling HSPCs	cnbpa
cks2	3.45327e-166	0.502502	0.385	0.053	9.59216e-162	cycling HSPCs	cks2
cdk1	4.33645e-166	0.619621	0.385	0.052	1.20454e-161	cycling HSPCs	cdk1
pole4	3.94193e-165	0.268796	0.586	0.126	1.09495e-160	cycling HSPCs	pole4
si:dkey-6i22.5	5.16784e-165	0.284394	0.391	0.054	1.43547e-160	cycling HSPCs	si:dkey-6i22.5
sub1a	1.54104e-164	0.625791	0.991	0.494	4.28056e-160	cycling HSPCs	sub1a
vat1	2.68279e-164	0.379686	0.612	0.141	7.45198e-160	cycling HSPCs	vat1
rpa1	4.64251e-164	0.326134	0.642	0.154	1.28955e-159	cycling HSPCs	rpa1
hmgb3a1	6.30478e-164	0.540594	0.871	0.299	1.75128e-159	cycling HSPCs	hmgb3a
ahnak1	6.14695e-163	0.389192	0.583	0.132	1.70744e-158	cycling HSPCs	ahnak
pclaf	8.32438e-163	0.54817	0.552	0.114	2.31226e-158	cycling HSPCs	pclaf
cdca8	1.11829e-161	0.380096	0.334	0.038	3.10627e-157	cycling HSPCs	cdca8
kif22	1.21114e-161	0.330705	0.514	0.1	3.36418e-157	cycling HSPCs	kif22
hirip3	2.19221e-161	0.317945	0.645	0.153	6.08929e-157	cycling HSPCs	hirip3
tktb	6.46652e-161	0.472394	0.811	0.273	1.79621e-156	cycling HSPCs	tktb
calm3a	6.32503e-160	0.670269	0.951	0.386	1.7569e-155	cycling HSPCs	calm3a
prpf19	4.0019e-159	0.313422	0.729	0.2	1.11161e-154	cycling HSPCs	prpf19
eif3ba1	4.23322e-158	0.633809	0.988	0.602	1.17586e-153	cycling HSPCs	eif3ba
dnmt3bb.11	1.07859e-157	0.35681	0.697	0.189	2.99601e-153	cycling HSPCs	dnmt3bb.1
ccna2	1.10009e-157	0.493973	0.4	0.06	3.05571e-153	cycling HSPCs	ccna2
hspe1	2.49777e-157	0.500903	0.798	0.269	6.93805e-153	cycling HSPCs	hspe1
hpf1	5.67679e-157	0.251263	0.54	0.113	1.57684e-152	cycling HSPCs	hpf1
ncapd2	7.86717e-157	0.328858	0.397	0.059	2.18526e-152	cycling HSPCs	ncapd2
usp10	8.26179e-157	0.394008	0.858	0.285	2.29488e-152	cycling HSPCs	usp10
ptges3b	9.93017e-157	0.284504	0.744	0.201	2.7583e-152	cycling HSPCs	ptges3b
prmt1	3.65126e-156	0.49677	0.868	0.312	1.01421e-151	cycling HSPCs	prmt1
myca1	8.52998e-155	0.700609	0.801	0.284	2.36937e-150	cycling HSPCs	myca
atp5mc1	2.19403e-154	0.543987	0.955	0.397	6.09437e-150	cycling HSPCs	atp5mc1
snrpb	2.62722e-154	0.587894	0.985	0.478	7.29763e-150	cycling HSPCs	snrpb
snrpg	9.06098e-154	0.386154	0.832	0.264	2.51687e-149	cycling HSPCs	snrpg
ppig	1.08018e-153	0.315791	0.733	0.2	3.0004e-149	cycling HSPCs	ppig
si:ch211-114n24.6	1.16023e-153	0.588776	0.772	0.244	3.22277e-149	cycling HSPCs	si:ch211-114n24.6
cenpx	2.06698e-153	0.33427	0.591	0.138	5.74145e-149	cycling HSPCs	cenpx
rpf21	2.93576e-151	0.477882	0.777	0.257	8.15466e-147	cycling HSPCs	rpf2
mad2l1	1.5632e-150	0.518222	0.381	0.057	4.34209e-146	cycling HSPCs	mad2l1
top2a	6.18307e-150	0.853149	0.367	0.054	1.71747e-145	cycling HSPCs	top2a
bub3	6.97441e-150	0.31805	0.639	0.162	1.93728e-145	cycling HSPCs	bub3
tfam	1.52914e-149	0.277837	0.774	0.226	4.2475e-145	cycling HSPCs	tfam
dlgap5	7.32362e-149	0.461312	0.384	0.059	2.03428e-144	cycling HSPCs	dlgap5
cbx1a	1.06638e-148	0.377502	0.801	0.254	2.96207e-144	cycling HSPCs	cbx1a
tuba8l4	1.13844e-148	0.961817	0.946	0.555	3.16225e-144	cycling HSPCs	tuba8l4
si:dkeyp-55f12.3	1.15661e-148	0.270284	0.642	0.166	3.21272e-144	cycling HSPCs	si:dkeyp-55f12.3
g3bp1	1.76137e-148	0.390369	0.796	0.257	4.89255e-144	cycling HSPCs	g3bp1
cdca5	4.62931e-148	0.259565	0.376	0.056	1.28588e-143	cycling HSPCs	cdca5
lmnb2	2.50584e-147	0.425252	0.819	0.266	6.96047e-143	cycling HSPCs	lmnb2
idh21	9.81563e-147	0.588611	0.981	0.473	2.72649e-142	cycling HSPCs	idh2
ppa1b	4.05093e-146	0.256935	0.612	0.151	1.12523e-141	cycling HSPCs	ppa1b
foxp41	1.643e-145	0.384057	0.834	0.269	4.56376e-141	cycling HSPCs	foxp4
cbx5	2.38511e-145	0.437322	0.913	0.343	6.62513e-141	cycling HSPCs	cbx5
si:ch73-46j18.51	4.09714e-145	0.320749	0.717	0.207	1.13806e-140	cycling HSPCs	si:ch73-46j18.5
eif4e1c	5.60894e-144	0.272535	0.685	0.189	1.558e-139	cycling HSPCs	eif4e1c
hspa9	7.65733e-144	0.310233	0.69	0.197	2.12698e-139	cycling HSPCs	hspa9
eno1a1	7.8148e-144	0.411701	0.753	0.247	2.17072e-139	cycling HSPCs	eno1a
ncapg	9.30946e-144	0.354314	0.394	0.064	2.58589e-139	cycling HSPCs	ncapg
snu13b	1.17834e-143	0.513259	0.843	0.317	3.27308e-139	cycling HSPCs	snu13b
kpnb3	2.84333e-143	0.27086	0.612	0.158	7.89793e-139	cycling HSPCs	kpnb3
taf15	2.4055e-142	0.337545	0.841	0.276	6.68175e-138	cycling HSPCs	taf15
dek	2.54051e-142	0.400661	0.675	0.186	7.05677e-138	cycling HSPCs	dek
ttk	1.43008e-140	0.28181	0.342	0.048	3.97234e-136	cycling HSPCs	ttk
sub1b	6.06588e-140	0.281119	0.723	0.217	1.68492e-135	cycling HSPCs	sub1b
mybbp1a	1.24154e-139	0.374938	0.694	0.209	3.44861e-135	cycling HSPCs	mybbp1a
nutf2l	1.66733e-139	0.442082	0.894	0.339	4.63133e-135	cycling HSPCs	nutf2l
dnmt3ba	2.65068e-139	0.255755	0.445	0.088	7.36279e-135	cycling HSPCs	dnmt3ba
hint1	5.90334e-138	0.558733	0.975	0.476	1.63977e-133	cycling HSPCs	hint1
si:ch73-1a9.31	1.15116e-137	0.725378	0.993	0.616	3.19757e-133	cycling HSPCs	si:ch73-1a9.3
sik11	1.36325e-137	0.34024	0.631	0.169	3.78671e-133	cycling HSPCs	sik1
fbl	1.43688e-137	0.550849	0.864	0.357	3.99123e-133	cycling HSPCs	fbl
khsrp	7.0723e-137	0.272749	0.742	0.223	1.96447e-132	cycling HSPCs	khsrp
tubb4b	1.12682e-136	0.963496	0.975	0.575	3.12997e-132	cycling HSPCs	tubb4b
si:dkey-251i10.3	1.89429e-136	0.283578	0.609	0.162	5.26176e-132	cycling HSPCs	si:dkey-251i10.3
anp32b	3.88078e-136	0.470102	0.943	0.409	1.07797e-131	cycling HSPCs	anp32b
usp1	8.88025e-136	0.25467	0.652	0.18	2.46667e-131	cycling HSPCs	usp1
nuf2	4.29825e-135	0.289418	0.354	0.054	1.19393e-130	cycling HSPCs	nuf2
wu:fb44b02	8.02379e-135	0.294877	0.328	0.046	2.22877e-130	cycling HSPCs	wu:fb44b02
spc24	2.37012e-134	0.270862	0.343	0.051	6.58349e-130	cycling HSPCs	spc24
eif4h	2.63993e-134	0.30054	0.807	0.264	7.33293e-130	cycling HSPCs	eif4h
rbb4l	4.74502e-134	0.269153	0.727	0.216	1.31803e-129	cycling HSPCs	rbb4l
pprc1	7.86876e-134	0.288397	0.501	0.116	2.18571e-129	cycling HSPCs	pprc1
gnl3	9.24808e-134	0.403533	0.751	0.251	2.56884e-129	cycling HSPCs	gnl3
trmt112	9.48932e-134	0.282675	0.732	0.226	2.63585e-129	cycling HSPCs	trmt112
runx1t11	1.65753e-133	0.266737	0.51	0.115	4.60412e-129	cycling HSPCs	runx1t1
selenoh	9.67192e-133	0.443061	0.882	0.334	2.68657e-128	cycling HSPCs	selenoh
cbx3a	1.23023e-132	0.520488	0.987	0.495	3.41722e-128	cycling HSPCs	cbx3a
sinhcafl.1	1.39799e-132	0.258032	0.649	0.175	3.88319e-128	cycling HSPCs	sinhcafl.1
pes	4.97962e-132	0.339634	0.727	0.234	1.38319e-127	cycling HSPCs	pes
hist1h4l.12	1.18767e-131	0.855098	0.559	0.159	3.299e-127	cycling HSPCs	hist1h4l.12
npm3	5.83772e-131	0.322291	0.766	0.253	1.62154e-126	cycling HSPCs	npm3
afap1l1b1	3.61392e-130	0.254971	0.477	0.106	1.00384e-125	cycling HSPCs	afap1l1b
ndufa12	6.40025e-130	0.271812	0.802	0.267	1.7778e-125	cycling HSPCs	ndufa12
cenpf	9.53969e-130	0.743492	0.325	0.049	2.64984e-125	cycling HSPCs	cenpf
zgc:194989	2.91304e-129	0.487595	0.646	0.197	8.09155e-125	cycling HSPCs	zgc:194989
spdl1	7.2713e-129	0.283073	0.319	0.046	2.01975e-124	cycling HSPCs	spdl1
denr	2.08789e-128	0.307381	0.835	0.292	5.79953e-124	cycling HSPCs	denr
atp5f1b	2.51788e-128	0.583435	0.994	0.684	6.99391e-124	cycling HSPCs	atp5f1b
zgc:110339	3.60451e-128	0.251835	0.643	0.186	1.00123e-123	cycling HSPCs	zgc:110339
ahcy1	6.32955e-128	0.589452	0.981	0.563	1.75816e-123	cycling HSPCs	ahcy
nucks1a	7.51068e-128	0.386662	0.913	0.343	2.08624e-123	cycling HSPCs	nucks1a
ube2c	2.13313e-127	0.650288	0.312	0.045	5.9252e-123	cycling HSPCs	ube2c
rbbp9	2.32703e-127	0.296259	0.739	0.237	6.46378e-123	cycling HSPCs	rbbp9
fscn1a1	4.5203e-127	0.313882	0.4	0.079	1.2556e-122	cycling HSPCs	fscn1a
larp4ab	5.59563e-127	0.379295	0.756	0.257	1.5543e-122	cycling HSPCs	larp4ab
prps1a	2.13971e-126	0.320395	0.721	0.235	5.94348e-122	cycling HSPCs	prps1a
slc16a101	6.90294e-126	0.254237	0.525	0.131	1.91743e-121	cycling HSPCs	slc16a10
nusap1	1.7332e-125	0.726268	0.333	0.053	4.81432e-121	cycling HSPCs	nusap1
myb1	2.5719e-125	0.397141	0.895	0.329	7.14396e-121	cycling HSPCs	myb
arid5b1	6.89953e-125	0.341386	0.603	0.169	1.91648e-120	cycling HSPCs	arid5b
h2afva	3.64614e-124	0.361511	0.889	0.342	1.01279e-119	cycling HSPCs	h2afva
msi2a1	3.7659e-124	0.310648	0.666	0.2	1.04605e-119	cycling HSPCs	msi2a
nucks1b	1.00089e-123	0.293212	0.828	0.292	2.78016e-119	cycling HSPCs	nucks1b
kars	3.8892e-123	0.388553	0.886	0.352	1.0803e-118	cycling HSPCs	kars
nop2	1.23453e-122	0.377757	0.757	0.266	3.42915e-118	cycling HSPCs	nop2
cebpa1	1.59826e-122	0.461638	0.612	0.177	4.43948e-118	cycling HSPCs	cebpa
zgc:1533171	1.60235e-122	0.63766	0.823	0.34	4.45085e-118	cycling HSPCs	zgc:153317
nop58	2.47578e-122	0.587694	0.879	0.423	6.87698e-118	cycling HSPCs	nop58
hnrnpr	2.89405e-122	0.271583	0.798	0.269	8.03879e-118	cycling HSPCs	hnrnpr
tufm	7.49226e-122	0.267016	0.727	0.235	2.08112e-117	cycling HSPCs	tufm
cox6b1	8.57511e-122	0.365768	0.871	0.334	2.38191e-117	cycling HSPCs	cox6b1
atp5fa11	9.04494e-122	0.530045	0.993	0.599	2.51241e-117	cycling HSPCs	atp5fa1
snrpe	4.19146e-121	0.375699	0.93	0.376	1.16426e-116	cycling HSPCs	snrpe
h3f3b.1	4.39646e-121	0.928382	0.952	0.618	1.2212e-116	cycling HSPCs	h3f3b.1
si:ch73-208g10.11	6.32842e-121	0.353949	0.879	0.319	1.75785e-116	cycling HSPCs	si:ch73-208g10.1
prdx6	2.3516e-120	0.324916	0.867	0.328	6.53204e-116	cycling HSPCs	prdx6
calm3b	9.96527e-120	0.446526	0.961	0.433	2.76805e-115	cycling HSPCs	calm3b
nifk	2.04568e-119	0.25546	0.646	0.194	5.68227e-115	cycling HSPCs	nifk
cycsb	1.31848e-118	0.345833	0.868	0.343	3.66234e-114	cycling HSPCs	cycsb
ssb	3.08295e-118	0.289788	0.742	0.248	8.56351e-114	cycling HSPCs	ssb
ndufab1b	1.83987e-117	0.280367	0.816	0.295	5.11061e-113	cycling HSPCs	ndufab1b
ddx24	2.70664e-117	0.276495	0.669	0.211	7.51824e-113	cycling HSPCs	ddx24
h2afvb	3.09552e-117	0.651452	0.982	0.598	8.59844e-113	cycling HSPCs	h2afvb
eif5a2	6.55667e-117	0.523255	0.981	0.558	1.82125e-112	cycling HSPCs	eif5a2
npm1a	9.21421e-117	0.73794	0.856	0.488	2.55943e-112	cycling HSPCs	npm1a
fbxo5	4.15902e-115	0.251456	0.318	0.051	1.15525e-110	cycling HSPCs	fbxo5
myg1	1.2775e-114	0.259602	0.772	0.267	3.54851e-110	cycling HSPCs	myg1
si:ch73-308l14.2	1.02e-113	0.278629	0.751	0.258	2.83326e-109	cycling HSPCs	si:ch73-308l14.2
zgc:110540	1.07708e-113	0.424601	0.336	0.059	2.99181e-109	cycling HSPCs	zgc:110540
tacc3	1.13272e-113	0.346083	0.25	0.031	3.14635e-109	cycling HSPCs	tacc3
baz1b	1.16361e-113	0.326574	0.766	0.267	3.23217e-109	cycling HSPCs	baz1b
snrpf	3.31455e-113	0.428161	0.976	0.474	9.20684e-109	cycling HSPCs	snrpf
uqcrc1	3.40422e-113	0.293502	0.85	0.321	9.45591e-109	cycling HSPCs	uqcrc1
eif6	1.06111e-112	0.279604	0.784	0.281	2.94744e-108	cycling HSPCs	eif6
mibp	2.33117e-112	0.530906	0.369	0.073	6.4753e-108	cycling HSPCs	mibp
mif	8.71842e-112	0.351059	0.867	0.35	2.42172e-107	cycling HSPCs	mif
tuba1b	1.01072e-111	0.6377	0.465	0.122	2.80748e-107	cycling HSPCs	tuba1b
rrm2.1	1.62793e-111	0.852399	0.304	0.05	4.52191e-107	cycling HSPCs	rrm2.1
rwdd1	3.47752e-110	0.285041	0.778	0.285	9.65951e-106	cycling HSPCs	rwdd1
ppid	4.79856e-110	0.280468	0.709	0.241	1.3329e-105	cycling HSPCs	ppid
hdlbpa1	6.12418e-110	0.288464	0.814	0.297	1.70111e-105	cycling HSPCs	hdlbpa
si:dkey-261m9.12	7.98637e-110	0.394586	0.312	0.052	2.21837e-105	cycling HSPCs	si:dkey-261m9.12
hnrnpabb	1.97886e-109	0.47561	0.993	0.613	5.49668e-105	cycling HSPCs	hnrnpabb
s1pr5b1	6.30005e-109	0.307948	0.493	0.127	1.74996e-104	cycling HSPCs	s1pr5b
wdr43	9.01925e-109	0.3335	0.807	0.31	2.50528e-104	cycling HSPCs	wdr43
plk1	1.04123e-108	0.438194	0.277	0.042	2.89223e-104	cycling HSPCs	plk1
cirbpa	1.09193e-108	0.496012	0.999	0.829	3.03306e-104	cycling HSPCs	cirbpa
rpl31	3.27454e-108	0.351574	1	0.998	9.0957e-104	cycling HSPCs	rpl3
eif5b	6.63798e-108	0.295517	0.826	0.318	1.84383e-103	cycling HSPCs	eif5b
mrpl12	8.00805e-108	0.254984	0.741	0.258	2.2244e-103	cycling HSPCs	mrpl12
si:ch211-113a14.18	1.07372e-107	0.504231	0.303	0.05	2.98247e-103	cycling HSPCs	si:ch211-113a14.18
gspt1l	2.45516e-107	0.302196	0.825	0.316	6.81971e-103	cycling HSPCs	gspt1l
tnrc181	6.63592e-107	0.412426	0.751	0.274	1.84326e-102	cycling HSPCs	tnrc18
aspm	7.00976e-107	0.655311	0.27	0.041	1.9471e-102	cycling HSPCs	aspm
setb	7.2517e-107	0.463158	0.988	0.606	2.01431e-102	cycling HSPCs	setb
supt16h	9.4532e-106	0.289311	0.744	0.265	2.62582e-101	cycling HSPCs	supt16h
rtn4a	9.74386e-106	0.319705	0.88	0.36	2.70655e-101	cycling HSPCs	rtn4a
hist1h4l.7	1.02689e-105	0.490607	0.477	0.13	2.85241e-101	cycling HSPCs	hist1h4l.7
nhp2	1.79178e-105	0.322882	0.811	0.312	4.97704e-101	cycling HSPCs	nhp2
hp1bp31	2.58309e-105	0.305422	0.85	0.326	7.17504e-101	cycling HSPCs	hp1bp3
si:dkey-262k9.41	3.63623e-105	0.278539	0.87	0.339	1.01004e-100	cycling HSPCs	si:dkey-262k9.4
pmp22b1	7.63537e-105	0.25913	0.444	0.11	2.12088e-100	cycling HSPCs	pmp22b
rrp1	2.50009e-104	0.270478	0.735	0.26	6.94451e-100	cycling HSPCs	rrp1
si:ch211-113a14.24	2.52197e-104	0.339453	0.286	0.046	7.00527e-100	cycling HSPCs	si:ch211-113a14.24
c1qbp	4.6652e-104	0.390785	0.838	0.358	1.29585e-99	cycling HSPCs	c1qbp
bxdc2	7.14708e-104	0.261877	0.714	0.25	1.98524e-99	cycling HSPCs	bxdc2
rpl22l11	3.35933e-103	0.438925	0.999	0.932	9.33121e-99	cycling HSPCs	rpl22l1
birc5a	1.11981e-102	0.254222	0.262	0.039	3.11051e-98	cycling HSPCs	birc5a
atp1b1a1	3.33324e-102	0.474687	0.976	0.53	9.25875e-98	cycling HSPCs	atp1b1a
rps27l1	7.02596e-102	0.301607	0.775	0.294	1.9516e-97	cycling HSPCs	rps27l
twistnb	1.79749e-101	0.292965	0.678	0.24	4.99288e-97	cycling HSPCs	twistnb
si:dkey-108k21.21	8.56816e-101	0.384465	0.309	0.057	2.37998e-96	cycling HSPCs	si:dkey-108k21.21
rrm2	1.2003e-100	0.666457	0.264	0.04	3.33407e-96	cycling HSPCs	rrm2
eif4g1a	1.64071e-99	0.261816	0.775	0.284	4.5574e-95	cycling HSPCs	eif4g1a
atp5f1c	5.68934e-99	0.398453	0.942	0.454	1.58033e-94	cycling HSPCs	atp5f1c
ccnb3	5.86119e-99	0.30791	0.3	0.055	1.62806e-94	cycling HSPCs	ccnb3
si:ch211-113a14.12	2.08908e-98	0.383593	0.301	0.054	5.80282e-94	cycling HSPCs	si:ch211-113a14.12
hist2h2l1	2.51219e-98	0.334696	0.87	0.345	6.9781e-94	cycling HSPCs	hist2h2l
si:dkey-108k21.10	3.40301e-98	0.697231	0.295	0.053	9.45255e-94	cycling HSPCs	si:dkey-108k21.10
ywhaqa	5.31953e-98	0.459821	0.961	0.499	1.47761e-93	cycling HSPCs	ywhaqa
cox5ab	1.74137e-97	0.262246	0.865	0.352	4.83701e-93	cycling HSPCs	cox5ab
nap1l1	7.42537e-97	0.366883	0.868	0.373	2.06255e-92	cycling HSPCs	nap1l1
seta	1.14932e-96	0.398996	0.994	0.666	3.19247e-92	cycling HSPCs	seta
RPS171	3.47649e-96	0.336583	1	0.995	9.65664e-92	cycling HSPCs	RPS17
hypk	4.0431e-96	0.290675	0.88	0.372	1.12305e-91	cycling HSPCs	hypk
hist1h2a6	1.6382e-95	0.270403	0.258	0.041	4.55041e-91	cycling HSPCs	hist1h2a6
ilf2	7.22965e-95	0.277106	0.85	0.341	2.00818e-90	cycling HSPCs	ilf2
zgc:153405	1.91484e-94	0.25044	0.253	0.039	5.31885e-90	cycling HSPCs	zgc:153405
atp5if1a	2.82385e-94	0.405498	0.907	0.444	7.8438e-90	cycling HSPCs	atp5if1a
sox4a.1	8.83018e-94	0.294462	0.607	0.204	2.45276e-89	cycling HSPCs	sox4a.1
eef2b1	9.26398e-94	0.330092	1	0.995	2.57326e-89	cycling HSPCs	eef2b
eif2s2	9.39538e-94	0.393571	0.949	0.481	2.60975e-89	cycling HSPCs	eif2s2
hspa81	1.3718e-93	0.470421	0.999	0.889	3.81045e-89	cycling HSPCs	hspa8
eif4bb	1.43129e-93	0.352236	0.897	0.415	3.9757e-89	cycling HSPCs	eif4bb
snrpd2	2.32914e-93	0.283028	0.919	0.399	6.46964e-89	cycling HSPCs	snrpd2
hist1h4l.17	5.19319e-93	0.301759	0.3	0.057	1.44251e-88	cycling HSPCs	hist1h4l.17
rps61	9.73975e-93	0.316667	1	0.995	2.70541e-88	cycling HSPCs	rps6
kif11	1.08324e-92	0.334191	0.24	0.036	3.00892e-88	cycling HSPCs	kif11
smc1al	1.21227e-92	0.330558	0.865	0.375	3.36732e-88	cycling HSPCs	smc1al
cxcr3.21	7.28411e-91	0.361255	0.423	0.116	2.02331e-86	cycling HSPCs	cxcr3.2
eif4a1a	2.72779e-90	0.3572	0.927	0.444	7.57697e-86	cycling HSPCs	eif4a1a
g2e3	3.92439e-90	0.296064	0.235	0.036	1.09008e-85	cycling HSPCs	g2e3
chd4a	2.7923e-89	0.261948	0.877	0.364	7.75616e-85	cycling HSPCs	chd4a
nop10	5.34015e-89	0.332814	0.819	0.355	1.48333e-84	cycling HSPCs	nop10
ccnb1	4.18804e-87	0.419478	0.237	0.038	1.16331e-82	cycling HSPCs	ccnb1
eef1a1l11	1.75116e-86	0.259095	1	1	4.8642e-82	cycling HSPCs	eef1a1l1
adh51	2.90635e-85	0.424484	0.973	0.553	8.07298e-81	cycling HSPCs	adh5
chd4b	9.85302e-84	0.266925	0.849	0.369	2.73687e-79	cycling HSPCs	chd4b
cenpe	7.4656e-83	0.250991	0.238	0.04	2.07372e-78	cycling HSPCs	cenpe
nop561	2.42166e-82	0.470081	0.942	0.603	6.72664e-78	cycling HSPCs	nop56
sumo3a	2.8636e-82	0.327442	0.904	0.44	7.95423e-78	cycling HSPCs	sumo3a
eif4a3	3.7638e-82	0.253741	0.891	0.4	1.04547e-77	cycling HSPCs	eif4a3
top1l	6.405e-82	0.270943	0.771	0.321	1.77912e-77	cycling HSPCs	top1l
hmgb1b	9.33197e-82	0.455295	0.88	0.427	2.59214e-77	cycling HSPCs	hmgb1b
rpl23a1	4.32459e-81	0.269357	1	0.997	1.20124e-76	cycling HSPCs	rpl23a
si:ch211-69g19.2	1.28121e-80	0.472422	0.18	0.023	3.55881e-76	cycling HSPCs	si:ch211-69g19.2
ranbp1	1.94989e-80	0.377175	0.973	0.572	5.41622e-76	cycling HSPCs	ranbp1
atp5mc3a	3.18386e-80	0.306832	0.903	0.428	8.8438e-76	cycling HSPCs	atp5mc3a
cdc20	8.54038e-80	0.382286	0.202	0.03	2.37226e-75	cycling HSPCs	cdc20
lbr	2.13308e-79	0.329312	0.759	0.326	5.92507e-75	cycling HSPCs	lbr
hmgb2a	1.01557e-78	0.679129	0.915	0.705	2.82094e-74	cycling HSPCs	hmgb2a
ndufb9	2.46415e-78	0.266255	0.922	0.432	6.84467e-74	cycling HSPCs	ndufb9
hnrnpa0b	1.77829e-76	0.361588	0.991	0.578	4.93956e-72	cycling HSPCs	hnrnpa0b
tma7	1.97912e-76	0.312021	0.975	0.539	5.49739e-72	cycling HSPCs	tma7
rpl41	6.12284e-76	0.337667	0.997	0.96	1.70074e-71	cycling HSPCs	rpl4
dynll1	5.95136e-72	0.292423	0.885	0.426	1.65311e-67	cycling HSPCs	dynll1
syncrip	7.98533e-72	0.353654	0.991	0.572	2.21808e-67	cycling HSPCs	syncrip
anp32a	8.32944e-72	0.363152	0.952	0.509	2.31367e-67	cycling HSPCs	anp32a
cct31	1.98855e-70	0.370337	0.976	0.585	5.5236e-66	cycling HSPCs	cct3
hnrnpa1b	2.65337e-70	0.274454	0.957	0.479	7.37026e-66	cycling HSPCs	hnrnpa1b
hmgn7	1.46689e-69	0.346531	0.997	0.653	4.07459e-65	cycling HSPCs	hmgn7
rad21a	1.1862e-65	0.291946	0.867	0.417	3.2949e-61	cycling HSPCs	rad21a
ncl	1.31703e-63	0.349784	0.978	0.716	3.6583e-59	cycling HSPCs	ncl
eif5a1	9.07771e-63	0.335518	0.994	0.769	2.52152e-58	cycling HSPCs	eif5a
ldhba	2.12997e-62	0.306206	0.921	0.508	5.91641e-58	cycling HSPCs	ldhba
khdrbs1a	1.536e-61	0.304393	1	0.829	4.26656e-57	cycling HSPCs	khdrbs1a
cox7c	1.76358e-61	0.32701	0.961	0.575	4.89869e-57	cycling HSPCs	cox7c
atp5pd	2.63853e-61	0.260295	0.933	0.511	7.32905e-57	cycling HSPCs	atp5pd
hmgn2	4.61197e-61	0.472261	0.873	0.689	1.28107e-56	cycling HSPCs	hmgn2
srsf5a	2.33419e-60	0.313505	0.988	0.642	6.48369e-56	cycling HSPCs	srsf5a
kifc1	2.50082e-60	0.257946	0.309	0.085	6.94653e-56	cycling HSPCs	kifc1
atp5pf	7.82087e-59	0.279081	0.966	0.566	2.1724e-54	cycling HSPCs	atp5pf
tcp11	9.25664e-59	0.315113	0.969	0.566	2.57122e-54	cycling HSPCs	tcp1
hdac1	4.49395e-58	0.257137	0.951	0.505	1.24829e-53	cycling HSPCs	hdac1
cox5aa	2.11884e-56	0.298039	0.972	0.591	5.88549e-52	cycling HSPCs	cox5aa
eif4a1b1	5.92458e-55	0.295964	0.991	0.695	1.64567e-50	cycling HSPCs	eif4a1b
ybx11	1.22847e-54	0.270581	0.999	0.974	3.41233e-50	cycling HSPCs	ybx1
eif2s1b1	1.15175e-53	0.306949	0.975	0.614	3.19921e-49	cycling HSPCs	eif2s1b
cebpb1	2.32153e-53	0.672037	0.48	0.211	6.44852e-49	cycling HSPCs	cebpb
cct2.11	2.01895e-50	0.288968	0.979	0.66	5.60804e-46	cycling HSPCs	cct2.1
zgc:153409	2.05863e-50	0.539878	0.946	0.582	5.71825e-46	cycling HSPCs	zgc:153409
mt-nd2	4.32768e-50	0.314777	0.97	0.706	1.2021e-45	cycling HSPCs	mt-nd2
zgc:110425	8.93789e-50	0.766591	0.363	0.144	2.48268e-45	cycling HSPCs	zgc:110425
atp5po	1.23872e-48	0.255513	0.972	0.604	3.44079e-44	cycling HSPCs	atp5po
capgb1	1.56412e-48	0.281688	0.39	0.15	4.34466e-44	cycling HSPCs	capgb
cfl1	5.89018e-48	0.31037	0.994	0.877	1.63612e-43	cycling HSPCs	cfl1
h2afx11	1.12811e-47	0.431971	0.955	0.594	3.13356e-43	cycling HSPCs	h2afx1
eif3d1	1.13242e-47	0.288958	0.99	0.731	3.14552e-43	cycling HSPCs	eif3d
atp5mc3b1	1.18202e-47	0.29956	0.993	0.884	3.2833e-43	cycling HSPCs	atp5mc3b
cct4	3.44761e-43	0.259682	0.985	0.699	9.57641e-39	cycling HSPCs	cct4
cct71	3.80144e-41	0.264152	0.969	0.6	1.05593e-36	cycling HSPCs	cct7
mt-nd1	2.77286e-35	0.26728	0.973	0.779	7.70217e-31	cycling HSPCs	mt-nd1
mt-atp61	1.35195e-32	0.40532	0.957	0.853	3.75531e-28	cycling HSPCs	mt-atp6
prdx2	3.73311e-32	0.263777	0.711	0.455	1.03695e-27	cycling HSPCs	prdx2
tubb2b	6.44734e-30	0.622692	0.784	0.576	1.79088e-25	cycling HSPCs	tubb2b
si:ch211-198c19.3	0	2.78919	0.745	0.007	0	mature IgT B cells	si:ch211-198c19.3
ighz	0	2.49755	0.918	0.039	0	mature IgT B cells	ighz
si:ch211-207n23.2	0	1.15728	0.36	0.004	0	mature IgT B cells	si:ch211-207n23.2
ccr2	1.17715e-263	1.12727	0.467	0.031	3.26978e-259	mature IgT B cells	ccr2
mrap2a	4.68598e-260	1.1529	0.332	0.01	1.30163e-255	mature IgT B cells	mrap2a
si:dkey-238d18.10	1.25979e-234	0.86387	0.31	0.01	3.49931e-230	mature IgT B cells	si:dkey-238d18.10
arl11	4.19535e-162	0.892833	0.286	0.018	1.16534e-157	mature IgT B cells	arl11
ccr2.1	1.52974e-141	0.567155	0.195	0.007	4.24915e-137	mature IgT B cells	ccr2.1
BX571825.41	1.98506e-141	1.35505	0.731	0.209	5.5139e-137	mature IgT B cells	BX571825.4
cd74a1	3.26949e-141	1.09305	1	0.906	9.08167e-137	mature IgT B cells	cd74a
csf2rb	5.53058e-136	0.7637	0.245	0.015	1.53623e-131	mature IgT B cells	csf2rb
mfsd4aa	7.48454e-133	0.943719	0.492	0.085	2.07898e-128	mature IgT B cells	mfsd4aa
nfil3-4	1.36056e-125	0.647089	0.258	0.02	3.77923e-121	mature IgT B cells	nfil3-4
CR936442.11	6.83452e-105	1.12391	0.981	0.655	1.89842e-100	mature IgT B cells	CR936442.1
marcksl1a1	1.42176e-100	0.926722	0.973	0.824	3.94922e-96	mature IgT B cells	marcksl1a
tagapa1	7.25395e-79	1.29851	0.69	0.316	2.01493e-74	mature IgT B cells	tagapa
ccni1	4.45394e-78	0.774215	0.978	0.951	1.23717e-73	mature IgT B cells	ccni
CU571382.11	2.91112e-75	0.796063	0.995	0.572	8.08622e-71	mature IgT B cells	CU571382.1
ccl35.1	7.33847e-67	0.843743	0.321	0.066	2.03841e-62	mature IgT B cells	ccl35.1
BX571825.51	4.92685e-64	0.732771	0.904	0.528	1.36853e-59	mature IgT B cells	BX571825.5
cd74b1	3.68225e-62	0.634955	0.986	0.905	1.02282e-57	mature IgT B cells	cd74b
ccr9a	1.88728e-61	0.883525	0.871	0.578	5.2423e-57	mature IgT B cells	ccr9a
sftpbb1	4.63742e-60	0.842775	0.484	0.173	1.28814e-55	mature IgT B cells	sftpbb
igic1s11	7.92465e-57	0.632149	0.995	0.594	2.20123e-52	mature IgT B cells	igic1s1
zgc:1536591	8.9076e-55	0.586957	0.94	0.563	2.47426e-50	mature IgT B cells	zgc:153659
btg11	3.49407e-53	0.609125	0.953	0.922	9.70548e-49	mature IgT B cells	btg1
actb21	4.17081e-53	0.527764	1	0.95	1.15853e-48	mature IgT B cells	actb2
tmsb4x1	4.95461e-53	0.423957	1	0.956	1.37624e-48	mature IgT B cells	tmsb4x
mfng	2.02672e-52	0.657036	0.286	0.069	5.62962e-48	mature IgT B cells	mfng
si:busm1-266f07.21	1.05367e-51	0.552938	0.967	0.826	2.92679e-47	mature IgT B cells	si:busm1-266f07.2
si:dkey-24p1.11	3.98019e-48	0.679035	0.728	0.393	1.10558e-43	mature IgT B cells	si:dkey-24p1.1
pfn1	2.34633e-47	0.495234	0.992	0.927	6.5174e-43	mature IgT B cells	pfn1
si:ch211-119e14.11	5.65387e-46	0.624313	0.901	0.767	1.57048e-41	mature IgT B cells	si:ch211-119e14.1
xirp2a1	1.70254e-44	0.737824	0.552	0.251	4.72915e-40	mature IgT B cells	xirp2a
grap2b1	5.02949e-44	0.521057	0.937	0.886	1.39704e-39	mature IgT B cells	grap2b
igl1c31	1.5443e-43	0.606537	0.874	0.54	4.28959e-39	mature IgT B cells	igl1c3
cotl1	3.21987e-41	0.822498	0.706	0.452	8.94382e-37	mature IgT B cells	cotl1
dap1b1	1.28591e-40	0.506412	0.975	0.874	3.57187e-36	mature IgT B cells	dap1b
zgc:1627301	3.08137e-39	0.507568	0.962	0.765	8.55912e-35	mature IgT B cells	zgc:162730
BX571825.7	3.6137e-39	0.623347	0.236	0.06	1.00378e-34	mature IgT B cells	BX571825.7
sftpba1	1.24231e-35	0.640577	0.431	0.183	3.45076e-31	mature IgT B cells	sftpba
igl3v51	1.69658e-34	0.771113	0.854	0.53	4.71258e-30	mature IgT B cells	igl3v5
rac21	1.88791e-30	0.532043	0.78	0.715	5.24404e-26	mature IgT B cells	rac2
coro1a1	2.89909e-30	0.510143	0.854	0.832	8.05279e-26	mature IgT B cells	coro1a
cxcr4b1	1.90783e-29	0.35654	0.997	0.955	5.29938e-25	mature IgT B cells	cxcr4b
illr11	1.11834e-28	0.862009	0.407	0.195	3.10642e-24	mature IgT B cells	illr1
si:dkey-27i16.2	1.77749e-28	0.773126	0.607	0.455	4.93734e-24	mature IgT B cells	si:dkey-27i16.2
pnrc2	9.78648e-28	0.397762	0.97	0.969	2.71839e-23	mature IgT B cells	pnrc2
si:dkey-237j10.21	1.78273e-27	0.605803	0.451	0.245	4.9519e-23	mature IgT B cells	si:dkey-237j10.2
prkcha	1.17223e-26	0.508116	0.255	0.093	3.25611e-22	mature IgT B cells	prkcha
igl4v81	1.39286e-26	0.273899	0.714	0.447	3.86895e-22	mature IgT B cells	igl4v8
nr4a11	3.49534e-26	0.81794	0.69	0.596	9.709e-22	mature IgT B cells	nr4a1
ptprc1	1.33796e-25	0.633153	0.684	0.611	3.71646e-21	mature IgT B cells	ptprc
egr2b1	3.81712e-25	0.864344	0.319	0.134	1.06028e-20	mature IgT B cells	egr2b
zgc:640511	6.5654e-25	0.612422	0.692	0.646	1.82367e-20	mature IgT B cells	zgc:64051
pde4ba1	8.60525e-25	0.67138	0.591	0.413	2.39028e-20	mature IgT B cells	pde4ba
btg21	1.01675e-23	0.423307	0.926	0.922	2.82422e-19	mature IgT B cells	btg2
zgc:1942751	1.13699e-23	0.344401	0.989	0.596	3.15822e-19	mature IgT B cells	zgc:194275
pycard	8.4282e-23	0.651659	0.343	0.182	2.3411e-18	mature IgT B cells	pycard
sec61g1	1.778e-22	0.363606	0.945	0.95	4.93875e-18	mature IgT B cells	sec61g
chst2a1	9.40725e-22	0.45753	0.291	0.126	2.61305e-17	mature IgT B cells	chst2a
syk1	1.29425e-21	0.463029	0.764	0.685	3.59503e-17	mature IgT B cells	syk
gpr137ba1	1.30918e-21	0.465667	0.269	0.112	3.6365e-17	mature IgT B cells	gpr137ba
id3	1.74014e-21	0.534127	0.538	0.34	4.83358e-17	mature IgT B cells	id3
ppdpfb	1.85681e-21	0.454721	0.783	0.757	5.15767e-17	mature IgT B cells	ppdpfb
cd371	4.25177e-21	0.496707	0.585	0.384	1.18101e-16	mature IgT B cells	cd37
wasa	2.54749e-20	0.598147	0.654	0.629	7.07617e-16	mature IgT B cells	wasa
mpeg1.11	2.90594e-20	0.429785	0.486	0.275	8.07182e-16	mature IgT B cells	mpeg1.1
ciita1	5.16933e-20	0.570014	0.31	0.154	1.43589e-15	mature IgT B cells	ciita
si:ch211-25d12.71	6.91102e-20	0.426029	0.247	0.101	1.91967e-15	mature IgT B cells	si:ch211-25d12.7
ncf11	7.13209e-20	0.317927	0.835	0.632	1.98108e-15	mature IgT B cells	ncf1
swap70a1	1.04292e-19	0.49808	0.368	0.192	2.89692e-15	mature IgT B cells	swap70a
gpr55a	1.84321e-19	0.581301	0.288	0.144	5.11989e-15	mature IgT B cells	gpr55a
spi1b1	3.87629e-19	0.36168	0.81	0.635	1.07672e-14	mature IgT B cells	spi1b
CT573342.21	1.68856e-18	0.379845	0.654	0.438	4.69032e-14	mature IgT B cells	CT573342.2
CU207301.21	1.84474e-18	0.519198	0.39	0.216	5.12413e-14	mature IgT B cells	CU207301.2
arpc1b1	6.11511e-18	0.423121	0.788	0.76	1.69859e-13	mature IgT B cells	arpc1b
si:ch73-234b20.51	1.50098e-17	0.523053	0.563	0.446	4.16926e-13	mature IgT B cells	si:ch73-234b20.5
rgs131	2.06826e-17	0.671694	0.574	0.489	5.745e-13	mature IgT B cells	rgs13
si:ch211-105j21.9	1.20961e-16	0.577025	0.36	0.216	3.35992e-12	mature IgT B cells	si:ch211-105j21.9
gabarapb1	1.49753e-16	0.362797	0.755	0.74	4.15968e-12	mature IgT B cells	gabarapb
si:ch211-195b13.11	2.93938e-16	0.676716	0.335	0.188	8.16472e-12	mature IgT B cells	si:ch211-195b13.1
mcl1a1	3.80298e-16	0.378639	0.896	0.918	1.05635e-11	mature IgT B cells	mcl1a
gm2a1	1.18017e-15	0.523432	0.527	0.405	3.27816e-11	mature IgT B cells	gm2a
s1pr41	2.27211e-15	0.507342	0.44	0.267	6.31125e-11	mature IgT B cells	s1pr4
pou2f2a1	3.28708e-15	0.430527	0.486	0.322	9.13051e-11	mature IgT B cells	pou2f2a
hcst	5.27119e-15	0.411117	0.187	0.076	1.46418e-10	mature IgT B cells	hcst
bpifcl1	6.67931e-15	0.481437	0.352	0.204	1.85531e-10	mature IgT B cells	bpifcl
si:dkey-204f11.64	4.70683e-14	0.434168	0.286	0.153	1.30741e-09	mature IgT B cells	si:dkey-204f11.64
nfkbiab1	9.25683e-14	0.339043	0.808	0.82	2.57127e-09	mature IgT B cells	nfkbiab
si:dkey-183p4.10	2.04422e-13	0.492737	0.33	0.197	5.67822e-09	mature IgT B cells	si:dkey-183p4.10
rhoab	2.30345e-13	0.510707	0.574	0.538	6.3983e-09	mature IgT B cells	rhoab
selenow11	4.63764e-13	0.409744	0.629	0.499	1.2882e-08	mature IgT B cells	selenow1
mych1	7.16308e-13	0.506376	0.684	0.729	1.98969e-08	mature IgT B cells	mych
actb1	9.80162e-13	0.311877	0.816	0.716	2.7226e-08	mature IgT B cells	actb1
egr31	2.11318e-12	0.654133	0.365	0.235	5.86977e-08	mature IgT B cells	egr3
si:ch73-380l3.21	8.46711e-12	0.330857	0.242	0.124	2.35191e-07	mature IgT B cells	si:ch73-380l3.2
si:dkey-206d17.12	1.07824e-11	0.465548	0.294	0.178	2.99503e-07	mature IgT B cells	si:dkey-206d17.12
klf7b	1.20027e-11	0.399298	0.201	0.098	3.334e-07	mature IgT B cells	klf7b
laptm5	1.84096e-11	0.307724	0.791	0.85	5.11365e-07	mature IgT B cells	laptm5
si:ch211-145b13.61	1.95042e-11	0.368587	0.516	0.363	5.41769e-07	mature IgT B cells	si:ch211-145b13.6
hck1	2.17167e-11	0.51186	0.434	0.321	6.03225e-07	mature IgT B cells	hck
lmnb1	3.77768e-11	0.444173	0.209	0.112	1.04933e-06	mature IgT B cells	lmnb1
SERP11	5.0746e-11	0.325449	0.723	0.795	1.40957e-06	mature IgT B cells	SERP1
gnai2a	1.21332e-10	0.459231	0.591	0.605	3.37023e-06	mature IgT B cells	gnai2a
si:ch211-71m22.1	1.21972e-10	0.354775	0.187	0.092	3.38803e-06	mature IgT B cells	si:ch211-71m22.1
cd79a1	3.56022e-10	0.333607	0.36	0.232	9.88922e-06	mature IgT B cells	cd79a
gpx1a1	4.72638e-10	0.308302	0.61	0.489	1.31285e-05	mature IgT B cells	gpx1a
sh3kbp1	1.54761e-09	0.479503	0.319	0.227	4.29881e-05	mature IgT B cells	sh3kbp1
wasb	1.78061e-09	0.373714	0.692	0.693	4.94599e-05	mature IgT B cells	wasb
dapp11	1.89951e-09	0.273019	0.448	0.312	5.27627e-05	mature IgT B cells	dapp1
vsir	1.93776e-09	0.544371	0.376	0.298	5.38251e-05	mature IgT B cells	vsir
dusp21	2.18388e-09	0.428835	0.558	0.431	6.06617e-05	mature IgT B cells	dusp2
plekho1b	2.50054e-09	0.339276	0.195	0.103	6.94574e-05	mature IgT B cells	plekho1b
si:ch211-199g17.21	5.5825e-09	0.394125	0.505	0.46	0.000155065	mature IgT B cells	si:ch211-199g17.2
cdc42l	2.11257e-08	0.321792	0.648	0.706	0.000586808	mature IgT B cells	cdc42l
tsc22d31	3.36013e-08	0.337224	0.706	0.718	0.000933343	mature IgT B cells	tsc22d3
cxcr4a1	4.70081e-08	0.33304	0.555	0.421	0.00130574	mature IgT B cells	cxcr4a
kctd5a1	5.13629e-08	0.344188	0.684	0.758	0.00142671	mature IgT B cells	kctd5a
si:ch211-102c2.4	5.49011e-08	0.433143	0.247	0.163	0.00152499	mature IgT B cells	si:ch211-102c2.4
epb41a	5.57913e-08	0.303071	0.541	0.443	0.00154971	mature IgT B cells	epb41a
CABZ01111959.1	5.66948e-08	0.269591	0.176	0.094	0.00157481	mature IgT B cells	CABZ01111959.1
cox4i1	1.08769e-07	0.258969	0.849	0.891	0.00302129	mature IgT B cells	cox4i1
CT027980.11	1.52332e-07	0.310332	0.297	0.195	0.00423132	mature IgT B cells	CT027980.1
sat1a.21	2.02419e-07	0.289138	0.712	0.739	0.0056226	mature IgT B cells	sat1a.2
si:ch211-79k12.1	2.08271e-07	0.357521	0.275	0.187	0.00578515	mature IgT B cells	si:ch211-79k12.1
vaspa	2.82651e-07	0.372165	0.242	0.161	0.00785119	mature IgT B cells	vaspa
jam2a	3.00659e-07	0.546849	0.393	0.359	0.00835141	mature IgT B cells	jam2a
arl5c1	1.15255e-06	0.477411	0.442	0.377	0.0320144	mature IgT B cells	arl5c
glo1	1.50912e-06	0.32599	0.61	0.696	0.0419189	mature IgT B cells	glo1
stx11a1	1.75934e-06	0.311452	0.245	0.164	0.0488691	mature IgT B cells	stx11a
DTX4	2.09201e-06	0.291829	0.187	0.113	0.0581097	mature IgT B cells	DTX4
zgc:153659.11	2.54642e-06	0.288661	0.206	0.126	0.070732	mature IgT B cells	zgc:153659.1
prmt21	3.21888e-06	0.334789	0.291	0.212	0.0894109	mature IgT B cells	prmt2
myl12.1	4.716e-06	0.254976	0.734	0.813	0.130996	mature IgT B cells	myl12.1
tspan33a1	6.35056e-06	0.272023	0.187	0.116	0.1764	mature IgT B cells	tspan33a
cblb1	7.29659e-06	0.305526	0.206	0.134	0.202677	mature IgT B cells	cblb
nrros1	7.69749e-06	0.422764	0.547	0.578	0.213813	mature IgT B cells	nrros
ralgps2	8.01858e-06	0.317792	0.44	0.371	0.222732	mature IgT B cells	ralgps2
dusp11	9.94328e-06	0.295614	0.651	0.677	0.276194	mature IgT B cells	dusp1
sesn11	1.14277e-05	0.375663	0.604	0.628	0.317427	mature IgT B cells	sesn1
rassf2b	1.26866e-05	0.344445	0.212	0.146	0.352397	mature IgT B cells	rassf2b
lmo21	1.88872e-05	0.274147	0.613	0.642	0.52463	mature IgT B cells	lmo2
ifi301	1.94915e-05	0.372834	0.486	0.485	0.541417	mature IgT B cells	ifi30
pik3r11	3.61321e-05	0.324299	0.607	0.662	1	mature IgT B cells	pik3r1
wipf1b1	4.33464e-05	0.392045	0.434	0.422	1	mature IgT B cells	wipf1b
si:dkey-171c9.31	4.37784e-05	0.363683	0.341	0.29	1	mature IgT B cells	si:dkey-171c9.3
plekho21	4.51727e-05	0.318751	0.404	0.353	1	mature IgT B cells	plekho2
hcls11	6.28473e-05	0.317287	0.407	0.359	1	mature IgT B cells	hcls1
nuggc.1	8.11633e-05	0.324493	0.223	0.163	1	mature IgT B cells	nuggc.1
tagln21	9.22072e-05	0.394472	0.522	0.53	1	mature IgT B cells	tagln2
stk17al1	9.89405e-05	0.331584	0.264	0.205	1	mature IgT B cells	stk17al
egr2a	0.000138826	0.427586	0.17	0.114	1	mature IgT B cells	egr2a
calm1a1	0.000144022	0.428016	0.39	0.379	1	mature IgT B cells	calm1a
pik3cd	0.00014733	0.376726	0.316	0.28	1	mature IgT B cells	pik3cd
washc2c	0.000216172	0.346612	0.275	0.223	1	mature IgT B cells	washc2c
ptp4a2b	0.000315622	0.36273	0.363	0.338	1	mature IgT B cells	ptp4a2b
si:ch211-153b23.71	0.000346103	0.269519	0.236	0.177	1	mature IgT B cells	si:ch211-153b23.7
arpc4	0.00082998	0.318079	0.453	0.487	1	mature IgT B cells	arpc4
calm1b	0.000891776	0.270613	0.495	0.509	1	mature IgT B cells	calm1b
si:dkeyp-85e10.3	0.00145756	0.445838	0.242	0.21	1	mature IgT B cells	si:dkeyp-85e10.3
arhgap151	0.00148166	0.327918	0.363	0.342	1	mature IgT B cells	arhgap15
tmc8	0.00174754	0.32349	0.354	0.338	1	mature IgT B cells	tmc8
ier2a1	0.00195534	0.329777	0.574	0.618	1	mature IgT B cells	ier2a
mhc2dab1	0.00221056	0.310056	0.451	0.445	1	mature IgT B cells	mhc2dab
cers1	0.00240945	0.323579	0.214	0.173	1	mature IgT B cells	cers1
arrdc3b1	0.00259886	0.261472	0.448	0.418	1	mature IgT B cells	arrdc3b
cdkn1bb	0.00365101	0.311789	0.462	0.507	1	mature IgT B cells	cdkn1bb
calm3a.11	0.00367315	0.296179	0.464	0.499	1	mature IgT B cells	calm3a.1
pag1	0.00428061	0.253351	0.157	0.116	1	mature IgT B cells	pag1
CR855337.11	0.00442224	0.297288	0.398	0.399	1	mature IgT B cells	CR855337.1
cyba1	0.00530305	0.270241	0.5	0.537	1	mature IgT B cells	cyba
ppp1r18	0.00538462	0.323468	0.264	0.237	1	mature IgT B cells	ppp1r18
zgc:1037001	0.00565802	0.28173	0.245	0.204	1	mature IgT B cells	zgc:103700
egr11	0.00630929	0.510186	0.462	0.466	1	mature IgT B cells	egr1
capga	0	2.2128	0.928	0.074	0	rag1/2+ B cells (2)	capga
si:dkeyp-117h8.2	2.62574e-249	1.46423	0.667	0.068	7.29352e-245	rag1/2+ B cells (2)	si:dkeyp-117h8.2
gadd45ga	2.03148e-212	2.22192	0.967	0.29	5.64285e-208	rag1/2+ B cells (2)	gadd45ga
ptp4a3	5.14147e-210	1.66989	0.862	0.179	1.42815e-205	rag1/2+ B cells (2)	ptp4a3
rag1	1.83589e-186	0.554441	0.547	0.052	5.09956e-182	rag1/2+ B cells (2)	rag1
h2afx	2.68249e-180	2.04352	0.928	0.265	7.45116e-176	rag1/2+ B cells (2)	h2afx
abcc2	3.54876e-169	1.03536	0.453	0.044	9.85738e-165	rag1/2+ B cells (2)	abcc2
zgc:136254	2.7136e-158	0.86614	0.236	0.008	7.53757e-154	rag1/2+ B cells (2)	zgc:136254
mcph1	2.24438e-157	1.1732	0.591	0.091	6.23422e-153	rag1/2+ B cells (2)	mcph1
tfdp2	1.14434e-149	1.48935	0.815	0.226	3.17864e-145	rag1/2+ B cells (2)	tfdp2
si:ch211-251f6.7	5.47043e-129	0.669154	0.156	0.003	1.51952e-124	rag1/2+ B cells (2)	si:ch211-251f6.7
scin	1.79596e-125	1.22927	0.707	0.178	4.98864e-121	rag1/2+ B cells (2)	scin
rag2	5.5527e-123	0.884194	0.417	0.053	1.54237e-118	rag1/2+ B cells (2)	rag2
cirbpb1	1.112e-116	1.07037	0.996	0.973	3.08882e-112	rag1/2+ B cells (2)	cirbpb
pacsin3	3.86407e-116	1.15762	0.721	0.194	1.07332e-111	rag1/2+ B cells (2)	pacsin3
grap2b2	1.19777e-112	1.09905	0.993	0.884	3.32704e-108	rag1/2+ B cells (2)	grap2b
pacsin2	2.97681e-109	1.28913	0.833	0.32	8.26868e-105	rag1/2+ B cells (2)	pacsin2
ncf12	1.04357e-99	1.24304	0.971	0.628	2.89871e-95	rag1/2+ B cells (2)	ncf1
epb41a1	9.60143e-97	1.08142	0.913	0.426	2.66699e-92	rag1/2+ B cells (2)	epb41a
drd2b	5.77817e-95	0.550115	0.21	0.015	1.605e-90	rag1/2+ B cells (2)	drd2b
hmbsa	1.75546e-93	1.0606	0.663	0.207	4.87615e-89	rag1/2+ B cells (2)	hmbsa
oaz1b1	5.39512e-91	0.960047	0.964	0.847	1.4986e-86	rag1/2+ B cells (2)	oaz1b
plk3	5.67797e-89	1.22075	0.822	0.372	1.57717e-84	rag1/2+ B cells (2)	plk3
arfgap3	6.07952e-87	0.842957	0.388	0.065	1.68871e-82	rag1/2+ B cells (2)	arfgap3
ccr9a1	1.27814e-85	1.29716	0.938	0.58	3.55029e-81	rag1/2+ B cells (2)	ccr9a
ralgps21	1.49544e-85	1.17597	0.79	0.354	4.15387e-81	rag1/2+ B cells (2)	ralgps2
cxcr4a2	1.65648e-84	1.08641	0.895	0.405	4.60121e-80	rag1/2+ B cells (2)	cxcr4a
oaz1a	4.04048e-80	0.949669	0.913	0.681	1.12233e-75	rag1/2+ B cells (2)	oaz1a
setbp1	7.84828e-79	1.07454	0.638	0.215	2.18002e-74	rag1/2+ B cells (2)	setbp1
rgcc	7.36011e-77	0.968196	0.616	0.189	2.04442e-72	rag1/2+ B cells (2)	rgcc
ccnd2a	1.52025e-75	1.18265	0.815	0.44	4.22279e-71	rag1/2+ B cells (2)	ccnd2a
selenow12	1.03226e-74	1.1331	0.87	0.489	2.86731e-70	rag1/2+ B cells (2)	selenow1
arhgdig	3.69192e-72	0.79731	0.957	0.814	1.02551e-67	rag1/2+ B cells (2)	arhgdig
skap21	1.52833e-69	0.899934	0.768	0.357	4.24525e-65	rag1/2+ B cells (2)	skap2
auts2a	1.87392e-69	0.4187	0.159	0.012	5.2052e-65	rag1/2+ B cells (2)	auts2a
btg12	4.0169e-66	0.768633	0.982	0.921	1.11577e-61	rag1/2+ B cells (2)	btg1
xpc	1.83372e-64	1.01369	0.667	0.296	5.09354e-60	rag1/2+ B cells (2)	xpc
add3a1	1.95837e-64	1.03556	0.812	0.428	5.43978e-60	rag1/2+ B cells (2)	add3a
si:dkey-82o10.4	1.27462e-63	0.76295	0.337	0.068	3.54052e-59	rag1/2+ B cells (2)	si:dkey-82o10.4
si:dkeyp-51f12.2	9.73441e-61	0.457928	0.185	0.02	2.70393e-56	rag1/2+ B cells (2)	si:dkeyp-51f12.2
cobll1a1	1.73704e-58	0.744845	0.732	0.294	4.82498e-54	rag1/2+ B cells (2)	cobll1a
anxa11a	8.68321e-58	1.49307	0.652	0.348	2.41194e-53	rag1/2+ B cells (2)	anxa11a
cxcr4b2	2.01817e-57	0.587099	1	0.956	5.60586e-53	rag1/2+ B cells (2)	cxcr4b
sh3d21	1.74648e-56	0.726594	0.348	0.082	4.85121e-52	rag1/2+ B cells (2)	sh3d21
h3f3b.1.2	1.54984e-55	0.801326	0.877	0.68	4.30499e-51	rag1/2+ B cells (2)	h3f3b.1.2
eif1b	2.23701e-55	0.76231	0.902	0.805	6.21375e-51	rag1/2+ B cells (2)	eif1b
slc7a10a	2.78089e-55	0.743302	0.38	0.097	7.72447e-51	rag1/2+ B cells (2)	slc7a10a
h1fx	1.12121e-54	1.46543	0.87	0.611	3.11438e-50	rag1/2+ B cells (2)	h1fx
si:ch211-145b13.62	2.54363e-54	0.822987	0.75	0.353	7.06544e-50	rag1/2+ B cells (2)	si:ch211-145b13.6
slc25a3b	2.68619e-54	0.651858	0.96	0.826	7.46144e-50	rag1/2+ B cells (2)	slc25a3b
CT573342.22	3.78647e-54	0.820187	0.841	0.432	1.05177e-49	rag1/2+ B cells (2)	CT573342.2
si:ch211-119e14.12	2.10535e-53	0.721498	0.953	0.767	5.84804e-49	rag1/2+ B cells (2)	si:ch211-119e14.1
bcl2l101	3.99104e-53	0.792971	0.801	0.46	1.10859e-48	rag1/2+ B cells (2)	bcl2l10
arpc3	7.97855e-53	0.799562	0.851	0.645	2.2162e-48	rag1/2+ B cells (2)	arpc3
si:ch211-137a8.4	1.25704e-52	0.459353	0.207	0.029	3.49168e-48	rag1/2+ B cells (2)	si:ch211-137a8.4
CU571382.12	6.73234e-52	0.84592	0.982	0.58	1.87004e-47	rag1/2+ B cells (2)	CU571382.1
zgc:1536592	1.21271e-51	0.619467	0.96	0.568	3.36855e-47	rag1/2+ B cells (2)	zgc:153659
vmp1	1.4882e-51	0.721051	0.435	0.137	4.13377e-47	rag1/2+ B cells (2)	vmp1
pax5	4.71484e-51	0.808188	0.634	0.265	1.30964e-46	rag1/2+ B cells (2)	pax5
bola3	1.5475e-50	1.1229	0.42	0.135	4.29849e-46	rag1/2+ B cells (2)	bola3
zgc:92606	1.0814e-49	0.877879	0.656	0.346	3.00379e-45	rag1/2+ B cells (2)	zgc:92606
hnrnpa0l.1	2.68236e-49	0.504811	0.982	0.954	7.4508e-45	rag1/2+ B cells (2)	hnrnpa0l.1
serf2	8.71291e-49	0.632489	0.909	0.789	2.42018e-44	rag1/2+ B cells (2)	serf2
cd79b1	2.52364e-45	0.751283	0.551	0.22	7.00993e-41	rag1/2+ B cells (2)	cd79b
glo11	1.01647e-43	0.707053	0.83	0.683	2.82345e-39	rag1/2+ B cells (2)	glo1
tp53inp1	1.05e-43	0.830773	0.424	0.145	2.91659e-39	rag1/2+ B cells (2)	tp53inp1
capza1a	2.41443e-43	0.775442	0.772	0.57	6.70657e-39	rag1/2+ B cells (2)	capza1a
cox7b	4.37206e-43	0.705708	0.859	0.71	1.21443e-38	rag1/2+ B cells (2)	cox7b
sarnp	4.39326e-43	0.745255	0.754	0.537	1.22032e-38	rag1/2+ B cells (2)	sarnp
hsd3b7	1.26841e-41	0.554004	0.286	0.072	3.52325e-37	rag1/2+ B cells (2)	hsd3b7
ccdc6b	1.5397e-40	1.13722	0.341	0.104	4.27682e-36	rag1/2+ B cells (2)	ccdc6b
dap1b2	2.32286e-40	0.581889	0.982	0.876	6.45222e-36	rag1/2+ B cells (2)	dap1b
rbbp8l	2.92423e-40	0.676341	0.333	0.092	8.12263e-36	rag1/2+ B cells (2)	rbbp8l
ywhaba	1.73243e-39	0.636214	0.83	0.707	4.81217e-35	rag1/2+ B cells (2)	ywhaba
pik3c2b	7.17961e-39	0.693758	0.362	0.12	1.99428e-34	rag1/2+ B cells (2)	pik3c2b
hpcal4	1.56017e-38	0.396705	0.159	0.024	4.33369e-34	rag1/2+ B cells (2)	hpcal4
dera	3.58806e-38	0.755585	0.475	0.212	9.96657e-34	rag1/2+ B cells (2)	dera
sat1a.22	5.47616e-38	0.632061	0.855	0.731	1.52111e-33	rag1/2+ B cells (2)	sat1a.2
hopx1	7.1997e-38	0.720824	0.75	0.441	1.99986e-33	rag1/2+ B cells (2)	hopx
syk2	1.34153e-37	0.687889	0.862	0.681	3.72636e-33	rag1/2+ B cells (2)	syk
ndufa4l	3.40748e-37	0.592075	0.884	0.764	9.46495e-33	rag1/2+ B cells (2)	ndufa4l
nrp2b	4.91099e-37	0.435189	0.199	0.039	1.36413e-32	rag1/2+ B cells (2)	nrp2b
sept9b	1.77896e-36	0.734169	0.38	0.138	4.9414e-32	rag1/2+ B cells (2)	sept9b
hspa82	3.43606e-36	0.544532	0.953	0.899	9.54435e-32	rag1/2+ B cells (2)	hspa8
ubc	4.24325e-36	0.508898	0.949	0.889	1.17865e-31	rag1/2+ B cells (2)	ubc
LO017965.1	8.61925e-36	0.342996	0.152	0.023	2.39417e-31	rag1/2+ B cells (2)	LO017965.1
si:ch211-260e23.9	1.61115e-35	0.739594	0.547	0.264	4.47529e-31	rag1/2+ B cells (2)	si:ch211-260e23.9
parvg	2.3534e-35	0.685104	0.739	0.535	6.53703e-31	rag1/2+ B cells (2)	parvg
cd372	6.09161e-35	0.571684	0.728	0.379	1.69207e-30	rag1/2+ B cells (2)	cd37
ada	1.76658e-34	0.7783	0.562	0.307	4.90704e-30	rag1/2+ B cells (2)	ada
tcp11l2	2.46826e-34	0.712291	0.377	0.136	6.85609e-30	rag1/2+ B cells (2)	tcp11l2
si:ch1073-394i4.1	3.51905e-34	0.44754	0.185	0.035	9.77485e-30	rag1/2+ B cells (2)	si:ch1073-394i4.1
BX936337.1	6.81467e-34	0.66947	0.761	0.6	1.89291e-29	rag1/2+ B cells (2)	BX936337.1
gng21	6.84649e-34	0.681084	0.67	0.401	1.90175e-29	rag1/2+ B cells (2)	gng2
sh3bp5b	2.17934e-33	0.557988	0.315	0.096	6.05356e-29	rag1/2+ B cells (2)	sh3bp5b
lyn1	2.21141e-33	0.73584	0.565	0.296	6.14263e-29	rag1/2+ B cells (2)	lyn
tgfbr2b	2.69705e-33	0.524457	0.283	0.078	7.49161e-29	rag1/2+ B cells (2)	tgfbr2b
tyk2	2.07515e-32	0.736061	0.373	0.142	5.76414e-28	rag1/2+ B cells (2)	tyk2
erh	2.73018e-32	0.626975	0.757	0.641	7.58362e-28	rag1/2+ B cells (2)	erh
h3f3b.1.1	2.89399e-32	0.6693	0.826	0.674	8.03862e-28	rag1/2+ B cells (2)	h3f3b.1.1
si:dkey-183p4.101	3.36466e-32	0.751722	0.453	0.193	9.34603e-28	rag1/2+ B cells (2)	si:dkey-183p4.10
zgc:927891	3.73621e-32	0.622977	0.453	0.187	1.03781e-27	rag1/2+ B cells (2)	zgc:92789
CR944667.21	7.44939e-32	0.558265	0.435	0.164	2.06922e-27	rag1/2+ B cells (2)	CR944667.2
fam117aa	1.30575e-31	0.520037	0.312	0.095	3.62697e-27	rag1/2+ B cells (2)	fam117aa
cyfip1	1.41831e-31	0.706649	0.431	0.183	3.93964e-27	rag1/2+ B cells (2)	cyfip1
laptm51	4.01771e-31	0.524142	0.895	0.843	1.116e-26	rag1/2+ B cells (2)	laptm5
ppdpfb1	6.5276e-31	0.615165	0.851	0.754	1.81317e-26	rag1/2+ B cells (2)	ppdpfb
cox6b2	1.72145e-30	0.503956	0.909	0.821	4.78166e-26	rag1/2+ B cells (2)	cox6b2
ighv1-41	2.13809e-30	0.288013	0.793	0.703	5.93896e-26	rag1/2+ B cells (2)	ighv1-4
ran	3.26317e-30	0.389368	0.978	0.95	9.06411e-26	rag1/2+ B cells (2)	ran
rbm4.3	6.47481e-30	0.698987	0.688	0.553	1.79851e-25	rag1/2+ B cells (2)	rbm4.3
tmed7	1.08168e-29	0.617216	0.692	0.524	3.00457e-25	rag1/2+ B cells (2)	tmed7
DTX41	1.94276e-29	0.596146	0.319	0.107	5.39641e-25	rag1/2+ B cells (2)	DTX4
h3f3c	2.89144e-29	0.622315	0.797	0.664	8.03154e-25	rag1/2+ B cells (2)	h3f3c
si:ch211-15d5.11	3.03607e-29	0.523829	0.225	0.059	8.43328e-25	rag1/2+ B cells (2)	si:ch211-15d5.11
hmgn21	5.65873e-29	1.3642	0.873	0.702	1.57183e-24	rag1/2+ B cells (2)	hmgn2
h2afvb1	1.16946e-28	0.735115	0.841	0.634	3.24842e-24	rag1/2+ B cells (2)	h2afvb
zgc:1942752	1.18744e-28	0.435097	0.996	0.603	3.29834e-24	rag1/2+ B cells (2)	zgc:194275
tspy	1.21735e-28	0.661144	0.428	0.201	3.38142e-24	rag1/2+ B cells (2)	tspy
kifc11	2.24816e-28	0.660202	0.304	0.102	6.24472e-24	rag1/2+ B cells (2)	kifc1
romo1	1.75757e-27	0.410467	0.964	0.93	4.88201e-23	rag1/2+ B cells (2)	romo1
zgc:111986	1.9272e-27	0.722085	0.688	0.55	5.35319e-23	rag1/2+ B cells (2)	zgc:111986
arpc2	2.28395e-27	0.60248	0.768	0.671	6.34412e-23	rag1/2+ B cells (2)	arpc2
atp5pb	2.67956e-27	0.543877	0.804	0.671	7.443e-23	rag1/2+ B cells (2)	atp5pb
ywhabb	5.06191e-27	0.524601	0.732	0.6	1.40605e-22	rag1/2+ B cells (2)	ywhabb
cox8a	8.2814e-27	0.484516	0.851	0.742	2.30032e-22	rag1/2+ B cells (2)	cox8a
igl1c32	8.51455e-27	0.377423	0.888	0.545	2.36509e-22	rag1/2+ B cells (2)	igl1c3
myl12.11	1.02935e-26	0.539235	0.841	0.806	2.85922e-22	rag1/2+ B cells (2)	myl12.1
si:ch73-106n3.2	1.70822e-26	0.468864	0.243	0.071	4.74493e-22	rag1/2+ B cells (2)	si:ch73-106n3.2
gfod2	1.88894e-26	0.4754	0.264	0.083	5.24692e-22	rag1/2+ B cells (2)	gfod2
CABZ01005876.1	2.19861e-26	0.542457	0.29	0.102	6.10709e-22	rag1/2+ B cells (2)	CABZ01005876.1
rock2b.1	3.22359e-26	0.426569	0.188	0.046	8.95417e-22	rag1/2+ B cells (2)	rock2b.1
rab5ab	3.41545e-26	0.712239	0.518	0.313	9.4871e-22	rag1/2+ B cells (2)	rab5ab
cox4i11	9.70024e-26	0.41079	0.928	0.887	2.69444e-21	rag1/2+ B cells (2)	cox4i1
eif3s6ip1	9.90705e-26	0.506366	0.819	0.696	2.75188e-21	rag1/2+ B cells (2)	eif3s6ip
arhgap152	1.05582e-25	0.605418	0.565	0.332	2.93274e-21	rag1/2+ B cells (2)	arhgap15
tprg1	1.68757e-25	0.702826	0.42	0.208	4.68755e-21	rag1/2+ B cells (2)	tprg1
mef2d	3.01419e-25	0.636069	0.496	0.276	8.37251e-21	rag1/2+ B cells (2)	mef2d
fam53b1	3.37431e-25	0.600004	0.707	0.574	9.37283e-21	rag1/2+ B cells (2)	fam53b
si:ch211-145b13.51	3.52987e-25	0.48102	0.315	0.11	9.80492e-21	rag1/2+ B cells (2)	si:ch211-145b13.5
pfn11	7.02841e-25	0.343006	0.996	0.928	1.95228e-20	rag1/2+ B cells (2)	pfn1
sptbn1	9.40095e-25	0.503685	0.319	0.119	2.6113e-20	rag1/2+ B cells (2)	sptbn1
cdkn1bb1	1.53938e-24	0.611664	0.667	0.495	4.27595e-20	rag1/2+ B cells (2)	cdkn1bb
ptmab	1.7443e-24	0.482501	0.971	0.961	4.84513e-20	rag1/2+ B cells (2)	ptmab
wasf2	2.27812e-24	0.624853	0.551	0.354	6.32793e-20	rag1/2+ B cells (2)	wasf2
kmt2bb	2.21965e-23	0.577713	0.67	0.525	6.16552e-19	rag1/2+ B cells (2)	kmt2bb
ppiaa	2.27621e-23	0.301791	0.996	0.991	6.32264e-19	rag1/2+ B cells (2)	ppiaa
thrap3a1	2.54633e-23	0.553381	0.475	0.231	7.07295e-19	rag1/2+ B cells (2)	thrap3a
rcc2	6.11e-23	0.625036	0.612	0.458	1.69717e-18	rag1/2+ B cells (2)	rcc2
pdpk1a	6.73667e-23	0.466616	0.359	0.149	1.87124e-18	rag1/2+ B cells (2)	pdpk1a
ucp2	6.96698e-23	0.450725	0.855	0.763	1.93522e-18	rag1/2+ B cells (2)	ucp2
CU571382.41	9.2325e-23	0.541253	0.283	0.101	2.56451e-18	rag1/2+ B cells (2)	CU571382.4
gabarapb2	9.53294e-23	0.481307	0.841	0.736	2.64796e-18	rag1/2+ B cells (2)	gabarapb
igic1s12	1.13681e-22	0.266595	0.989	0.601	3.15771e-18	rag1/2+ B cells (2)	igic1s1
plekho22	1.43587e-22	0.554885	0.583	0.344	3.98841e-18	rag1/2+ B cells (2)	plekho2
uck2a	1.63665e-22	0.702848	0.507	0.328	4.54612e-18	rag1/2+ B cells (2)	uck2a
tspan2a	2.16469e-22	0.577325	0.652	0.436	6.01285e-18	rag1/2+ B cells (2)	tspan2a
si:ch73-106n3.1	3.92923e-22	0.476851	0.326	0.129	1.09142e-17	rag1/2+ B cells (2)	si:ch73-106n3.1
rnd3a	5.63726e-22	0.417956	0.178	0.047	1.56586e-17	rag1/2+ B cells (2)	rnd3a
sec61a1	6.32787e-22	0.591817	0.63	0.48	1.75769e-17	rag1/2+ B cells (2)	sec61a1
pou2f2a2	8.2945e-22	0.420745	0.594	0.319	2.30396e-17	rag1/2+ B cells (2)	pou2f2a
eif3f	9.77374e-22	0.309666	1	0.972	2.71485e-17	rag1/2+ B cells (2)	eif3f
tbcela	1.00378e-21	0.335241	0.174	0.046	2.78821e-17	rag1/2+ B cells (2)	tbcela
pdzrn3b	1.08114e-21	0.538191	0.362	0.16	3.00308e-17	rag1/2+ B cells (2)	pdzrn3b
ramp21	1.4784e-21	0.510371	0.341	0.139	4.10656e-17	rag1/2+ B cells (2)	ramp2
vdac21	1.5417e-21	0.473896	0.851	0.748	4.28238e-17	rag1/2+ B cells (2)	vdac2
papola	2.58798e-21	0.684744	0.562	0.419	7.18863e-17	rag1/2+ B cells (2)	papola
cad1	2.75124e-21	0.736754	0.543	0.367	7.64212e-17	rag1/2+ B cells (2)	cad
cox6a1	3.60323e-21	0.489806	0.754	0.63	1.00087e-16	rag1/2+ B cells (2)	cox6a1
ndfip1	5.62892e-21	0.51825	0.62	0.488	1.56355e-16	rag1/2+ B cells (2)	ndfip1
naxd	1.89085e-20	0.876042	0.402	0.226	5.25221e-16	rag1/2+ B cells (2)	naxd
tob1a	3.43226e-20	0.657619	0.649	0.52	9.53378e-16	rag1/2+ B cells (2)	tob1a
ccdc50	4.03835e-20	0.576538	0.438	0.239	1.12173e-15	rag1/2+ B cells (2)	ccdc50
ccni2	4.26782e-20	0.380079	0.953	0.953	1.18547e-15	rag1/2+ B cells (2)	ccni
cited4b	6.55257e-20	0.664513	0.587	0.448	1.82011e-15	rag1/2+ B cells (2)	cited4b
tpm31	7.97864e-20	0.559588	0.696	0.601	2.21623e-15	rag1/2+ B cells (2)	tpm3
sri	1.04977e-19	0.612294	0.583	0.437	2.91596e-15	rag1/2+ B cells (2)	sri
psma2	1.8981e-19	0.541487	0.62	0.495	5.27236e-15	rag1/2+ B cells (2)	psma2
plekhj1	2.88723e-19	0.544804	0.525	0.334	8.01986e-15	rag1/2+ B cells (2)	plekhj1
b3gnt7l	3.53414e-19	0.417245	0.25	0.09	9.81678e-15	rag1/2+ B cells (2)	b3gnt7l
mfge8b	3.85459e-19	0.417146	0.207	0.068	1.07069e-14	rag1/2+ B cells (2)	mfge8b
psma1	5.47214e-19	0.461749	0.754	0.654	1.52e-14	rag1/2+ B cells (2)	psma1
cdh4	5.77459e-19	0.377445	0.163	0.045	1.60401e-14	rag1/2+ B cells (2)	cdh4
cnpy3	8.30381e-19	0.5427	0.529	0.34	2.30655e-14	rag1/2+ B cells (2)	cnpy3
nfyba	8.52084e-19	0.586761	0.562	0.433	2.36683e-14	rag1/2+ B cells (2)	nfyba
CT027980.12	9.60075e-19	0.427349	0.399	0.192	2.6668e-14	rag1/2+ B cells (2)	CT027980.1
ahcy2	1.07729e-18	0.431447	0.808	0.603	2.99239e-14	rag1/2+ B cells (2)	ahcy
fth1a1	1.24654e-18	0.471389	0.754	0.567	3.4625e-14	rag1/2+ B cells (2)	fth1a
arhgdia	1.30745e-18	0.447813	0.761	0.673	3.63171e-14	rag1/2+ B cells (2)	arhgdia
mt-co2	1.43221e-18	0.261508	0.993	0.977	3.97826e-14	rag1/2+ B cells (2)	mt-co2
mt-co1	1.469e-18	0.303132	0.989	0.976	4.08045e-14	rag1/2+ B cells (2)	mt-co1
CU207301.22	1.50058e-18	0.440163	0.435	0.216	4.16815e-14	rag1/2+ B cells (2)	CU207301.2
rrbp1a	1.65328e-18	0.411014	0.163	0.047	4.59231e-14	rag1/2+ B cells (2)	rrbp1a
cdc42l1	1.74666e-18	0.466664	0.757	0.699	4.8517e-14	rag1/2+ B cells (2)	cdc42l
spcs3	2.0355e-18	0.582463	0.562	0.434	5.654e-14	rag1/2+ B cells (2)	spcs3
blnk1	3.00813e-18	0.438682	0.699	0.453	8.35569e-14	rag1/2+ B cells (2)	blnk
si:dkey-16j16.4	3.67656e-18	0.522907	0.297	0.133	1.02124e-13	rag1/2+ B cells (2)	si:dkey-16j16.4
mylipb	4.13357e-18	0.290327	0.152	0.041	1.14818e-13	rag1/2+ B cells (2)	mylipb
tmsb4x2	4.19773e-18	0.284209	1	0.957	1.166e-13	rag1/2+ B cells (2)	tmsb4x
pabpc1a	8.06207e-18	0.270679	0.989	0.983	2.2394e-13	rag1/2+ B cells (2)	pabpc1a
gnb1b	8.1761e-18	0.419261	0.779	0.714	2.27108e-13	rag1/2+ B cells (2)	gnb1b
mxi1	9.44135e-18	0.357507	0.178	0.054	2.62252e-13	rag1/2+ B cells (2)	mxi1
acin1a	1.09426e-17	0.474853	0.761	0.746	3.03953e-13	rag1/2+ B cells (2)	acin1a
ncf2	1.42676e-17	0.425612	0.725	0.556	3.9631e-13	rag1/2+ B cells (2)	ncf2
gnb1a	1.8214e-17	0.434574	0.793	0.751	5.05932e-13	rag1/2+ B cells (2)	gnb1a
higd2a	2.00848e-17	0.561173	0.424	0.254	5.57895e-13	rag1/2+ B cells (2)	higd2a
rnaset2	2.62205e-17	0.445224	0.33	0.159	7.28326e-13	rag1/2+ B cells (2)	rnaset2
CT583646.2	2.78879e-17	0.428739	0.286	0.126	7.74643e-13	rag1/2+ B cells (2)	CT583646.2
dnaja2	3.75182e-17	0.482362	0.685	0.613	1.04214e-12	rag1/2+ B cells (2)	dnaja2
rac22	7.09347e-17	0.355537	0.812	0.715	1.97035e-12	rag1/2+ B cells (2)	rac2
sumo2b	7.21712e-17	0.370627	0.884	0.847	2.0047e-12	rag1/2+ B cells (2)	sumo2b
rab40b	1.35852e-16	0.282029	0.152	0.044	3.77356e-12	rag1/2+ B cells (2)	rab40b
zgc:92027	1.83755e-16	0.479204	0.609	0.506	5.10417e-12	rag1/2+ B cells (2)	zgc:92027
si:dkey-238d18.81	2.13026e-16	0.366057	0.326	0.142	5.91724e-12	rag1/2+ B cells (2)	si:dkey-238d18.8
zgc:56493	2.58373e-16	0.31403	0.953	0.899	7.17682e-12	rag1/2+ B cells (2)	zgc:56493
spi1b2	4.1287e-16	0.312648	0.862	0.635	1.14683e-11	rag1/2+ B cells (2)	spi1b
selenot1a	5.28434e-16	0.555017	0.471	0.327	1.46783e-11	rag1/2+ B cells (2)	selenot1a
cct5	9.86879e-16	0.385104	0.761	0.653	2.74125e-11	rag1/2+ B cells (2)	cct5
clic1	1.01288e-15	0.475338	0.627	0.552	2.81347e-11	rag1/2+ B cells (2)	clic1
pomp	1.59197e-15	0.533962	0.58	0.474	4.422e-11	rag1/2+ B cells (2)	pomp
zeb2b	2.21813e-15	0.536446	0.348	0.194	6.1613e-11	rag1/2+ B cells (2)	zeb2b
calm3a.12	2.44675e-15	0.488191	0.609	0.491	6.79635e-11	rag1/2+ B cells (2)	calm3a.1
cd79a2	2.77144e-15	0.423041	0.428	0.231	7.69823e-11	rag1/2+ B cells (2)	cd79a
ikzf2	4.01937e-15	0.332829	0.178	0.061	1.11646e-10	rag1/2+ B cells (2)	ikzf2
chmp2a	4.9012e-15	0.534919	0.551	0.436	1.36141e-10	rag1/2+ B cells (2)	chmp2a
tmc6b	5.53005e-15	0.583259	0.46	0.318	1.53608e-10	rag1/2+ B cells (2)	tmc6b
atp5f1e	5.84343e-15	0.442648	0.717	0.674	1.62313e-10	rag1/2+ B cells (2)	atp5f1e
glrx	6.07895e-15	0.477327	0.707	0.666	1.68855e-10	rag1/2+ B cells (2)	glrx
eif3k	6.2232e-15	0.361927	0.873	0.836	1.72862e-10	rag1/2+ B cells (2)	eif3k
si:ch211-227m13.1	6.64921e-15	0.329502	0.185	0.065	1.84695e-10	rag1/2+ B cells (2)	si:ch211-227m13.1
crip11	9.92353e-15	0.301655	0.924	0.895	2.75646e-10	rag1/2+ B cells (2)	crip1
tfeb1	2.82218e-14	0.356997	0.308	0.146	7.83916e-10	rag1/2+ B cells (2)	tfeb
si:dkey-261l7.2	3.67606e-14	0.408368	0.214	0.085	1.0211e-09	rag1/2+ B cells (2)	si:dkey-261l7.2
anxa11b	5.98571e-14	0.483524	0.591	0.501	1.66265e-09	rag1/2+ B cells (2)	anxa11b
elocb	7.38647e-14	0.490049	0.547	0.449	2.05174e-09	rag1/2+ B cells (2)	elocb
itm2bb	7.59915e-14	0.426184	0.674	0.614	2.11082e-09	rag1/2+ B cells (2)	itm2bb
qkia	9.58188e-14	0.491202	0.609	0.53	2.66156e-09	rag1/2+ B cells (2)	qkia
lyrm2	9.68175e-14	0.389071	0.199	0.08	2.6893e-09	rag1/2+ B cells (2)	lyrm2
xbp1	1.04818e-13	0.369608	0.822	0.691	2.91152e-09	rag1/2+ B cells (2)	xbp1
naa10	1.04948e-13	0.497498	0.598	0.542	2.91515e-09	rag1/2+ B cells (2)	naa10
BX571825.31	1.19795e-13	0.3473	0.428	0.227	3.32753e-09	rag1/2+ B cells (2)	BX571825.3
csrnp1a	2.51763e-13	0.349683	0.272	0.124	6.99323e-09	rag1/2+ B cells (2)	csrnp1a
snx18b	2.77025e-13	0.336307	0.192	0.074	7.69492e-09	rag1/2+ B cells (2)	snx18b
jak2a	3.03799e-13	0.435924	0.355	0.2	8.43863e-09	rag1/2+ B cells (2)	jak2a
tmc81	3.94357e-13	0.502076	0.475	0.332	1.0954e-08	rag1/2+ B cells (2)	tmc8
arpc4l	4.28761e-13	0.458833	0.652	0.596	1.19097e-08	rag1/2+ B cells (2)	arpc4l
ccr9b	4.68681e-13	0.320523	0.152	0.052	1.30185e-08	rag1/2+ B cells (2)	ccr9b
txnipa1	4.70698e-13	0.417599	0.634	0.523	1.30746e-08	rag1/2+ B cells (2)	txnipa
btk	4.78733e-13	0.508491	0.504	0.372	1.32978e-08	rag1/2+ B cells (2)	btk
foxn3	4.99582e-13	0.435384	0.283	0.141	1.38769e-08	rag1/2+ B cells (2)	foxn3
gapdhs	6.42923e-13	0.44428	0.703	0.617	1.78585e-08	rag1/2+ B cells (2)	gapdhs
mhc1zba1	6.54834e-13	0.289966	0.902	0.927	1.81893e-08	rag1/2+ B cells (2)	mhc1zba
gabarapa	7.13516e-13	0.462957	0.471	0.337	1.98193e-08	rag1/2+ B cells (2)	gabarapa
adipor21	8.2197e-13	0.523246	0.438	0.287	2.28319e-08	rag1/2+ B cells (2)	adipor2
tmod2	9.91581e-13	0.301052	0.181	0.07	2.75431e-08	rag1/2+ B cells (2)	tmod2
srgap2	1.00942e-12	0.459941	0.264	0.133	2.80387e-08	rag1/2+ B cells (2)	srgap2
marcksl1a2	1.04384e-12	0.366032	0.848	0.833	2.89948e-08	rag1/2+ B cells (2)	marcksl1a
atp5meb	1.07619e-12	0.42532	0.659	0.617	2.98933e-08	rag1/2+ B cells (2)	atp5meb
khdrbs1a1	1.23926e-12	0.30572	0.895	0.847	3.44229e-08	rag1/2+ B cells (2)	khdrbs1a
COX5B	1.35985e-12	0.355111	0.786	0.709	3.77725e-08	rag1/2+ B cells (2)	COX5B
sp6	1.42324e-12	0.365065	0.185	0.071	3.95334e-08	rag1/2+ B cells (2)	sp6
ank3a1	2.00445e-12	0.374003	0.366	0.193	5.56777e-08	rag1/2+ B cells (2)	ank3a
atp5l	2.22803e-12	0.369507	0.79	0.736	6.1888e-08	rag1/2+ B cells (2)	atp5l
litaf1	2.24766e-12	0.447663	0.562	0.45	6.24332e-08	rag1/2+ B cells (2)	litaf
ccng1	2.95948e-12	0.478629	0.587	0.534	8.22056e-08	rag1/2+ B cells (2)	ccng1
si:dkey-4i23.5	3.71332e-12	0.373311	0.188	0.078	1.03145e-07	rag1/2+ B cells (2)	si:dkey-4i23.5
MDFIC	5.51257e-12	0.522228	0.254	0.136	1.53123e-07	rag1/2+ B cells (2)	MDFIC
zgc:153659.12	5.69218e-12	0.488681	0.264	0.124	1.58112e-07	rag1/2+ B cells (2)	zgc:153659.1
dele1	7.84431e-12	0.478072	0.297	0.165	2.17891e-07	rag1/2+ B cells (2)	dele1
fuca2	8.22759e-12	0.434749	0.359	0.22	2.28538e-07	rag1/2+ B cells (2)	fuca2
rbfox2	9.05679e-12	0.35683	0.181	0.076	2.5157e-07	rag1/2+ B cells (2)	rbfox2
eif3m	9.53002e-12	0.254723	0.975	0.956	2.64715e-07	rag1/2+ B cells (2)	eif3m
zgc:64065	1.02259e-11	0.411164	0.301	0.154	2.84044e-07	rag1/2+ B cells (2)	zgc:64065
atp11a1	1.70116e-11	0.464547	0.402	0.241	4.72531e-07	rag1/2+ B cells (2)	atp11a
si:ch73-92i20.1.1	1.98003e-11	0.331114	0.225	0.105	5.49994e-07	rag1/2+ B cells (2)	si:ch73-92i20.1.1
siva1	2.03354e-11	0.714193	0.315	0.195	5.64858e-07	rag1/2+ B cells (2)	siva1
si:rp71-68n21.9	2.17787e-11	0.412263	0.641	0.602	6.04946e-07	rag1/2+ B cells (2)	si:rp71-68n21.9
isoc2	2.35176e-11	0.477644	0.232	0.118	6.53249e-07	rag1/2+ B cells (2)	isoc2
ighz1	2.67726e-11	0.600579	0.21	0.091	7.43664e-07	rag1/2+ B cells (2)	ighz
rbm8a	3.49289e-11	0.375691	0.667	0.624	9.70221e-07	rag1/2+ B cells (2)	rbm8a
ssr2	4.77718e-11	0.357879	0.674	0.638	1.32696e-06	rag1/2+ B cells (2)	ssr2
irs2a	7.2968e-11	0.303163	0.174	0.072	2.02683e-06	rag1/2+ B cells (2)	irs2a
tsc22d32	7.42945e-11	0.27213	0.786	0.713	2.06368e-06	rag1/2+ B cells (2)	tsc22d3
atp5mf	1.05453e-10	0.40525	0.634	0.582	2.92917e-06	rag1/2+ B cells (2)	atp5mf
zgc:153901	1.24102e-10	0.349334	0.188	0.085	3.44718e-06	rag1/2+ B cells (2)	zgc:153901
trappc11	2.67704e-10	0.379129	0.203	0.098	7.43602e-06	rag1/2+ B cells (2)	trappc11
EIF1B	2.79046e-10	0.414384	0.562	0.496	7.75106e-06	rag1/2+ B cells (2)	EIF1B
irf2bpl	3.21794e-10	0.507141	0.333	0.217	8.93846e-06	rag1/2+ B cells (2)	irf2bpl
lxn	3.7161e-10	0.511376	0.377	0.251	1.03222e-05	rag1/2+ B cells (2)	lxn
tpm1	3.74472e-10	0.47088	0.464	0.385	1.04017e-05	rag1/2+ B cells (2)	tpm1
prmt22	4.18122e-10	0.358294	0.351	0.21	1.16142e-05	rag1/2+ B cells (2)	prmt2
ube2d2	5.89369e-10	0.397626	0.663	0.641	1.63709e-05	rag1/2+ B cells (2)	ube2d2
hcfc1b	6.15719e-10	0.462539	0.377	0.269	1.71028e-05	rag1/2+ B cells (2)	hcfc1b
mbpb	7.31141e-10	0.49904	0.417	0.323	2.03089e-05	rag1/2+ B cells (2)	mbpb
magt1	1.07448e-09	0.484403	0.562	0.518	2.98458e-05	rag1/2+ B cells (2)	magt1
man1a1	1.07572e-09	0.355278	0.279	0.154	2.98802e-05	rag1/2+ B cells (2)	man1a1
uqcrb	1.11115e-09	0.454539	0.576	0.546	3.08644e-05	rag1/2+ B cells (2)	uqcrb
celf2	1.1399e-09	0.395944	0.587	0.529	3.1663e-05	rag1/2+ B cells (2)	celf2
psmb6	1.1627e-09	0.416586	0.562	0.522	3.22964e-05	rag1/2+ B cells (2)	psmb6
ola1	1.4245e-09	0.337919	0.83	0.78	3.95684e-05	rag1/2+ B cells (2)	ola1
fkbp1aa	1.50485e-09	0.369942	0.678	0.658	4.18002e-05	rag1/2+ B cells (2)	fkbp1aa
tcf12	1.64188e-09	0.497722	0.5	0.423	4.56064e-05	rag1/2+ B cells (2)	tcf12
ighd1	1.67723e-09	0.4477	0.428	0.29	4.65883e-05	rag1/2+ B cells (2)	ighd
si:ch211-105j21.91	1.89367e-09	0.482185	0.337	0.22	5.26005e-05	rag1/2+ B cells (2)	si:ch211-105j21.9
si:dkey-217l24.1	2.56462e-09	0.422674	0.217	0.115	7.12374e-05	rag1/2+ B cells (2)	si:dkey-217l24.1
COX7A2 (1 of many)	2.93144e-09	0.475481	0.457	0.382	8.14265e-05	rag1/2+ B cells (2)	COX7A2 (1 of many)
xirp2a2	3.19827e-09	0.353288	0.42	0.263	8.88384e-05	rag1/2+ B cells (2)	xirp2a
LO017938.1	3.92491e-09	0.440418	0.355	0.245	0.000109022	rag1/2+ B cells (2)	LO017938.1
psmb2	4.00675e-09	0.429665	0.543	0.507	0.000111295	rag1/2+ B cells (2)	psmb2
klhl6	4.06135e-09	0.486715	0.272	0.163	0.000112812	rag1/2+ B cells (2)	klhl6
bzw1a	4.15449e-09	0.457689	0.467	0.409	0.000115399	rag1/2+ B cells (2)	bzw1a
mfsd4aa1	4.24981e-09	0.276706	0.221	0.106	0.000118047	rag1/2+ B cells (2)	mfsd4aa
mast2	5.32179e-09	0.46613	0.362	0.254	0.000147823	rag1/2+ B cells (2)	mast2
actr2a	8.29528e-09	0.446455	0.496	0.427	0.000230418	rag1/2+ B cells (2)	actr2a
ugp2b	8.50302e-09	0.461846	0.261	0.157	0.000236188	rag1/2+ B cells (2)	ugp2b
si:dkey-204f11.641	9.53703e-09	0.396022	0.275	0.156	0.00026491	rag1/2+ B cells (2)	si:dkey-204f11.64
hmgb2b1	9.66919e-09	0.252167	0.272	0.526	0.000268581	rag1/2+ B cells (2)	hmgb2b
anapc16	1.12663e-08	0.465551	0.496	0.447	0.000312945	rag1/2+ B cells (2)	anapc16
mpc1	1.24785e-08	0.435424	0.388	0.301	0.000346614	rag1/2+ B cells (2)	mpc1
sdcbp21	1.26621e-08	0.445171	0.543	0.505	0.000351716	rag1/2+ B cells (2)	sdcbp2
rnf10	1.46615e-08	0.479181	0.438	0.367	0.000407253	rag1/2+ B cells (2)	rnf10
si:ch73-63e15.2	1.76234e-08	0.310261	0.196	0.1	0.000489524	rag1/2+ B cells (2)	si:ch73-63e15.2
psmb1	1.76768e-08	0.389449	0.536	0.479	0.000491008	rag1/2+ B cells (2)	psmb1
ppp1r181	1.80253e-08	0.365867	0.348	0.233	0.000500689	rag1/2+ B cells (2)	ppp1r18
csnk2b	2.01681e-08	0.381709	0.543	0.509	0.00056021	rag1/2+ B cells (2)	csnk2b
eif2s3	2.30129e-08	0.251182	0.833	0.811	0.00063923	rag1/2+ B cells (2)	eif2s3
lamtor5	2.55583e-08	0.360065	0.37	0.259	0.000709933	rag1/2+ B cells (2)	lamtor5
atp6v1g1	2.59387e-08	0.388394	0.417	0.326	0.000720499	rag1/2+ B cells (2)	atp6v1g1
psma3	2.61676e-08	0.329795	0.565	0.512	0.000726857	rag1/2+ B cells (2)	psma3
smim29	2.83996e-08	0.354698	0.207	0.111	0.000788855	rag1/2+ B cells (2)	smim29
hps5	2.84738e-08	0.376152	0.29	0.178	0.000790916	rag1/2+ B cells (2)	hps5
smim19	3.1278e-08	0.365657	0.207	0.112	0.00086881	rag1/2+ B cells (2)	smim19
edem1	3.67855e-08	0.376503	0.257	0.156	0.00102179	rag1/2+ B cells (2)	edem1
mdh21	3.69695e-08	0.30186	0.699	0.663	0.0010269	rag1/2+ B cells (2)	mdh2
man2a1	3.87259e-08	0.295747	0.163	0.076	0.00107569	rag1/2+ B cells (2)	man2a1
hsbp1b	5.0127e-08	0.442013	0.471	0.426	0.00139238	rag1/2+ B cells (2)	hsbp1b
psma4	5.29581e-08	0.416955	0.514	0.464	0.00147102	rag1/2+ B cells (2)	psma4
swap70a2	5.43997e-08	0.25911	0.333	0.197	0.00151106	rag1/2+ B cells (2)	swap70a
ywhabl	5.60378e-08	0.357005	0.562	0.535	0.00155656	rag1/2+ B cells (2)	ywhabl
ywhae1	6.19236e-08	0.399697	0.525	0.495	0.00172005	rag1/2+ B cells (2)	ywhae1
ppp1caa	7.83634e-08	0.448728	0.431	0.36	0.0021767	rag1/2+ B cells (2)	ppp1caa
pik3ap11	8.85193e-08	0.375883	0.315	0.202	0.0024588	rag1/2+ B cells (2)	pik3ap1
gng5	1.05771e-07	0.355652	0.576	0.538	0.00293799	rag1/2+ B cells (2)	gng5
dazap2	1.11429e-07	0.391592	0.337	0.239	0.00309516	rag1/2+ B cells (2)	dazap2
rin3	1.32946e-07	0.346401	0.232	0.135	0.00369284	rag1/2+ B cells (2)	rin3
ndufaf6	1.60912e-07	0.407761	0.199	0.11	0.00446964	rag1/2+ B cells (2)	ndufaf6
ebf3a	1.82148e-07	0.294102	0.37	0.248	0.00505951	rag1/2+ B cells (2)	ebf3a
uqcrq	1.86923e-07	0.435887	0.478	0.44	0.00519215	rag1/2+ B cells (2)	uqcrq
fhit	2.53216e-07	0.399323	0.377	0.288	0.00703357	rag1/2+ B cells (2)	fhit
rassf2b1	2.683e-07	0.35371	0.243	0.146	0.00745258	rag1/2+ B cells (2)	rassf2b
ppib	3.21455e-07	0.422908	0.536	0.519	0.00892906	rag1/2+ B cells (2)	ppib
psma6b	4.06808e-07	0.475702	0.417	0.369	0.0112999	rag1/2+ B cells (2)	psma6b
flna1	4.31575e-07	0.28144	0.417	0.299	0.0119879	rag1/2+ B cells (2)	flna
bach2b	5.74658e-07	0.32087	0.192	0.108	0.0159623	rag1/2+ B cells (2)	bach2b
si:ch211-153b23.72	6.00705e-07	0.268533	0.286	0.175	0.0166858	rag1/2+ B cells (2)	si:ch211-153b23.7
klf13	6.48199e-07	0.410885	0.406	0.315	0.018005	rag1/2+ B cells (2)	klf13
mdh1aa	7.65045e-07	0.411961	0.547	0.538	0.0212507	rag1/2+ B cells (2)	mdh1aa
rhoac	9.61195e-07	0.426449	0.478	0.456	0.0266991	rag1/2+ B cells (2)	rhoac
sowahd	1.00259e-06	0.281316	0.228	0.132	0.027849	rag1/2+ B cells (2)	sowahd
ssu72	1.04463e-06	0.397429	0.29	0.209	0.0290168	rag1/2+ B cells (2)	ssu72
zgc:193541	1.08455e-06	0.355051	0.605	0.605	0.0301255	rag1/2+ B cells (2)	zgc:193541
upf1	1.33904e-06	0.453995	0.315	0.231	0.0371946	rag1/2+ B cells (2)	upf1
pigc	1.34615e-06	0.258352	0.174	0.094	0.0373919	rag1/2+ B cells (2)	pigc
emc10	1.37382e-06	0.424781	0.359	0.289	0.0381605	rag1/2+ B cells (2)	emc10
si:dkey-13i19.8	1.44988e-06	0.427818	0.395	0.342	0.0402733	rag1/2+ B cells (2)	si:dkey-13i19.8
bcl6a1	1.61932e-06	0.345189	0.431	0.328	0.0449798	rag1/2+ B cells (2)	bcl6a
atp6v0ca	1.62054e-06	0.384828	0.399	0.326	0.0450139	rag1/2+ B cells (2)	atp6v0ca
fam32a	1.69388e-06	0.385366	0.453	0.41	0.047051	rag1/2+ B cells (2)	fam32a
ccng2	1.73398e-06	0.296718	0.341	0.238	0.0481647	rag1/2+ B cells (2)	ccng2
herpud11	1.77116e-06	0.391373	0.489	0.429	0.0491974	rag1/2+ B cells (2)	herpud1
si:ch211-79k12.11	2.2102e-06	0.333131	0.283	0.188	0.0613926	rag1/2+ B cells (2)	si:ch211-79k12.1
zgc:162944	2.21809e-06	0.255347	0.696	0.702	0.0616118	rag1/2+ B cells (2)	zgc:162944
psmb8a	2.2376e-06	0.274439	0.62	0.613	0.0621537	rag1/2+ B cells (2)	psmb8a
lmo22	2.27593e-06	0.283025	0.663	0.638	0.0632185	rag1/2+ B cells (2)	lmo2
si:dkey-42i9.4	2.47898e-06	0.349918	0.536	0.518	0.0688586	rag1/2+ B cells (2)	si:dkey-42i9.4
pik3cg	2.48951e-06	0.358286	0.308	0.222	0.069151	rag1/2+ B cells (2)	pik3cg
psma8	2.53781e-06	0.295031	0.612	0.586	0.0704926	rag1/2+ B cells (2)	psma8
bsg	2.70977e-06	0.377984	0.467	0.438	0.0752692	rag1/2+ B cells (2)	bsg
zgc:113411	2.79613e-06	0.333658	0.261	0.174	0.077668	rag1/2+ B cells (2)	zgc:113411
rnaseka	2.88193e-06	0.288319	0.308	0.213	0.0800514	rag1/2+ B cells (2)	rnaseka
hyal11	3.08664e-06	0.29232	0.264	0.168	0.0857377	rag1/2+ B cells (2)	hyal1
kdm7ab	3.47298e-06	0.31077	0.178	0.101	0.096469	rag1/2+ B cells (2)	kdm7ab
slc25a55a	3.53312e-06	0.345795	0.609	0.597	0.0981395	rag1/2+ B cells (2)	slc25a55a
si:rp71-45k5.4	3.6365e-06	0.42812	0.417	0.377	0.101011	rag1/2+ B cells (2)	si:rp71-45k5.4
med13a	3.64239e-06	0.335104	0.21	0.131	0.101175	rag1/2+ B cells (2)	med13a
si:ch211-214j24.10	3.70003e-06	0.327799	0.525	0.507	0.102776	rag1/2+ B cells (2)	si:ch211-214j24.10
wasa1	3.8451e-06	0.30417	0.62	0.631	0.106805	rag1/2+ B cells (2)	wasa
rad21a1	4.03511e-06	0.376892	0.5	0.47	0.112083	rag1/2+ B cells (2)	rad21a
tpd52l2a	4.08666e-06	0.349712	0.214	0.134	0.113515	rag1/2+ B cells (2)	tpd52l2a
cst3	4.36174e-06	0.334165	0.514	0.495	0.121156	rag1/2+ B cells (2)	cst3
si:ch73-234b20.52	4.98208e-06	0.290783	0.525	0.45	0.138387	rag1/2+ B cells (2)	si:ch73-234b20.5
kansl1b	5.22343e-06	0.39641	0.308	0.23	0.145091	rag1/2+ B cells (2)	kansl1b
casp9	5.40549e-06	0.267965	0.174	0.098	0.150148	rag1/2+ B cells (2)	casp9
hnrnpa1a	5.7686e-06	0.358316	0.326	0.258	0.160234	rag1/2+ B cells (2)	hnrnpa1a
tbk1	5.83032e-06	0.354302	0.297	0.216	0.161949	rag1/2+ B cells (2)	tbk1
histh1l	5.86786e-06	0.547181	0.511	0.429	0.162991	rag1/2+ B cells (2)	histh1l
fam129bb1	6.03785e-06	0.417816	0.348	0.267	0.167713	rag1/2+ B cells (2)	fam129bb
arhgef1a	6.29699e-06	0.305284	0.243	0.159	0.174911	rag1/2+ B cells (2)	arhgef1a
ankrd12	6.85055e-06	0.425878	0.475	0.448	0.190288	rag1/2+ B cells (2)	ankrd12
tmem59	7.3464e-06	0.308531	0.344	0.266	0.204061	rag1/2+ B cells (2)	tmem59
gm2a2	7.60653e-06	0.275355	0.5	0.409	0.211287	rag1/2+ B cells (2)	gm2a
ufc1	8.32609e-06	0.36019	0.243	0.168	0.231274	rag1/2+ B cells (2)	ufc1
si:dkey-112e7.2	8.34315e-06	0.284924	0.681	0.707	0.231748	rag1/2+ B cells (2)	si:dkey-112e7.2
ehd4	9.15699e-06	0.308458	0.214	0.134	0.254354	rag1/2+ B cells (2)	ehd4
rab1ab	1.00397e-05	0.369311	0.442	0.411	0.278873	rag1/2+ B cells (2)	rab1ab
ndufs8a	1.11368e-05	0.40537	0.359	0.314	0.309347	rag1/2+ B cells (2)	ndufs8a
dad1	1.15245e-05	0.353175	0.493	0.486	0.320117	rag1/2+ B cells (2)	dad1
smox	1.1942e-05	0.421282	0.413	0.349	0.331713	rag1/2+ B cells (2)	smox
cox7a2a	1.36768e-05	0.301418	0.5	0.469	0.3799	rag1/2+ B cells (2)	cox7a2a
tomm20b	1.43141e-05	0.337592	0.558	0.58	0.397602	rag1/2+ B cells (2)	tomm20b
thap4	1.46316e-05	0.310668	0.225	0.148	0.406422	rag1/2+ B cells (2)	thap4
nbr1a	1.48547e-05	0.281448	0.163	0.093	0.412618	rag1/2+ B cells (2)	nbr1a
foxn2b	1.51842e-05	0.37298	0.304	0.229	0.421771	rag1/2+ B cells (2)	foxn2b
spcs1	1.5999e-05	0.326502	0.518	0.513	0.444405	rag1/2+ B cells (2)	spcs1
edf1	1.65748e-05	0.327855	0.558	0.58	0.460399	rag1/2+ B cells (2)	edf1
ndufb4	1.69943e-05	0.282506	0.493	0.481	0.47205	rag1/2+ B cells (2)	ndufb4
atp5pd1	1.72997e-05	0.324978	0.583	0.561	0.480534	rag1/2+ B cells (2)	atp5pd
cox6c	1.75009e-05	0.282571	0.62	0.618	0.486123	rag1/2+ B cells (2)	cox6c
fam43a	1.8045e-05	0.304483	0.217	0.138	0.501237	rag1/2+ B cells (2)	fam43a
hmgn3	1.82072e-05	0.392145	0.225	0.15	0.505742	rag1/2+ B cells (2)	hmgn3
actb11	1.8326e-05	0.349813	0.761	0.72	0.509042	rag1/2+ B cells (2)	actb1
arcn1a	1.85368e-05	0.374478	0.239	0.167	0.514897	rag1/2+ B cells (2)	arcn1a
si:dkey-222f8.3	1.85569e-05	0.377073	0.395	0.339	0.515454	rag1/2+ B cells (2)	si:dkey-222f8.3
mapre1a	2.58081e-05	0.319501	0.319	0.243	0.716871	rag1/2+ B cells (2)	mapre1a
gnaia	2.76667e-05	0.472228	0.301	0.241	0.768498	rag1/2+ B cells (2)	gnaia
si:dkey-100n23.3	2.79884e-05	0.295766	0.207	0.133	0.777433	rag1/2+ B cells (2)	si:dkey-100n23.3
pop7	2.80862e-05	0.310939	0.232	0.161	0.78015	rag1/2+ B cells (2)	pop7
chmp4ba	3.47581e-05	0.361185	0.275	0.202	0.965475	rag1/2+ B cells (2)	chmp4ba
skp1	4.3111e-05	0.310958	0.54	0.555	1	rag1/2+ B cells (2)	skp1
erf	5.48121e-05	0.288473	0.152	0.089	1	rag1/2+ B cells (2)	erf
mob3a	5.62496e-05	0.380715	0.453	0.446	1	rag1/2+ B cells (2)	mob3a
psma5	6.17997e-05	0.359633	0.467	0.459	1	rag1/2+ B cells (2)	psma5
ptp4a2b1	6.36324e-05	0.318261	0.399	0.337	1	rag1/2+ B cells (2)	ptp4a2b
ssr3	7.38515e-05	0.250981	0.547	0.539	1	rag1/2+ B cells (2)	ssr3
vamp3	7.61762e-05	0.333795	0.449	0.442	1	rag1/2+ B cells (2)	vamp3
sptan1	7.81864e-05	0.288969	0.297	0.223	1	rag1/2+ B cells (2)	sptan1
lypla2	7.91889e-05	0.365488	0.239	0.175	1	rag1/2+ B cells (2)	lypla2
tmem258	8.16387e-05	0.323553	0.529	0.51	1	rag1/2+ B cells (2)	tmem258
cox5aa1	9.01761e-05	0.275564	0.623	0.638	1	rag1/2+ B cells (2)	cox5aa
traf1	9.18668e-05	0.299717	0.192	0.126	1	rag1/2+ B cells (2)	traf1
ipo7	0.000102026	0.336792	0.457	0.439	1	rag1/2+ B cells (2)	ipo7
capza1b	0.000107399	0.286679	0.569	0.598	1	rag1/2+ B cells (2)	capza1b
sem1	0.00010869	0.321543	0.511	0.523	1	rag1/2+ B cells (2)	sem1
cct2.12	0.000108876	0.282073	0.703	0.698	1	rag1/2+ B cells (2)	cct2.1
lsm8	0.000118074	0.358265	0.38	0.346	1	rag1/2+ B cells (2)	lsm8
pgpep1	0.000123957	0.355392	0.207	0.144	1	rag1/2+ B cells (2)	pgpep1
erlec1	0.000165342	0.265365	0.217	0.15	1	rag1/2+ B cells (2)	erlec1
notch1a	0.000169807	0.264697	0.152	0.092	1	rag1/2+ B cells (2)	notch1a
dnajb11	0.000182938	0.335457	0.196	0.136	1	rag1/2+ B cells (2)	dnajb11
arf5	0.000209496	0.378434	0.355	0.324	1	rag1/2+ B cells (2)	arf5
ube2na	0.000209789	0.362467	0.446	0.444	1	rag1/2+ B cells (2)	ube2na
psmb4	0.000211284	0.38259	0.457	0.458	1	rag1/2+ B cells (2)	psmb4
tmem30aa	0.000220292	0.351017	0.261	0.201	1	rag1/2+ B cells (2)	tmem30aa
hdac9b1	0.000222076	0.261106	0.391	0.321	1	rag1/2+ B cells (2)	hdac9b
atp5md	0.000225053	0.295029	0.489	0.479	1	rag1/2+ B cells (2)	atp5md
atp5po1	0.000232594	0.276958	0.638	0.649	1	rag1/2+ B cells (2)	atp5po
si:ch211-191j22.3	0.00024038	0.325139	0.304	0.251	1	rag1/2+ B cells (2)	si:ch211-191j22.3
ufd1l	0.00024733	0.335805	0.293	0.242	1	rag1/2+ B cells (2)	ufd1l
calr	0.000268385	0.296256	0.196	0.133	1	rag1/2+ B cells (2)	calr
tomm7	0.000271009	0.35304	0.493	0.531	1	rag1/2+ B cells (2)	tomm7
bcl7bb	0.000382446	0.321451	0.33	0.282	1	rag1/2+ B cells (2)	bcl7bb
smarca4a	0.000407818	0.378244	0.337	0.308	1	rag1/2+ B cells (2)	smarca4a
fbxl3a	0.000425355	0.319735	0.254	0.197	1	rag1/2+ B cells (2)	fbxl3a
ifngr2	0.000442968	0.337022	0.246	0.189	1	rag1/2+ B cells (2)	ifngr2
ppp6c	0.000456385	0.342024	0.348	0.315	1	rag1/2+ B cells (2)	ppp6c
erp44	0.000458662	0.360433	0.279	0.235	1	rag1/2+ B cells (2)	erp44
snx3	0.000467519	0.304051	0.286	0.236	1	rag1/2+ B cells (2)	snx3
stxbp2	0.000480929	0.30307	0.279	0.225	1	rag1/2+ B cells (2)	stxbp2
pcnp	0.000491841	0.299509	0.373	0.342	1	rag1/2+ B cells (2)	pcnp
spcs2	0.000506799	0.292471	0.478	0.495	1	rag1/2+ B cells (2)	spcs2
pdcd10a	0.000523164	0.344553	0.333	0.293	1	rag1/2+ B cells (2)	pdcd10a
cops4	0.000547268	0.303959	0.341	0.305	1	rag1/2+ B cells (2)	cops4
nt5c2a	0.000594816	0.338708	0.21	0.155	1	rag1/2+ B cells (2)	nt5c2a
hsp90b1	0.000603306	0.480336	0.348	0.312	1	rag1/2+ B cells (2)	hsp90b1
snx5	0.000662709	0.41134	0.297	0.257	1	rag1/2+ B cells (2)	snx5
fam133b	0.000681862	0.413803	0.38	0.364	1	rag1/2+ B cells (2)	fam133b
srsf9	0.000719997	0.313591	0.449	0.457	1	rag1/2+ B cells (2)	srsf9
btg3	0.000775684	0.390738	0.344	0.311	1	rag1/2+ B cells (2)	btg3
cst14a.2	0.000856695	0.310962	0.395	0.373	1	rag1/2+ B cells (2)	cst14a.2
arpc5a	0.000914433	0.357489	0.377	0.361	1	rag1/2+ B cells (2)	arpc5a
uqcrh	0.000971398	0.291551	0.522	0.562	1	rag1/2+ B cells (2)	uqcrh
rc3h2	0.000983175	0.29432	0.181	0.126	1	rag1/2+ B cells (2)	rc3h2
nupr1a	0.00100624	0.305254	0.406	0.382	1	rag1/2+ B cells (2)	nupr1a
cops9	0.00105106	0.359665	0.304	0.271	1	rag1/2+ B cells (2)	cops9
pbxip1b	0.00114998	0.374135	0.268	0.222	1	rag1/2+ B cells (2)	pbxip1b
med8	0.00153318	0.309535	0.239	0.194	1	rag1/2+ B cells (2)	med8
brwd1	0.00154651	0.303565	0.185	0.135	1	rag1/2+ B cells (2)	brwd1
selenof	0.00157621	0.305192	0.46	0.483	1	rag1/2+ B cells (2)	selenof
zfand5b	0.00161002	0.297074	0.337	0.311	1	rag1/2+ B cells (2)	zfand5b
march5l	0.00166328	0.301278	0.254	0.208	1	rag1/2+ B cells (2)	march5l
TMEM19	0.00167254	0.317179	0.203	0.155	1	rag1/2+ B cells (2)	TMEM19
hnrnpd	0.0020361	0.361162	0.337	0.315	1	rag1/2+ B cells (2)	hnrnpd
si:dkey-46a10.3	0.00205146	0.312089	0.301	0.259	1	rag1/2+ B cells (2)	si:dkey-46a10.3
tmed2	0.00239182	0.301319	0.442	0.459	1	rag1/2+ B cells (2)	tmed2
ap1s1	0.00266554	0.322479	0.268	0.23	1	rag1/2+ B cells (2)	ap1s1
kptn	0.002778	0.272864	0.174	0.127	1	rag1/2+ B cells (2)	kptn
smim15	0.00282036	0.31312	0.366	0.359	1	rag1/2+ B cells (2)	smim15
ist1	0.00282145	0.258913	0.239	0.191	1	rag1/2+ B cells (2)	ist1
zmat2	0.00308646	0.332574	0.38	0.374	1	rag1/2+ B cells (2)	zmat2
kdm6ba	0.00330888	0.318089	0.38	0.363	1	rag1/2+ B cells (2)	kdm6ba
ndufa6	0.0036508	0.261436	0.457	0.474	1	rag1/2+ B cells (2)	ndufa6
abracl	0.00366759	0.332423	0.312	0.285	1	rag1/2+ B cells (2)	abracl
tmem263	0.00379152	0.253236	0.163	0.117	1	rag1/2+ B cells (2)	tmem263
bud31	0.00407829	0.310085	0.395	0.397	1	rag1/2+ B cells (2)	bud31
emc2	0.00429059	0.324218	0.319	0.303	1	rag1/2+ B cells (2)	emc2
dynlt3	0.00438695	0.31005	0.388	0.375	1	rag1/2+ B cells (2)	dynlt3
cep350	0.00497535	0.300069	0.221	0.177	1	rag1/2+ B cells (2)	cep350
ppt1	0.00500758	0.281977	0.489	0.517	1	rag1/2+ B cells (2)	ppt1
cdc26	0.00516627	0.34345	0.348	0.338	1	rag1/2+ B cells (2)	cdc26
calr3b	0.00574653	0.439634	0.239	0.205	1	rag1/2+ B cells (2)	calr3b
fam107b	0.00587715	0.263102	0.406	0.396	1	rag1/2+ B cells (2)	fam107b
txndc15	0.00595656	0.333566	0.264	0.235	1	rag1/2+ B cells (2)	txndc15
wbp2nl	0.00645818	0.287604	0.38	0.38	1	rag1/2+ B cells (2)	wbp2nl
plcg2	0.00651922	0.280931	0.348	0.323	1	rag1/2+ B cells (2)	plcg2
cacybp	0.00655859	0.266858	0.264	0.23	1	rag1/2+ B cells (2)	cacybp
pou2f1b	0.00708158	0.277627	0.178	0.134	1	rag1/2+ B cells (2)	pou2f1b
npc2	0.00787522	0.319601	0.355	0.344	1	rag1/2+ B cells (2)	npc2
zgc:136929	0.00807293	0.273147	0.217	0.178	1	rag1/2+ B cells (2)	zgc:136929
tax1bp1b	0.00817133	0.340818	0.29	0.264	1	rag1/2+ B cells (2)	tax1bp1b
myh9b	0.00831878	0.286752	0.174	0.133	1	rag1/2+ B cells (2)	myh9b
atp6ap2	0.0085629	0.260773	0.236	0.197	1	rag1/2+ B cells (2)	atp6ap2
psmb12	0.00930258	0.259153	0.46	0.487	1	rag1/2+ B cells (2)	psmb12
eif4ebp2	0.00950158	0.2829	0.388	0.389	1	rag1/2+ B cells (2)	eif4ebp2
cfd	0	2.7217	0.513	0.004	0	myeloid progenitors	cfd
si:ch1073-429i10.1	0	1.93854	0.57	0.003	0	myeloid progenitors	si:ch1073-429i10.1
sult2st1	0	0.968018	0.417	0.006	0	myeloid progenitors	sult2st1
hlx1	0	0.964792	0.878	0.029	0	myeloid progenitors	hlx1
papss2b	0	0.831736	0.757	0.024	0	myeloid progenitors	papss2b
spi1a	0	0.64406	0.743	0.046	0	myeloid progenitors	spi1a
ch25hl2	2.89801e-293	0.630607	0.33	0.004	8.04981e-289	myeloid progenitors	ch25hl2
mpx	1.37933e-290	0.945186	0.304	0.003	3.83136e-286	myeloid progenitors	mpx
MFAP4 (1 of many).9	2.10277e-273	0.324582	0.265	0.002	5.84085e-269	myeloid progenitors	MFAP4 (1 of many).9
FO203432.1	2.86198e-264	0.580715	0.261	0.002	7.94971e-260	myeloid progenitors	FO203432.1
cox6a2	5.03429e-263	0.986899	0.839	0.094	1.39838e-258	myeloid progenitors	cox6a2
MFAP4 (1 of many).8	5.57779e-256	1.44172	0.283	0.003	1.54934e-251	myeloid progenitors	MFAP4 (1 of many).8
MFAP4 (1 of many).10	3.83052e-245	0.76649	0.248	0.002	1.064e-240	myeloid progenitors	MFAP4 (1 of many).10
cxcr3.22	2.92828e-235	0.898234	0.909	0.12	8.13388e-231	myeloid progenitors	cxcr3.2
cebp1	2.24096e-233	0.318617	0.343	0.01	6.22472e-229	myeloid progenitors	cebp1
lta4h	1.73578e-217	0.569352	0.522	0.037	4.82148e-213	myeloid progenitors	lta4h
tmsb1	1.53007e-214	0.678953	0.343	0.012	4.25007e-210	myeloid progenitors	tmsb1
slc7a3a	3.20836e-211	0.516062	0.713	0.076	8.91187e-207	myeloid progenitors	slc7a3a
si:ch211-136m16.8	1.85547e-210	0.440317	0.583	0.048	5.15394e-206	myeloid progenitors	si:ch211-136m16.8
abcb9	1.33595e-200	0.339884	0.322	0.011	3.71088e-196	myeloid progenitors	abcb9
timp4.2	2.97601e-198	0.873509	0.2	0.002	8.26645e-194	myeloid progenitors	timp4.2
alox5ap	3.51971e-182	0.452403	0.535	0.049	9.7767e-178	myeloid progenitors	alox5ap
cebpa2	1.62623e-174	1.16519	0.952	0.198	4.51717e-170	myeloid progenitors	cebpa
CABZ01046427.2	3.27665e-165	0.280507	0.404	0.028	9.10154e-161	myeloid progenitors	CABZ01046427.2
CT030188.11	2.36691e-158	0.529906	0.704	0.105	6.57456e-154	myeloid progenitors	CT030188.1
MFAP4 (1 of many).11	9.28625e-149	0.251555	0.157	0.002	2.57944e-144	myeloid progenitors	MFAP4 (1 of many).11
hp.1	1.88827e-147	0.550183	0.317	0.018	5.24504e-143	myeloid progenitors	hp.1
glulb1	1.25917e-137	0.573299	0.8	0.157	3.4976e-133	myeloid progenitors	glulb
stim1a	7.26819e-136	0.530848	0.861	0.183	2.01889e-131	myeloid progenitors	stim1a
atp1a3a	4.62461e-133	0.352638	0.526	0.068	1.28458e-128	myeloid progenitors	atp1a3a
zeb2a	5.56328e-131	0.275351	0.439	0.045	1.54531e-126	myeloid progenitors	zeb2a
sms	8.34441e-131	0.469897	0.522	0.068	2.31783e-126	myeloid progenitors	sms
fabp32	5.23748e-125	1.20752	1	0.383	1.45481e-120	myeloid progenitors	fabp3
pgd	1.09903e-124	0.560772	0.817	0.184	3.05278e-120	myeloid progenitors	pgd
cebpb2	2.28652e-121	1.23071	0.883	0.215	6.35128e-117	myeloid progenitors	cebpb
mafgb	3.04734e-119	0.324206	0.652	0.11	8.46458e-115	myeloid progenitors	mafgb
dap	8.73268e-117	0.333628	0.709	0.137	2.42568e-112	myeloid progenitors	dap
eif4ebp3l	3.55735e-116	0.402081	0.713	0.142	9.88124e-112	myeloid progenitors	eif4ebp3l
capgb2	7.55792e-108	0.490349	0.722	0.156	2.09936e-103	myeloid progenitors	capgb
myh9a	1.69619e-107	0.30878	0.478	0.066	4.71151e-103	myeloid progenitors	myh9a
zgc:92161	4.86818e-105	0.282611	0.548	0.087	1.35223e-100	myeloid progenitors	zgc:92161
cyp4f3	1.38289e-103	0.26212	0.539	0.086	3.84127e-99	myeloid progenitors	cyp4f3
sb:cb812	1.98645e-103	0.87509	1	0.325	5.51776e-99	myeloid progenitors	sb:cb81
adam8a	7.39153e-102	0.262446	0.27	0.021	2.05315e-97	myeloid progenitors	adam8a
cbr1l	1.30407e-99	0.352891	0.648	0.134	3.62232e-95	myeloid progenitors	cbr1l
msra	3.24915e-99	0.372913	0.717	0.16	9.02516e-95	myeloid progenitors	msra
ncf21	4.04019e-92	1.0289	0.996	0.546	1.12224e-87	myeloid progenitors	ncf2
eef1a1l12	6.27487e-92	0.420199	1	1	1.74297e-87	myeloid progenitors	eef1a1l1
csf1rb2	4.2796e-91	0.720975	0.991	0.301	1.18874e-86	myeloid progenitors	csf1rb
myb2	2.47535e-88	0.774867	0.97	0.372	6.87577e-84	myeloid progenitors	myb
zgc:92360	2.77518e-85	0.295434	0.539	0.105	7.70861e-81	myeloid progenitors	zgc:92360
hsp90ab11	1.15999e-84	0.428621	1	1	3.22211e-80	myeloid progenitors	hsp90ab1
mlx1	1.72027e-84	0.490608	0.857	0.257	4.77839e-80	myeloid progenitors	mlx
RPS172	1.21103e-83	0.478285	1	0.995	3.36388e-79	myeloid progenitors	RPS17
gsr	3.22528e-80	0.279502	0.648	0.149	8.95887e-76	myeloid progenitors	gsr
ptprr1	4.78958e-80	0.338615	0.626	0.144	1.3304e-75	myeloid progenitors	ptprr
krt8	6.05422e-80	0.289829	0.374	0.054	1.68168e-75	myeloid progenitors	krt8
pmp22b2	6.37541e-79	0.3725	0.591	0.131	1.7709e-74	myeloid progenitors	pmp22b
nccrp1	7.29732e-79	0.672502	0.609	0.152	2.02698e-74	myeloid progenitors	nccrp1
eef1g1	2.15111e-77	0.394569	1	0.999	5.97515e-73	myeloid progenitors	eef1g
dbi2	2.6106e-77	0.570955	0.93	0.338	7.25145e-73	myeloid progenitors	dbi
aldh9a1a.11	3.14249e-77	0.750428	0.978	0.45	8.7289e-73	myeloid progenitors	aldh9a1a.1
cd631	7.40801e-77	0.853302	0.97	0.536	2.05772e-72	myeloid progenitors	cd63
eef2b2	2.21155e-72	0.449929	1	0.995	6.14302e-68	myeloid progenitors	eef2b
xbp11	2.62246e-72	0.905233	0.996	0.685	7.28441e-68	myeloid progenitors	xbp1
rps27l2	7.34393e-68	0.470102	0.926	0.327	2.03992e-63	myeloid progenitors	rps27l
rpl23a2	1.20584e-67	0.397327	1	0.997	3.34946e-63	myeloid progenitors	rpl23a
si:dkey-239h2.3	3.49182e-67	0.37901	0.857	0.275	9.69924e-63	myeloid progenitors	si:dkey-239h2.3
sgk1	1.72355e-66	0.292032	0.517	0.116	4.78751e-62	myeloid progenitors	sgk1
rps3a	2.98797e-66	0.281672	1	1	8.29968e-62	myeloid progenitors	rps3a
hmgb3b2	5.69012e-65	0.359363	0.778	0.237	1.58054e-60	myeloid progenitors	hmgb3b
mid1ip1l	8.7365e-65	0.356687	0.73	0.219	2.42674e-60	myeloid progenitors	mid1ip1l
si:ch73-340n8.4	1.91441e-64	0.331033	0.609	0.162	5.31765e-60	myeloid progenitors	si:ch73-340n8.4
acsl4b	2.19603e-64	0.260526	0.496	0.112	6.09992e-60	myeloid progenitors	acsl4b
gata2b1	1.07344e-63	0.389639	0.491	0.111	2.98169e-59	myeloid progenitors	gata2b
rps191	5.10206e-63	0.28712	1	1	1.4172e-58	myeloid progenitors	rps19
zgc:77517	1.05749e-62	0.535893	0.6	0.165	2.93739e-58	myeloid progenitors	zgc:77517
rps12	1.23534e-61	0.297906	1	1	3.4314e-57	myeloid progenitors	rps12
eif4ebp3	1.37924e-61	0.370354	0.874	0.307	3.83111e-57	myeloid progenitors	eif4ebp3
adh52	2.91043e-61	0.605273	1	0.587	8.08429e-57	myeloid progenitors	adh5
arrb2a	2.73083e-60	0.267653	0.596	0.159	7.58544e-56	myeloid progenitors	arrb2a
idh22	5.41815e-60	0.616956	0.991	0.514	1.505e-55	myeloid progenitors	idh2
zgc:1103391	1.48969e-58	0.272415	0.722	0.22	4.13792e-54	myeloid progenitors	zgc:110339
amd1	3.69749e-58	0.284661	0.487	0.118	1.02705e-53	myeloid progenitors	amd1
rpl32	7.56105e-57	0.410511	1	0.998	2.10023e-52	myeloid progenitors	rpl3
slc38a5b2	1.11295e-56	0.295906	0.665	0.196	3.09144e-52	myeloid progenitors	slc38a5b
fosl2	2.78807e-56	0.309466	0.626	0.181	7.74442e-52	myeloid progenitors	fosl2
hist2h2l2	7.04915e-56	0.559542	0.939	0.385	1.95804e-51	myeloid progenitors	hist2h2l
rps71	7.3512e-55	0.270201	1	1	2.04194e-50	myeloid progenitors	rps7
rpl151	4.252e-54	0.300893	1	1	1.18108e-49	myeloid progenitors	rpl15
ddx211	5.79109e-54	0.569057	1	0.756	1.60859e-49	myeloid progenitors	ddx21
tktb1	6.88026e-54	0.38536	0.839	0.316	1.91113e-49	myeloid progenitors	tktb
lxn1	3.84624e-53	0.359931	0.709	0.238	1.06837e-48	myeloid progenitors	lxn
cdk62	2.93415e-52	0.316472	0.813	0.272	8.1502e-48	myeloid progenitors	cdk6
plecb1	5.80962e-52	0.260089	0.522	0.141	1.61374e-47	myeloid progenitors	plecb
eef1b21	1.17532e-51	0.3227	1	0.995	3.26469e-47	myeloid progenitors	eef1b2
nfe21	3.79551e-51	0.353226	0.483	0.128	1.05428e-46	myeloid progenitors	nfe2
si:dkey-185m8.21	2.07671e-50	0.395197	0.883	0.345	5.76847e-46	myeloid progenitors	si:dkey-185m8.2
rpl18	2.09294e-50	0.279975	1	1	5.81357e-46	myeloid progenitors	rpl18
id2a1	7.91324e-50	0.334988	0.626	0.195	2.19806e-45	myeloid progenitors	id2a
sox4b	8.87492e-50	0.267427	0.652	0.201	2.46519e-45	myeloid progenitors	sox4b
hbegfa	4.10946e-49	0.282746	0.474	0.123	1.14148e-44	myeloid progenitors	hbegfa
ak21	8.1972e-49	0.552155	0.987	0.58	2.27694e-44	myeloid progenitors	ak2
usp361	3.66474e-48	0.353378	0.861	0.339	1.01795e-43	myeloid progenitors	usp36
gpr183a1	1.31283e-47	0.262902	0.674	0.221	3.64664e-43	myeloid progenitors	gpr183a
atp5mc3b2	1.22594e-45	0.468716	1	0.893	3.4053e-41	myeloid progenitors	atp5mc3b
ppid1	3.3087e-45	0.27538	0.77	0.277	9.19057e-41	myeloid progenitors	ppid
eif4ebp1	3.39643e-45	0.406779	0.974	0.458	9.43426e-41	myeloid progenitors	eif4ebp1
gtpbp4	9.69749e-45	0.482684	1	0.887	2.69367e-40	myeloid progenitors	gtpbp4
rps62	1.49645e-44	0.349542	1	0.996	4.1567e-40	myeloid progenitors	rps6
rpl22l12	1.81982e-44	0.450839	1	0.937	5.0549e-40	myeloid progenitors	rpl22l1
ssr31	7.85848e-44	0.428695	0.961	0.521	2.18285e-39	myeloid progenitors	ssr3
anxa4	1.57771e-42	0.302339	0.9	0.402	4.38241e-38	myeloid progenitors	anxa4
si:dkey-261h17.12	2.38464e-41	0.273917	0.857	0.312	6.62382e-37	myeloid progenitors	si:dkey-261h17.1
ccdc88b	3.69549e-41	0.251567	0.713	0.267	1.0265e-36	myeloid progenitors	ccdc88b
inka1b1	6.27581e-41	0.520438	0.613	0.226	1.74323e-36	myeloid progenitors	inka1b
AKR1B1 (1 of many)	7.04925e-41	0.2659	0.913	0.391	1.95807e-36	myeloid progenitors	AKR1B1 (1 of many)
srgn	9.27823e-40	0.797156	0.443	0.14	2.57721e-35	myeloid progenitors	srgn
pdxka1	2.93033e-39	0.34597	0.817	0.347	8.13958e-35	myeloid progenitors	pdxka
eif3ha	1.65361e-36	0.373926	0.991	0.777	4.59322e-32	myeloid progenitors	eif3ha
eef1db1	4.8967e-35	0.414852	0.996	0.742	1.36016e-30	myeloid progenitors	eef1db
rpl42	1.05227e-34	0.349997	1	0.963	2.92288e-30	myeloid progenitors	rpl4
si:ch211-217k17.7	6.73932e-34	0.332563	0.935	0.466	1.87198e-29	myeloid progenitors	si:ch211-217k17.7
dkc11	2.37381e-32	0.280202	0.839	0.359	6.59373e-28	myeloid progenitors	dkc1
cd7al1	6.18604e-32	0.3167	0.952	0.486	1.7183e-27	myeloid progenitors	cd7al
mibp2	1.24663e-30	0.302244	1	0.965	3.46275e-26	myeloid progenitors	mibp2
npm1a1	2.33398e-30	0.356246	0.957	0.514	6.4831e-26	myeloid progenitors	npm1a
hspa83	1.28042e-29	0.460219	1	0.898	3.55661e-25	myeloid progenitors	hspa8
ahcy3	1.68155e-29	0.442669	0.983	0.597	4.67084e-25	myeloid progenitors	ahcy
nop581	3.81886e-29	0.302467	0.943	0.458	1.06077e-24	myeloid progenitors	nop58
txnipa2	5.13262e-29	0.33766	0.952	0.51	1.42569e-24	myeloid progenitors	txnipa
caprin1b1	2.37902e-28	0.265634	0.926	0.459	6.6082e-24	myeloid progenitors	caprin1b
eif2s1b2	2.74525e-27	0.341066	1	0.643	7.62548e-23	myeloid progenitors	eif2s1b
ybx12	6.65074e-27	0.319325	1	0.976	1.84738e-22	myeloid progenitors	ybx1
eif4a1b2	7.78233e-27	0.342195	1	0.719	2.1617e-22	myeloid progenitors	eif4a1b
ssr4	3.92288e-26	0.281953	0.974	0.567	1.08966e-21	myeloid progenitors	ssr4
nop562	4.56616e-25	0.353071	0.996	0.628	1.26834e-20	myeloid progenitors	nop56
eif3ba2	1.29149e-23	0.345158	0.983	0.634	3.58736e-19	myeloid progenitors	eif3ba
eif3d2	3.20562e-23	0.320735	1	0.751	8.90425e-19	myeloid progenitors	eif3d
prdx5	3.7704e-23	0.471879	0.935	0.624	1.0473e-18	myeloid progenitors	prdx5
ldhba1	4.81888e-23	0.270821	0.952	0.54	1.33854e-18	myeloid progenitors	ldhba
cct41	6.15321e-23	0.307706	1	0.722	1.70918e-18	myeloid progenitors	cct4
eif3i1	8.17506e-23	0.272415	0.952	0.537	2.27079e-18	myeloid progenitors	eif3i
eif3s6ip2	3.31259e-22	0.30159	0.996	0.689	9.20138e-18	myeloid progenitors	eif3s6ip
vdac22	5.1623e-22	0.293531	1	0.743	1.43393e-17	myeloid progenitors	vdac2
cct32	6.62919e-22	0.314996	0.978	0.617	1.84139e-17	myeloid progenitors	cct3
icn1	7.44717e-22	0.368416	0.2	0.049	2.0686e-17	myeloid progenitors	icn
cct72	2.68301e-21	0.303304	0.987	0.629	7.4526e-17	myeloid progenitors	cct7
eif2s31	3.26713e-21	0.280248	1	0.804	9.0751e-17	myeloid progenitors	eif2s3
tcp12	1.63994e-20	0.272074	0.991	0.598	4.55527e-16	myeloid progenitors	tcp1
pno11	3.12702e-20	0.27776	0.987	0.693	8.68593e-16	myeloid progenitors	pno1
rpl61	5.79528e-20	0.290598	1	0.946	1.60975e-15	myeloid progenitors	rpl6
rsl1d11	1.36922e-19	0.258856	1	0.788	3.80327e-15	myeloid progenitors	rsl1d1
eif5a3	5.95102e-19	0.278065	1	0.787	1.65302e-14	myeloid progenitors	eif5a
cct6a	7.10498e-19	0.257819	0.996	0.735	1.97355e-14	myeloid progenitors	cct6a
mt-atp62	0.000369459	0.351545	0.852	0.866	1	myeloid progenitors	mt-atp6
stmn1a1	0	2.42824	0.954	0.236	0	rag1/2 low cycling B cells	stmn1a
dut1	0	1.92368	0.824	0.108	0	rag1/2 low cycling B cells	dut
mki671	0	1.9114	0.775	0.093	0	rag1/2 low cycling B cells	mki67
rrm2.11	0	1.81198	0.558	0.042	0	rag1/2 low cycling B cells	rrm2.1
pclaf1	0	1.73583	0.838	0.113	0	rag1/2 low cycling B cells	pclaf
mibp1	0	1.7174	0.744	0.057	0	rag1/2 low cycling B cells	mibp
si:dkey-108k21.101	0	1.58894	0.597	0.041	0	rag1/2 low cycling B cells	si:dkey-108k21.10
top2a1	0	1.49695	0.604	0.05	0	rag1/2 low cycling B cells	top2a
si:dkey-261m9.121	0	1.35191	0.568	0.044	0	rag1/2 low cycling B cells	si:dkey-261m9.12
zgc:1105401	0	1.34172	0.65	0.047	0	rag1/2 low cycling B cells	zgc:110540
chaf1a1	0	1.31505	0.865	0.14	0	rag1/2 low cycling B cells	chaf1a
dck	0	1.29083	0.742	0.09	0	rag1/2 low cycling B cells	dck
mad2l11	0	1.27343	0.626	0.053	0	rag1/2 low cycling B cells	mad2l1
smc21	0	1.2549	0.727	0.067	0	rag1/2 low cycling B cells	smc2
aurkb1	0	1.23928	0.698	0.076	0	rag1/2 low cycling B cells	aurkb
si:ch211-113a14.181	0	1.21835	0.568	0.041	0	rag1/2 low cycling B cells	si:ch211-113a14.18
rrm11	0	1.1538	0.773	0.104	0	rag1/2 low cycling B cells	rrm1
ccna21	0	1.11965	0.662	0.056	0	rag1/2 low cycling B cells	ccna2
ncapg1	0	1.07474	0.669	0.058	0	rag1/2 low cycling B cells	ncapg
si:ch211-161h7.41	0	0.983272	0.751	0.099	0	rag1/2 low cycling B cells	si:ch211-161h7.4
mxd3	0	0.897812	0.614	0.044	0	rag1/2 low cycling B cells	mxd3
fbxo51	0	0.878959	0.568	0.044	0	rag1/2 low cycling B cells	fbxo5
nuf21	0	0.870471	0.589	0.05	0	rag1/2 low cycling B cells	nuf2
marcksb	0	0.828134	0.582	0.042	0	rag1/2 low cycling B cells	marcksb
krcp	0	0.699388	0.527	0.026	0	rag1/2 low cycling B cells	krcp
si:ch211-113a14.121	4.65324e-307	1.24685	0.565	0.045	1.29253e-302	rag1/2 low cycling B cells	si:ch211-113a14.12
ncapd21	1.00307e-304	0.812969	0.616	0.058	2.78622e-300	rag1/2 low cycling B cells	ncapd2
pane1	3.89016e-304	0.730884	0.611	0.059	1.08057e-299	rag1/2 low cycling B cells	pane1
slbp	1.8946e-299	1.26619	0.686	0.086	5.26262e-295	rag1/2 low cycling B cells	slbp
cdca51	5.13939e-299	0.684038	0.592	0.054	1.42757e-294	rag1/2 low cycling B cells	cdca5
slc29a2	4.39009e-297	0.687133	0.502	0.033	1.21943e-292	rag1/2 low cycling B cells	slc29a2
spc241	1.06893e-295	0.724219	0.563	0.047	2.96916e-291	rag1/2 low cycling B cells	spc24
tpx21	2.4896e-295	1.35018	0.601	0.058	6.91536e-291	rag1/2 low cycling B cells	tpx2
esco2	2.77704e-295	0.845329	0.534	0.041	7.71378e-291	rag1/2 low cycling B cells	esco2
ncaph	2.85992e-294	0.612972	0.529	0.04	7.944e-290	rag1/2 low cycling B cells	ncaph
cks1b1	1.02119e-293	1.06749	0.727	0.099	2.83655e-289	rag1/2 low cycling B cells	cks1b
cdk11	4.73972e-290	1.19748	0.582	0.053	1.31655e-285	rag1/2 low cycling B cells	cdk1
smc41	4.43807e-288	0.920411	0.671	0.081	1.23276e-283	rag1/2 low cycling B cells	smc4
spc25	1.42099e-286	0.756559	0.587	0.057	3.94708e-282	rag1/2 low cycling B cells	spc25
CABZ01005379.11	2.21376e-286	0.905935	0.652	0.078	6.14915e-282	rag1/2 low cycling B cells	CABZ01005379.1
si:ch211-113a14.241	2.74218e-286	0.965563	0.519	0.039	7.61695e-282	rag1/2 low cycling B cells	si:ch211-113a14.24
atad2	3.7247e-286	0.823224	0.577	0.055	1.03461e-281	rag1/2 low cycling B cells	atad2
dek1	5.63239e-286	1.28047	0.901	0.192	1.56451e-281	rag1/2 low cycling B cells	dek
si:dkey-108k21.211	8.73812e-286	1.21055	0.56	0.049	2.42719e-281	rag1/2 low cycling B cells	si:dkey-108k21.21
nusap11	5.42851e-284	1.48266	0.56	0.049	1.50788e-279	rag1/2 low cycling B cells	nusap1
pcna1	4.80532e-274	2.16483	0.865	0.193	1.33477e-269	rag1/2 low cycling B cells	pcna
hist1h4l.121	9.35924e-274	2.44323	0.816	0.158	2.59972e-269	rag1/2 low cycling B cells	hist1h4l.12
CABZ01058261.11	8.32547e-273	1.20721	0.628	0.073	2.31257e-268	rag1/2 low cycling B cells	CABZ01058261.1
e2f8	9.6849e-271	0.623904	0.461	0.031	2.69017e-266	rag1/2 low cycling B cells	e2f8
dlgap51	2.28605e-267	1.09409	0.577	0.059	6.34997e-263	rag1/2 low cycling B cells	dlgap5
zgc:86764	3.91491e-260	0.643706	0.481	0.037	1.08744e-255	rag1/2 low cycling B cells	zgc:86764
hmgb2b2	1.35592e-255	2.20103	1	0.474	3.76635e-251	rag1/2 low cycling B cells	hmgb2b
kif15	1.82252e-255	0.709165	0.582	0.067	5.0624e-251	rag1/2 low cycling B cells	kif15
ndc80	5.10733e-254	0.694614	0.519	0.049	1.41866e-249	rag1/2 low cycling B cells	ndc80
hist1h2a61	5.99774e-252	0.825	0.461	0.035	1.66599e-247	rag1/2 low cycling B cells	hist1h2a6
cep55l	1.28152e-248	0.640945	0.447	0.033	3.55967e-244	rag1/2 low cycling B cells	cep55l
zgc:1534051	1.17682e-247	0.798249	0.452	0.034	3.26886e-243	rag1/2 low cycling B cells	zgc:153405
cenpf1	1.11629e-245	1.23937	0.514	0.048	3.10071e-241	rag1/2 low cycling B cells	cenpf
suv39h1b1	1.21172e-245	0.667632	0.553	0.062	3.36579e-241	rag1/2 low cycling B cells	suv39h1b
ube2c1	4.78267e-245	1.16838	0.495	0.043	1.32848e-240	rag1/2 low cycling B cells	ube2c
si:ch211-288g17.31	1.11283e-241	1.61095	0.99	0.433	3.0911e-237	rag1/2 low cycling B cells	si:ch211-288g17.3
kifc12	1.78294e-239	1.07248	0.597	0.073	4.95246e-235	rag1/2 low cycling B cells	kifc1
mis12	3.91285e-239	0.625105	0.534	0.058	1.08687e-234	rag1/2 low cycling B cells	mis12
cenpw	4.60915e-239	0.612333	0.558	0.065	1.28028e-234	rag1/2 low cycling B cells	cenpw
pbk1	1.73598e-238	0.676349	0.531	0.056	4.82202e-234	rag1/2 low cycling B cells	pbk
rrm21	2.11278e-237	1.64832	0.452	0.036	5.86867e-233	rag1/2 low cycling B cells	rrm2
h2afva1	6.97833e-237	1.39893	0.954	0.364	1.93837e-232	rag1/2 low cycling B cells	h2afva
anp32b1	2.84689e-236	1.52181	0.978	0.432	7.9078e-232	rag1/2 low cycling B cells	anp32b
cks21	3.28357e-235	0.902848	0.534	0.057	9.12078e-231	rag1/2 low cycling B cells	cks2
si:dkey-6i22.51	6.32225e-234	0.593408	0.534	0.059	1.75613e-229	rag1/2 low cycling B cells	si:dkey-6i22.5
haus4	1.32167e-232	0.536709	0.469	0.042	3.6712e-228	rag1/2 low cycling B cells	haus4
plk11	5.35121e-232	0.925183	0.459	0.039	1.48641e-227	rag1/2 low cycling B cells	plk1
h2afvb2	5.50178e-230	1.90557	1	0.615	1.52823e-225	rag1/2 low cycling B cells	h2afvb
hmgb2a1	8.91497e-229	2.42222	0.998	0.708	2.47631e-224	rag1/2 low cycling B cells	hmgb2a
tuba8l41	1.4487e-227	2.04432	0.998	0.57	4.02404e-223	rag1/2 low cycling B cells	tuba8l4
knstrn	6.52305e-227	0.520868	0.418	0.032	1.81191e-222	rag1/2 low cycling B cells	knstrn
si:ch211-137a8.41	1.42901e-225	0.651876	0.326	0.014	3.96936e-221	rag1/2 low cycling B cells	si:ch211-137a8.4
lbr1	5.89686e-225	1.61548	0.949	0.332	1.63797e-220	rag1/2 low cycling B cells	lbr
bub31	6.0908e-225	1.01553	0.785	0.174	1.69184e-220	rag1/2 low cycling B cells	bub3
mus81	1.12495e-223	0.565267	0.51	0.056	3.12477e-219	rag1/2 low cycling B cells	mus81
nrp2b1	1.28582e-223	0.421091	0.37	0.021	3.57162e-219	rag1/2 low cycling B cells	nrp2b
hmgn22	2.07351e-222	2.38673	1	0.688	5.75959e-218	rag1/2 low cycling B cells	hmgn2
ncapd3	3.32401e-221	0.544368	0.435	0.037	9.23311e-217	rag1/2 low cycling B cells	ncapd3
si:ch211-156b7.41	4.80096e-220	0.933247	0.674	0.117	1.33356e-215	rag1/2 low cycling B cells	si:ch211-156b7.4
kif4	3.76261e-219	0.606012	0.459	0.044	1.04514e-214	rag1/2 low cycling B cells	kif4
si:ch211-113a14.19.2	8.27782e-218	0.684811	0.406	0.031	2.29933e-213	rag1/2 low cycling B cells	si:ch211-113a14.19.2
banf11	3.56532e-216	1.35008	0.891	0.294	9.9034e-212	rag1/2 low cycling B cells	banf1
tfdp21	3.98551e-216	1.0841	0.862	0.206	1.10706e-211	rag1/2 low cycling B cells	tfdp2
cenpe1	7.992e-216	0.766328	0.423	0.035	2.21994e-211	rag1/2 low cycling B cells	cenpe
h3f3b.11	1.838e-215	1.91871	0.995	0.631	5.10541e-211	rag1/2 low cycling B cells	h3f3b.1
hmga1a1	1.39043e-214	1.50917	1	0.669	3.86219e-210	rag1/2 low cycling B cells	hmga1a
spdl11	2.19651e-214	0.725656	0.469	0.047	6.10124e-210	rag1/2 low cycling B cells	spdl1
tubb2b1	3.0396e-214	1.94995	0.993	0.57	8.4431e-210	rag1/2 low cycling B cells	tubb2b
si:ch211-114n24.61	3.79177e-214	1.41118	0.867	0.263	1.05324e-209	rag1/2 low cycling B cells	si:ch211-114n24.6
dnmt11	2.21163e-213	0.859527	0.594	0.09	6.14326e-209	rag1/2 low cycling B cells	dnmt1
rnaseh2a1	8.70926e-213	0.967428	0.746	0.169	2.41917e-208	rag1/2 low cycling B cells	rnaseh2a
chaf1b	2.07879e-212	0.522401	0.481	0.052	5.77425e-208	rag1/2 low cycling B cells	chaf1b
rbbp41	4.43932e-212	1.30045	0.824	0.223	1.23311e-207	rag1/2 low cycling B cells	rbbp4
zgc:171506	2.0415e-211	0.598928	0.58	0.081	5.67066e-207	rag1/2 low cycling B cells	zgc:171506
ncaph2	2.14777e-211	0.496076	0.444	0.043	5.96586e-207	rag1/2 low cycling B cells	ncaph2
hist1h2a5	1.93615e-210	0.486463	0.36	0.024	5.37805e-206	rag1/2 low cycling B cells	hist1h2a5
seta1	3.80491e-210	1.36729	0.995	0.682	1.05689e-205	rag1/2 low cycling B cells	seta
lmnb21	5.10133e-210	1.11158	0.908	0.286	1.417e-205	rag1/2 low cycling B cells	lmnb2
cenpk	4.00469e-209	0.522958	0.432	0.04	1.11238e-204	rag1/2 low cycling B cells	cenpk
si:ch211-225g23.1	9.60502e-209	0.435853	0.411	0.034	2.66799e-204	rag1/2 low cycling B cells	si:ch211-225g23.1
hist1h4l.171	2.59064e-207	1.14706	0.481	0.055	7.19602e-203	rag1/2 low cycling B cells	hist1h4l.17
ccne2	8.06146e-207	0.56371	0.399	0.033	2.23923e-202	rag1/2 low cycling B cells	ccne2
zgc:1104251	5.07061e-206	1.86269	0.671	0.13	1.40846e-201	rag1/2 low cycling B cells	zgc:110425
si:ch1073-153i20.4	7.71981e-205	0.546307	0.382	0.029	2.14433e-200	rag1/2 low cycling B cells	si:ch1073-153i20.4
pttg1	6.5906e-204	0.514527	0.481	0.054	1.83067e-199	rag1/2 low cycling B cells	pttg1
birc5a1	1.28243e-200	0.740852	0.413	0.038	3.56222e-196	rag1/2 low cycling B cells	birc5a
fen11	5.63438e-199	1.07662	0.679	0.142	1.56506e-194	rag1/2 low cycling B cells	fen1
kif221	6.1559e-199	0.800652	0.628	0.111	1.70992e-194	rag1/2 low cycling B cells	kif22
hist2h3c	1.82568e-198	0.483315	0.362	0.026	5.07118e-194	rag1/2 low cycling B cells	hist2h3c
rgcc1	2.80313e-198	0.771935	0.795	0.163	7.78625e-194	rag1/2 low cycling B cells	rgcc
lsm7	2.02818e-197	1.01944	0.915	0.326	5.63368e-193	rag1/2 low cycling B cells	lsm7
ercc6l	5.23368e-196	0.483438	0.418	0.04	1.45376e-191	rag1/2 low cycling B cells	ercc6l
dtymk	1.7836e-195	0.505244	0.447	0.049	4.95431e-191	rag1/2 low cycling B cells	dtymk
lig11	3.21848e-195	0.983691	0.664	0.133	8.93998e-191	rag1/2 low cycling B cells	lig1
snrpd11	1.27889e-194	1.10429	0.942	0.379	3.55237e-190	rag1/2 low cycling B cells	snrpd1
ccnb11	1.4013e-193	0.874041	0.399	0.035	3.8924e-189	rag1/2 low cycling B cells	ccnb1
ttk1	7.36953e-192	0.617131	0.461	0.053	2.04704e-187	rag1/2 low cycling B cells	ttk
si:dkey-185e18.7	6.98596e-191	0.457773	0.435	0.047	1.94049e-186	rag1/2 low cycling B cells	si:dkey-185e18.7
si:ch73-281n10.21	9.73618e-191	1.48049	0.973	0.476	2.70442e-186	rag1/2 low cycling B cells	si:ch73-281n10.2
sae1	1.28033e-189	0.555418	0.594	0.102	3.55638e-185	rag1/2 low cycling B cells	sae1
cenph	3.42606e-189	0.418656	0.379	0.033	9.51658e-185	rag1/2 low cycling B cells	cenph
hist1h4l.71	6.11042e-189	1.80248	0.638	0.134	1.69729e-184	rag1/2 low cycling B cells	hist1h4l.7
ptmab1	6.05401e-188	1.21434	1	0.959	1.68162e-183	rag1/2 low cycling B cells	ptmab
zgc:171759.4	6.6615e-188	0.392893	0.336	0.024	1.85036e-183	rag1/2 low cycling B cells	zgc:171759.4
primpol	2.05919e-187	0.432445	0.415	0.042	5.71981e-183	rag1/2 low cycling B cells	primpol
nasp1	3.12911e-184	1.07944	0.768	0.206	8.69174e-180	rag1/2 low cycling B cells	nasp
knl1	1.54997e-183	0.495735	0.374	0.033	4.30535e-179	rag1/2 low cycling B cells	knl1
calm3b1	5.50165e-182	1.14238	0.947	0.46	1.52819e-177	rag1/2 low cycling B cells	calm3b
rpa31	5.35977e-181	1.07565	0.691	0.165	1.48878e-176	rag1/2 low cycling B cells	rpa3
g2e31	8.56562e-181	0.656877	0.379	0.034	2.37927e-176	rag1/2 low cycling B cells	g2e3
hmgb1b1	3.15861e-180	1.31307	0.937	0.445	8.77368e-176	rag1/2 low cycling B cells	hmgb1b
rfc41	5.54127e-179	0.822508	0.628	0.127	1.5392e-174	rag1/2 low cycling B cells	rfc4
tyms1	1.00322e-178	0.672596	0.473	0.063	2.78664e-174	rag1/2 low cycling B cells	tyms
cdca81	4.03093e-175	0.681725	0.418	0.046	1.11967e-170	rag1/2 low cycling B cells	cdca8
cenpp	2.21918e-173	0.326181	0.316	0.023	6.16421e-169	rag1/2 low cycling B cells	cenpp
calm3a1	2.56927e-173	1.18954	0.942	0.415	7.13667e-169	rag1/2 low cycling B cells	calm3a
gins3	1.31565e-171	0.49501	0.5	0.076	3.65447e-167	rag1/2 low cycling B cells	gins3
tmpob	2.89018e-171	0.656001	0.671	0.145	8.02806e-167	rag1/2 low cycling B cells	tmpob
gmnn	4.49033e-171	0.571578	0.44	0.056	1.24728e-166	rag1/2 low cycling B cells	gmnn
si:dkey-25o16.4	4.82906e-171	0.460545	0.377	0.037	1.34137e-166	rag1/2 low cycling B cells	si:dkey-25o16.4
kif111	6.88775e-171	0.766885	0.372	0.036	1.91321e-166	rag1/2 low cycling B cells	kif11
cirbpa1	1.39687e-170	1.22325	0.993	0.838	3.88009e-166	rag1/2 low cycling B cells	cirbpa
hist1h2a11.4	2.50277e-170	0.395293	0.321	0.025	6.95195e-166	rag1/2 low cycling B cells	hist1h2a11.4
nsd2	4.12501e-169	0.456089	0.423	0.051	1.1458e-164	rag1/2 low cycling B cells	nsd2
si:ch211-63o20.7	4.37217e-169	0.407188	0.355	0.033	1.21446e-164	rag1/2 low cycling B cells	si:ch211-63o20.7
zgc:1949891	5.51198e-169	1.36765	0.742	0.211	1.53106e-164	rag1/2 low cycling B cells	zgc:194989
nsl1	1.86774e-167	0.365101	0.324	0.026	5.18802e-163	rag1/2 low cycling B cells	nsl1
smc1al1	3.27078e-167	1.03559	0.928	0.394	9.08524e-163	rag1/2 low cycling B cells	smc1al
hnrnpa0b1	1.2228e-166	1.05845	0.983	0.599	3.39657e-162	rag1/2 low cycling B cells	hnrnpa0b
plk4	1.25384e-166	0.367999	0.357	0.034	3.4828e-162	rag1/2 low cycling B cells	plk4
mis18bp1	2.45002e-166	0.387262	0.331	0.028	6.80543e-162	rag1/2 low cycling B cells	mis18bp1
ddx39ab1	4.68576e-166	0.935267	0.891	0.358	1.30156e-161	rag1/2 low cycling B cells	ddx39ab
armc1l	3.71231e-165	0.511146	0.432	0.055	1.03117e-160	rag1/2 low cycling B cells	armc1l
kif23	7.43247e-165	0.48366	0.367	0.037	2.06452e-160	rag1/2 low cycling B cells	kif23
nucks1b1	1.64314e-164	1.00861	0.862	0.316	4.56415e-160	rag1/2 low cycling B cells	nucks1b
ube2t	8.55016e-164	0.458502	0.399	0.047	2.37498e-159	rag1/2 low cycling B cells	ube2t
tmpoa	8.35051e-163	0.531483	0.481	0.072	2.31952e-158	rag1/2 low cycling B cells	tmpoa
rad21a2	1.10333e-162	1.04523	0.94	0.433	3.06473e-158	rag1/2 low cycling B cells	rad21a
rpa21	2.05447e-162	1.10048	0.751	0.218	5.7067e-158	rag1/2 low cycling B cells	rpa2
cfl11	2.82572e-162	0.932648	0.998	0.882	7.84901e-158	rag1/2 low cycling B cells	cfl1
ccnd2a1	4.20704e-162	1.14713	0.937	0.42	1.16859e-157	rag1/2 low cycling B cells	ccnd2a
cenpn	4.67817e-162	0.403215	0.379	0.042	1.29946e-157	rag1/2 low cycling B cells	cenpn
snrpf1	9.45712e-162	1.06972	0.947	0.501	2.62691e-157	rag1/2 low cycling B cells	snrpf
hist1h4l.11	2.28031e-161	0.594104	0.423	0.055	6.33403e-157	rag1/2 low cycling B cells	hist1h4l.11
pacsin31	3.41057e-161	0.752081	0.778	0.175	9.47354e-157	rag1/2 low cycling B cells	pacsin3
hmbsa1	3.89363e-161	0.693369	0.744	0.188	1.08153e-156	rag1/2 low cycling B cells	hmbsa
CU457819.1	2.5649e-160	0.380376	0.29	0.02	7.12451e-156	rag1/2 low cycling B cells	CU457819.1
atad5a	3.50775e-160	0.586387	0.457	0.066	9.74346e-156	rag1/2 low cycling B cells	atad5a
cdc25b	4.7868e-160	0.563665	0.459	0.067	1.32963e-155	rag1/2 low cycling B cells	cdc25b
hirip31	1.06092e-159	0.875605	0.686	0.174	2.94691e-155	rag1/2 low cycling B cells	hirip3
si:ch211-66k16.27	6.85964e-159	0.833238	0.862	0.304	1.9054e-154	rag1/2 low cycling B cells	si:ch211-66k16.27
asf1bb	2.26345e-157	0.640504	0.609	0.131	6.2872e-153	rag1/2 low cycling B cells	asf1bb
ppiab	7.92022e-157	0.830906	0.995	0.939	2.2e-152	rag1/2 low cycling B cells	ppiab
ctcf	1.94127e-156	0.80904	0.816	0.251	5.39228e-152	rag1/2 low cycling B cells	ctcf
snrpg1	2.33965e-156	0.905781	0.826	0.293	6.49885e-152	rag1/2 low cycling B cells	snrpg
sub1a1	3.38504e-156	1.04672	0.944	0.522	9.40263e-152	rag1/2 low cycling B cells	sub1a
aspm1	5.75192e-156	1.02612	0.382	0.043	1.59771e-151	rag1/2 low cycling B cells	aspm
sumo3b1	6.75041e-156	1.10015	0.746	0.238	1.87506e-151	rag1/2 low cycling B cells	sumo3b
cbx3a1	2.64659e-155	0.98983	0.952	0.522	7.35143e-151	rag1/2 low cycling B cells	cbx3a
baz1b1	3.79551e-155	1.02718	0.838	0.286	1.05428e-150	rag1/2 low cycling B cells	baz1b
sgo1	1.18514e-154	0.444191	0.348	0.035	3.29196e-150	rag1/2 low cycling B cells	sgo1
cenps	1.22114e-153	0.326679	0.307	0.026	3.39195e-149	rag1/2 low cycling B cells	cenps
cenpx1	1.79812e-152	0.596583	0.657	0.155	4.99465e-148	rag1/2 low cycling B cells	cenpx
anp32a1	4.9006e-152	1.04929	0.966	0.53	1.36124e-147	rag1/2 low cycling B cells	anp32a
rad51	5.09965e-152	0.450931	0.399	0.05	1.41653e-147	rag1/2 low cycling B cells	rad51
ptmaa	9.05114e-152	0.86136	0.998	0.979	2.51413e-147	rag1/2 low cycling B cells	ptmaa
nucks1a1	6.00123e-151	0.99607	0.884	0.374	1.66696e-146	rag1/2 low cycling B cells	nucks1a
prim21	6.32034e-151	0.639294	0.563	0.117	1.7556e-146	rag1/2 low cycling B cells	prim2
hat1	1.05663e-150	0.583869	0.56	0.113	2.93499e-146	rag1/2 low cycling B cells	hat1
h3f3b.1.11	5.74395e-150	0.918354	0.981	0.658	1.5955e-145	rag1/2 low cycling B cells	h3f3b.1.1
anapc10	4.43273e-149	0.436389	0.478	0.078	1.23128e-144	rag1/2 low cycling B cells	anapc10
tubb4b1	4.51803e-148	1.63937	0.978	0.594	1.25497e-143	rag1/2 low cycling B cells	tubb4b
si:dkey-23a13.17	4.80292e-148	0.465275	0.331	0.033	1.33411e-143	rag1/2 low cycling B cells	si:dkey-23a13.17
ilf21	6.84754e-148	0.815834	0.886	0.363	1.90204e-143	rag1/2 low cycling B cells	ilf2
mis18a	7.64503e-148	0.352578	0.324	0.032	2.12356e-143	rag1/2 low cycling B cells	mis18a
siva11	5.05331e-147	0.748643	0.662	0.164	1.40366e-142	rag1/2 low cycling B cells	siva1
BX682558.1	6.86461e-147	0.420085	0.35	0.039	1.90678e-142	rag1/2 low cycling B cells	BX682558.1
ywhaqb	1.11129e-146	0.928599	0.942	0.485	3.08682e-142	rag1/2 low cycling B cells	ywhaqb
h2afx2	3.32958e-146	0.718043	0.853	0.253	9.24858e-142	rag1/2 low cycling B cells	h2afx
kif20a	4.36218e-145	0.415288	0.316	0.03	1.21168e-140	rag1/2 low cycling B cells	kif20a
cetn3	5.85058e-145	0.424723	0.498	0.086	1.62512e-140	rag1/2 low cycling B cells	cetn3
mybl2b	8.51786e-145	0.366312	0.312	0.03	2.36601e-140	rag1/2 low cycling B cells	mybl2b
ska1	7.06664e-144	0.386105	0.336	0.036	1.9629e-139	rag1/2 low cycling B cells	ska1
mcph11	8.08831e-144	0.513228	0.517	0.084	2.24669e-139	rag1/2 low cycling B cells	mcph1
si:ch211-51e12.7	1.08056e-143	0.726724	0.819	0.275	3.00148e-139	rag1/2 low cycling B cells	si:ch211-51e12.7
ptgr1	1.26166e-140	0.564457	0.568	0.123	3.50451e-136	rag1/2 low cycling B cells	ptgr1
srrt	1.41499e-140	0.681125	0.674	0.181	3.93041e-136	rag1/2 low cycling B cells	srrt
ska3	1.80219e-140	0.308305	0.285	0.025	5.00593e-136	rag1/2 low cycling B cells	ska3
arhgap11a	2.21807e-140	0.310171	0.292	0.026	6.16114e-136	rag1/2 low cycling B cells	arhgap11a
tk1	2.31278e-140	0.332724	0.309	0.03	6.42422e-136	rag1/2 low cycling B cells	tk1
smc3	4.98243e-140	0.695649	0.72	0.207	1.38397e-135	rag1/2 low cycling B cells	smc3
kif14	5.02195e-140	0.407427	0.285	0.025	1.39495e-135	rag1/2 low cycling B cells	kif14
CABZ01072848.1	1.25806e-139	0.358132	0.297	0.028	3.49452e-135	rag1/2 low cycling B cells	CABZ01072848.1
prr11	3.70462e-139	0.417276	0.297	0.028	1.02903e-134	rag1/2 low cycling B cells	prr11
tma71	4.43057e-139	0.919085	0.949	0.562	1.23068e-134	rag1/2 low cycling B cells	tma7
e2f7	7.61402e-139	0.276508	0.215	0.011	2.11495e-134	rag1/2 low cycling B cells	e2f7
hnrnpaba	8.88422e-139	0.824784	0.981	0.778	2.46777e-134	rag1/2 low cycling B cells	hnrnpaba
atp5mc11	9.40835e-139	0.913403	0.903	0.429	2.61336e-134	rag1/2 low cycling B cells	atp5mc1
mybl1	1.92608e-138	0.262956	0.217	0.011	5.35007e-134	rag1/2 low cycling B cells	mybl1
ncapg2	7.95685e-138	0.30301	0.285	0.025	2.21018e-133	rag1/2 low cycling B cells	ncapg2
lin52	1.46892e-137	0.583325	0.65	0.168	4.08021e-133	rag1/2 low cycling B cells	lin52
rfc31	3.12298e-137	0.753779	0.63	0.171	8.6747e-133	rag1/2 low cycling B cells	rfc3
taf151	4.01191e-136	0.830651	0.819	0.306	1.11439e-131	rag1/2 low cycling B cells	taf15
snrpe1	3.25704e-135	0.855321	0.891	0.406	9.04707e-131	rag1/2 low cycling B cells	snrpe
rnaseh2b	3.68621e-135	0.545621	0.592	0.136	1.02392e-130	rag1/2 low cycling B cells	rnaseh2b
cdc201	4.11753e-135	0.753327	0.304	0.03	1.14373e-130	rag1/2 low cycling B cells	cdc20
hist1h2a4.3	8.12148e-135	0.342892	0.256	0.019	2.2559e-130	rag1/2 low cycling B cells	hist1h2a4.3
net1	8.93581e-135	0.440381	0.348	0.042	2.4821e-130	rag1/2 low cycling B cells	net1
magoh	2.48655e-134	0.759865	0.836	0.334	6.90689e-130	rag1/2 low cycling B cells	magoh
si:ch211-244o22.2	6.55169e-134	0.474395	0.367	0.049	1.81986e-129	rag1/2 low cycling B cells	si:ch211-244o22.2
kpnb1	3.13744e-133	0.751064	0.8	0.292	8.71486e-129	rag1/2 low cycling B cells	kpnb1
cbx51	7.2483e-133	0.839865	0.867	0.374	2.01336e-128	rag1/2 low cycling B cells	cbx5
anln	1.9574e-132	0.487431	0.365	0.047	5.43708e-128	rag1/2 low cycling B cells	anln
hist1h2a3.1	2.35202e-132	0.304635	0.246	0.018	6.5332e-128	rag1/2 low cycling B cells	hist1h2a3.1
hnrnpabb1	2.45383e-132	0.906225	0.959	0.634	6.81601e-128	rag1/2 low cycling B cells	hnrnpabb
wu:fb44b021	6.95306e-132	0.62693	0.386	0.055	1.93135e-127	rag1/2 low cycling B cells	wu:fb44b02
bard1	8.81862e-132	0.298499	0.261	0.021	2.44955e-127	rag1/2 low cycling B cells	bard1
xrcc1	1.28417e-131	0.447816	0.444	0.076	3.56704e-127	rag1/2 low cycling B cells	xrcc1
asf1ba1	7.51855e-131	0.570379	0.403	0.062	2.08843e-126	rag1/2 low cycling B cells	asf1ba
rbb4l1	2.23424e-130	0.658741	0.739	0.24	6.20606e-126	rag1/2 low cycling B cells	rbb4l
fxyd6	5.15892e-130	0.358993	0.326	0.036	1.43299e-125	rag1/2 low cycling B cells	fxyd6
anp32e	5.72912e-130	0.720291	0.804	0.282	1.59138e-125	rag1/2 low cycling B cells	anp32e
ptp4a31	7.46033e-130	0.612587	0.713	0.173	2.07226e-125	rag1/2 low cycling B cells	ptp4a3
selenoh1	5.4308e-129	0.830046	0.865	0.363	1.50851e-124	rag1/2 low cycling B cells	selenoh
tuba8l1	5.51862e-129	1.64486	0.901	0.47	1.53291e-124	rag1/2 low cycling B cells	tuba8l
HIST2H3C (1 of many)	7.33747e-129	0.370365	0.266	0.023	2.03813e-124	rag1/2 low cycling B cells	HIST2H3C (1 of many)
psmb7	1.19786e-128	0.574848	0.64	0.17	3.32729e-124	rag1/2 low cycling B cells	psmb7
rpa11	1.22954e-128	0.777119	0.635	0.179	3.41529e-124	rag1/2 low cycling B cells	rpa1
depdc1a	1.2448e-128	0.337951	0.263	0.023	3.45769e-124	rag1/2 low cycling B cells	depdc1a
hdac11	2.26203e-128	0.826929	0.94	0.528	6.28324e-124	rag1/2 low cycling B cells	hdac1
ppih	2.51648e-128	0.609958	0.671	0.199	6.99001e-124	rag1/2 low cycling B cells	ppih
cdk2	1.01896e-127	0.470216	0.43	0.075	2.83037e-123	rag1/2 low cycling B cells	cdk2
cnpy31	1.04687e-127	0.791521	0.857	0.308	2.90789e-123	rag1/2 low cycling B cells	cnpy3
tacc31	2.79794e-127	0.613785	0.319	0.036	7.77183e-123	rag1/2 low cycling B cells	tacc3
alyref	3.75798e-127	0.83731	0.92	0.504	1.04385e-122	rag1/2 low cycling B cells	alyref
trip13	8.22993e-127	0.258291	0.254	0.021	2.28603e-122	rag1/2 low cycling B cells	trip13
kif2c	1.12712e-126	0.378034	0.309	0.034	3.13079e-122	rag1/2 low cycling B cells	kif2c
si:ch211-113a14.19	4.04763e-126	0.30759	0.258	0.022	1.12431e-121	rag1/2 low cycling B cells	si:ch211-113a14.19
CKS2	4.33705e-126	0.472731	0.432	0.078	1.2047e-121	rag1/2 low cycling B cells	CKS2
pola2	4.16133e-125	0.374784	0.353	0.049	1.15589e-120	rag1/2 low cycling B cells	pola2
nutf2l1	4.42163e-125	0.785175	0.857	0.369	1.2282e-120	rag1/2 low cycling B cells	nutf2l
dnajc91	1.20689e-124	0.766196	0.585	0.155	3.35237e-120	rag1/2 low cycling B cells	dnajc9
rag21	2.37887e-124	0.404598	0.367	0.047	6.60778e-120	rag1/2 low cycling B cells	rag2
hist1h4l.15	2.47749e-124	0.394771	0.273	0.026	6.88172e-120	rag1/2 low cycling B cells	hist1h4l.15
sptbn11	3.12165e-124	0.573161	0.517	0.098	8.671e-120	rag1/2 low cycling B cells	sptbn1
shmt11	3.46466e-124	0.566971	0.556	0.136	9.62379e-120	rag1/2 low cycling B cells	shmt1
vrk1	1.13063e-123	0.582255	0.63	0.174	3.14055e-119	rag1/2 low cycling B cells	vrk1
kpna21	1.13276e-123	1.11199	0.365	0.053	3.14646e-119	rag1/2 low cycling B cells	kpna2
dpy30	2.84108e-123	0.687712	0.845	0.348	7.89168e-119	rag1/2 low cycling B cells	dpy30
setb1	4.34715e-123	0.889246	0.954	0.628	1.20751e-118	rag1/2 low cycling B cells	setb
prc1b	1.41106e-122	0.360587	0.29	0.03	3.91951e-118	rag1/2 low cycling B cells	prc1b
hmmr	1.83587e-122	0.420808	0.285	0.029	5.09948e-118	rag1/2 low cycling B cells	hmmr
racgap1	2.88978e-122	0.366767	0.3	0.034	8.02693e-118	rag1/2 low cycling B cells	racgap1
chtf18	3.10476e-122	0.38728	0.362	0.052	8.6241e-118	rag1/2 low cycling B cells	chtf18
ckap2l	6.79208e-122	0.345141	0.297	0.033	1.88664e-117	rag1/2 low cycling B cells	ckap2l
hmgn31	1.25807e-121	0.570115	0.548	0.122	3.49455e-117	rag1/2 low cycling B cells	hmgn3
zgc:173552	1.46956e-121	0.287051	0.244	0.02	4.08199e-117	rag1/2 low cycling B cells	zgc:173552
prim1	4.855e-121	0.389569	0.377	0.059	1.34857e-116	rag1/2 low cycling B cells	prim1
hnrnpa1b1	1.65493e-120	0.895272	0.92	0.505	4.59691e-116	rag1/2 low cycling B cells	hnrnpa1b
dnph11	1.67769e-120	0.57733	0.534	0.127	4.66011e-116	rag1/2 low cycling B cells	dnph1
sp100.2	2.33184e-120	0.417765	0.418	0.071	6.47715e-116	rag1/2 low cycling B cells	sp100.2
smarca5	1.05005e-118	0.498046	0.531	0.125	2.91672e-114	rag1/2 low cycling B cells	smarca5
srsf1a	2.31154e-118	0.732023	0.802	0.32	6.42075e-114	rag1/2 low cycling B cells	srsf1a
eme1	6.80621e-118	0.263132	0.232	0.019	1.89056e-113	rag1/2 low cycling B cells	eme1
snrpd21	1.02605e-117	0.756713	0.882	0.427	2.85007e-113	rag1/2 low cycling B cells	snrpd2
kif20bb	1.86459e-117	0.377767	0.316	0.04	5.17928e-113	rag1/2 low cycling B cells	kif20bb
psma31	4.04092e-117	0.79372	0.891	0.485	1.12245e-112	rag1/2 low cycling B cells	psma3
espl1	6.63833e-117	0.359151	0.261	0.026	1.84393e-112	rag1/2 low cycling B cells	espl1
mcm71	7.57184e-117	0.649647	0.5	0.115	2.10323e-112	rag1/2 low cycling B cells	mcm7
psmb3	1.19625e-116	0.723568	0.874	0.41	3.32283e-112	rag1/2 low cycling B cells	psmb3
zgc:153631	2.33593e-116	0.284763	0.242	0.021	6.48852e-112	rag1/2 low cycling B cells	zgc:153631
nutf2	4.48612e-116	0.549163	0.667	0.205	1.24611e-111	rag1/2 low cycling B cells	nutf2
snrpb1	1.71332e-115	0.796019	0.93	0.507	4.75908e-111	rag1/2 low cycling B cells	snrpb
tipin	4.57664e-115	0.312624	0.37	0.058	1.27125e-110	rag1/2 low cycling B cells	tipin
zgc:113983	5.10517e-115	0.290619	0.239	0.021	1.41806e-110	rag1/2 low cycling B cells	zgc:113983
srsf2a	5.97134e-115	0.800367	0.93	0.522	1.65866e-110	rag1/2 low cycling B cells	srsf2a
ran1	1.5562e-114	0.558561	0.995	0.948	4.32266e-110	rag1/2 low cycling B cells	ran
actl6a	1.82e-114	0.509786	0.65	0.196	5.05541e-110	rag1/2 low cycling B cells	actl6a
orc41	2.25195e-114	0.542937	0.498	0.113	6.25524e-110	rag1/2 low cycling B cells	orc4
rock2b.11	3.17587e-114	0.297083	0.3	0.033	8.82161e-110	rag1/2 low cycling B cells	rock2b.1
psat1	1.76737e-113	0.304854	0.271	0.028	4.90923e-109	rag1/2 low cycling B cells	psat1
neil3	1.85915e-113	0.289426	0.324	0.044	5.16415e-109	rag1/2 low cycling B cells	neil3
xrcc6	2.12049e-113	0.453731	0.536	0.13	5.89009e-109	rag1/2 low cycling B cells	xrcc6
creb1a	2.51541e-113	0.714023	0.729	0.251	6.98706e-109	rag1/2 low cycling B cells	creb1a
prc1a	5.85001e-113	0.374228	0.261	0.026	1.62496e-108	rag1/2 low cycling B cells	prc1a
cdc45	6.3088e-113	0.269822	0.283	0.033	1.7524e-108	rag1/2 low cycling B cells	cdc45
rfc51	1.01086e-112	0.611643	0.558	0.15	2.80788e-108	rag1/2 low cycling B cells	rfc5
parp2	1.57064e-112	0.458245	0.512	0.12	4.36276e-108	rag1/2 low cycling B cells	parp2
clns1a	1.60016e-112	0.502315	0.652	0.198	4.44477e-108	rag1/2 low cycling B cells	clns1a
dscc1	2.97815e-112	0.339917	0.336	0.049	8.27242e-108	rag1/2 low cycling B cells	dscc1
psma6a	1.25326e-111	0.580325	0.708	0.248	3.48118e-107	rag1/2 low cycling B cells	psma6a
pole41	5.99579e-111	0.538018	0.558	0.151	1.66545e-106	rag1/2 low cycling B cells	pole4
hmgn71	9.15632e-111	0.812028	0.959	0.673	2.54335e-106	rag1/2 low cycling B cells	hmgn7
zgc:640651	1.07136e-110	0.608879	0.57	0.128	2.9759e-106	rag1/2 low cycling B cells	zgc:64065
lsm81	1.88262e-110	0.578592	0.804	0.311	5.22934e-106	rag1/2 low cycling B cells	lsm8
tuba1b1	2.83655e-110	0.593058	0.539	0.133	7.87907e-106	rag1/2 low cycling B cells	tuba1b
sinhcafl.11	3.34203e-110	0.604074	0.65	0.198	9.28315e-106	rag1/2 low cycling B cells	sinhcafl.1
ckap5	3.67597e-110	0.457022	0.36	0.057	1.02107e-105	rag1/2 low cycling B cells	ckap5
uhrf11	7.10746e-110	0.644994	0.5	0.121	1.97424e-105	rag1/2 low cycling B cells	uhrf1
khdrbs1a2	1.54719e-109	0.70068	0.99	0.838	4.29763e-105	rag1/2 low cycling B cells	khdrbs1a
mier1a	5.7272e-109	0.403911	0.447	0.09	1.59084e-104	rag1/2 low cycling B cells	mier1a
add3a2	6.17036e-109	0.838468	0.911	0.41	1.71394e-104	rag1/2 low cycling B cells	add3a
pds5b	6.71891e-109	0.513126	0.534	0.134	1.86631e-104	rag1/2 low cycling B cells	pds5b
bub1bb	1.21777e-108	0.310734	0.271	0.03	3.38261e-104	rag1/2 low cycling B cells	bub1bb
actb12	2.40053e-108	1.0992	0.935	0.705	6.66795e-104	rag1/2 low cycling B cells	actb1
pax51	9.39895e-108	0.59636	0.802	0.241	2.61075e-103	rag1/2 low cycling B cells	pax5
cdc6	1.16631e-107	0.464863	0.302	0.041	3.23965e-103	rag1/2 low cycling B cells	cdc6
eny2	1.59791e-106	0.458034	0.606	0.179	4.43851e-102	rag1/2 low cycling B cells	eny2
tspy1	2.35688e-106	0.532171	0.621	0.179	6.54672e-102	rag1/2 low cycling B cells	tspy
si:ch211-69g19.21	2.48695e-106	0.985566	0.246	0.025	6.908e-102	rag1/2 low cycling B cells	si:ch211-69g19.2
cenpo	2.92538e-106	0.259342	0.268	0.031	8.12583e-102	rag1/2 low cycling B cells	cenpo
chtf8	4.61214e-106	0.473431	0.486	0.119	1.28111e-101	rag1/2 low cycling B cells	chtf8
arl14ep	2.19662e-105	0.481148	0.582	0.167	6.10156e-101	rag1/2 low cycling B cells	arl14ep
hist1h4l.3	4.40346e-105	0.275743	0.222	0.02	1.22315e-100	rag1/2 low cycling B cells	hist1h4l.3
snrpa1	8.11833e-105	0.499711	0.643	0.204	2.25503e-100	rag1/2 low cycling B cells	snrpa1
polr3glb	1.58861e-104	0.527327	0.657	0.211	4.41269e-100	rag1/2 low cycling B cells	polr3glb
msna	1.90242e-104	0.743744	0.99	0.818	5.28434e-100	rag1/2 low cycling B cells	msna
morf4l1	2.51368e-104	0.76821	0.911	0.511	6.98226e-100	rag1/2 low cycling B cells	morf4l1
oip5	3.02509e-104	0.38102	0.28	0.035	8.40279e-100	rag1/2 low cycling B cells	oip5
lsm5	4.32126e-104	0.564922	0.739	0.276	1.20032e-99	rag1/2 low cycling B cells	lsm5
si:dkey-57a22.11	4.65535e-104	0.32144	0.256	0.028	1.29312e-99	rag1/2 low cycling B cells	si:dkey-57a22.11
supt16h1	1.21186e-103	0.802607	0.734	0.289	3.36619e-99	rag1/2 low cycling B cells	supt16h
thap12a	1.41766e-103	0.376332	0.432	0.09	3.93784e-99	rag1/2 low cycling B cells	thap12a
rad54l	1.57755e-103	0.262536	0.249	0.027	4.38196e-99	rag1/2 low cycling B cells	rad54l
pold2	2.21778e-103	0.346596	0.331	0.052	6.16033e-99	rag1/2 low cycling B cells	pold2
rbm8a1	6.83258e-103	0.703303	0.918	0.603	1.89789e-98	rag1/2 low cycling B cells	rbm8a
si:ch73-368j24.11	1.06921e-102	0.295605	0.237	0.024	2.96994e-98	rag1/2 low cycling B cells	si:ch73-368j24.11
syncrip1	1.24641e-102	0.713093	0.957	0.595	3.46214e-98	rag1/2 low cycling B cells	syncrip
si:dkey-30c15.10	2.09609e-102	0.297692	0.246	0.027	5.8223e-98	rag1/2 low cycling B cells	si:dkey-30c15.10
ing5b	2.80624e-102	0.338762	0.345	0.057	7.79491e-98	rag1/2 low cycling B cells	ing5b
poc1b	9.48143e-102	0.289358	0.336	0.055	2.63366e-97	rag1/2 low cycling B cells	poc1b
btg31	1.90584e-101	0.574357	0.746	0.278	5.29386e-97	rag1/2 low cycling B cells	btg3
aaas	2.50789e-101	0.443208	0.476	0.116	6.96616e-97	rag1/2 low cycling B cells	aaas
haus6	2.85869e-101	0.296421	0.292	0.04	7.94058e-97	rag1/2 low cycling B cells	haus6
dhfr1	3.19426e-101	0.420866	0.403	0.081	8.87268e-97	rag1/2 low cycling B cells	dhfr
pacsin21	5.10812e-101	0.792824	0.804	0.308	1.41888e-96	rag1/2 low cycling B cells	pacsin2
uchl5	6.5749e-101	0.443033	0.563	0.162	1.82631e-96	rag1/2 low cycling B cells	uchl5
adssl1	7.11023e-101	0.741215	0.742	0.313	1.97501e-96	rag1/2 low cycling B cells	adssl
kif18a	1.36374e-100	0.255516	0.227	0.022	3.78805e-96	rag1/2 low cycling B cells	kif18a
arhgdia1	2.67078e-100	0.733382	0.942	0.656	7.41861e-96	rag1/2 low cycling B cells	arhgdia
ccnb31	2.97358e-100	0.61939	0.355	0.063	8.25971e-96	rag1/2 low cycling B cells	ccnb3
srsf3b	5.21259e-100	0.727898	0.879	0.449	1.4479e-95	rag1/2 low cycling B cells	srsf3b
xrcc5	1.20036e-99	0.351775	0.396	0.079	3.33424e-95	rag1/2 low cycling B cells	xrcc5
ssrp1a1	2.02937e-99	0.647761	0.568	0.17	5.63699e-95	rag1/2 low cycling B cells	ssrp1a
plk31	2.54565e-99	0.744944	0.843	0.358	7.07106e-95	rag1/2 low cycling B cells	plk3
nup93	3.81339e-99	0.382859	0.473	0.113	1.05924e-94	rag1/2 low cycling B cells	nup93
myef2	8.61681e-99	0.478796	0.63	0.205	2.39349e-94	rag1/2 low cycling B cells	myef2
hint11	1.22156e-98	0.762628	0.903	0.507	3.39313e-94	rag1/2 low cycling B cells	hint1
rad1	1.27747e-98	0.351128	0.391	0.077	3.54842e-94	rag1/2 low cycling B cells	rad1
vmp11	1.69641e-98	0.397232	0.512	0.123	4.71212e-94	rag1/2 low cycling B cells	vmp1
gtse1	2.32108e-98	0.321144	0.271	0.035	6.44728e-94	rag1/2 low cycling B cells	gtse1
nup37	2.63782e-98	0.405034	0.531	0.145	7.32706e-94	rag1/2 low cycling B cells	nup37
ube2s	3.273e-98	0.451868	0.353	0.062	9.09143e-94	rag1/2 low cycling B cells	ube2s
ivns1abpb	6.74727e-98	0.544248	0.609	0.189	1.87419e-93	rag1/2 low cycling B cells	ivns1abpb
sumo3a1	9.90135e-98	0.768206	0.865	0.466	2.7503e-93	rag1/2 low cycling B cells	sumo3a
cep135	1.92769e-97	0.344364	0.295	0.042	5.35455e-93	rag1/2 low cycling B cells	cep135
cnot9	1.93714e-97	0.419368	0.626	0.198	5.38078e-93	rag1/2 low cycling B cells	cnot9
gins21	3.32043e-97	0.421282	0.394	0.082	9.22315e-93	rag1/2 low cycling B cells	gins2
[truncated: 1,569 more rows]
