# Supplementary material for: Single-cell analyses reveal early thymic progenitors and pre-B cells in zebrafish
Source: J Exp Med. 2022 Aug 8;219(9):e20220038. doi: 10.1084/jem.20220038 (PMC9365674; doi:10.1084/jem.20220038)
Supplement: Table S16 — shows Monocle 3 gene modules for marrow B cell subset. [file jem_20220038_tables16.xls]

## Sheet: TableS16_GeneModules_BCells
Table S16. Monocle 3 gene modules for marrow B cell subset
	id	module	supermodule	dim_1	dim_2
9	xpot	1	1	3.43087	-2.52944
18	rpap3	1	1	4.3331	-2.6345
48	dus4l	1	1	4.28599	-2.89
54	nampta	1	1	3.32243	-2.54192
63	ssbp1	1	1	4.11862	-2.7451
77	apex1	1	1	3.41711	-2.86965
105	phyh	1	1	3.93971	-3.07175
107	nudt5	1	1	4.16415	-2.94361
117	samm50l	1	1	2.9957	-2.64188
138	ccdc59	1	1	3.87778	-2.86745
172	pus7l	1	1	3.20034	-2.85798
195	golt1ba	1	1	4.05655	-2.95375
205	recql	1	1	4.11726	-2.59504
217	sco2	1	1	4.0515	-3.12347
219	CDPF1	1	1	4.23943	-2.95727
226	impdh1b	1	1	3.98429	-2.89156
366	si:ch211-212k5.4	1	1	4.25391	-2.91551
454	khnyn	1	1	4.87887	-2.76407
457	nop10	1	1	4.27363	-3.16913
539	trmt10b	1	1	3.30088	-2.767
574	mrps11	1	1	3.56858	-2.67532
575	mrpl46	1	1	3.94871	-3.21477
582	elp4	1	1	3.90381	-3.26419
597	ecsit	1	1	4.22762	-2.84084
623	ttc5	1	1	4.33226	-2.67726
655	wrap53	1	1	3.15185	-2.80558
691	mmp14a	1	1	4.92259	-2.74119
766	ogfod1	1	1	3.65548	-2.9993
781	si:ch211-107o10.3	1	1	3.85493	-2.42341
803	cars	1	1	3.54917	-2.65705
884	grpel1	1	1	3.72039	-2.70431
892	nom1	1	1	4.19107	-3.4506
928	pop4	1	1	4.25768	-2.64763
948	hsd17b12b	1	1	3.24518	-2.55333
984	ctu2	1	1	4.00912	-3.27886
1020	m1ap	1	1	4.90258	-2.74257
1068	cyb5b	1	1	4.75859	-2.76646
1073	elp5	1	1	4.2294	-3.2168
1093	FO905040.1	1	1	4.21635	-2.80049
1116	fubp3	1	1	4.23052	-3.3339
1119	surf2	1	1	3.72315	-3.10693
1141	c1qbp	1	1	3.93934	-3.15987
1143	pigw	1	1	3.20157	-2.79161
1192	top3b	1	1	4.73535	-2.71541
1201	hk2	1	1	4.78114	-2.72744
1252	las1l	1	1	3.37284	-2.67832
1269	uprt	1	1	3.82184	-3.22855
1271	prps1a	1	1	4.14757	-3.36774
1310	wu:fa19b12	1	1	3.9111	-2.53206
1321	zgc:86811	1	1	4.13297	-3.01298
1360	timm8b	1	1	3.85136	-2.59867
1395	arpc5lb	1	1	3.97857	-2.72606
1403	ntmt1	1	1	3.79761	-3.17662
1415	surf1	1	1	3.64239	-2.53642
1424	gfm2	1	1	3.06838	-2.56241
1492	riok2	1	1	4.09983	-3.03666
1508	grsf1	1	1	3.88299	-2.57509
1591	aatf	1	1	4.13282	-3.24894
1599	slc31a1	1	1	4.30782	-2.61753
1623	rcc1l	1	1	3.41819	-2.65743
1641	zgc:85789	1	1	4.71956	-2.97596
1647	si:ch73-37h15.2	1	1	3.83352	-2.66429
1650	ttf1	1	1	3.83327	-3.07679
1660	zgc:101858	1	1	3.94562	-3.07801
1663	ptrh1	1	1	4.2507	-3.43555
1682	si:dkey-251i10.3	1	1	4.02854	-3.15835
1727	ddx54	1	1	3.87539	-3.16145
1748	rrp7a	1	1	4.09955	-3.11466
1750	si:ch1073-314i13.4	1	1	4.08948	-3.41587
1753	ddx47	1	1	4.22749	-3.27894
1767	txn2	1	1	4.23838	-2.77368
1791	trap1	1	1	3.31895	-2.45545
1798	si:ch211-262e15.1	1	1	3.42173	-2.54982
1801	pam16	1	1	4.0578	-3.03216
1810	dhps	1	1	4.02298	-3.2106
1811	slc25a19	1	1	3.22807	-2.62663
1870	kat2a	1	1	3.50655	-2.50135
1898	kri1	1	1	4.11948	-3.34605
1957	xpnpep3	1	1	3.73098	-3.15311
1974	gcat	1	1	3.48921	-2.75924
2016	eef2kmt	1	1	3.26304	-2.62969
2072	prmt1	1	1	3.83344	-2.52388
2140	coil	1	1	4.21298	-3.08489
2143	dus1l	1	1	3.52175	-2.89691
2153	gspt1l	1	1	3.81335	-2.89493
2175	retsat	1	1	3.04809	-2.79153
2180	prpsap2	1	1	3.87888	-2.98757
2186	drg2	1	1	3.40657	-2.45239
2241	qtrt1	1	1	3.68943	-2.57017
2254	mrpl12	1	1	4.05253	-2.65523
2272	CHCHD5	1	1	4.63387	-2.74292
2322	snu13a	1	1	4.01319	-3.07843
2351	tbl3	1	1	4.01462	-3.10533
2363	fdx2	1	1	3.28698	-2.58867
2397	ssb	1	1	4.15292	-2.83868
2398	erich2	1	1	4.20769	-3.232
2422	pa2g4a	1	1	3.62621	-2.44853
2536	thumpd3	1	1	3.76663	-2.60472
2543	nol11	1	1	4.0573	-3.0833
2582	tomm70a	1	1	3.91722	-2.63017
2590	zgc:172121	1	1	3.75871	-3.07411
2607	pgm1	1	1	3.03455	-2.63398
2631	slc35d1a	1	1	3.62115	-3.10897
2647	cth	1	1	3.93415	-3.00721
2664	eif4bb	1	1	3.61759	-2.74486
2686	chchd4b	1	1	3.54021	-3.0356
2693	tomm6	1	1	3.96368	-2.63024
2793	eif6	1	1	4.14471	-3.08728
2836	mars	1	1	4.06177	-2.91232
2860	abcf3	1	1	4.79396	-2.74672
2865	exosc4	1	1	4.16221	-2.75019
2877	guk1a	1	1	4.35655	-2.83178
2878	zgc:63882	1	1	4.33944	-3.17244
2912	rgs5b	1	1	4.85137	-2.74284
2915	zgc:153115	1	1	4.16234	-3.21318
2938	tsen15	1	1	3.34367	-2.802
2969	ebna1bp2	1	1	4.13327	-3.16244
2990	eif4g1a	1	1	3.94108	-2.86916
3020	chd7	1	1	4.24659	-2.42056
3052	trnau1apb	1	1	3.90971	-3.2646
3058	mast3a	1	1	3.6957	-3.17076
3061	mpv17l2	1	1	4.43084	-2.96647
3066	pccb	1	1	3.18269	-2.39857
3106	fam173b	1	1	3.6733	-2.77499
3123	nol7	1	1	3.98764	-2.77744
3125	CR391940.1	1	1	4.31809	-3.44282
3168	ccnl1b	1	1	4.09928	-2.4449
3185	mettl17	1	1	3.83775	-3.12743
3220	slc39a6	1	1	4.54142	-2.46028
3239	gbp3	1	1	3.33466	-2.71857
3264	pitrm1	1	1	4.13682	-3.42138
3269	hes6	1	1	3.02299	-2.64671
3369	cyyr1	1	1	3.23192	-2.40421
3371	gart	1	1	3.83785	-3.02097
3372	n6amt1	1	1	3.55262	-2.65125
3398	ptcd1	1	1	4.15755	-3.05894
3471	lap3	1	1	3.59445	-2.49951
3475	polr1e	1	1	4.09661	-3.34621
3478	tma16	1	1	4.06909	-3.23916
3576	dis3	1	1	3.21194	-2.58481
3636	naa15b	1	1	3.92727	-2.60142
3655	timm10	1	1	4.21581	-2.92466
3689	kpna3	1	1	3.8517	-2.49398
3719	ndufaf5	1	1	3.66667	-2.83778
3764	knop1	1	1	4.0542	-3.36489
3803	si:ch73-236c18.9.1	1	1	3.61384	-2.69002
3808	thumpd1	1	1	3.73611	-2.45369
3865	chn1	1	1	3.65998	-2.42385
3901	ankrd10b	1	1	3.26551	-2.36868
3938	ttll4	1	1	3.6941	-2.55337
3967	cox17	1	1	4.17933	-2.98947
3986	tsn	1	1	3.34266	-2.85487
4021	gtdc1	1	1	3.72414	-2.89604
4031	gtf2e1	1	1	4.75454	-2.69716
4054	cmss1	1	1	4.02448	-3.08903
4059	rpgra	1	1	3.63149	-2.895
4069	tmtc4	1	1	3.13096	-2.57295
4073	hspd1	1	1	3.98218	-3.28758
4074	hspe1	1	1	4.02382	-2.88387
4123	bcs1l	1	1	3.93418	-3.05746
4190	larsa	1	1	4.58037	-2.76881
4204	cdkal1	1	1	3.89283	-3.22519
4266	tapbpl	1	1	3.4138	-2.99917
4275	mdc1	1	1	3.17644	-2.47621
4293	lpcat3	1	1	3.62242	-2.65695
4316	gba	1	1	4.87878	-2.72587
4338	emg1	1	1	4.19396	-3.10146
4354	hibadhb	1	1	3.67501	-2.70142
4393	fxyd6l	1	1	3.12498	-2.83751
4426	tomm40	1	1	3.6991	-2.90577
4452	zgc:153215	1	1	4.15878	-3.34222
4456	tbrg4	1	1	3.75419	-3.0447
4504	rwdd1	1	1	3.74089	-2.81611
4515	utp11l	1	1	4.17468	-3.19842
4541	snrnp48	1	1	3.8684	-3.28875
4554	elp6	1	1	3.69953	-3.12251
4591	fbl	1	1	4.10444	-3.22476
4594	si:ch211-215k15.5	1	1	3.25069	-2.84147
4613	zgc:101716	1	1	3.43258	-2.85829
4731	ndufaf7	1	1	3.34252	-2.96908
4732	si:ch1073-412h12.3	1	1	3.42362	-2.39049
4825	eif5	1	1	3.5463	-2.86203
4833	nme6	1	1	4.65672	-2.78817
4934	rnaseh1	1	1	4.20664	-3.10683
4977	elp3	1	1	3.341	-2.88533
4993	rpl7l1	1	1	4.18117	-3.18465
5008	coq8a	1	1	3.19761	-2.50219
5086	taf1a	1	1	4.47784	-2.83814
5180	abt1	1	1	4.22893	-3.29558
5216	si:dkey-258f14.3	1	1	3.80726	-2.83309
5220	si:dkey-6n6.2	1	1	3.39284	-2.76351
5229	gclm	1	1	3.99065	-3.03595
5340	gstm.1	1	1	3.44221	-2.94372
5390	ptpn1	1	1	3.96644	-2.50535
5495	qars	1	1	4.20153	-2.42703
5523	zgc:136564	1	1	3.09328	-2.43907
5554	wdr46	1	1	3.70779	-2.56069
5610	rmnd1	1	1	4.44705	-2.93982
5627	eapp	1	1	4.58494	-2.66152
5633	sec23a	1	1	4.79558	-2.65128
5641	timm9	1	1	3.8056	-3.06915
5656	si:dkeyp-33b5.4	1	1	3.60722	-3.22373
5661	pnn	1	1	3.8	-2.51663
5731	ttc27	1	1	3.88849	-3.19797
5755	znf593	1	1	3.90523	-3.10443
5822	rpap1	1	1	3.38084	-2.78812
5831	eef1akmt2	1	1	4.02297	-3.19618
5835	gcfc2	1	1	4.57317	-2.69924
5910	tmem206	1	1	4.88394	-2.78724
5929	fcf1	1	1	3.97448	-2.97255
5940	adi1	1	1	3.62681	-2.90079
5961	lyar	1	1	4.07347	-2.90967
6005	guf1	1	1	3.41141	-2.84587
6047	si:dkeyp-115e12.6	1	1	3.84711	-3.04279
6049	trmt112	1	1	3.96705	-2.96785
6051	polr1d	1	1	4.02529	-2.86982
6069	glod5	1	1	4.03243	-2.70907
6077	hspa9	1	1	3.95028	-3.13556
6142	slc43a1a	1	1	4.15963	-2.97586
6151	smyd5	1	1	3.90377	-3.12041
6171	si:rp71-1d10.8	1	1	3.25676	-2.59058
6174	g3bp1	1	1	4.21633	-2.6863
6214	slc7a3b	1	1	4.08737	-2.84166
6227	hprt1	1	1	4.24031	-2.92364
6300	timm8a	1	1	4.06116	-2.95348
6316	gar1	1	1	4.10484	-2.85333
6349	tmem33	1	1	4.19828	-2.41691
6378	noa1	1	1	3.39972	-2.41885
6397	nvl	1	1	3.66465	-3.17174
6429	c1d	1	1	4.12218	-2.79231
6431	mrps6	1	1	3.95111	-2.57488
6478	lrpprc	1	1	3.81323	-2.77589
6489	npm3	1	1	3.58395	-2.69123
6547	mtg1	1	1	3.81116	-2.92113
6556	hk1	1	1	4.32956	-2.81895
6573	pdcd2	1	1	4.0625	-3.3582
6785	tomm20a	1	1	4.15921	-3.38577
6856	chkb	1	1	3.92719	-2.49831
6886	selenoo1	1	1	3.72067	-2.47181
6942	agk	1	1	3.5512	-2.67797
6965	cfdp1	1	1	3.36283	-2.45721
6997	cmc2	1	1	3.80481	-2.69934
7081	pex16	1	1	4.92325	-2.74211
7114	taldo1	1	1	3.09445	-2.48481
7168	noc3l	1	1	4.12187	-3.35459
7207	snu13b	1	1	4.1197	-3.07459
7267	atpaf2	1	1	3.87056	-2.90945
7352	psme3	1	1	4.21637	-2.62935
7375	trub1	1	1	3.77329	-2.73939
7395	tdrkh	1	1	3.56232	-2.94586
7397	mrpl43	1	1	4.14364	-2.87706
7415	timm23a	1	1	3.81317	-3.22915
7445	adkb	1	1	3.9829	-2.70971
7486	nupl2	1	1	3.84726	-2.93878
7565	sdha	1	1	3.39285	-2.40994
7573	mrpl9	1	1	4.08278	-2.95639
7634	fam210aa	1	1	3.71064	-2.81584
7643	trnau1apa	1	1	3.73614	-2.90547
7654	ctps1a	1	1	4.09754	-3.12905
7679	mrpl3	1	1	3.62621	-2.44608
7686	npy	1	1	4.82292	-2.76749
7759	nsun2	1	1	4.00539	-2.70307
7763	mrpl36	1	1	4.15198	-2.87061
7777	mrps18b	1	1	3.53502	-2.69159
7821	fam206a	1	1	4.52832	-2.58825
7881	DGKD	1	1	4.88491	-2.76753
7945	gfm1	1	1	4.09675	-2.52444
7962	srprb	1	1	4.14141	-3.31679
8001	mrps22	1	1	3.86983	-2.92919
8027	zgc:114130	1	1	3.28743	-2.82236
8037	diabloa	1	1	3.48388	-2.63947
8056	mrpl28	1	1	4.10535	-2.60232
8063	rps6kb1b	1	1	3.39629	-2.59189
8090	timm50	1	1	4.01015	-3.22109
8125	poldip2	1	1	3.70001	-3.08499
8139	dph1	1	1	3.23947	-2.74229
8211	mrpl44	1	1	3.96514	-2.54087
8231	hsc70	1	1	4.94588	-2.71942
8281	fgf12b	1	1	3.10669	-2.81152
8282	atg16l1	1	1	4.44366	-2.65822
8316	rab5if	1	1	4.09612	-2.49667
8324	aar2	1	1	3.0537	-2.69363
8329	zgc:112175	1	1	3.85177	-3.11516
8400	phf20b	1	1	4.02621	-3.27086
8444	smim4	1	1	4.42652	-2.97402
8485	szrd1	1	1	4.01094	-2.82061
8529	srm	1	1	3.81188	-2.99968
8693	bxdc2	1	1	4.14854	-3.1509
8725	spout1	1	1	4.0847	-3.27753
8730	dnlz	1	1	3.51526	-2.8837
8756	fpgs	1	1	3.70467	-2.48631
8783	dnajc21	1	1	4.14197	-2.43
8787	zgc:114104	1	1	3.08095	-2.46168
8815	pus1	1	1	3.67079	-3.22403
8819	chchd10	1	1	3.76176	-2.58039
8910	ddx10	1	1	4.01106	-3.23293
8923	sdf2	1	1	3.84756	-2.53741
8932	esrra	1	1	4.89742	-2.7412
8966	nhp2	1	1	3.96932	-2.81437
9002	rars	1	1	4.02599	-2.82534
9004	gemin5	1	1	4.58812	-2.76784
9007	nop16	1	1	4.06978	-3.09766
9014	mrps17	1	1	3.6733	-2.69676
9022	FO704750.1	1	1	4.45813	-2.92081
9031	ddx52	1	1	3.66161	-3.04823
9055	larsb	1	1	3.63211	-2.53605
9069	hspa4a	1	1	4.5348	-2.73245
9084	rnf121	1	1	3.28468	-2.35676
9090	cdkn2aipnl	1	1	4.19116	-2.886
9116	tsen2	1	1	3.3156	-2.50672
9135	tp53rk	1	1	4.10517	-2.837
9181	ddx49	1	1	4.17047	-3.09935
9225	btf3l4	1	1	3.15506	-2.59585
9275	si:dkey-274m17.3	1	1	3.06709	-2.6361
9312	timm17a	1	1	4.15095	-2.68359
9386	chchd4a	1	1	4.40085	-2.78719
9396	rrp9	1	1	4.08808	-3.28637
9435	park7	1	1	3.19955	-2.84322
9438	mrto4	1	1	4.19602	-3.10184
9444	pde12	1	1	3.92566	-2.41863
9459	rbm34	1	1	3.89874	-3.08393
9466	si:dkey-93h22.8	1	1	4.12816	-3.06217
9483	gemin6	1	1	3.26903	-2.38399
9519	pitpnb	1	1	4.32063	-2.63189
9525	mat2al	1	1	3.4932	-2.51981
9552	fam136a	1	1	3.59733	-2.83448
9615	sigmar1	1	1	4.42835	-2.81101
9670	etf1b	1	1	4.13047	-3.06941
9708	sssca1	1	1	3.73409	-2.8728
9718	wdr74	1	1	4.05272	-3.15348
9734	tmem126a	1	1	3.47786	-2.77045
9756	bcl7ba	1	1	3.82862	-3.06247
9770	exosc8	1	1	3.60205	-2.49261
9772	nsun5	1	1	3.95612	-3.27547
9794	mrpl48	1	1	3.90416	-2.90404
9817	smfn	1	1	4.08799	-3.28389
9889	pdss1	1	1	3.93663	-2.63071
9994	cdk8	1	1	3.37262	-2.61308
10001	tagln3b	1	1	3.32505	-2.72444
10033	tfr1b	1	1	3.72031	-2.75764
10096	pak1ip1	1	1	4.11784	-3.1652
10100	pus3	1	1	3.93182	-3.2106
10114	zgc:112185	1	1	3.9595	-3.17814
10116	si:ch211-231f6.6	1	1	3.5687	-3.13701
10154	serpinb1l3	1	1	3.02938	-2.34178
10168	bysl	1	1	4.09422	-3.28505
10223	timm44	1	1	3.75236	-2.85487
10288	si:ch211-250k18.7	1	1	3.22813	-2.50167
10304	rpp14	1	1	3.79786	-3.17217
10318	cyb561d2	1	1	3.88829	-2.73392
10326	timm13	1	1	3.88822	-3.10572
10367	mrpl54	1	1	4.051	-3.06321
10414	eef2a.1	1	1	4.12128	-2.95259
10428	rex1bd	1	1	3.57655	-2.84776
10466	dnaja3b	1	1	3.30732	-2.60238
10470	mrps28	1	1	3.63494	-2.51916
10493	si:dkey-286j15.1	1	1	3.89304	-3.03331
10522	ncl	1	1	3.94433	-2.60739
10627	ucmab	1	1	4.88985	-2.74346
10656	2022-09-15	1	1	3.68417	-2.5556
10679	prmt7	1	1	4.2546	-2.93789
10707	zgc:103499	1	1	3.76453	-3.21286
10719	si:ch211-68a17.7	1	1	3.7808	-3.11434
10757	znf277	1	1	3.53343	-2.961
10767	mrpl23	1	1	3.63323	-3.17882
10900	mphosph6	1	1	4.02087	-3.22394
10904	dus2	1	1	4.09755	-3.05971
10933	si:ch1073-174d20.2	1	1	3.28844	-2.68719
10977	CABZ01085061.1	1	1	3.37394	-2.93099
11007	ift27	1	1	3.20515	-2.6028
11019	CABZ01113599.1	1	1	3.35948	-2.44987
11021	exosc3.1	1	1	3.50028	-2.70677
62	creb3l2	2	1	-0.508456	2.41293
160	msrb3	2	1	0.156116	2.84189
174	AKR1B1 (1 of many)	2	1	-0.474844	2.22309
185	mest	2	1	-0.456775	2.74144
247	acss3	2	1	-0.52211	2.70271
289	si:dkey-23a23.2	2	1	-0.636619	2.39338
307	si:ch211-246b8.2	2	1	-0.590666	2.75893
344	znf980	2	1	-0.341229	2.79208
371	si:dkey-82i20.2	2	1	-0.72517	2.44232
372	si:dkey-26i24.1	2	1	-0.142815	2.39558
373	znf1077	2	1	-0.856701	3.15485
384	si:ch211-223a21.3	2	1	-0.46853	2.0625
415	ptprr	2	1	-0.703544	2.5806
432	si:dkey-172k15.6	2	1	-0.737675	3.25818
528	si:cabz01036022.1	2	1	-0.533706	2.37173
542	si:dkey-185m8.2	2	1	-0.843295	2.31092
552	mthfs	2	1	-0.218694	1.87176
571	fes	2	1	0.216913	2.55378
576	ntrk3b	2	1	-0.320624	3.10972
637	acap1	2	1	-0.602166	2.01735
638	zgc:114045	2	1	-0.518142	2.40498
707	cmtr2	2	1	-0.594849	1.91021
719	hmgb3a	2	1	-0.264066	1.68633
788	mindy2	2	1	-0.497422	2.19501
801	igdcc4	2	1	-0.386905	2.83026
820	smad6a	2	1	-0.402786	2.70591
822	bbox1	2	1	-0.682239	2.37012
852	cebpa	2	1	-0.57701	2.57718
874	CT030188.1	2	1	-0.691158	2.28009
877	slc22a18	2	1	-0.703251	2.53418
901	garem	2	1	-0.637738	2.49503
904	abcf2b	2	1	-0.418193	2.62422
921	cmtm4	2	1	-0.690404	2.79042
935	znf507	2	1	-0.212345	1.92363
946	hrasb	2	1	-0.418795	2.42635
971	tp53bp1	2	1	-0.349918	2.72546
983	ccnd1	2	1	-0.733468	2.84219
1013	hacd1	2	1	-0.200589	1.8566
1138	ywhag1	2	1	-0.729376	3.19161
1191	mapk1	2	1	-0.420332	2.52368
1276	acsl4b	2	1	-0.578577	2.5331
1293	eif4a1b	2	1	-0.379457	1.98643
1384	p2rx1	2	1	-0.577369	2.80825
1467	mogat3b	2	1	-0.326847	2.9712
1516	zgc:112966	2	1	-0.126079	2.66798
1525	iqgap2	2	1	-0.745629	2.45862
1538	fam172a	2	1	-0.626666	2.29822
1632	si:dkey-261j4.3	2	1	-0.548291	2.92802
1654	surf4l	2	1	-0.459371	2.26441
1661	ptgs1	2	1	-0.575856	2.95413
1666	notch1b	2	1	-0.777729	2.92934
1758	zgc:172090	2	1	-0.795259	2.86232
1795	tmem220	2	1	-0.893503	2.88383
1829	zgc:158403	2	1	-0.707098	2.67519
1885	tbc1d16	2	1	-0.74375	2.98978
1892	msrb1a	2	1	-0.693652	2.54379
1896	il12rb2l	2	1	-0.565624	2.60424
1906	CR855865.1	2	1	-0.49994	2.06216
1934	igf2bp1	2	1	-0.824495	3.18884
2035	zgc:195001	2	1	0.106344	2.80967
2054	mylk5	2	1	-0.467244	2.41862
2163	mlx	2	1	-0.451696	2.30576
2198	fscn1a	2	1	-0.595385	2.65438
2211	ttyh3a	2	1	-0.389924	1.97682
2223	BX571715.1	2	1	-0.319789	2.20749
2250	zgc:92161	2	1	-0.858138	3.04317
2303	dock6	2	1	-0.82985	2.86215
2315	usp36	2	1	-0.264952	2.14032
2354	znf1124.1	2	1	-0.850914	3.05176
2374	zgc:92360	2	1	-0.447987	2.31554
2418	bin1b	2	1	-0.695369	2.37914
2427	myh9a	2	1	-0.522053	3.01054
2451	tmem237b	2	1	-0.644365	2.25059
2506	zgc:161969	2	1	-0.343721	2.21674
2538	aldh1l1	2	1	-0.33032	2.46955
2548	pik3r6a	2	1	-0.467765	2.60269
2558	BX248113.1	2	1	-0.693979	2.35301
2579	lpp	2	1	-0.466394	2.4673
2611	dock7	2	1	-0.715084	1.90349
2628	dmrt2b	2	1	-0.759401	2.89112
2681	smarcc2	2	1	-0.853298	2.82954
2699	gata2b	2	1	-0.540116	3.04442
2716	srgap3	2	1	-0.437187	2.21165
2738	rybpb	2	1	-0.707335	2.5923
2801	inka1b	2	1	-0.678499	3.00021
2802	gnai2b	2	1	-0.746274	2.26515
2805	si:ch211-161c3.5	2	1	-0.685451	2.53655
2808	abhd14b	2	1	-0.559367	2.30172
2819	manbal	2	1	-0.277076	1.82989
2848	fggy	2	1	-0.42829	2.48036
2856	ftr93	2	1	-0.615787	2.66823
2883	pter	2	1	-0.319721	1.91859
2888	bambib	2	1	-0.576921	2.69389
2898	slc35d1b	2	1	-0.539972	2.87828
2946	gng12a	2	1	-0.410608	2.17923
2958	acot11a	2	1	-0.631551	2.86984
2976	arhgap29b	2	1	-0.863392	2.24113
3002	agla	2	1	-0.567987	2.27855
3051	map4l	2	1	-0.614163	2.33703
3112	myl12.2	2	1	-0.556243	2.35712
3122	ranbp9	2	1	-0.597891	1.87908
3213	zgc:110158	2	1	-0.808098	2.41778
3268	itm2cb	2	1	-0.392079	2.54664
3334	si:ch1073-185p12.2	2	1	-0.760182	2.84886
3365	CU571081.1	2	1	-0.810681	2.99351
3611	arhgap10	2	1	-0.520483	2.29099
3650	CR385050.1	2	1	0.105877	2.84585
3716	srd5a2a	2	1	-0.825008	2.37049
3721	spred2a	2	1	-0.332344	1.7641
3743	wu:fc75a09	2	1	-0.81049	2.30222
3767	si:ch211-197k17.3	2	1	-0.490113	2.78242
3784	tecrb	2	1	-0.368449	2.36002
3834	FQ377903.1	2	1	-0.311183	2.23667
3933	fam117bb	2	1	-0.753152	2.26732
3934	fzd7a	2	1	-0.278839	2.95596
3948	dgkh	2	1	-0.510147	2.65377
3956	si:ch211-140m22.7	2	1	-0.600528	2.49655
3988	rnd3b	2	1	-0.395452	2.20176
4067	clybl	2	1	-0.205496	2.08535
4095	ccdc80	2	1	0.106427	2.84212
4114	pdia5	2	1	-0.466967	2.70963
4176	fap	2	1	-0.56484	2.83857
4195	gpm6bb	2	1	-0.837192	3.10654
4205	sox4b	2	1	-0.366786	2.01868
4211	lyplal1	2	1	-0.766432	3.0926
4213	csf3r	2	1	-0.682586	2.5007
4221	mecr	2	1	-0.310233	2.16911
4230	plecb	2	1	-0.742304	2.38242
4292	pex5	2	1	-0.278169	2.0679
4298	slc2a3b	2	1	-0.715093	2.44955
4335	iffo1b	2	1	-0.726222	2.43814
4339	zyx	2	1	-0.597681	2.19422
4343	si:dkey-17m8.1	2	1	-0.683298	2.9787
4396	pon3.2.1	2	1	-0.720489	2.7045
4418	zgc:136493	2	1	-0.606332	3.27722
4449	invs	2	1	-0.427516	2.5105
4482	ptk2ab	2	1	0.00269498	2.90575
4536	mrps15	2	1	-0.546816	2.44189
4561	zdhhc3a	2	1	-0.248396	2.3699
4589	dyrk1b	2	1	-0.597576	1.78449
4649	FQ976914.1	2	1	-0.767946	2.41377
4747	cyp46a1.2	2	1	-0.576402	1.92885
4773	kcnk5b	2	1	-0.687942	2.53815
4774	syt14b	2	1	-0.438465	2.5758
4839	ppp1r13bb	2	1	-0.679125	2.69041
4893	gmds	2	1	-0.405677	2.21193
4948	foxo3b	2	1	-0.620577	3.04251
4987	pla2g7	2	1	-0.710455	2.63982
5014	msra	2	1	-0.396711	2.41453
5042	flvcr2b	2	1	-0.460919	2.4759
5045	rmdn3	2	1	-0.216248	2.29431
5054	CU571074.1	2	1	-0.476781	2.00468
5099	mettl24	2	1	-0.552722	2.7425
5129	ubox5	2	1	-0.337175	1.88091
5162	dock5	2	1	-0.447922	2.72961
5244	si:dkey-190g11.3	2	1	-0.642737	2.43586
5273	lpxn	2	1	-0.84311	2.24842
5305	zgc:153759.1	2	1	-0.716094	2.59524
5318	dnmt3ba	2	1	-0.6746	2.9403
5322	slc38a5b	2	1	-0.794127	2.87344
5369	amt	2	1	-0.480351	2.81102
5425	si:dkey-56i24.1	2	1	-0.746644	2.58653
5451	prkab1b	2	1	-0.236996	2.16803
5477	ncor2	2	1	-0.409746	2.01403
5507	kank3	2	1	-0.050607	2.91219
5543	tcf7l1b	2	1	-0.692084	2.39431
5611	syne1b	2	1	-0.593988	1.97571
5765	kbtbd11	2	1	-0.581369	2.91594
5789	asap3	2	1	-0.798377	2.95935
5816	BX571712.1	2	1	-0.238509	2.61667
5865	rps6ka5	2	1	-0.44426	2.79867
5883	ralgapa2	2	1	-0.777695	2.41793
5904	tmem63c	2	1	-0.357129	2.98368
5907	gstz1	2	1	-0.713364	2.35907
5984	tbc1d9.1	2	1	0.0984188	2.83728
6041	purab	2	1	-0.639354	2.35882
6103	trim105	2	1	-0.655502	1.8947
6123	si:ch211-111e20.1	2	1	-0.685209	2.44577
6237	BX088596.2	2	1	-0.668905	2.68717
6238	AL590151.1	2	1	-0.625456	2.61421
6256	cul4b	2	1	-0.515222	2.25288
6274	ablim3	2	1	-0.864962	2.92498
6284	si:ch211-203d1.3	2	1	-0.575138	1.87088
6310	bcorl1	2	1	-0.786359	2.70789
6315	adh5	2	1	-0.4131	2.01033
6335	si:ch211-276i12.4	2	1	-0.638369	2.58175
6337	ccdc88b	2	1	-0.39027	1.96124
6340	fermt3b	2	1	-0.802551	2.24028
6372	rnf44	2	1	-0.407495	1.7539
6382	ppp2r2ca.1	2	1	-0.84007	3.24212
6412	znf451	2	1	-0.764414	2.37564
6448	aifm2	2	1	-0.193443	2.49256
6457	galm	2	1	-0.703931	1.99216
6551	camk2g2	2	1	-0.516301	2.28517
6590	si:dkey-51a16.9	2	1	-0.622291	1.85162
6621	CU639469.1	2	1	-0.584363	2.50133
6652	rdh14a	2	1	-0.593474	2.49468
6680	tasp1	2	1	-0.344783	2.43826
6800	hdc	2	1	-0.82941	3.09437
6811	pkma	2	1	-0.78842	2.85373
6812	zgc:101723	2	1	-0.448734	2.13166
6820	fam168a	2	1	-0.631307	2.13647
6868	tbxas1	2	1	-0.618613	2.34558
7010	def8	2	1	-0.381302	2.40321
7036	caprin1b	2	1	-0.341811	1.91575
7045	lysmd2	2	1	-0.0792755	1.90228
7052	si:ch211-132b12.7	2	1	-0.84094	2.94593
7107	sb:cb81	2	1	-0.532681	2.49961
7205	eef2k	2	1	-0.222626	2.33377
7209	rac1a	2	1	-0.577341	2.97062
7253	ptenb	2	1	-0.66799	2.29036
7319	svila	2	1	-0.789134	2.31472
7342	acsf2	2	1	-0.414335	2.94327
7374	atrnl1b	2	1	-0.721913	2.52141
7391	fasn	2	1	-0.675364	2.5199
7428	pmp22b	2	1	-0.534083	3.11754
7450	hhex	2	1	-0.780617	2.87228
7462	cyp4f3	2	1	-0.525081	2.31443
7566	ccdc127b	2	1	-0.681947	2.2055
7625	rnf19a	2	1	-0.579101	2.15964
7638	zfpm2b	2	1	-0.523745	2.11962
7737	pard6gb	2	1	-0.0794756	2.91316
7772	eif3i	2	1	-0.19394	1.98548
7822	ctnnal1	2	1	0.0591617	2.82058
7831	ak2	2	1	-0.539413	2.05716
7849	cdk6	2	1	-0.664207	2.24331
7859	gatad2b	2	1	-0.677483	2.15118
7875	fabp3	2	1	-0.277482	1.97964
7880	eef1a1l1	2	1	-0.317542	1.91868
8002	si:ch73-311h14.2	2	1	-0.439535	2.14085
8003	pik3cb	2	1	-0.428702	2.09964
8049	fam222bb	2	1	-0.697928	2.7757
8068	atf5b	2	1	-0.5448	2.50347
8092	tpst1	2	1	-0.717918	2.79225
8109	phykpl	2	1	-0.426022	2.0141
8128	abhd15a	2	1	-0.736164	2.24483
8192	hdac12	2	1	-0.32276	1.97131
8210	sesn3	2	1	-0.762551	3.2182
8221	si:dkey-262k9.4	2	1	-0.396323	1.81042
8286	chrd	2	1	-0.727591	2.9512
8323	b4galt5	2	1	-0.234885	2.97061
8341	csrp1a	2	1	-0.756004	2.71656
8351	ftr59	2	1	-0.500294	2.4349
8359	kif3b	2	1	-0.474665	2.71582
8399	ndrg3b	2	1	-0.382848	2.33094
8422	bhlhe23	2	1	-0.810207	2.76923
8455	slc35c2	2	1	-0.254613	2.08489
8553	lca5	2	1	-0.884139	3.0297
8558	sgk1	2	1	-0.64098	2.02981
8580	si:dkey-261h17.1	2	1	-0.748348	2.42487
8584	csrnp2	2	1	-0.739546	3.00223
8590	si:ch211-210c8.6	2	1	-0.223923	2.18205
8599	chchd6a	2	1	-0.287589	2.04911
8603	klf15	2	1	-0.488961	2.72239
8607	fam110c	2	1	-0.423234	3.00223
8609	tmem18	2	1	-0.394022	2.05461
8618	nfe2	2	1	-0.767453	2.87543
8657	cyp2aa1	2	1	-0.890645	2.96088
8696	lhfpl2a	2	1	-0.644069	2.69542
8823	fam169ab	2	1	-0.604004	2.86134
8829	atp2a2b	2	1	-0.0107207	2.13679
8865	nectin3b	2	1	-0.733479	3.0688
8902	zbtb16a	2	1	-0.653778	2.46267
8909	dixdc1b	2	1	-0.812715	3.10954
8927	eif4ebp3	2	1	-0.799358	2.36809
8938	pcxa	2	1	-0.572167	2.8316
9003	sgcd	2	1	-0.467804	2.15804
9075	csf1rb	2	1	-0.733493	2.49596
9086	vdac1	2	1	-0.313841	1.87876
9087	tcf7	2	1	0.108172	2.84628
9220	ap1s2	2	1	-0.589981	2.34202
9232	homer3b	2	1	-0.388255	2.49418
9239	plppr3b	2	1	-0.818708	2.98957
9318	si:ch211-232b12.5	2	1	-0.532498	1.9713
9320	mafbb	2	1	0.112898	2.85737
9346	fam120a	2	1	-0.536269	2.528
9413	p3h1	2	1	-0.254595	2.74706
9446	si:ch73-106k19.2	2	1	-0.7038	2.35695
9509	oclna	2	1	0.133273	2.63056
9513	zgc:56235	2	1	-0.589089	2.20669
9533	si:dkey-60d5.3	2	1	0.0920417	2.77311
9548	fut10	2	1	-0.559869	2.52735
9596	dbh	2	1	-0.699192	2.89013
9599	nrarpa	2	1	-0.489847	2.25083
9631	pip5k1ba	2	1	-0.732628	2.9936
9737	hist2h2l	2	1	-0.598923	2.46197
9854	CABZ01072083.2	2	1	-0.825498	2.81751
9855	tpst2	2	1	-0.378355	2.28971
9875	cyb5a	2	1	-0.0785792	2.08052
9891	myo3a	2	1	-0.736535	2.56929
9944	dok6	2	1	0.0636765	2.73627
9992	atp8a2	2	1	0.0886421	2.86656
9993	AL929009.1	2	1	-0.630788	3.15777
10042	rpl22l1	2	1	-0.394536	1.98928
10118	decr2	2	1	-0.671292	2.01885
10153	rmdn1	2	1	-0.363132	2.35994
10182	cacna1sa	2	1	-0.895572	3.01887
10196	znf1156	2	1	-0.634808	2.16698
10218	si:zfos-943e10.1	2	1	-0.662085	2.71709
10296	zgc:171686	2	1	-0.57798	2.91939
10303	rbck1	2	1	-0.73521	2.36901
10334	bcor	2	1	-0.625016	2.86451
10342	mgat5	2	1	-0.480362	1.96358
10434	tle2a	2	1	-0.440211	1.9462
10435	aes	2	1	-0.621024	1.83342
10551	RPS17	2	1	-0.273802	1.85349
10560	znf609a	2	1	-0.00262211	2.59956
10593	tmem138	2	1	-0.710544	2.61279
10604	shisal1b	2	1	-0.527217	1.95331
10608	nuak1b	2	1	-0.64317	2.82404
10623	prdm11	2	1	-0.781959	2.4382
10624	phf21ab	2	1	-0.759761	2.31077
10643	zgc:110339	2	1	-0.344629	2.37445
10677	coq9	2	1	-0.396829	2.20525
10685	syt9b	2	1	-0.747275	2.59343
10762	dusp8a	2	1	-0.763099	2.96531
10820	ubl7a	2	1	-0.46454	2.99138
10847	chst6	2	1	-0.719575	2.50593
10967	BX510909.2	2	1	0.154208	2.56838
10984	CABZ01072950.1	2	1	-0.660898	3.14417
10986	CABZ01080702.1	2	1	-0.105614	3.01246
3	CABZ01085275.1	3	1	-6.1186	0.411552
22	trim35-14	3	1	-6.12045	0.207277
104	si:ch1073-67j19.2	3	1	-5.85411	-0.911758
110	optn	3	1	-5.14086	-0.371926
129	parp12b	3	1	-6.14026	0.303275
151	il17ra1a	3	1	-5.05056	0.10599
157	irak3	3	1	-4.90602	0.242283
158	b2m	3	1	-5.56223	0.157998
161	vhll	3	1	-4.90741	0.350994
208	washc3	3	1	-5.15972	-0.0995077
235	stk38l	3	1	-5.49254	0.163277
254	kdm7aa	3	1	-5.29874	-0.316121
297	si:dkey-11n14.1	3	1	-6.07881	0.250126
298	si:dkey-265e15.5	3	1	-5.95585	-0.338523
323	si:ch211-218h8.1	3	1	-5.58332	0.15694
357	si:dkey-78o7.3	3	1	-5.66166	-0.0934891
386	si:dkey-29m1.2	3	1	-5.64979	-0.027556
390	si:dkey-264f17.1	3	1	-5.60914	-0.569992
423	si:ch73-158p21.3	3	1	-5.38268	0.278787
424	zgc:123107	3	1	-5.94264	0.0107913
455	si:cabz01101003.1	3	1	-5.62679	0.217369
461	si:ch211-285c6.5	3	1	-5.5536	-0.450368
465	si:dkey-28d5.5	3	1	-5.55783	0.0171281
468	si:cabz01074946.1	3	1	-5.51307	-0.459624
529	si:ch1073-220m6.1	3	1	-4.93449	0.234548
566	spg21	3	1	-5.5353	-0.624713
620	si:ch211-212k18.7	3	1	-5.70053	-0.25533
622	man2b2	3	1	-5.63878	-0.507912
632	si:dkey-9k7.3	3	1	-5.11676	-0.0631126
643	ponzr1	3	1	-5.57854	0.200308
650	si:dkey-19b23.8	3	1	-5.54463	-0.479964
662	si:dkey-85k7.12	3	1	-5.79034	0.0433102
670	ponzr6	3	1	-5.40413	0.149586
679	tnfsf10l	3	1	-5.51426	-0.227995
741	cd82a	3	1	-5.90711	-0.879174
757	adgrg1	3	1	-5.06106	-0.271667
758	adgrg1.1	3	1	-5.33391	-0.326951
767	tradd	3	1	-5.53555	-0.153259
768	mtbl	3	1	-5.79232	-0.781231
779	pstpip1b	3	1	-5.39901	0.0182727
850	tent4b	3	1	-6.14145	0.292553
869	phf21aa	3	1	-5.81219	-0.885837
919	CT027744.2	3	1	-4.97016	0.0427079
930	zgc:101715	3	1	-5.15366	-0.230452
947	ascl1b	3	1	-6.0643	0.18255
974	cdh30	3	1	-5.60539	-0.265622
996	sult5a1	3	1	-5.67853	-0.270791
1026	BX511067.1	3	1	-4.94535	0.0798912
1029	slc8a4b	3	1	-5.0722	0.25868
1064	znf143a	3	1	-4.93885	0.246557
1235	isg15	3	1	-6.09689	0.226522
1255	si:dkey-27p18.3	3	1	-4.93258	-0.0480623
1258	tnfsf10l4	3	1	-5.6182	0.0646179
1337	cyb561a3a	3	1	-5.59411	-0.430814
1362	gig2o	3	1	-6.11303	0.17261
1390	iscub	3	1	-5.50743	-0.128423
1412	glipr2	3	1	-6.09854	0.369121
1461	si:ch211-284e13.12	3	1	-5.63169	0.0949653
1462	si:ch211-284e13.9	3	1	-6.13991	0.3539
1463	slc12a9	3	1	-5.52574	-0.518337
1477	rasgef1ba	3	1	-5.85882	-0.848709
1498	cxcl11.6	3	1	-6.02928	-0.533436
1499	cxcl11.6.1	3	1	-6.01788	-0.525853
1500	cxcl11.5	3	1	-6.04239	-0.572129
1503	trpv1	3	1	-5.09837	0.216943
1507	BX323596.2	3	1	-6.03836	-0.556274
1518	ctsla	3	1	-5.81558	-0.783888
1667	jak2b	3	1	-5.64995	0.119335
1704	si:ch211-157p22.10	3	1	-5.68684	-0.107735
1745	smdt1a	3	1	-5.61936	0.0784435
1757	zgc:165583	3	1	-5.06673	0.349149
1762	trim35-3	3	1	-5.78662	0.0657992
1871	dhx58	3	1	-6.10361	0.282551
1965	ddx5	3	1	-5.18461	-0.350398
1989	adap2	3	1	-5.10089	0.402166
2010	TMEM114	3	1	-5.28774	0.0515102
2017	lgals2a	3	1	-5.83616	-0.885489
2028	grna	3	1	-5.6929	-0.21597
2066	aldh16a1	3	1	-5.56266	-0.458379
2068	zgc:109934	3	1	-5.13426	-0.50789
2092	zgc:153733	3	1	-4.97985	0.0596555
2141	scpep1	3	1	-5.47793	-0.51226
2178	BX537342.1	3	1	-5.83192	-0.94102
2216	mafk	3	1	-5.0334	-0.429025
2249	BX769173.1	3	1	-6.0908	0.349588
2265	si:ch211-191c10.3	3	1	-5.81377	-0.800192
2288	si:ch211-74m13.3	3	1	-5.30778	-0.201932
2291	rhbdf1a	3	1	-5.20463	-0.459075
2311	rnf213a	3	1	-6.01886	0.127293
2514	trim25	3	1	-6.03686	0.269641
2632	il23r	3	1	-4.90396	0.352847
2665	stat2	3	1	-6.0433	0.246334
2737	foxp1b	3	1	-4.96714	0.228954
2771	ctsz	3	1	-5.63239	-0.681967
2787	psmf1	3	1	-6.18243	0.256781
2823	ctsa	3	1	-5.19261	-0.525927
2826	znfx1	3	1	-5.93815	-0.0564901
2833	helz2	3	1	-6.13165	0.269105
2867	slc22a23	3	1	-5.83941	-0.811738
2868	higd1a	3	1	-5.21969	-0.336316
2905	prdx1	3	1	-5.8612	-0.860206
2943	bcl6ab	3	1	-6.07196	0.3421
2960	slc44a5a	3	1	-5.13176	0.353531
2975	cnn3b	3	1	-5.4409	-0.565442
3124	mycb	3	1	-5.62805	-0.030944
3134	nrbp2a	3	1	-5.4688	0.316536
3157	rasal2	3	1	-5.71819	-0.17517
3171	zgc:153654	3	1	-5.97863	0.14307
3230	ftr14	3	1	-5.2071	-0.402568
3292	pigrl4.2	3	1	-5.33419	0.196738
3342	ftr34	3	1	-5.54247	0.187574
3397	si:dkeyp-9d4.2	3	1	-6.06116	0.253909
3447	si:dkey-194g4.1	3	1	-5.69158	-0.0729986
3462	tlr3	3	1	-5.81346	-0.385555
3483	spock3	3	1	-5.59722	-0.246889
3584	cnnm2b	3	1	-5.84529	-0.828025
3614	tnip2	3	1	-5.07432	0.225002
3629	zgc:152658	3	1	-6.05292	0.0212998
3711	si:ch73-190m4.1	3	1	-5.32873	-0.172996
3735	si:ch211-217k17.11	3	1	-6.0792	0.294734
3770	slc25a23a	3	1	-5.89278	0.402133
3773	sertad2a	3	1	-5.72921	0.235137
3798	caspb	3	1	-6.01341	-0.409193
3801	si:ch73-236c18.7	3	1	-5.75762	-0.721538
3844	CU984600.2	3	1	-6.10311	0.17464
3845	cflarb	3	1	-5.24586	-0.172054
3854	casp8l2	3	1	-5.81478	-0.056809
3930	glb1l	3	1	-5.58356	0.0987359
3949	epsti1	3	1	-6.02365	0.298395
3997	si:ch211-219a4.3	3	1	-5.83531	-0.0387253
4001	asb18	3	1	-5.83311	-0.761255
4048	phf11	3	1	-6.08711	-0.0204291
4053	BX649442.1	3	1	-5.64206	-0.0702248
4109	si:dkey-192g7.3	3	1	-5.36864	-0.440877
4145	stat1b	3	1	-6.10898	0.24963
4187	tlr7.1	3	1	-5.94062	0.181005
4192	il13	3	1	-5.13042	-0.0324921
4289	cxcr3.1.1	3	1	-5.26448	0.0852631
4320	CU638870.1	3	1	-5.83283	-0.904633
4327	BX248082.1	3	1	-5.02049	-0.0426741
4371	si:ch211-105c13.3	3	1	-4.94707	0.379733
4400	si:dkey-79d12.5	3	1	-5.04256	-0.331212
4441	zmp:0000001316	3	1	-5.81766	-0.794629
4446	nr4a3	3	1	-5.02498	-0.383237
4470	ctsk	3	1	-5.65575	-0.351094
4471	ctss2.1	3	1	-5.42812	0.217668
4472	ctss2.2	3	1	-5.56374	0.1119
4542	si:ch211-198c19.1	3	1	-5.17007	0.202894
4555	zgc:113232	3	1	-5.73839	-0.395265
4556	cd83	3	1	-5.35891	-0.244011
4582	aste1a	3	1	-6.1188	0.282708
4618	si:dkey-33i11.9	3	1	-5.34958	-0.533721
4673	si:ch211-269k10.5	3	1	-5.22346	-0.654639
4762	si:dkeyp-51f12.3	3	1	-5.61521	0.619665
4786	enpp1	3	1	-5.28116	0.38208
4792	slc30a1a	3	1	-5.57646	-0.436412
4813	LRRC52	3	1	-5.83986	-0.73311
4819	nfkbiaa	3	1	-5.06452	-0.170387
4822	gpr132b	3	1	-5.24837	0.313801
4850	ociad2	3	1	-5.51934	0.209088
4890	si:dkey-25e12.3	3	1	-5.20153	-0.290469
4931	rnf144ab	3	1	-5.63763	-0.0577255
5009	si:ch211-245h14.1	3	1	-6.11702	0.318526
5096	ctsbb	3	1	-5.8383	-0.801982
5184	pim2	3	1	-5.2836	-0.363374
5212	dennd2da	3	1	-5.6044	-0.00921815
5236	eps15	3	1	-5.86971	-0.212511
5252	BX005450.1	3	1	-5.2298	-0.126376
5253	si:ch211-150o23.2	3	1	-5.11292	-0.163934
5269	npl	3	1	-5.06891	-0.160074
5380	mov10b.1	3	1	-5.99656	0.0930052
5396	mpeg1.1	3	1	-4.94459	0.322302
5398	tspan36	3	1	-5.45805	-0.0866017
5430	zgc:103700	3	1	-4.99768	0.162387
5471	kazald3	3	1	-5.32383	0.200493
5473	slc23a2	3	1	-5.29874	-0.243656
5531	b2ml	3	1	-5.63102	0.317304
5576	LO018432.1	3	1	-5.71663	-0.286635
5607	si:ch211-278p9.3	3	1	-5.82516	-0.750751
5609	zbtb2a	3	1	-5.23323	-0.188818
5698	galcb	3	1	-5.87032	-0.85345
5837	ctsba	3	1	-5.55761	-0.463654
5851	rsad2	3	1	-6.10251	0.351465
5918	alk	3	1	-4.95165	0.17219
5922	gnmt	3	1	-5.36656	-0.576822
5949	spred1	3	1	-5.71359	-1.02445
5972	tlr1	3	1	-5.03786	0.323549
6004	gnpda2	3	1	-5.51918	-0.566783
6071	zgc:174917	3	1	-5.37568	-0.267193
6115	tcirg1b	3	1	-5.31238	-0.381242
6196	xiap	3	1	-6.03653	0.389673
6262	clic2	3	1	-5.71197	-0.219174
6289	rnf130	3	1	-5.1036	0.218756
6290	si:ch211-132p1.3	3	1	-6.06903	0.314313
6324	zgc:153018	3	1	-5.2186	0.179122
6367	tnip1	3	1	-4.97206	-0.0251802
6384	atp6v0e1	3	1	-4.97565	0.162975
6432	psap	3	1	-5.49788	-0.542826
6527	ifit8	3	1	-6.05272	0.313733
6539	tlr4bb	3	1	-5.1013	0.477986
6602	vrk2	3	1	-5.38147	0.157888
6611	ogfrl1	3	1	-5.69477	-0.468738
6636	wdfy4	3	1	-4.9837	0.139525
6637	BX005005.2	3	1	-5.69797	-0.151721
6689	kcnk1b	3	1	-5.71983	-0.379709
6693	lgmn	3	1	-5.81615	-0.738465
6718	zgc:123068	3	1	-6.04482	0.124061
6719	si:dkey-188i13.6	3	1	-6.05902	0.377401
6720	zgc:152791	3	1	-6.11544	0.313913
6721	si:dkey-188i13.7	3	1	-6.06371	0.342749
6722	si:dkey-188i13.9	3	1	-6.11317	0.35485
6723	si:dkey-188i13.10	3	1	-6.10871	0.314707
6767	vip	3	1	-5.15196	-0.0971882
6803	larp6a	3	1	-5.44324	0.144386
6814	pepd	3	1	-5.4634	-0.692576
6876	cmip	3	1	-5.28005	0.423662
6921	n4bp1	3	1	-5.37086	-0.134735
6944	wee2	3	1	-5.49158	0.146258
6968	gnao1a	3	1	-5.05162	0.396168
6984	ctsh	3	1	-5.51092	-0.602009
7003	irf8	3	1	-5.56817	0.0492544
7021	rasgrp4	3	1	-5.15909	0.401175
7069	cxcr5	3	1	-5.06962	0.203299
7094	pld3	3	1	-5.61471	-0.598197
7113	CABZ01102518.1	3	1	-5.20428	0.245999
7125	adprm	3	1	-5.64938	-0.541928
7128	si:ch73-301j1.1	3	1	-6.08875	-0.21722
7141	antxr1c	3	1	-5.72373	0.0531622
7247	ifit11	3	1	-5.68549	0.335803
7248	ch25h	3	1	-5.67474	-0.33128
7249	stambpl1	3	1	-5.54999	-0.221963
7250	ankrd22	3	1	-5.87107	0.241709
7251	lipf	3	1	-5.65295	-0.207308
7300	calcoco2	3	1	-5.85403	0.160951
7312	ablim2	3	1	-5.16924	-0.0877964
7333	six2b	3	1	-5.86422	-0.843556
7351	skap1	3	1	-5.27074	0.251025
7422	rnf213b	3	1	-6.11179	0.289769
7503	ggcta	3	1	-5.50356	0.160723
7555	tapbp.1	3	1	-5.52812	-0.515841
7556	mhc1uka	3	1	-5.46062	0.0131684
7557	mhc1uba	3	1	-5.32061	0.445782
7562	tap2a	3	1	-5.83536	-0.0664446
7608	si:ch211-171h4.5	3	1	-5.94001	-0.746086
7629	ncaldb	3	1	-5.02146	0.00206567
7632	ftr56	3	1	-6.12647	0.228708
7749	tnfa	3	1	-5.60672	-0.29908
7780	fam49al	3	1	-5.25245	-0.483479
7810	atp6v1c1b	3	1	-5.55218	-0.480681
7865	plekho1a	3	1	-4.94328	0.331998
7869	zgc:110239	3	1	-5.48702	-0.593264
7957	dock10	3	1	-5.5054	-0.43113
7986	mxf	3	1	-5.99332	-0.565779
8016	prcp	3	1	-4.92195	0.342207
8052	si:ch211-24o10.6	3	1	-6.1129	0.280096
8086	rnaset2l	3	1	-5.72807	-0.248147
8151	si:dkey-118k5.3	3	1	-5.5976	-0.0900339
8165	xaf1	3	1	-6.07431	0.308471
8180	lgals9l1	3	1	-5.72377	0.244458
8181	lgals9l3	3	1	-5.97797	0.180209
8188	trim3a	3	1	-4.96211	0.18178
8195	tekt1	3	1	-4.97528	0.277431
8204	tnfb	3	1	-5.48955	-0.256769
8209	si:ch73-95l15.5	3	1	-4.96628	0.0752776
8255	fat3a	3	1	-5.98422	-0.369787
8261	ftr91	3	1	-6.08637	0.304648
8267	prss16	3	1	-5.71932	-0.844404
8270	ctsc	3	1	-5.79886	-0.790058
8283	si:ch1073-190k2.1	3	1	-5.07944	0.118488
8445	dnase1l1	3	1	-5.80344	-0.632002
8526	znf385a	3	1	-5.97672	0.400725
8540	slc25a33	3	1	-4.97466	-0.271921
8653	si:dkeyp-27c8.2	3	1	-5.8617	-0.302492
8768	fam69b	3	1	-5.18862	0.171545
8883	gig2e	3	1	-5.82985	0.164098
8884	gig2d	3	1	-5.79117	0.178989
8907	jam3b	3	1	-5.05947	0.212218
9207	si:dkey-28e7.3	3	1	-5.62536	0.12392
9236	si:ch211-1a19.3	3	1	-6.00642	0.0429882
9313	zgc:92107	3	1	-5.66974	-0.0895157
9358	cybb	3	1	-5.02469	0.432693
9363	cflara	3	1	-5.42951	-0.00395992
9371	man2b1	3	1	-5.51275	-0.411674
9391	bhlhe40	3	1	-5.58115	0.0213005
9461	irf2bp2b	3	1	-4.99664	0.498059
9547	psd3l	3	1	-5.23771	0.309698
9575	pmaip1	3	1	-5.12786	-0.225088
9585	anxa3b	3	1	-5.22406	0.616924
9601	ugcg	3	1	-5.26373	-0.0172108
9619	si:dkey-88l16.3	3	1	-5.72706	-0.570239
9672	FO744833.2	3	1	-5.99816	0.131453
9771	zgc:110006	3	1	-6.06021	0.277024
9893	arhgap21a	3	1	-5.19291	-0.107164
9952	cmbl	3	1	-5.34683	0.550542
9997	flt3	3	1	-5.79132	-0.792954
9999	flt1	3	1	-5.83462	-0.847124
10055	bcl2a	3	1	-5.69073	0.105788
10167	nuak2	3	1	-5.54496	-0.134654
10177	cry1bb	3	1	-5.96746	0.329078
10258	zgc:171500	3	1	-5.16172	0.311531
10305	pxk	3	1	-5.66248	-0.0428799
10314	si:dkey-42i9.6	3	1	-6.02723	0.0378215
10315	si:dkey-42i9.7	3	1	-5.8152	0.221123
10331	BX649485.1	3	1	-5.1066	-0.34432
10335	mid1ip1b	3	1	-4.92765	0.106963
10388	FAM163A	3	1	-5.00465	0.35425
10454	rgs2	3	1	-6.01222	0.287194
10455	RGS13	3	1	-5.19563	0.197441
10481	wu:fu71h07	3	1	-5.81176	-0.675071
10497	si:dkey-169i5.4	3	1	-5.0088	0.226854
10642	cox8b	3	1	-5.075	0.266998
10660	ccl35.1	3	1	-5.39666	-0.354874
10663	ndrg4	3	1	-5.25909	0.485968
10701	elmo3	3	1	-6.04417	-0.662501
10760	hexa	3	1	-5.8456	-0.800128
10773	ccl35.2	3	1	-5.41364	-0.359142
10776	irf7	3	1	-5.71622	0.0270988
10828	sqor	3	1	-5.83346	-0.866711
10943	igl4v10	3	1	-5.14767	0.0452942
11008	syngr1b	3	1	-5.56128	-0.0637105
11025	ybey.1	3	1	-5.81691	-0.745076
12	ost4	4	1	1.85327	-1.16083
13	tmem214	4	1	1.66728	-0.34274
20	mtpn	4	1	1.61048	-0.901638
65	ndufa5	4	1	2.17896	-0.829039
87	pgm3	4	1	1.73908	-1.09043
93	arl1	4	1	1.46134	-1.07649
170	zcrb1	4	1	1.68134	-0.977359
175	psmc2	4	1	2.21521	-0.820143
181	AL590150.1	4	1	1.34902	-0.430865
184	copg2	4	1	1.77999	-0.460166
194	si:dkey-13i19.8	4	1	1.73071	-0.97055
253	ndufb2	4	1	2.34887	-0.823678
265	kin	4	1	1.67162	-0.309379
408	si:ch73-266f23.1.1	4	1	1.6815	-0.411915
450	zgc:63470	4	1	1.47893	-0.787471
631	tkfc	4	1	1.58086	-0.368748
727	ap1s1	4	1	1.61372	-0.488419
735	senp3b	4	1	1.61617	-0.454468
739	hsbp1a	4	1	2.01262	-1.06329
750	copb1	4	1	1.64159	-0.824174
755	slc7a6os	4	1	1.41534	-1.1135
764	vrk3	4	1	2.24085	-0.822957
950	hddc3	4	1	1.51887	-0.50656
951	mfap1	4	1	1.46606	-0.380191
963	TMEM208	4	1	1.32063	-1.05484
988	trappc2l	4	1	1.9774	-0.620923
1023	larp7	4	1	1.55839	-0.725146
1040	smim20	4	1	1.85526	-0.405783
1134	rabepk	4	1	2.20819	-1.13913
1194	ube2l3b	4	1	2.28009	-0.932924
1199	snrnp27	4	1	1.80804	-0.85008
1203	ap3m2	4	1	1.34074	-1.01054
1207	suds3	4	1	1.62258	-0.374452
1219	bri3bp	4	1	2.12767	-0.63796
1221	pgam5	4	1	2.29763	-0.951062
1326	tango2	4	1	1.99311	-1.11631
1334	lman2lb	4	1	2.07235	-0.734362
1355	nelfb	4	1	1.81242	-0.403121
1380	ube2g1a	4	1	1.42881	-0.442746
1417	zgc:103692	4	1	1.59906	-0.319311
1491	vcp	4	1	2.08839	-0.758085
1502	emc6	4	1	1.92732	-0.64109
1565	naa38	4	1	1.66273	-0.814164
1796	mrps7	4	1	2.35079	-0.95268
1823	elof1	4	1	1.52186	-0.884109
1916	cdipt	4	1	1.43477	-0.743884
1959	rbx1	4	1	1.88361	-0.776734
1994	rab40c	4	1	1.61105	-0.268446
2037	med25	4	1	1.80524	-0.385987
2045	si:dkey-66i24.7	4	1	1.36168	-0.534446
2131	psmd11a	4	1	2.26228	-0.810702
2166	arf2a	4	1	1.53385	-0.280417
2192	pdap1b	4	1	1.79857	-0.784453
2193	bud31	4	1	1.95536	-0.634738
2195	atp5mf	4	1	1.99584	-1.00799
2201	arpc1a	4	1	1.35687	-0.397337
2233	snrnp25	4	1	2.28359	-1.07787
2240	prkcsh	4	1	1.87673	-0.868642
2248	atp5pd	4	1	2.31257	-1.08291
2333	prpsap1	4	1	2.18526	-0.938035
2336	mcrip1	4	1	1.63679	-0.77609
2400	gorasp2	4	1	1.97425	-1.1185
2450	sumo1	4	1	1.74844	-0.566956
2452	cyp20a1	4	1	1.27752	-0.763348
2455	sucla2	4	1	1.89255	-1.06714
2477	si:dkey-276j7.1	4	1	1.27424	-0.740936
2622	akr1a1b	4	1	2.35839	-0.971677
2623	prpf38a	4	1	1.44476	-1.0896
2700	eefsec	4	1	1.60512	-0.665966
2764	slc25a55a	4	1	1.58415	-0.309235
2786	blcap	4	1	1.73849	-0.70454
2790	cox6c	4	1	1.86303	-0.958947
2890	si:ch211-162e15.3	4	1	2.21049	-1.00197
2916	dcun1d1	4	1	1.39983	-0.807772
2930	cope	4	1	1.8445	-0.920701
2936	ap2m1a	4	1	2.04287	-1.04634
2940	sec22ba	4	1	1.31359	-1.14874
3025	selenof	4	1	1.69382	-1.095
3029	gtf2b	4	1	1.59228	-0.732555
3074	rabggtb	4	1	1.71996	-0.820199
3075	acadm	4	1	1.57861	-1.10498
3084	impa1	4	1	1.95582	-0.65623
3132	fastk	4	1	2.40455	-1.28049
3176	copa	4	1	1.70608	-0.93462
3206	copb2	4	1	1.91676	-0.761909
3217	gbp1	4	1	1.85289	-0.602955
3236	kif5ba	4	1	1.3667	-1.08145
3240	sdhc	4	1	2.18904	-1.08508
3327	mbd3a	4	1	1.7428	-0.384496
3329	sf3a2	4	1	2.25074	-0.829608
3357	tpp2	4	1	1.57654	-0.4344
3497	gtf2e2	4	1	1.56804	-0.837247
3528	ndufb6	4	1	1.89649	-0.752194
3549	psip1a	4	1	1.80581	-0.519144
3602	gtf2f2a	4	1	2.01456	-0.706495
3632	zgc:56493	4	1	1.69187	-1.12497
3645	mogs	4	1	2.00936	-0.800514
3667	ndufs8a	4	1	1.44373	-0.980154
3680	trappc5	4	1	1.72462	-0.73147
3701	atp5md	4	1	1.93091	-1.01535
3712	mdh1aa	4	1	1.65735	-1.02211
3728	prdx2	4	1	2.30628	-1.10771
3731	rad23aa	4	1	1.90047	-1.01732
3827	parn	4	1	1.50241	-1.02174
3846	ndufb3	4	1	2.27413	-0.899508
3852	zgc:101851	4	1	2.3228	-1.16374
3868	CIR1	4	1	1.48398	-0.432066
3957	ndufv3	4	1	1.94646	-0.681773
3979	txndc9	4	1	1.55252	-0.777272
3981	zgc:162944	4	1	1.87092	-0.832598
4002	cops8	4	1	1.70688	-0.767601
4028	tex30	4	1	1.52118	-0.646998
4046	fdx1	4	1	1.28716	-0.967889
4055	tfg	4	1	1.48468	-0.438643
4162	hdac4	4	1	2.27158	-1.10919
4201	lcp1	4	1	1.54086	-1.04632
4265	psmd4b	4	1	2.06021	-0.804239
4278	abhd16a	4	1	1.68631	-0.852859
4363	cops7a	4	1	1.94786	-0.713297
4398	ywhabl	4	1	1.60051	-0.699658
4444	alg2	4	1	1.76625	-0.658595
4451	si:ch211-197h24.6	4	1	1.96919	-0.669593
4498	mboat7	4	1	1.97807	-0.944952
4513	akirin1	4	1	1.69292	-0.554273
4563	zgc:77056	4	1	1.91064	-1.14162
4585	psmc4	4	1	2.09304	-0.717582
4606	psma2	4	1	1.77237	-0.966125
4617	gapdhs	4	1	1.56244	-0.831516
4622	rbm8a	4	1	1.89979	-0.750032
4634	ubqln4	4	1	2.11771	-0.660915
4795	grcc10	4	1	1.52732	-0.605247
4820	psma6b	4	1	1.53934	-0.864138
4821	psma8	4	1	1.53689	-0.952913
4846	tmem165	4	1	1.80628	-0.933601
4879	churc1	4	1	1.87134	-0.581251
4882	gtf2h5	4	1	1.51149	-0.817163
4986	sf3b6	4	1	1.52609	-0.887606
4996	abracl	4	1	1.3429	-0.902444
5048	tmed10	4	1	1.81341	-0.807507
5111	actr10	4	1	1.58588	-0.674457
5114	znf410	4	1	1.58444	-0.220317
5186	bcap31	4	1	1.64006	-0.818057
5214	ccdc124	4	1	1.80673	-0.556545
5221	rhoaa	4	1	1.46116	-0.373692
5222	ndufb11	4	1	1.88187	-1.14816
5343	atp5pb	4	1	1.31622	-1.05849
5355	taf10	4	1	1.59352	-0.683884
5371	zgc:136971	4	1	1.87165	-1.05031
5407	p2rx4b	4	1	1.87978	-0.560658
5411	smarcb1a	4	1	1.61984	-0.615998
5452	cox6a1	4	1	1.7516	-0.933186
5456	mlec	4	1	2.30559	-0.859053
5465	fahd2a	4	1	1.27678	-0.761096
5466	zgc:152830	4	1	1.6162	-0.879719
5486	praf2	4	1	2.16002	-1.07764
5489	tti2	4	1	2.18373	-1.08269
5491	ywhabb	4	1	1.46228	-0.769137
5506	dpp9	4	1	1.5807	-0.25804
5508	ndufa7	4	1	2.27728	-0.776768
5518	fkbp1aa	4	1	1.97842	-0.760004
5643	psma3	4	1	2.13524	-0.72089
5708	smndc1	4	1	2.02501	-0.563157
5721	atp6v1ba	4	1	1.82375	-0.668499
5753	commd9	4	1	1.56721	-0.510521
5761	hmgcl	4	1	2.22649	-0.928693
5805	scfd1	4	1	1.44466	-0.759463
5819	ccdc32	4	1	1.63112	-1.07558
5820	ivd	4	1	1.22328	-0.845976
5825	cinp	4	1	1.24827	-0.779392
5879	mrpl33	4	1	1.74237	-1.03182
5886	gskip	4	1	1.78407	-0.802123
5915	vcpkmt	4	1	1.77004	-0.741961
5931	cox7a2a	4	1	2.05273	-0.906607
5939	psen1	4	1	1.43335	-0.692064
5941	trappc12	4	1	2.25445	-1.04863
5997	fnta	4	1	1.67793	-0.835586
6011	aup1	4	1	1.50526	-0.876221
6037	ube2d2	4	1	1.47698	-0.485038
6059	commd5	4	1	1.88891	-1.00723
6146	nudcd2	4	1	2.18684	-0.742369
6181	lman2	4	1	1.68233	-0.72745
6212	cfl1	4	1	1.65803	-0.68077
6247	rab41	4	1	1.97255	-0.940264
6252	ndufa1	4	1	1.72247	-0.92335
6297	hnrnpa0l.1	4	1	1.25992	-0.840771
6299	uqcrq	4	1	2.1674	-0.921381
6306	taf7	4	1	1.47694	-0.478815
6345	si:ch211-235e9.6	4	1	2.10514	-0.953214
6371	abhd18	4	1	1.86007	-0.599775
6407	psmb1	4	1	1.9903	-0.652985
6467	si:dkey-33c12.4	4	1	1.86341	-1.06332
6473	prdx3	4	1	2.28192	-1.0825
6509	ap5s1	4	1	1.4087	-0.811399
6541	selenou1a	4	1	2.17536	-0.941697
6545	fam204a	4	1	1.37835	-0.719573
6560	kif1bp	4	1	2.08956	-1.05153
6700	lgals3a	4	1	1.36548	-0.93257
6758	mgst3b	4	1	1.20711	-0.704064
6788	gpatch11	4	1	1.80012	-0.614373
6859	prpf18	4	1	1.63372	-0.525892
6878	hsbp1b	4	1	1.4585	-0.88372
6893	ube2na	4	1	1.73743	-0.653644
6904	si:ch211-218c6.8	4	1	1.86915	-1.23267
6937	aagab	4	1	1.61486	-0.677492
7013	CU463109.1	4	1	1.80612	-1.00965
7066	rnf7	4	1	1.31766	-0.967835
7074	psmd8	4	1	2.11212	-0.589272
7076	napab	4	1	1.65166	-0.32514
7080	arfgap2	4	1	1.57414	-0.765424
7170	aarsd1	4	1	2.07096	-0.944131
7218	emc9	4	1	1.63278	-0.792552
7261	ccz1	4	1	1.31137	-0.833215
7328	pigf	4	1	2.03041	-0.746439
7366	nfe2l1b	4	1	1.57247	-0.46354
7367	cbx1b	4	1	1.53648	-0.650005
7386	nat9	4	1	1.36576	-0.798038
7413	tbcc	4	1	2.00348	-0.853353
7419	chmp6b	4	1	1.57607	-0.855242
7449	fh	4	1	1.70622	-0.977149
7558	psmb8a	4	1	1.83376	-0.716926
7560	psmb12	4	1	1.83708	-0.788614
7561	psmb9a	4	1	1.9347	-0.8418
7698	cndp2	4	1	1.68361	-0.48502
7743	csnk2b	4	1	1.94078	-0.620099
7761	med10	4	1	1.33555	-0.55935
7762	ndufs6	4	1	2.0424	-0.667332
7825	si:rp71-45k5.4	4	1	1.69488	-0.66265
7826	zgc:91910	4	1	2.08772	-0.540715
7856	sem1	4	1	2.0079	-0.647223
7868	psmb4	4	1	1.74835	-0.71451
7894	uqcrb	4	1	1.74278	-0.91514
7909	psmb2	4	1	1.72183	-0.874369
7911	ncdn	4	1	1.76395	-0.920223
7953	cul3b	4	1	1.45001	-1.05094
7998	si:ch1073-228b5.2	4	1	1.51384	-0.945274
8012	trappc4	4	1	1.7131	-0.702798
8060	cltcb	4	1	1.62805	-0.178127
8156	blmh	4	1	1.53119	-0.725589
8368	adrm1	4	1	2.19235	-0.805101
8456	dpm1	4	1	2.14235	-0.917338
8491	zbtb48	4	1	1.21634	-0.750087
8527	MYL6 (1 of many)	4	1	1.52556	-0.730388
8536	lzic	4	1	1.5814	-0.184924
8671	eif4e2rs1	4	1	1.79247	-0.620107
8673	psmb6	4	1	1.57577	-0.627721
8674	trappc1	4	1	1.35303	-0.411348
8750	uqcr10	4	1	2.10528	-0.904095
8770	tbca	4	1	2.25479	-0.969872
8813	phpt1	4	1	1.8255	-0.367609
8821	idh3b	4	1	2.16356	-0.656307
8828	ube2g1b	4	1	2.39294	-1.10613
8866	diablob	4	1	1.65211	-0.307774
8871	wdr73	4	1	1.30443	-0.861985
8939	fkbp2	4	1	1.92968	-1.22267
8952	otub1a	4	1	1.59638	-0.771214
9027	taf9	4	1	1.64433	-0.322535
9039	pigs	4	1	1.92572	-0.494765
9046	nsrp1	4	1	1.65531	-0.786255
9050	pomp	4	1	1.76227	-0.710367
9053	yipf5	4	1	2.0839	-0.61329
9071	sept8a	4	1	2.10948	-0.957293
9077	ik	4	1	1.8566	-0.864122
9078	ndufa2	4	1	2.25154	-0.870971
9082	ammecr1	4	1	1.3024	-0.744079
9088	skp1	4	1	1.54113	-0.852927
9103	tegt	4	1	1.52946	-0.56643
9169	babam1	4	1	1.58574	-0.798147
9198	psmd14	4	1	2.02447	-0.599061
9204	zgc:77929	4	1	2.26261	-0.881496
9243	sgta	4	1	2.21133	-0.964657
9253	tada3l	4	1	1.97396	-0.657093
9272	psmd6	4	1	2.16932	-0.740478
9338	dynlrb1	4	1	1.85739	-0.557008
9368	wdr83os	4	1	2.10712	-0.756246
9398	psma5	4	1	2.17971	-0.789528
9401	card19	4	1	1.54486	-0.189327
9433	zgc:175088	4	1	1.27446	-0.854912
9458	tbce	4	1	1.74606	-0.670518
9487	vps26c	4	1	1.96556	-0.923869
9497	srsf9	4	1	1.43482	-0.857242
9512	ube2l3a	4	1	1.65992	-0.939444
9522	snx30	4	1	2.24703	-1.17105
9543	reep5	4	1	1.89697	-1.11454
9603	hsdl2	4	1	1.45185	-0.82767
9607	cops4	4	1	1.88217	-0.580561
9616	hdhd2	4	1	1.79403	-0.941282
9638	isoc1	4	1	1.37739	-0.863418
9695	chordc1b	4	1	2.00526	-1.12834
9714	faub	4	1	1.72905	-0.730429
9841	tmem167a	4	1	1.44059	-0.794724
9865	ppiab	4	1	1.74373	-0.928963
9897	zgc:56095	4	1	2.26876	-1.02486
9903	tmem14ca	4	1	2.19255	-0.87552
9906	uba5	4	1	1.71993	-0.715174
9920	prpf4bb	4	1	2.17767	-0.734702
9926	pdcd6	4	1	2.09838	-0.871737
9934	eloca	4	1	1.61662	-0.368823
10009	cops5	4	1	2.19895	-0.856832
10015	ndufb4	4	1	1.45694	-1.03788
10034	cops9	4	1	1.64159	-0.709163
10087	cdk5	4	1	1.42612	-0.576444
10115	h3f3d	4	1	1.35596	-0.512151
10156	sdhb	4	1	2.07435	-0.801567
10159	slc25a20	4	1	2.12116	-0.979715
10163	necap2	4	1	2.34415	-1.15046
10231	mydgf	4	1	2.15381	-0.800971
10355	bzw1a	4	1	1.39217	-0.834283
10412	si:dkey-78l4.14	4	1	2.19535	-0.577913
10536	commd2	4	1	1.67705	-1.01374
10594	tmem258	4	1	1.75578	-1.17838
10613	psma4	4	1	1.89841	-0.724786
10618	cat	4	1	2.01158	-1.04007
10641	psmd13	4	1	1.82773	-0.677162
10678	ciapin1	4	1	2.18019	-0.768353
10782	usp3	4	1	1.64259	-0.347426
10826	cops2	4	1	1.74873	-0.694001
10949	psma1	4	1	1.65426	-0.924836
10995	PDCL3	4	1	1.79956	-0.788463
11022	NDUFA13	4	1	2.21318	-1.09853
55	CU928073.1	5	1	3.23281	-3.21799
56	znf800b	5	1	3.07491	-3.54956
67	CU468915.1	5	1	3.08803	-3.4246
70	tigarb	5	1	3.25495	-3.50871
80	BX324164.4	5	1	3.04787	-3.39799
115	ttll12	5	1	3.34969	-3.57652
202	bcat1	5	1	3.0876	-3.01266
295	si:dkey-199m13.5	5	1	2.79715	-2.63487
318	znf1051	5	1	2.99681	-3.20639
346	znf1036	5	1	2.83094	-2.38887
352	si:ch211-245n8.4	5	1	2.8716	-2.58784
362	zgc:174275	5	1	2.72826	-2.64462
383	CT956002.2	5	1	2.4419	-3.03857
558	efl1	5	1	3.31956	-3.54099
562	sdhaf2	5	1	2.82091	-2.64894
581	rcn1	5	1	3.01073	-3.1281
587	prmt3	5	1	3.39156	-3.52541
718	cd99l2	5	1	3.45655	-3.03114
833	ddx28	5	1	3.1778	-3.5111
906	smarcd3b	5	1	2.67942	-3.20076
908	arl8	5	1	2.59446	-2.80679
987	aprt	5	1	2.95767	-2.75619
1158	elac1	5	1	3.28788	-3.55263
1161	slc1a3a	5	1	2.93806	-3.29522
1212	CABZ01088700.1	5	1	3.37398	-3.49782
1220	poli	5	1	3.0704	-3.41247
1239	si:ch211-225b11.1	5	1	3.06412	-3.34588
1301	trmt2a	5	1	3.56343	-3.35629
1557	erap2	5	1	3.19711	-3.33777
1564	sat2b	5	1	2.51216	-2.69085
1578	cd180	5	1	2.20762	-3.78468
1603	pisd	5	1	3.16102	-3.35182
1618	lig3	5	1	2.87675	-2.27637
1656	pappab	5	1	3.33643	-3.23697
1708	aldh2.2	5	1	3.23473	-3.02167
1781	zgc:173517	5	1	2.47541	-3.133
1849	dhrs7b	5	1	3.08608	-3.21916
1947	si:dkey-68o6.5	5	1	2.64215	-3.72299
1980	hsp70.2	5	1	2.58483	-2.67163
2015	alg1	5	1	2.76921	-3.43601
2026	slc25a39	5	1	2.99426	-3.30185
2040	BX682556.1	5	1	3.07976	-3.56665
2075	prr12b	5	1	2.99888	-3.52764
2126	timm29	5	1	2.78694	-2.95007
2214	zgc:194207	5	1	2.85951	-2.5469
2257	rsad1	5	1	2.83135	-2.97322
2357	FP017215.1	5	1	3.39669	-3.3522
2370	si:zfos-169g10.3	5	1	2.78975	-2.31535
2381	ntan1	5	1	3.15816	-3.5682
2389	hyi	5	1	3.18175	-3.60842
2409	mtif2	5	1	2.76595	-2.28398
2430	nfil3-5	5	1	2.56508	-3.56418
2435	si:dkey-217d24.6	5	1	3.20601	-3.64456
2534	setd5	5	1	2.69795	-2.47106
2544	polg2	5	1	2.64868	-2.60524
2574	si:ch73-194h10.2	5	1	2.39817	-3.21192
2599	ttc4	5	1	3.44912	-3.22064
2662	slc48a1b	5	1	2.84212	-2.92378
2666	c1galt1b	5	1	2.99497	-2.86427
2703	sirt4	5	1	3.00865	-3.06939
2715	hemk1	5	1	2.9891	-3.43204
2732	trnt1	5	1	2.87022	-3.07544
2734	mitfa	5	1	3.24804	-3.30005
2739	shq1	5	1	3.31233	-3.521
2746	h6pd	5	1	3.20773	-3.05537
2875	eif2b5	5	1	3.43008	-3.40088
2945	nsun4	5	1	3.36346	-3.56794
2974	hccsa.1	5	1	3.25616	-3.43655
3049	tgfbr1a	5	1	3.08832	-3.67745
3054	nr2f6a	5	1	3.4234	-3.32193
3104	tmem70	5	1	2.88716	-3.0497
3192	si:rp71-1g18.1	5	1	2.97917	-3.46991
3216	gbp2	5	1	2.69147	-2.86684
3247	ece2a	5	1	3.15225	-3.5078
3249	eif4e2	5	1	3.01394	-3.2107
3261	ftr23	5	1	2.77041	-3.35079
3262	fzd8b	5	1	2.81361	-3.24837
3361	trmt10c	5	1	3.13397	-3.31662
3390	fastkd2	5	1	3.56261	-3.36263
3415	rnf175	5	1	2.84658	-2.88978
3432	b4galt1	5	1	2.99509	-3.06546
3439	pcdh10a	5	1	2.40233	-3.82819
3445	BX530018.2	5	1	2.92741	-2.31929
3496	qdprb1	5	1	2.82141	-2.59057
3514	gatb	5	1	2.90205	-2.83169
3526	pdcd4a	5	1	3.15001	-3.72164
3556	cbsa	5	1	3.2332	-3.59032
3573	dachc	5	1	3.1548	-3.39782
3607	mmaa	5	1	2.57743	-3.2771
3690	agpat3	5	1	2.71672	-2.75794
3707	gstcd	5	1	3.11862	-3.59214
3739	acy3.1	5	1	2.95577	-3.09082
3763	nthl1	5	1	2.66395	-2.71487
3791	slc25a10	5	1	2.65919	-2.85594
3837	zgc:158619	5	1	2.49775	-2.71284
3853	dbi	5	1	2.76587	-2.7231
3891	tmem182a	5	1	3.47777	-3.27678
3952	si:dkey-239h2.3	5	1	3.10494	-3.67379
4016	esd	5	1	2.64003	-2.74234
4113	slc15a2	5	1	2.67721	-2.91394
4116	hacd2	5	1	3.16304	-3.21083
4135	hibch	5	1	2.74256	-2.37013
4152	si:dkey-10c21.1	5	1	3.20934	-3.60179
4242	pmvk	5	1	2.47798	-3.35573
4276	ino80e	5	1	2.52885	-3.74794
4337	gtf3c6	5	1	3.178	-3.50087
4394	si:dkey-56f14.7	5	1	2.3208	-3.80199
4406	zgc:66448	5	1	3.39409	-3.51549
4457	si:dkey-12j5.1	5	1	3.1131	-3.14509
4469	rrnad1	5	1	2.9442	-3.57868
4481	fam210ab	5	1	3.5413	-3.44624
4607	mrpl32	5	1	3.08765	-2.95295
4696	rpf2	5	1	3.10243	-3.41852
4724	rars2	5	1	2.85399	-3.42305
4759	sirt5	5	1	2.68509	-2.81561
4776	rdh14b	5	1	3.13958	-3.52451
4808	fam20b	5	1	2.52244	-2.58394
4810	coa7	5	1	3.13639	-3.43383
4865	pfas	5	1	2.80282	-2.92
4872	paics	5	1	2.94747	-3.11186
4925	taf1b	5	1	3.50528	-3.36423
5070	riox1	5	1	3.26278	-3.02997
5074	im:7140055	5	1	3.07361	-3.22813
5088	naprt	5	1	3.02567	-3.18514
5091	pycr3	5	1	3.25191	-2.95372
5101	slc25a47a	5	1	2.84263	-2.94891
5126	spinb	5	1	2.80569	-2.81114
5166	grip2a	5	1	2.85098	-3.72995
5182	uxt	5	1	3.29421	-3.26151
5314	si:ch211-196c10.15	5	1	3.3976	-3.15578
5370	ifrd2	5	1	3.26724	-3.02125
5377	slc16a1b	5	1	2.76947	-2.96835
5445	eif2d	5	1	2.81756	-2.53771
5449	si:ch211-198d23.1	5	1	3.37148	-3.31591
5453	zgc:162025	5	1	3.29369	-3.13314
5591	supt3h	5	1	2.76964	-3.00123
5631	zgc:109986	5	1	3.03234	-3.16441
5637	jmjd7	5	1	3.03307	-2.95913
5649	khk	5	1	2.55924	-3.7256
5704	p4ha1b	5	1	3.05064	-3.4138
5706	mgmt	5	1	3.08873	-3.38974
5812	nhsl1a	5	1	3.3726	-3.39473
5817	rpusd2	5	1	3.42071	-3.41112
5818	pcmtl	5	1	2.3853	-3.3394
5839	smyd2a	5	1	3.37733	-3.18094
5885	mocs3	5	1	2.76611	-2.79602
5906	aldh6a1	5	1	2.74251	-2.49226
5925	tfb1m	5	1	3.36738	-3.42952
5927	mthfd1b	5	1	3.11673	-3.23
5947	angel1	5	1	2.88797	-3.21042
5988	fgf18a	5	1	3.38804	-3.22506
6015	elp1	5	1	2.94797	-2.36388
6043	eif1ad	5	1	2.85041	-2.79331
6046	zgc:162144	5	1	2.79698	-3.03452
6048	tgfb2l	5	1	2.80872	-3.75154
6089	si:dkey-102m7.3	5	1	3.31444	-3.46353
6164	klhl3	5	1	2.45053	-3.03891
6192	pin4	5	1	2.90493	-2.48992
6304	pcdh19	5	1	2.41437	-3.81549
6319	grhpra	5	1	2.57814	-3.07012
6344	si:ch211-235e9.8	5	1	3.10178	-3.56965
6380	exosc3	5	1	3.39223	-3.16609
6385	CU469526.1	5	1	3.43865	-3.24383
6413	gclc	5	1	3.56382	-3.15014
6464	thada	5	1	2.51887	-3.50402
6472	sfxn4	5	1	3.25439	-3.44356
6486	ube2d3	5	1	2.72283	-2.38667
6498	metap1	5	1	2.87835	-3.32951
6524	kcnma1a	5	1	2.35025	-3.76478
6557	supv3l1	5	1	3.26674	-3.19255
6580	fuom	5	1	2.75182	-3.50958
6595	pcbd1	5	1	3.21133	-2.95416
6633	rassf4	5	1	2.34067	-3.77926
6649	syt14a	5	1	3.38237	-3.35417
6662	ndufaf1	5	1	3.21666	-3.30192
6701	gmfb	5	1	2.72727	-2.56486
6705	l2hgdh	5	1	2.92656	-2.72775
6717	snapc1b	5	1	2.79075	-2.30556
6731	slc25a28	5	1	2.97423	-2.92826
6765	mtrf1l	5	1	2.80687	-2.72966
6780	ntpcr	5	1	2.74467	-3.02178
6808	sdr42e1	5	1	3.04253	-3.06509
6837	spata5l1	5	1	2.85632	-2.79732
6849	cd9a	5	1	3.07197	-2.99327
6881	utp4	5	1	3.30062	-3.47271
6883	uri1	5	1	2.63667	-2.59506
6971	nr2f2	5	1	2.30048	-3.78958
7004	mthfsd	5	1	3.51463	-3.24953
7012	v2ra18	5	1	3.25516	-3.50714
7029	qpctla	5	1	3.08851	-3.01441
7063	tsen34	5	1	3.2479	-3.47367
7117	st7	5	1	3.24047	-3.51865
7146	dcxr	5	1	2.70744	-2.41551
7236	plxdc1	5	1	2.34987	-3.78079
7241	rpp30	5	1	3.38922	-3.48572
7290	gspt1	5	1	2.70478	-3.18372
7293	cpped1	5	1	2.81502	-2.55392
7317	mtpap	5	1	3.17051	-3.14741
7326	gch2	5	1	2.30895	-3.77314
7336	glud1b	5	1	2.6256	-2.54002
7357	spata20	5	1	2.68951	-2.72095
7363	pnpo	5	1	2.80651	-2.75596
7400	sfxn2	5	1	2.58605	-2.79936
7515	hgh1	5	1	3.57857	-3.45557
7524	smim13	5	1	2.67878	-2.74542
7612	si:ch73-347e22.4	5	1	3.17099	-3.30045
7650	hivep3a	5	1	2.17577	-3.78928
7682	hibadha	5	1	2.84758	-3.32157
7724	mtx1b	5	1	2.80313	-2.28283
7750	znrd1	5	1	2.83332	-2.2111
7753	vars2	5	1	2.87174	-2.79986
7800	zgc:91944	5	1	2.68226	-2.84426
7803	rida	5	1	3.05447	-3.08584
7816	otud6b	5	1	3.00183	-2.96317
7848	efcab1	5	1	2.66171	-3.48188
7878	nkain1	5	1	3.29255	-3.22328
7921	csf3b	5	1	3.12114	-3.76687
7996	atm	5	1	2.92817	-2.85413
8036	sars2	5	1	3.10297	-3.1872
8054	mos	5	1	2.80177	-2.5978
8132	cluha	5	1	3.54708	-3.4097
8160	eml2	5	1	2.95651	-3.79547
8168	tsku	5	1	3.50697	-3.3614
8340	ftr57	5	1	2.86675	-2.92093
8374	eif4ba	5	1	2.84657	-3.15761
8397	exosc10	5	1	3.40831	-3.27588
8404	si:dkeyp-100a5.4	5	1	3.29691	-3.57068
8451	tktb	5	1	2.80059	-2.68098
8482	ttll10	5	1	2.43773	-3.76649
8513	adcy6b	5	1	2.36153	-3.62232
8543	dvl1a	5	1	2.33718	-3.68865
8545	ccdc187	5	1	2.74731	-2.94675
8571	mylk2	5	1	2.38707	-3.60141
8660	zgc:174862	5	1	3.0765	-3.34813
8717	zgc:194215	5	1	3.048	-3.15766
8736	camsap1a	5	1	3.3347	-3.52175
8777	sdad1	5	1	3.17193	-3.43747
8920	tmem223	5	1	2.91776	-2.91619
8926	tmsb	5	1	2.48219	-3.67023
8954	cxxc5a	5	1	2.55675	-3.73664
8993	hmgb3b	5	1	2.90403	-2.87172
9012	znf346	5	1	2.79834	-2.44591
9019	amot	5	1	2.71668	-2.56208
9037	dynll2b	5	1	2.90092	-2.59137
9041	mrm3b	5	1	3.3219	-3.37219
9107	slc11a2	5	1	3.07392	-3.39549
9108	mettl1	5	1	3.20958	-3.3778
9109	pdrg1	5	1	3.15385	-3.51552
9147	pusl1	5	1	2.82356	-3.3691
9167	dda1	5	1	3.27405	-2.91566
9256	slc25a26	5	1	2.93862	-2.95667
9303	nfs1	5	1	2.83585	-2.80203
9408	AL928854.1	5	1	3.52754	-3.46682
9430	tas1r3	5	1	2.01205	-3.78041
9437	akr7a3	5	1	3.36482	-3.38496
9476	pycr1b	5	1	3.18461	-3.23427
9485	riox2	5	1	3.29232	-3.36209
9490	erg	5	1	2.91862	-3.15017
9503	setd9	5	1	2.91952	-2.85892
9524	lyrm7	5	1	3.41206	-3.12722
9535	auh	5	1	2.90893	-2.56718
9558	mat2aa	5	1	3.2807	-3.11048
9576	si:dkey-27b3.4	5	1	3.2634	-3.06448
9586	mrrf	5	1	2.8072	-2.86098
9632	aldh7a1	5	1	2.91621	-2.82373
9711	rab1bb	5	1	2.85623	-2.46721
9762	cfap298	5	1	2.79774	-2.52722
9788	uspl1	5	1	3.50088	-3.35179
9867	lancl2	5	1	2.84323	-2.31374
9900	txndc5	5	1	2.81307	-2.60445
9901	bloc1s5	5	1	2.48597	-3.59383
9904	tgif1	5	1	3.21916	-3.34376
9911	myca	5	1	3.13479	-3.32522
9912	CT573344.1	5	1	2.79964	-3.73459
9940	ngdn	5	1	3.24913	-3.16459
9964	tpk1	5	1	2.85596	-2.89929
10052	ccl34b.8	5	1	2.02888	-3.78651
10074	trdmt1	5	1	3.39199	-3.59086
10107	tsr3	5	1	3.1614	-3.38122
10147	top1mt	5	1	3.31885	-3.27358
10158	ndufaf3	5	1	2.84579	-2.83392
10171	cdkn1a	5	1	2.69219	-2.41585
10178	zgc:153675	5	1	2.79527	-2.379
10192	znf1169	5	1	2.49061	-3.36928
10202	zgc:173726	5	1	2.51582	-3.48383
10361	rpp21	5	1	3.39023	-3.32916
10372	dph5	5	1	3.55813	-3.4227
10431	shdb	5	1	2.83107	-2.83072
10461	polr3f	5	1	3.25119	-3.40065
10475	si:dkey-44g23.5	5	1	3.2451	-3.49047
10482	jagn1b	5	1	2.8483	-3.06124
10525	acy1.1	5	1	3.1539	-3.50045
10544	rbbp9	5	1	3.02385	-3.08339
10564	yars2	5	1	3.31587	-3.58057
10566	mrps35	5	1	3.19607	-3.11217
10567	adck2	5	1	2.37918	-3.47134
10587	morc2	5	1	2.75801	-2.53236
10686	cyb5r2	5	1	2.91482	-2.85978
10699	setd6	5	1	3.44226	-3.13978
10755	immp2l	5	1	2.8944	-2.90916
10800	etfbkmt	5	1	3.54915	-3.42516
10835	ice2	5	1	2.56055	-3.03905
10841	rps27l	5	1	2.70859	-3.04152
10844	adat1	5	1	2.40468	-3.61401
10846	tmem231	5	1	2.82302	-2.35635
10972	CABZ01084391.1	5	1	2.68166	-2.81873
11009	CABZ01032488.1	5	1	2.745	-2.72823
11013	taco1.1	5	1	3.29595	-3.13201
2	tbk1	6	1	-2.86379	-0.240349
23	zmp:0000000711	6	1	-3.6279	0.130772
53	pik3cg	6	1	-3.09058	0.104173
127	tmem243b	6	1	-2.86711	-0.324273
141	tspan11	6	1	-3.15428	0.118878
147	si:dkey-222f8.3	6	1	-3.07546	-0.152547
179	ube2h	6	1	-3.46438	-0.226226
189	btg1	6	1	-3.77065	0.0706699
229	atp6v1f	6	1	-3.46638	-0.374467
255	cd36	6	1	-3.7014	0.00561184
262	celf2	6	1	-3.21761	0.00791014
273	tmcc3	6	1	-3.40163	0.195744
308	si:ch211-64i20.3	6	1	-3.31903	-0.485507
311	si:dkeyp-4c4.2	6	1	-2.76175	0.371232
428	ms4a17a.6	6	1	-3.71125	-0.143978
443	pacsin2	6	1	-2.75304	-0.288101
466	si:dkey-83f18.10	6	1	-3.36181	-0.211351
606	DTX4	6	1	-2.99068	-0.0282808
607	si:ch211-119e14.1	6	1	-3.48799	0.102884
671	si:dkey-165a24.10	6	1	-3.2064	-0.419131
723	rnaseka	6	1	-3.12669	-0.244745
754	tmem9b	6	1	-3.59653	-0.0774417
762	gfod2	6	1	-2.8632	-0.30387
793	mtmr10	6	1	-3.21416	0.124992
797	casc4	6	1	-3.50298	0.118372
867	atg13	6	1	-2.53905	-0.0609386
980	pacsin3	6	1	-2.58363	-0.464703
994	ist1	6	1	-2.75999	-0.135966
1002	camk2d1	6	1	-3.20894	-0.282751
1089	slc35c1	6	1	-2.65339	-0.325795
1090	tollip	6	1	-3.17541	-0.19015
1120	gb:bc139872	6	1	-3.68426	-0.305283
1148	sat1a.2	6	1	-3.01536	-0.35367
1154	zgc:110796	6	1	-3.79579	0.0157761
1206	taok3a	6	1	-2.97579	0.289072
1209	xbp1	6	1	-3.53959	-0.541833
1217	zdhhc8b	6	1	-3.72159	-0.0939366
1230	kctd10	6	1	-3.84562	-0.290948
1237	ISCU (1 of many)	6	1	-3.30463	-0.461491
1246	si:ch73-92i20.1.1	6	1	-2.8529	-0.184576
1267	chmp1b	6	1	-3.24171	-0.286786
1278	kat5a	6	1	-3.44117	-0.347972
1286	gabarapa	6	1	-3.33297	-0.228716
1296	atp6v1aa	6	1	-2.47599	-0.263851
1298	znf703	6	1	-3.57195	-0.398315
1522	ifngr2	6	1	-2.64615	-0.334232
1580	CU207241.1	6	1	-3.83563	-0.4716
1614	rabep1	6	1	-3.2355	0.216569
1640	selenow1	6	1	-3.58221	-0.0119126
1714	mob1a	6	1	-2.61673	-0.22565
1775	sumo2b	6	1	-3.05931	-0.523377
1792	crebbpb	6	1	-2.54803	-0.234576
1813	si:ch73-106n3.1	6	1	-3.29207	-0.102215
1814	si:ch73-106n3.2	6	1	-3.11179	-0.0807799
1855	atp6v0ca	6	1	-2.61765	-0.345306
1865	atp6v0a1a	6	1	-2.63169	-0.33091
1913	fam117aa	6	1	-3.16241	-0.00316831
1966	smurf2	6	1	-3.12442	0.353116
1969	grb2b	6	1	-3.6523	0.155085
2021	rac2	6	1	-3.73136	-0.160133
2043	coro1a	6	1	-3.70267	-0.387248
2079	si:ch73-248e21.1	6	1	-2.8839	-0.292254
2124	si:dkey-204f11.64	6	1	-3.8707	-0.206723
2138	crlf3	6	1	-2.51506	-0.141887
2161	retreg3	6	1	-3.509	0.0795714
2197	actb2	6	1	-3.8418	-0.200842
2202	arpc1b	6	1	-3.83059	-0.218732
2279	stxbp2	6	1	-2.50539	-0.169176
2373	grap2b	6	1	-3.47286	-0.00549331
2443	zgc:64065	6	1	-3.08732	0.0982217
2457	cobll1a	6	1	-3.45429	0.188919
2482	cxcr4a	6	1	-3.57866	0.219143
2485	pnkd	6	1	-3.57468	-0.446464
2605	jak1	6	1	-3.06011	0.0796995
2618	mast2	6	1	-2.6676	-0.183118
2638	nos1apa	6	1	-2.73989	-0.388501
2639	nos1apa.1	6	1	-3.07785	-0.146058
2655	cyfip1	6	1	-3.01185	-0.146461
2661	bin2b	6	1	-2.81451	-0.0675777
2741	pdzrn3b	6	1	-3.07908	0.0106874
2765	tspan2a	6	1	-3.72377	0.159415
2773	gnas	6	1	-3.67213	0.0272453
2775	chmp4ba	6	1	-2.87266	-0.364739
2851	si:ch73-40a17.3	6	1	-3.77793	-0.43908
3035	thap4	6	1	-2.58211	-0.297246
3057	cnn2	6	1	-3.7924	-0.239358
3081	tmem59	6	1	-3.51249	-0.281015
3088	lyn	6	1	-3.2968	0.096389
3167	klhl6	6	1	-2.64556	-0.324675
3274	sh3gl1a	6	1	-2.5865	-0.421389
3330	plekhj1	6	1	-3.02988	-0.137087
3331	zgc:92789	6	1	-3.71546	-0.0527069
3466	zgc:195282	6	1	-3.74308	0.0806434
3484	CT583646.2	6	1	-3.11389	-0.605824
3490	pax5	6	1	-2.97248	-0.174207
3652	si:ch73-109d9.3	6	1	-2.88725	0.285323
3681	pkn1a	6	1	-2.79773	0.244957
3786	prkacab	6	1	-3.47702	-0.10065
3797	COLGALT1 (1 of many)	6	1	-2.60052	-0.268909
3823	mvb12a	6	1	-2.5473	-0.305888
3829	sp6	6	1	-3.35936	-0.201992
3902	ube2al	6	1	-2.74945	-0.396148
3911	si:ch1073-394i4.1	6	1	-3.39846	-0.159021
3942	crfb4	6	1	-3.72764	0.0369885
3966	si:rp71-68n21.9	6	1	-2.86091	-0.20302
3994	gypc	6	1	-3.05039	-0.108074
4018	itm2bb	6	1	-3.38132	-0.207764
4022	arhgap15	6	1	-3.36496	-0.180503
4042	ptpn4a	6	1	-3.69197	-0.307857
4131	ikzf2	6	1	-2.95923	-0.23674
4133	abca12	6	1	-2.69095	-0.479455
4196	mospd2	6	1	-3.1543	-0.0137095
4255	cobl	6	1	-3.79457	-0.438316
4297	si:dkey-26c10.5	6	1	-3.17359	-0.238236
4312	zgc:162509	6	1	-2.73615	-0.489741
4353	tax1bp1b	6	1	-2.56083	-0.279164
4356	skap2	6	1	-3.27539	-0.116316
4375	shc1	6	1	-2.87559	-0.0495449
4420	mylipb	6	1	-2.64862	-0.452826
4432	cd79a	6	1	-3.67643	0.104667
4462	trim33l	6	1	-2.58655	-0.266853
4467	mef2d	6	1	-2.71115	-0.243009
4493	cdc42l	6	1	-2.61193	-0.087177
4508	fbxl4	6	1	-3.03607	-0.1236
4534	thrap3a	6	1	-3.30826	-0.0627326
4538	sh3bp5b	6	1	-3.19789	-0.0352502
4566	tgfbr2b	6	1	-2.83648	-0.369846
4571	ndufaf6	6	1	-3.55018	-0.0856338
4662	LO017938.1	6	1	-3.07935	0.0785252
4710	lyrm2	6	1	-2.6233	-0.411686
4780	cgrrf1	6	1	-3.1502	-0.276162
4787	ezrb	6	1	-3.64695	-0.288428
4797	suco	6	1	-3.67029	-0.307305
4809	ralgps2	6	1	-3.05854	-0.129961
4817	calm1b	6	1	-3.33614	0.0250161
4854	slain2	6	1	-2.66284	-0.164973
4970	arpc5b	6	1	-3.71379	-0.251097
5000	BX088686.1	6	1	-3.11204	0.121924
5023	man1a1	6	1	-3.33919	0.197772
5027	snx9b	6	1	-2.79561	0.00360815
5105	mgat2	6	1	-2.48308	-0.204121
5164	abtb1	6	1	-3.29398	-0.127849
5300	b3gnt7l	6	1	-3.41563	0.119114
5332	lamtor5	6	1	-3.69991	-0.103401
5345	si:dkey-183p4.10	6	1	-2.95606	-0.116271
5359	rhoab	6	1	-3.87849	-0.354705
5488	chmp4bb	6	1	-2.70866	-0.190757
5553	nadka.1	6	1	-2.77028	-0.378831
5556	gnb1a	6	1	-2.49773	0.0093301
5562	CABZ01066578.1	6	1	-3.03171	0.0249
5594	ephx2	6	1	-2.5936	-0.330901
5599	fuca2	6	1	-3.35108	-0.290205
5670	ptger2a	6	1	-3.60449	-0.410562
5687	foxn3	6	1	-3.27707	0.00770474
5729	yipf4	6	1	-3.34786	-0.209067
5791	id3	6	1	-3.75148	-0.197613
5802	hectd1	6	1	-2.97754	0.453328
5807	ehd4	6	1	-3.51201	-0.0267007
5843	rin3	6	1	-3.04011	-0.107117
5859	crip1	6	1	-3.75933	-0.0904488
5862	plekhh1	6	1	-2.53246	-0.375094
5888	npc2	6	1	-3.23944	-0.344959
5916	arf6b	6	1	-2.88837	-0.106741
5969	dele1	6	1	-3.83549	-0.2732
5974	rgs14a	6	1	-3.4574	-0.00598954
6016	slc44a1b	6	1	-3.232	0.242062
6080	magt1	6	1	-3.20055	-0.259798
6148	gabrb2	6	1	-3.65576	-0.0645421
6157	ndfip1	6	1	-2.65044	-0.343475
6178	CCDC69	6	1	-3.05322	-0.123022
6183	gpr137	6	1	-3.23142	-0.1139
6224	ccdc160	6	1	-3.02973	-0.249863
6231	slc9a6a	6	1	-2.74533	0.429498
6234	arhgef6	6	1	-3.81015	0.130199
6249	sowahd	6	1	-3.5397	-0.148753
6258	c1galt1c1	6	1	-2.82453	-0.323282
6301	zgc:101583	6	1	-3.17385	-0.0777459
6302	btk	6	1	-2.92952	-0.167754
6433	abcg2c	6	1	-2.65796	-0.419973
6492	gng2	6	1	-3.23138	0.0471475
6675	cst3	6	1	-3.67631	-0.173596
6749	glo1	6	1	-2.70409	-0.336059
6759	tmem50a	6	1	-2.73702	-0.285208
6793	blnk	6	1	-3.63598	0.0725273
6829	pdcd10a	6	1	-2.64499	-0.125853
6867	fam107b	6	1	-3.50289	-0.232502
6871	zgc:112052	6	1	-2.77519	-0.111084
6874	cotl1	6	1	-3.80796	-0.212645
6945	bida	6	1	-3.10873	0.112346
6996	mafa	6	1	-3.33212	0.0514615
7044	tmod2	6	1	-2.69176	-0.479761
7064	bcl7bb	6	1	-2.4352	-0.226878
7068	ddx6	6	1	-3.46374	0.236364
7101	st3gal4	6	1	-3.69747	-0.228198
7164	cd79b	6	1	-3.11114	-0.0529422
7183	adoa	6	1	-3.18821	0.350457
7270	bricd5	6	1	-2.5574	-0.383049
7316	map3k8	6	1	-3.49996	-0.101159
7322	foxn2b	6	1	-2.85599	-0.225666
7347	chmp2a	6	1	-2.80339	-0.352851
7353	nbr1a	6	1	-2.83805	-0.48005
7392	cybc1	6	1	-3.47147	0.00119529
7398	mfsd13a	6	1	-3.50873	0.13887
7447	fam53b	6	1	-3.58744	0.184067
7467	rgrb	6	1	-2.70972	-0.436845
7491	ppp1r18	6	1	-3.90765	-0.259626
7614	tpm3	6	1	-2.70924	-0.110589
7641	epb41a	6	1	-2.88297	-0.192889
7653	cited4a	6	1	-3.6424	-0.188499
7675	ppt2	6	1	-2.68773	-0.078648
7787	scin	6	1	-2.61811	-0.430189
7797	pag1	6	1	-3.7563	0.144697
7799	fuca1.1	6	1	-3.4574	-0.437396
7827	macf1a	6	1	-2.89988	0.431637
7833	ptp4a2b	6	1	-3.66936	0.0578127
7882	laptm5	6	1	-3.58153	-0.323403
7884	wasf2	6	1	-2.87398	-0.264478
7931	limk1a	6	1	-3.40747	-0.0368797
7946	lxn	6	1	-3.12722	-0.734343
8020	prkd2	6	1	-3.19507	0.378434
8065	CT573342.1	6	1	-2.94464	-0.352932
8067	CT573342.2	6	1	-3.67879	0.223533
8077	CU013548.1	6	1	-3.7338	-0.306541
8148	rilp	6	1	-2.97666	0.443838
8155	ssh2a	6	1	-3.29328	0.0696523
8182	wsb1	6	1	-2.92348	0.369618
8354	rbbp8l	6	1	-3.14506	-0.286358
8439	ccdc115	6	1	-3.21676	-0.296307
8493	casp9	6	1	-2.97577	-0.560066
8506	ada	6	1	-2.60762	-0.458956
8510	ptpn22	6	1	-3.73253	-0.481286
8538	pik3cd	6	1	-3.94219	-0.323676
8548	pcmtd2	6	1	-3.18194	-0.12131
8583	itga5	6	1	-2.47571	-0.435894
8587	dazap2	6	1	-2.78408	-0.254485
8645	otud3	6	1	-2.94748	-0.349505
8675	pfn1	6	1	-3.78807	-0.221861
8694	jak2a	6	1	-3.42152	0.129157
8701	oaz1b	6	1	-3.14867	-0.257199
8751	prodha	6	1	-3.69343	-0.297812
8761	fnbp1b	6	1	-2.99094	-0.108242
8842	crkl	6	1	-2.54503	-0.154046
8880	gig2i	6	1	-3.69581	-0.326987
8950	rasgrp2	6	1	-3.179	0.174778
8965	lcp2a	6	1	-2.75724	-0.154911
8983	zgc:123105	6	1	-2.6366	-0.342267
9000	ubtd2	6	1	-3.01925	-0.21268
9021	mpp1	6	1	-3.64455	0.190107
9134	ube2v1	6	1	-2.60289	-0.0296989
9252	arpc4l	6	1	-3.47704	-0.230418
9268	zmynd8	6	1	-3.68078	0.167252
9277	cdh4	6	1	-2.81858	-0.531385
9283	ikbke	6	1	-3.36912	0.127588
9297	zc3h11a	6	1	-2.91991	0.329848
9298	maf1	6	1	-2.91807	-0.232007
9381	fam43a	6	1	-3.70107	-0.0470054
9387	gnai2a	6	1	-3.81837	-0.174653
9392	setmar	6	1	-2.98779	-0.661497
9449	sptbn1	6	1	-2.70356	-0.148192
9473	tmc8	6	1	-3.72972	0.107674
9474	tmc6b	6	1	-2.72418	-0.285897
9521	slc46a2	6	1	-3.80857	0.00530718
9536	syk	6	1	-3.66764	0.128359
9541	zgc:114200	6	1	-3.16057	0.101831
9581	snx18b	6	1	-3.00419	-0.00662374
9592	strbp	6	1	-2.95625	-0.153428
9604	si:ch211-126i22.5	6	1	-2.60467	-0.419496
9656	BX323022.1	6	1	-3.147	-0.118669
9660	ppp3ccb	6	1	-3.88414	0.0970444
9666	letm2	6	1	-2.59742	-0.118937
9669	rassf2b	6	1	-2.94656	-0.0730508
9671	fbxw11b	6	1	-3.64682	0.160075
9705	si:dkey-5g14.1	6	1	-3.02642	-0.585522
9839	atg10	6	1	-3.34013	-0.148606
9843	mef2ca	6	1	-2.86963	0.426828
9888	abi1a	6	1	-3.76121	0.134952
9924	ccr9b	6	1	-3.05816	-0.202483
9939	ncoa2	6	1	-2.84156	-0.0587105
9959	commd3	6	1	-3.04838	-0.273652
9966	relch	6	1	-3.08469	-0.14051
10081	CR384099.1	6	1	-2.96045	-0.522219
10203	CU570894.1	6	1	-2.97869	-0.205052
10222	ticam1	6	1	-3.70678	-0.00571238
10232	tnfaip8l1	6	1	-3.84691	-0.30021
10248	si:rp71-36a1.3	6	1	-3.75583	0.24614
10251	si:dkey-19a16.2	6	1	-2.661	-0.261737
10284	si:ch211-213a13.1	6	1	-3.8539	-0.24191
10397	si:ch73-63e15.2	6	1	-2.97925	-0.138007
10400	borcs8	6	1	-2.54639	-0.237839
10456	ccdc50	6	1	-3.06222	-0.0889733
10484	cbx6a	6	1	-3.03533	0.108982
10495	add3a	6	1	-2.81633	-0.046943
10500	ssuh2.2	6	1	-3.36958	0.118907
10572	hps5	6	1	-3.22957	-0.073952
10575	cib1	6	1	-3.4082	-0.146279
10684	hipk3a	6	1	-3.01665	0.307856
10714	tes	6	1	-3.77696	-0.337199
10978	CABZ01076275.1	6	1	-3.00165	0.0800763
169	yaf2	7	1	-4.7351	-0.21991
199	etnk1	7	1	-4.2597	0.120144
201	lrmp	7	1	-4.7757	-0.0461232
284	cerk	7	1	-4.07983	-0.553192
463	ndrg2	7	1	-4.02945	-0.0911674
471	MYADM	7	1	-4.4776	-0.336331
586	htatip2	7	1	-4.5822	0.10023
667	si:dkey-112a7.4	7	1	-4.82398	-0.198161
680	si:dkey-171c9.3	7	1	-4.24834	-0.0821923
720	arrb2b	7	1	-4.00847	-0.205808
737	plscr3b	7	1	-4.09639	-1.17237
748	sox6	7	1	-4.1098	-1.12419
809	spi1b	7	1	-4.02166	-0.0213402
813	pkp3b	7	1	-4.23314	-0.0751266
871	dgkza	7	1	-3.94585	-0.101487
917	si:ch211-189a15.5	7	1	-4.22016	0.181274
1004	nsmaf	7	1	-4.12626	-0.434873
1006	unm-hu7910	7	1	-4.0573	-0.950477
1019	dok1b	7	1	-4.5878	-0.315426
1074	gabarapb	7	1	-4.31528	-0.0987818
1265	si:dkey-237j10.2	7	1	-4.08066	0.0443457
1330	si:ch211-102c2.4	7	1	-4.2105	-0.63604
1333	zgc:64051	7	1	-3.98385	-0.254347
1378	spns2	7	1	-4.84019	-0.716225
1451	tagln2	7	1	-4.12499	0.161954
1478	snx18a	7	1	-4.14964	-1.05028
1484	mtmr12	7	1	-4.03656	-0.0551279
1543	gcnt4a	7	1	-4.55448	-0.194807
1593	si:ch211-127d4.3	7	1	-4.09421	-1.09758
1695	sftpbb	7	1	-4.25987	-0.257743
1778	FP016106.1	7	1	-4.18503	-0.794894
1802	vasnb	7	1	-4.12438	0.0551437
1812	amdhd2	7	1	-4.31445	-0.434199
1857	arl5c	7	1	-4.49424	-0.0421021
1891	hagh	7	1	-4.17332	-0.0921164
1938	atf4b	7	1	-4.43724	-0.396666
1942	csf2rb	7	1	-4.11289	-1.15257
1979	si:dkeyp-69e1.8	7	1	-4.81124	-0.112436
1999	ciita	7	1	-4.82192	-0.0686732
2020	cyth4a	7	1	-4.10324	-1.35934
2065	baxb	7	1	-3.96813	-0.147659
2067	zgc:92066	7	1	-4.55221	-0.103942
2098	rarab	7	1	-4.90737	-0.582657
2109	ighz	7	1	-4.08209	-1.08702
2111	ighv9-3	7	1	-3.9991	-1.14032
2157	ramp2	7	1	-4.68858	-0.0214274
2203	ap5z1	7	1	-4.45832	-0.460711
2220	litaf	7	1	-3.96435	-0.156704
2238	pde4a	7	1	-4.25034	-0.474048
2239	si:dkey-248g21.1	7	1	-4.30085	-0.442908
2261	zgc:165582	7	1	-4.53926	-0.401761
2276	lpar2a	7	1	-4.12299	-0.902281
2319	tmc6a	7	1	-4.11965	-1.15388
2331	CU570684.1	7	1	-4.47789	-0.0209154
2341	si:ch211-110e21.3	7	1	-3.90188	0.14534
2371	cyth4b	7	1	-3.94514	-0.0607209
2372	fam83fb	7	1	-4.34488	0.198837
2388	LO018168.1	7	1	-3.99108	-1.15445
2456	xirp2a	7	1	-3.93186	0.00379965
[truncated: 9,029 more rows]
