# Supplementary material for: Single-cell analyses reveal early thymic progenitors and pre-B cells in zebrafish
Source: J Exp Med. 2022 Aug 8;219(9):e20220038. doi: 10.1084/jem.20220038 (PMC9365674; doi:10.1084/jem.20220038)
Supplement: Table S17 — shows cell counts by cell type for full adult and juvenile thymi and marrow analyses. [file jem_20220038_tables17.xls]

## Sheet: Table S17 title
Table S17. Cell counts by cell type for full adult and juvenile thymi and marrow analyses

## Sheet: Thymus
	Cell number
	Juvenile	Adult	Combined
rag1/2+ T cells	10201	4340	14541
maturing ccr7- T cells	2649	3048	5697
maturing ccr7+ T cells	1231	2288	3519
rag1/2+ cycling T cells	2566	1113	3679
sox 13+ gamma-delta T cells	644	282	926
rag1/2- cycling T cells	629	256	885
mature T cells	1014	740	1754
sox13- gamma-delta T cells	512	131	643
B cells	43	487	530
erythrocytes	454	112	566
cytotoxic T cells	157	194	351
dendritic-like cells (1)	104	244	348
TECs	160	669	829
ETPs	153	139	292
NK-like cells	86	121	207
mixed granulocytes	51	75	126
macrophages	46	80	126
fibroblasts	92	16	108
dendritic-like cells (2)	14	52	66
Th2 cells/ILC2s	12	36	48
thrombocytes	9	18	27
Total	20827	14441	35268

## Sheet: Kidney Marrow
	Cell number
Erythroid Cells	8999
Granulocytes	13634
B Cells	3656
Monocytes/Macrophages	3519
HSCs/Progenitors	1891
T Cells	1243
Thrombocytes	525
Eosinophils	307
NK-like Cells	290
DC-like Cells	340
Kidney Epithelium	88
Total	34492
