# Supplementary material for: Single-cell analyses reveal early thymic progenitors and pre-B cells in zebrafish
Source: J Exp Med. 2022 Aug 8;219(9):e20220038. doi: 10.1084/jem.20220038 (PMC9365674; doi:10.1084/jem.20220038)
Supplement: Table S18 — shows marker gene references. [file jem_20220038_tables18.xls]

## Sheet: Sheet1
		Table S18. Marker gene references
Gene	Population(s) Expressing	Function and/or Expression Pattern	Well-established population-specific expression in this/these popukation(s) in zebrafish?
ackr3a	HSPCs (4)/lymphoid progenitors	orthologous to ACKR3, atypical chemokine receptor previously known as CXCR7 (Koenen et al., 2019)	no
adipor2	mature IgD B cells; also expressed in a wide range of other hematopoietic populations, specifically distinguishes mature IgD and IgT B cells	orthologous to ADIPOR2, receptor for adiponectin, an adipocyte-derived hormone that has been implicated in the regulation of B cell development (Yokota et al., 2003)	no
aire	mTECs	orthologous to AIRE, expressed in medullary thymic epithelial cells and allows for expression of tissue-restricted antigens (Kadouri et al., 2020)	no
batf3	dendritic-like cells (1); also has some expression in T cells	orthologous to BATF3, a transcription factor expressed in dendritic cells that cross-present antigens to CD8+ T cells (Hildner et al., 2008)	no
BX004816.2	ETPs/HSPCs	unknown	no
capga	rag1/2 B cells (2)	orthologous to CAPG, regulates actin dynamics (Silacci et al., 2004)	no
ccl19b	CMJ TECs	orthologous to CCL19, chemokine ligand expressed on medullary thymic epithelial cells (Lancaster et al., 2018)	no
ccl25a	cTECs	orthologous to CCL25, chemokine expressed by cortical thymic epithelial cells and important in progenitor homing to the thymus (Kadouri et al., 2020)	yes (Hess and Boehm, 2012)
ccl33.2	NK-like cells (1)	chemokine (C-C motif) ligand previously identified in NK-like cells in zebrafish (Tang et al., 2017)	yes (Tang et al., 2017)
ccr7	ccr7+ maturing T cells; also expressed in subset of marrow T cells	cortex to medulla T cell migration in the thymus (Ueno et al., 2004; Nitta et al., 2009)	no, interestingly, not expressed in medaka thymus: Bajoghli et al., 2009
cd226	ETPs; also expressed in T cells	orthologous to CD226, member of immunoglobulin superfamily initially found to be expressed on T cells but now known to have broader expression (Huang et al., 2020)	no
cd4-2.1	subset of T cells	see cd4-1; unclear if duplicated gene will have same role/function	yes (Dee et al., 2016)
cd4-2.2	subset of T cells	see cd4-1; unclear if duplicated gene will have same role/function	yes (Dee et al., 2016)
cd4.1	subset of T cells	orthologous to CD4, a co-receptor expressed on a subset of T cells (Ellmeier et al., 2013)	yes (Yoon et al., 2015; Dee et al., 2016)
cd79a	B cells	transmembrane protein essential for B cell signal transduction (Nutt and Kee, 2007)	yes (Tang et al., 2017)
cd8a	subset of T cells	orthologous to CD8A, encodes alpha chain of CD8 co-receptor expressed on a subset of T cells (Ellmeier et al., 2013)	not specifically
cd8b	subset of T cells	orthologous to CD8B, encodes beta chain of CD8 co-receptor expressed on a subset of T cells (Ellmeier et al., 2013)	not specifically
cdh1	thymic epithelial cells	adhesion molecule expressed by epithelial cells (Lee et al., 1994)	no
cebpa	ETPs/HSPCs; also expressed in monocytes, macrophages, granulocytes, eosinophils	orthologous to CEBPA, transcription factor essential for commitment to the myeloid lineage (Smith et al., 1996)	no evidence for ETP expression, but known myeloid marker (Lyons et al., 2001)
cfbl	NK-like cells; also expressed in dendritic-like cells (1), monocytes, eosinophils, and some granulocytes	complement Factor B-like, a serine protease of the Alternative Complement Pathway (Seeger et al., 1996)	no, although previously reported as having highest expression in myeloid-like lck+ cells, listed as zgc:158446 (Carmona et al., 2017)
cfd	eosinophil progenitors/eosinophils	complement Factor D, a serine protease of the Alternative Complement Pathway (Barratt and Weitz, 2021)	no
ckbb	NK-like cells; also expressed in dendritic-like cells (1), monocytes, macrophages, eosinophils, and some granulocytes	orthologous to CKB, creatine kinase B involved in energy homeostasis, implicated in CD8+ T cell biology (Samborska et al., 2022)	no
col2a1a	fibroblasts	collagen, type II, alpha 1a, component of extracellular matrix (Dale and Topczewski, 2011)	no, not specifically in this cell type/location
col4a3	sTECs	alpha 3 subunit of type IV collagen with differential expression in thymic epithelial subsets (Haunerdinger et al., 2021)	no
cpa5	granulocytes	carboxypeptidase (Wei et al., 2002)	yes (Rougeot et al., 2019)
csf1rb	ETPs, HSPCs; robust expression also in monocytes, dendritic-like cells, NK-like cell progenitors, B cell progenitors, and some granulocytes	receptor of the platelet-derived growth factor family important in monocyte/macrophage and myeloid dendritic cell development, among other functions (Stanley and Chitu, 2014)	not in ETPs or myeloid dendritic-like cells; previous expression was demonstrated in HSPCs, monocytes and macrophages, and some granulocytes (Hason et al., 2022)
ctsbb	dendritic-like cells (2)	orthologous to human CTSB; protease with the ability to regulate cytokine production in dendritic cells (Gonzalez-Leal et al., 2014)	no, population has not been previously identified
ctsbb	dendritic-like cells (2)	orthologous to CTSB, lysosomal cysteine protease involved in TLR9 signaling (Matsumoto et al., 2008)	no
cxcl12a	CMJ TECs, cTECs, fibroblasts; also expressed in some granulocytes	orthologous to CXCL12, a chemokine ligand expressed on cortical thymic epithelial cells (Lancaster et al., 2018)	not specifically, but has been shown to be involved in homing to the thymus (Bajoghli et al., 2009)
cyth4a	NK-like cells (1); also expressed in T cells and dendritic-like cells (1)	orthologous to CYTH4, cytohesin likely involved in immune responses (Wang and Peng, 2021)	yes (Carmona et al., 2017)
dnmt3bb.1	ETPs/HSPCs	orthologous to DNMT3B, DNA methyltransferase that regulates hematopoietic stem cell differentiation (Challen et al., 2014)	yes (Gore et al., 2016)
dntt	rag1/2 B cells (1); also expressed sporadically in early T cell development	encodes terminal deoxynucleotidyl transferase, N nucleotide addition in V(D)J recombination (Beetz et al., 2007)	yes (Beetz et al., 2007)
dusp2	T cells; also expressed in B cells and sproadically in HSPCs and granulocytes	orthologous to DUSP2, encodes dual specificty-phosphatase PAC1, induced in activated leukocytes (Jeffrey et al., 2006)	no
ebf3a	B cells	orthologous to EBF3, but appears to share an expression pattern similar to EBF1 in mammals (Boller and Grosschedl, 2014)	no, ebf3a has not previously been proposed to be the functional ortholog of mammalian EBF1
elovl6l	fatty acid TECs	elongase involved in fatty acid synthesis (Bhandari et al., 2016)	no
elovl7a	fatty acid TECs	orthologous to ELOVL7, elongase that catalyzes the first step of very long chain fatty acid synthesis (Naganuma et al., 2011)	no
eomesa	cytotoxic T cells; NK-like cells	CD8+ T cell differentiation and NK cell development (Pearce et al., 2003; Gordon et al., 2012)	not specifically, previously shown to be expressed in marrow lymphocytes but not specifically in cytotoxic T cells and NK cells (Takizawa et al., 2007)
eomesb	cytotoxic T cells	see eomesa; unclear if duplicated gene will have same role/function	not specifically, previously shown to be expressed in marrow lymphocytes but not specifically in cytotoxic T cells and NK cells (Takizawa et al., 2007)
epcam	thymic eptihelial cells	adhesion molecule expressed by epithelial cells (Trzpis et al., 2007)	yes, expression in zebrafish thymus has been demonstrated (Ma et al., 2012)
etv5a	sox13+ gd T cells; also expressed in monocytes, dendritic-like cells (1), and some HSPCs	orthologous to ETV5, a regulator of gammadelta T cell differentiation in mice (among other functions) (Jojic et al., 2013)	no
fcer1gl	NK-like cells; also expressed in granulocytes, eosinophils, monocytes, and macrophages	Fc receptor, IgE high affinity I, gamma polypeptide like (Yoder et al., 2007)	no, although previously reported as being expressed in myeloid-like lck+ cells (Carmona et al., 2017)
fli1a	ETPs/HSPCs; also expressed in thrombocytes	ETS family transcription factor important in hematopoietic stem cell maintainence and megakaryopoiesis in mice (Kruse et al., 2009)	yes in HSCs (Tang et al., 2017), not specifically in thrombocytes
flt3	dendritic-like cells (2)	orthologous to FLT3, receptor tyrosine kinase expresed in HSPCs and important in the generation of dendritic cells and NK cells (Karsunky et al., 2003)	not specifically in cells resembling plasmacytoid dendritic cells, although some expression studies have been carried out (He et al., 2014)
foxp4	ETPs/HSPCs; also expressed in monocytes, B cell progenitors, and dendritic-like cells (2)	orthologous to FOXP4, Forkhead box P transcription factor expressed in a variety of different tissues (Kim et al., 2019)	no
FP236356.1	T cells	encodes region that includes trbc1, T-cell receptor beta constant 1; component of T cell receptor in alphabeta T cells (Morath and Schamel, 2020)	yes, trbc1 specificity for T cells in zebrafish has been demonstrated (Tang et al., 2017)
fybb	tuft-like mTECs; also expressed in granulocytes, eosinophils, monocytes, macrophages, dendritic-like cells, NK-like cells, and some T cells	orthologous to FYB1, marker gene of tuft-like medullary thymic epithelial cells in mice (Baran-Gale et al., 2020)	no
gadd45ga	rag1/2 B cells (2); also expressed in a wide range of other hematopoietic populations at lower levels	orthologous to GADD45G, member of growth arrest and DNA damage-inducing protein 45 family and tumor suppressor (Ying et al., 2005)	no
gata2a	eosinophils	orthologous to GATA2, and important transcription factor in hematopoiesis (Tsai et al., 1994)	yes (Balla et al., 2010)
gata2b	HSPCs	transcription factor expressed in zebrafish HSPCs that is required for their generation from hemogenic endothelium (Butko et al., 2015); see also gata2a	yes (Avagyan et al., 2021; Gioacchino et al., 2021)
gata3	Th2 cells/ILC2s; also expressed in developing T cells (sox13- gd T cells), ETPs, and NK-like cell progenitors	master transcription factor of Th2 differentiation, T cell commitment, beta-selection, CD4+ T cell development (Ho et al., 2009; Wei et al., 2011;)	yes (Dee et al., 2016)
grn1	subset of NK-like cells (1); also expressed in monocytes and macrophages	granulin a, tandem duplicate 1 (Cadieux et al., 2005)	yes macrophages (Rougeot et al., 2019); no in NK-like cells
grn2	subset of NK-like cells (1); also expressed in monocytes and macrophages	granulin a, tandem duplicate 2 (Cadieux et al., 2005)	yes macrophages (Rougeot et al., 2019); no in NK-like cells
gzma	cytotoxic T cells	serine protease in cytotoxic granules (Bouwman et al., 2021)	not clearly in zebrafish T cells, but in other teleosts (Parker et al., 2022)
gzmk	cytotoxic T cells	serine protease in cytotoxic granules (Lieberman, 2010)	not clearly in zebrafish T cells, associated with cytotoxcity in NK-like cells (Hernandez et al., 2018)
havcr2	macrophages	TIM family cell surface receptor protein (also knows as TIM-3); immune checkpoint receptor (Monney et al., 2002)	yes, (Kuil et al., 2020)
hbaa1	erythrocytes	zebrafish hemoglobin, alpha adult 1; subunit of protein in erythrocytes important for oxygen transport (Chan et al., 1997)	yes (Chan et al., 1997)
hbaa2	erythrocytes	zebrafish hemoglobin, alpha adult 2; subunit of protein in erythrocytes important for oxygen transport (Chan et al., 1997)	yes (Ganis et al., 2012)
hepacam2	dendritic-like cells (1)	orthologous to HEPACAM2, HEPACAM family member shown to be expressed in type 1 conventional dendritic cells in mice (Hey and O'Neill, 2016)	no
her9	ETPs	orthologous to HES4, bHLH transcription factor important in T cell development (De Decker et al., 2021)	no
hmgb3a	ETPs/HSPCs	orthologous to HMGB3, member of high-motility group DNA-binding protien superfamily, expressed in hematopoietic stem cells (Nemeth et al., 2003)	no
ighd	B cells	immunoglobulin heavy-chain constant region of the IgD isotype (Danilova et al., 2005)	yes (Ferrero et al., 2020)
ighz/ight	B cells	immunoglobulin heavy-chain constant region of the IgT isotype (Danilova et al., 2005)	yes (Ferrero et al., 2020)
igl1c3	late developing B cells onwards	immunoglobulin light chain constant region; important in B cell signaling (Zimmerman et al., 2011)	yes (Tang et al., 2017)
igl3v5	late developing B cells onwards	immunoglobulin light chain constant region; important in B cell signaling (Zimmerman et al., 2011)	yes (Tang et al., 2017)
il13	Th2 cells/ILC2s	type 2 immune response (Lloyd and Snelgrove, 2018)	yes (Ohtani et al., 2008; Dee et al., 2016)
il21	NK-like cells (1)	orthologous to IL21, cytokine with many roles including being involved in NK cell development and proliferation (Parrish-Novak et al., 2000)	no
il2rb	mature T cells; also expressed in cytotoxic T cells	many functions in T cell biology including regulating T cell proliferation; also expressed on other cell types including NK cells (Kim et al., 2006)	no, although previously reported as having highest expression in NK-like cells (Carmona et al., 2017; Tang et al., 2017)
il4	Th2 cells/ILC2s	type 2 immune response (Lloyd and Snelgrove, 2018)	yes (Ohtani et al., 2008; Dee et al., 2016; Zhu et al., 2012)
il7r	ETPs; also expressed in T cells	orthologous to IL7R, IL-7 receptor; critical in T cell development and required for B cell development in mice (Chen et al., 2021)	yes in marrow T cells (Tang et al., 2017); not specifically in ETPs, but an important role in zebrafish T cell development has been demonstrated with no apparent requirement in B cell development (Iwanami et al., 2011)
ipcef1	ccr7- maturing T cells; ccr7+ maturing T cells; also expressed in HSPCs, granulocytes, dendritic-like cells, and NK-like cells	cell migration (Venkateswarlu, 2003; White et al., 2010)	no
irf8	dendritic-like cells (2); also expressed in monocytes, macrophages, and mature IgD B cells	orthologous to IRF8, transcription factor involved in the development of monocytes, plasmacytoid dendritic cells, and type 1 conventional dendritic cells in mice (Sichien et al., 2016); also implicated in B cell development (Wang et al., 2008)	not specifically for plasmacytoid dendritic cells; has been shown to be an important transcription factor for monocyte/macrophage development (Shiau et al., 2015)
itga2b	thrombocytes	encodes integrin subunit involved in blood coagulation and platelet aggregation (Calvete, 1994)	yes (Fallatah et al., 2022)
krt5	CMJ TECs (high), expression in other TEC populations as well	orthologous to KRT5, in mice keratin 5 distinguishes thymic epithelial populations (Bautista et al., 2021)	no
lck	T cells; also some expression in dendritic-like cells (2)	T cell-specific tyrosine kinase (Langenau et al., 2004)	yes in T cells (Tang et al., 2017); no in dendritic-like cells (2), a newly discovered population
mal2	nTECs	integral membrane protein important in basolateral-to-apical transcytosis in human epithelial cells (Marazuela et al., 2004)	no
maptb	ETPs/HSPCs; also expressed at a low level in granulocytes	orthologous to MAPT, microtubule-associated protein tau implicated in neurodegenerative diseases called tauopathies (Barbier et al., 2019)	no
mchr1b	subset of NK-like cells (1)	orthologous to MCHR1, melanin-concentrating hormone receptor with immunomodulatory functions (Verlaet et al., 2002)	no
mcm5	cells in S phase of the cell cycle	mini-chromosome maintainence protein involved in DNA replication (Chong et al., 1995)	yes, similar role has been shown in zebrafish (Ryu et al., 2005) and is used as a marker of S phase
mfap4	macrophages	extracellular matrix protein involved in cell adhesion, intercellular interactions (Ong et al., 2020; Zakrzewska et al., 2010)	yes (Ong et al., 2020; Walton et al. 2015; Zakrzewska et al., 2010)
MFAP4(1 of many).8	eosinophil progenitors/eosinophils	microfibril associated protein 4, tandem duplicate 8; unknown if similar function to mammalian MFAP4	no
mki67	cells in G2/M phase of the cell cycle	marker of proliferation identified in multiple species (Remnant et al., 2021)	yes, frequently used as proliferation marker in zebrafish
mpx	granulolocytes	peroxidase (Klebanoff et al., 2013)	yes (Tang et al., 2017)
mrap2a	mature IgT B cells	transmembrane protein involved in cAMP production in response to adrenocorticotropic hormone with broad expression in the zebrafish (Agulleiro et al., 2010)	no
mrc1b	HSPCs; also expressed in monocytes and macrophages	orthologous to MRC1, mannose receptor expressed by macrophages and dendritic cells (Martinez-Pomares, 2012)	not as an HSPC marker; has been identified in zebrafish macrophages (Mitchell et al., 2019)
nanos1	HSPCs (1)	nanos-like gene expressed in germ plasm and primordial germ cells (Koprunner et al., 2001)	no
nfil3-4	mature IgT B cells	clock-controlled bZIP transcription factor homologous to E4BP4/NFIL3 (Ben-Moshe et al., 2010)	no
notch3	CMJ TECs	orthologous to NOTCH3, a NOTCH family receptor with differential expression in thymic epithelial populations (Bautista et al., 2021)	no
npsn	granulocytes	zinc metalloendopeptidase (Di et al., 2017)	yes (Di et al., 2017)
nudt6	NK-like cells (1)	orthologous to NUDT6/GFG1, FGF2 antisense gene that regulates the stability of FGF2 transcripts (Murphy and Knee, 1994)	no
pax5	B cells	key transcription factor in B cell development (Nutt and Kee, 2007)	yes (Tang et al., 2017)
pcdh7b	rag1/2 B cells (2)	orthologous to PCDH7, member of protocadherin family of cell surface receptors involved in tumorigenesis and metastasis (Zhou et al., 2017)	no
pdgfra	fibroblasts	receptor tyrosine kinase for members of the platelet-derived growth factor family (Farahani and Xaymardan, 2015)	yes (Vanlandewijck et al., 2018)
pdgfrb	fibroblasts	receptor tyrosine kinase for members of the platelet-derived growth factor family (Donovan et al., 2013)	yes (Rajan et al., 2020)
pdpk1a	ETPs; also expressed in B cells, dendritic-like cells (2), and subset of T cells	orthologous to PDPK1 = PDK1, protein kinase involved in T and B cell development (Hinton et al., 2004; Baracho et al., 2014)	no
plk2b	ETPs/HSPCs	protein kinase highly expressed in aged HSCs and involved in regulating cell cycle G1 to S phase progression (Kowalczyk et al., 2015)	no
pros1	sTECs	Protein S, identified as being enriched in mouse structural thymic epithelial cells (Baran-Gale et al., 2020)	no
prr15la	tuft-like mTECs	orthologous to PRR15L, marker gene of tuft-like medullary thymic epithelial cells in mice (Baran-Gale et al., 2020)	no
prrx1a	fibroblast	orthologous to PRRX1, a transcription factor downstream of Twist1 in mice (Yeo et al., 2018)	not specifically in thymic fibroblasts
prrx1b	fibroblast	see prrx1a; unclear if duplicated gene will have same role/function	not specifically in thymic fibroblasts
psmb11a	cTECs	orthologous to PSMB11, which encodes beta-5t in mouse, a component of the cortical thymoproteasome in mice (Baran-Gale et al., 2020)	not in a specific population of thymic epithelial cells, but expression in thymus has been demonstrated (Sutoh et al., 2012)
psmb11b	cTECs	see psmb11a, unclear if duplicated gene will have the same role/function	not in a specific population of thymic epithelial cells, but expression in thymus has been demonstrated (Sutoh et al., 2012)
ptgs2b	subset of NK-like cells (1); also expressed in dendritic-like cells (1) and sporadically in granulocytes, monocytes, and macrophages	orthologous to PTGS2, encodes COX2 involved in prostaglandin synthesis with a wide range of effects on immune cells (Liu et al., 2015)	no
pvalb5	mTECs	calcium-binding protein evolutionarily related to chicken thymic Pvalb (Modrell et al., 2017)	no
rag1	rag1/2+ T cells; rag1/2+ B cells	V(D)J recombination (Schatz et al., 1989)	yes (Willett et al., 1997a)
rag2	rag1/2+ T cells; rag1/2+ B cells	V(D)J recombination (Oettinger et al., 1990)	yes (Willett et al., 1997a)
rplp1	widespread expression; enriched in adult thymus erythrocytes	ribosomal protein with an impact on zebrafish erythropoiesis (Uechi et al., 2008); more commonly appreciated for its role in the development of the mouse nervous system (Perucho et al., 2014)	no, this specific enrichment is a new finding
rps15a	widespread expression; enriched in adult thymus erythrocytes	ribosomal protein mutated in Diamond-Blackfan anemia in humans (Ikeda et al., 2017)	no, this specific enrichment is a new finding
rps29	widespread expression; enriched in adult thymus erythrocytes	ribosomal protein mutated in Diamond-Blackfan anemia in humans (Mirabello et al., 2014)	no, this specific enrichment is a new finding
runx3	HSPCs(4) lymphoid progenitors; also expressed in T cells, NK-like cells, and granulocytes	member of runx family of transcription factors with many roles in hematopoiesis (Kalev-Zylinska et al., 2003)	our results expand on those in Kalev-Zylinska et al., 2003
s1pr5b	HSPCs	orthologous to S1PR5, G protein-coupled sphingosine 1-phosphate receptor found to be important for NK cell trafficking (Walzer et al., 2007)	no
si:ch211-1a19.2	rag1/2+ B cells (1)	unknown; has been listed as a homolog to mammalian IGLL5, surrogate light chain gene that encodes lambda-5 (Garcia et al., 2018)	no
si:ch211-207c6.2	erythrocytes	miR 144/451 locus, involved in erythrocyte development (Dore et al., 2008)	yes (Dore et al., 2008); the association with this transcript is not well-appreciated (BLASTn results are consistent with this; transcript 201 blasts with 100% identity to these miRs)
si:dkey-261h17.1	ETPs, HSPCs; also expressed in thrombocytes	orthologous to CD34, a commonly used marker of hematopoietic stem and progenitor cells (Sidney et al., 2014)	yes (Mahony et al., 2021 Preprint)
sid1	rag1/2 B cells (1)	reported to be a potential orthog of VPREB1; VPREB1 encodes surrogate light chain subunit important in pre-B cell signaling (Yoder et al., 2002)	no, although previously proposed to be expressed in this way (Yoder et al., 2002)
sla2	T cells	orthologous to SLA2, encodes SLAP2, negative regulator of T cell signaling (Pandey et al., 2002)	no
snx22	dendritic-like cells (1)	orthologous to SNX22, sorting-nexin 22, a marker of type 1 conventional dendritic cells in mice (Brahler et al., 2018)	no
sox13	gammadelta T cells; also expressed in Th2 cells/ILC2s and rorc+ population	regulation of gammadelta T cell development (Melichar et al., 2007)	no
sox4a.1	sox13- gd T cells, HSPCs, ETPs, thrombocytes, and B cell progenitors	orthologous to SOX4, a transcription factor and oncogene expressed in HSPCs (Zhang et al., 2013)	no
spi1a	dendritic-like cells (1); also expressed in monocytes, macrophages, subset of HSPCs, and a subset of granulocytes	see spi1b; unlcear if duplicated gene will have the same role/function; orthologous to human SPI1 and SPIB	not for all populations; is considered a myeloid marker and has been shown to be enriched in macrophages (Rougeot et al., 2019)
spi1b	NK-like cells; also expressed in dendritic-like cells, monocytes, macrophages, eosinophils, granulocytes, B cells, and some HSPCs	orthologous to SPI1/PU.1, critical transcription fasctor in hematopoiesis including regulating cell fate (Burda et al., 2010)	not for all populations; is considered a myeloid marker (Lieschke et al., 2002; Rougeot et al., 2019)
spi2	HSPCs (1)	Spi-2-proto-oncogene; function not well-established	no
spock3	dendritic-like cells (1) and dendritic-like cells (2)	proteoglycan with expression largely restricted to the brain in adult mice; some thymic expression (Hartmann et al., 2013)	no
sstr5	nTECs	somatostatin receptor expressed in the brain (Patel, 1999)	no
swap70b	mature IgD B cells; also expressed in a wide range of other hematopoietic populations, specifically distinguishes mature IgD and IgT B cells	orthologous to SWAP70, implicated in phagocytosis (Baranov et al., 2016)	no
tcf12	dendritic-like cells (2); also expressed in HSPCs, ETPs, B cells, and some thymic T cells	orthologous to TCF12, bHLH transcription factor important in lymphoid cell development; also specifically imporant for T cell development in the thymus (Liao and Wang, 2021)	no
tcrg (si:dkeyp-13d12.23)	gammadelta T cells	T-cell receptor, gamma; component of T cell receptor in gammadelta T cells (Morath and Schamel, 2020)	yes (Wan et al., 2016)
thbs1b	thrombocytes	antiangiogenic glycoprotein (Zaslavsky et al., 2010)	yes (Athanasiadis et al., 2017)
themis	ETPs; also expressed in T cells	orthologous to THEMIS, thymocyte expressed molecule involved in selection (Fu et al., 2009)	no
tlr9	dendritic-like cells (2); also has some expression in B cells	orthologous to TLR9, toll-like receptor that recognizes CpG motifs within DNA and is expressed on human plasmacytoid dendritic cells and B cells (Rothenfusser et al., 2002)	no
trdc	gammadelta T cells	T-cell receptor delta constant; component of T cell receptor in gammadelta T cells (Morath and Schamel, 2020)	yes (Wan et al., 2016)
trib1	dendritic-like cells	orthologous to TRIB1, pseudokinase expressed in a wide range of immune cell types (Danger et al., 2022)	no
twist1a	fibroblast	orthologous to TWIST1, a transcription factor expressed in cancer-associated fibroblasts (Yeo et al., 2018)	not specifically in thymic fibroblasts
viml	eosinophils	vimentin like; vimentin is a type III intermediate filament protein (Ridge et al., 2022)	yes (Baron et al., 2019)
xcr1a.1	dendritic-like cells	orthologous to XCR1, a chemokine receptor expressed by dendritic cells that cross-present antigens to CD8+ T cells (Bachem et al., 2012)	no
znf366	dendritic-like cells (1)	orthologous to ZNF366, encodes zinc finger transription factor DC-SCRIPT that promotes type 1 conventional dendritic cell differentiation (Chopin et al., 2019)	no
